# Supplementary material for: Identification of potential biomarkers for osteoporosis and chronic kidney disease through bioinformatics and machine learning algorithm
Source: PLoS One. 2026 May 4;21(5):e0348515. doi: 10.1371/journal.pone.0348515 (PMC13138668; doi:10.1371/journal.pone.0348515)
Supplement: S2 File — (CSV) [file pone.0348515.s002.csv]

	GSM172405.CEL.gz	GSM172406.CEL.gz	GSM172407.CEL.gz	GSM172408.CEL.gz	GSM172409.CEL.gz	GSM172410.CEL.gz	GSM172411.CEL.gz	GSM172412.CEL.gz	GSM172413.CEL.gz	GSM172414.CEL.gz	GSM172415.CEL.gz	GSM172416.CEL.gz	GSM172417.CEL.gz	GSM172418.CEL.gz	GSM172419.CEL.gz	GSM172420.CEL.gz	GSM172421.CEL.gz	GSM172422.CEL.gz	GSM172423.CEL.gz	GSM172424.CEL.gz	GSM172425.CEL.gz	GSM172426.CEL.gz	GSM172427.CEL.gz	GSM172428.CEL.gz	GSM172429.CEL.gz	GSM172430.CEL.gz
RFC2	6.38476020888031	5.53671603256211	5.57328195910401	5.7068823456509	5.35821764468198	6.1060692650824	5.62200361271951	5.68620122278437	5.61607799400756	5.65595096939129	5.63088486650131	5.71059929768224	5.59773818838704	6.06099575294513	5.46524935288693	5.40410316434064	5.62003202461899	5.79160758897233	5.526915108048	5.63047486907494	5.70093729730458	5.66814189557893	5.45975778873373	5.73024802240202	5.20288330539162	5.87095540292349
PAX8	7.88274647262118	7.66029494215846	7.71160609619058	7.66195130423821	7.47042861612461	7.70841263784453	7.68634328153662	7.60895166648571	7.75123987357281	7.61507276843032	7.6798076041105	7.84956759358041	7.66092127662117	7.2868336880012	7.48016409629277	7.43677737591569	7.56857176031725	7.56652683857485	7.66682710101266	7.75766260327865	7.65900995298868	7.76041208432786	7.4434893015563	7.72669444507158	7.73554053365098	7.54211424946329
CCL5	9.61997364287982	10.2730890891964	9.76696060065864	9.27134312790244	10.3490795823616	10.2694084235031	10.568781127023	10.673330995594	10.2375206124369	9.28918998095286	10.6613177860587	10.421603370372	11.2109180299546	9.11185196456033	9.79863961891927	11.0909595459575	9.82077481903665	10.1216508662158	10.472924821398	10.7432596668005	10.9674447221698	10.6307155035522	9.84911017348589	9.42030437935471	9.13504583973506	9.29672723995796
ESRRA	7.76550017637955	7.16046761780423	7.1474894753493	7.12356295641828	7.01441715409591	7.10895821801166	7.19767101575972	7.23839477410909	7.06465321696661	7.03788247564676	6.89410987170148	7.36975722627054	7.13443248781629	7.66844259674449	7.07638021047147	7.21505360252597	7.05464579242105	7.07527199403284	7.08439434984139	7.08720184990619	7.1024850540093	7.19424948619494	7.25170131731544	7.23421493329528	7.16797087222571	7.69607882187049
CYP2A6	5.52376975136919	5.19512752463336	5.72571870594014	5.55532127752819	5.48949826417079	5.30555436847256	5.48068182471185	5.53512658971259	5.35713323424587	5.47184580685225	5.67990446785021	4.76672321500783	5.99151481114967	5.4519492842097	5.47136985841211	5.45231955511412	5.46821601528314	5.57282830788289	5.5408754297946	5.59501229160108	5.4038061972752	5.72025211071074	5.5520842306017	5.63279149109887	5.59583795523193	5.53621909953016
SCARB1	6.37694160749083	5.67332309194721	6.12853407120615	5.74137109683777	6.12215036735159	6.23680216255807	6.18525486141017	6.37543628606767	6.01861112780938	6.17537987536986	6.33950519728559	6.80176097394947	5.81509158692833	6.34034634671147	5.7536226314995	6.07932572065128	5.39158019224423	6.25437274289913	6.80741066331389	6.20595523087652	5.6645077967423	6.09071894612382	6.30534443168444	6.38265350817336	6.29959742208897	6.82905922105063
TTLL12	7.07352278665632	6.63761871108061	6.83107770109665	6.48417917594014	6.79536805896537	6.81163103364172	6.73948624841157	6.91505524093478	6.75651688363024	6.71281131867526	6.82114928814728	6.91396148185203	6.74317389975246	6.78110920660287	6.87956585284642	6.8480333766965	6.37254300285273	6.7417500563322	7.07607094906708	7.11344777618982	6.68936906438887	6.63896346564954	6.45914207900078	7.17462150649841	6.91859720448179	6.86185720869199
ADAM32	3.80090865817626	1.9341774220148	3.68655424265549	3.76062646451957	3.38766070398485	3.66006247812291	3.83998543501722	4.01832079191175	1.22487753552663	4.2549636669209	4.19775060024728	2.98413338349836	3.97633155765936	4.58340967224536	2.93280988238475	3.2754164054327	5.37094365455961	2.30839552055195	2.71446279275944	3.43545255179651	3.71624751220674	1.56483739457547	5.06638860960236	3.60520801387377	4.09560107079914	3.43050630171356
PRR22	2.98398416628169	3.62982225927904	4.11380340696104	3.62574827152494	4.26868823157871	4.22665713887295	3.89619267577372	4.29663205338578	3.24643001510865	3.09092869979299	3.46739575546174	4.26777298093698	3.90344438415419	2.14231401512831	3.53510855907057	3.84972593094613	3.5062151060311	4.10663936319398	3.95259523615805	4.73028205572131	4.38213763778962	1.94561665087896	3.90334248262746	4.06169041026309	4.23463184631756	2.68382180833353
MSANTD3	6.02703351867781	6.06508722847977	6.79675086950757	6.25299260526427	6.48804908899745	6.38919715899552	6.43934915021266	7.13832958215009	6.41834700395883	6.00056920813526	6.68173832153573	6.62750281506779	7.01289771276258	5.74118046589951	6.27373082039896	7.62716628228389	6.3500469421519	6.08740681403248	7.02488783566881	7.13969913998772	6.75570026644015	6.22827701771717	6.50892356062367	6.52295645885238	6.26304933758561	5.97150260712443
SLC46A1	5.9396626201326	5.61572510260819	6.35163804451278	5.69785729165403	5.87839689753138	5.491407986231	6.01947403011767	5.98184797780138	6.07692807038053	5.8581086449397	6.21329193766789	6.38585632899372	6.39068987654341	5.73781275589246	6.00563723303978	5.8384953557291	5.52582323102522	6.35283062657449	6.02192333398345	6.57144010783814	6.16152474261068	6.07115741565205	6.21160689549678	6.41353208852706	6.03807081118128	6.0754827539942
TIMD4	4.54396829561319	4.89582699675154	2.67842579225586	3.06383167853425	2.50286669551401	2.32371063448629	2.88510106288625	2.49425244443229	2.56144221922932	5.07845943283878	2.94592774895781	3.62692161068493	2.79853415533028	3.04898813245392	4.78580007999654	4.44270323833816	2.59155046831078	2.41169453716274	2.49791992535872	5.26487154835215	2.53271140055006	2.6329441706128	4.24159481037132	2.71610095360868	3.38635443667488	2.68561270552648
SLC39A5	5.59211202629728	6.07235021513393	5.82167252431749	5.5613900906704	5.87694349125691	5.30849321087344	5.74797978176728	5.50013362264313	5.66034451513398	6.52503532958976	6.18953267514995	5.13831761016644	5.51410181466988	5.19621321153497	5.74231810618324	5.64289224861159	5.32872630892446	5.80786102178671	5.30209903425097	5.91704764414767	5.84548005959638	4.96324372097912	6.04079214951425	5.72447466155389	5.86941750575346	5.42380042292011
ATP6V1E2	5.66760449374754	5.28273123328243	5.186683861508	4.6541821117121	5.36723576971236	5.2542295537605	4.73460903738682	5.12135992664769	5.01577676475562	5.09686437515356	5.02307823037404	4.59557857140994	3.91882796325865	5.37131055372241	5.30440662669018	5.07225531822007	5.00378327364915	5.24621963179389	5.14374641786465	4.96263762165128	5.25049471936381	4.70366108208139	4.94813326798329	5.16754994873902	5.72305983849231	5.13448851012414
AFG3L1P	5.10059411653846	6.0202995267651	5.59497836947151	6.10710042005617	6.48693896022716	6.24302403151128	6.3977115829086	6.1764818436333	5.8040397215887	5.85871861650255	5.73285977170355	6.13329899288741	5.86395368321253	5.42183206139976	5.87772597411641	6.5403654997383	6.01109818787825	5.95596255552086	5.60527022828407	6.04855914869137	5.72797624019002	5.95242199545996	5.96068402536959	5.89536490759398	6.00147059597299	5.91476347102901
CILP2	4.59442018837874	4.41015712224932	4.38441373537997	5.10106421193202	5.16795196106839	2.76413084415091	5.3176032130843	3.40485843808918	4.84559346853018	3.95385531382634	5.43692188371416	3.48370694969316	4.89779849444134	6.13369637789136	5.31900791832763	3.8095593217467	5.36879695197312	2.23039236333172	4.57449500773513	4.66994058301505	4.49355191864226	4.77113853491768	4.85071431052815	2.18956925637588	5.47073854458839	4.86625867225496
TMEM196	3.20492501026066	3.40243333692925	2.94366637460249	3.02480117774552	2.98416004768038	3.07289471415324	3.04328472437493	5.07156425814939	3.02552115807244	3.10773084808646	2.8868985568464	2.97880390467829	3.18764735213527	3.74323895605916	3.03374102298839	2.91861171064824	2.89637728916291	2.92538783128202	2.94595134340766	3.15115627377789	3.01727936893176	3.1874033108708	4.44941113526554	2.87310310393012	3.12608869541913	3.07527395718775
SLC39A13	4.82758064176411	6.1191877262926	6.30988282396979	5.56673426644431	5.80184017321226	6.06566775838409	6.50647040482743	5.7792980354436	5.85716602827518	5.9035805963902	6.07912331688892	6.1584051114178	5.03581280911415	4.87272562570341	6.17452374545483	6.03774678441668	5.86249696770084	5.63593198697048	5.81226851700518	5.88537720788129	5.83678383133098	5.64098804260253	5.77913034371002	5.48686772183687	6.21717353770038	5.91763908390693
BEST4	3.02527147953087	2.92850129557391	2.99688815394646	2.992968740888	4.71432770533453	2.88687780979588	2.86784817091608	2.67851164249668	2.87969023806223	2.89480604395403	2.95963280105806	2.94195307049313	2.76796658124214	4.07935751181627	2.85834802981472	2.9089326634166	2.91407903920193	2.6539228303687	2.91759942009645	2.97954226221004	2.73048585317827	3.04841404120707	3.19372987077293	2.97882668859979	2.69881243932715	2.99345685540025
CORO6	5.83633540980295	5.49932057512142	5.3692615790469	5.28581723047637	5.43391127323019	5.35772576722013	5.54582073853883	5.36371067864473	5.07827959590682	5.6262938484021	5.45629900797069	5.72266771935691	5.30411431019523	5.46994111045976	5.50544401039174	5.11064392886038	5.07624009245082	4.90631713561399	5.10381674918926	5.47464359986862	5.59446555547577	4.93677386081781	5.6619167903481	5.58937466338099	5.90165593748106	5.49664955753413
TMEM106A	5.88367814824563	6.21238958149569	6.4275489845321	7.28078338136712	6.99949792485724	6.43932463067549	6.53782476799488	6.23602225355821	6.54213317772143	5.7045177136876	6.44872291286983	6.74460690790563	6.52605310656206	5.72193177715789	6.6933713601267	7.0580683310356	6.77668131737256	6.93405251533604	6.39263410703744	6.60560042134621	6.07560851974899	6.41715291691731	5.67368704900886	6.25173630408963	6.30980177208013	6.35880510446517
ALG10	3.79639168134892	4.09031615508605	3.15823605942573	4.68714769327905	2.34693735298715	3.86159745666107	3.39978930095272	3.08894043367058	4.2480274547888	1.99460465353808	2.00744833316579	3.84791345126196	3.44272083504043	3.76185253706161	1.80640886164703	1.82265777876977	5.18529873272611	3.47900342626169	1.74374149095353	1.84140530495782	1.7450850293709	1.8807339003969	3.41888101430392	1.52812044054385	3.10862624038532	5.08000940299869
C15orf40	5.60295620917136	5.88436960009121	5.43138683567728	5.8177780051271	5.34254200529676	5.78333357719159	5.2662515355101	5.55652378125218	5.58264843383725	5.01773442285604	4.84661057767252	5.43514844749131	5.43332057607471	5.19767667077311	5.38471562543531	5.5580667094654	5.52563062839608	5.81090979368419	5.57337869441771	5.32955142579486	4.93171118030282	5.61534042655522	4.68870763133555	6.0594413277462	4.92492491770954	4.77059108840007
RAX2	6.26861025186142	3.96261302944142	5.64285601685336	4.99267032192912	5.97276088405372	6.27075508916385	6.22463263247813	6.15167632290852	5.8779339950226	6.28985864342187	2.86191919016743	6.56071219358187	6.31344144354547	5.90902440690564	5.95611604366071	6.51101926568274	6.44987865998591	6.34335061376614	5.94433967671179	6.00520173818723	5.42686767594203	5.95427671488335	6.6692015565423	5.90192074010925	6.31946964511396	6.2644956268403
GIMAP1	9.98185181160488	9.13217554050678	8.95303338610371	8.92814330318386	8.72222559545665	9.51341924383971	8.90807420140847	9.14264108318604	9.38826359892443	8.36402918870818	8.16284434229568	8.6415218104664	8.77406696835301	9.98982287359777	9.44057658274418	9.0366956273881	9.41135802383734	9.12431014280439	8.74370633938825	8.82175884012254	8.56062461441599	8.94819121508839	8.23308045898584	7.99045940764714	7.64958880818842	9.65567603497887
CCDC65	3.08466652031137	6.39780996838131	3.6125212976296	3.29756561462116	3.4026708660574	5.05781217970614	3.67937359418029	3.23049391096192	3.68703050328835	3.7700044916042	3.40391183440884	2.40071761089158	5.01366761598164	3.54183392330282	3.55351162455462	3.35708993645295	3.36883433445918	3.11510441183871	3.12851599480326	5.10293622247924	3.37424267213243	3.83786899870108	4.0954007107361	3.1545537989191	3.63209246497042	4.26610753155514
PABIR3	4.85318146186767	5.0680645563899	5.33925715728379	5.02199585745026	5.27133216572644	4.8261660348528	5.14903646983944	4.99449758065586	4.73847165898487	5.24603189592938	5.21444012464473	5.10143302710453	4.22979778413762	3.56420481278404	4.84048046104353	5.09974435907437	5.0532738763679	5.10342878148455	4.81868925990711	5.05190010825107	5.31683877802881	5.55674215590521	3.09963973215883	4.85518066817345	5.11606777595272	4.67413900953883
CFAP53	2.25799203397604	0.516269155646199	4.49124469627654	4.10786931356883	2.88598709189477	1.77318983882682	4.43879537932251	3.53521870151211	1.51884692343898	4.13487436251601	3.83599667481237	4.21479400697629	3.22010398944636	4.26204142597347	3.84640587529711	4.66417315756308	2.98848750239913	2.53755358004081	3.34307024210572	2.63851472678413	3.65454430132584	3.51991483214703	3.96233646988929	3.66649381968522	3.67819950675415	4.61297300078831
CATSPER1	5.82716606154302	4.50202825754128	2.83127397426828	3.55584820007049	4.70605859254084	5.1300864253544	4.54509362506191	4.80275254556838	4.45925445222348	5.16632350991435	4.27625245863573	4.25261332356179	4.50895131004921	4.74412381221949	4.99340910873899	3.22836509427733	4.01023804057379	4.8968201050927	4.96268416041203	4.3287352534266	5.33260497589967	4.62336546016194	4.57615532903327	5.09610248761492	5.34098205650894	4.53317520006285
GSC	0.762183333227046	0.590702784211867	0.886565989832895	0.739202377320186	0.648306123609924	0.695482764548284	0.536587617097218	0.701130600485461	0.69121220417937	0.719899696655213	1.03376781913385	0.770021875003686	0.725465151825557	0.998210890419804	0.701909846407256	0.651706121618302	0.585762114901491	0.899702333356611	0.730951396402928	0.825682785393026	0.763131443416411	0.929500041031273	0.927365541088391	0.822385999838089	0.923930365219752	0.942834370765159
SP7	2.64780503544429	2.4380885461493	2.65553928223315	2.71608885434767	2.70152045681001	2.51358646777473	2.77790058955589	2.70923516743679	2.67085626218551	2.64864266042175	2.72042528073496	2.69997158569773	2.86547005227861	4.11602399614885	2.29358228420584	2.57528363868372	2.63434543703262	2.26772638436104	2.78806529271964	2.53814580184533	2.80108315267055	2.91691577842566	4.23296370392949	2.93015991851502	2.69582412602393	2.76553678462837
CRYZL1	6.63602415477152	6.72549346045084	6.91671444077151	7.13395830442454	7.318873159191	7.14064191994256	7.01190682083641	7.05345739561297	7.10759682720275	6.68233244135377	6.54178404043057	6.55102971460624	6.73517050539448	6.78278807922291	6.69597997327694	7.05410130195881	7.08182418005115	7.01165858954971	6.77576964456789	6.83957388859097	6.71970760227316	6.83023922467667	6.54601832520446	6.71564314391071	6.5601180835377	6.7954808122159
PRSS33	4.54361604232092	3.84494263880343	5.048909658712	4.03652986034298	4.49940657586001	4.31909248182413	4.67476721381531	3.89889726117153	4.3982366833332	4.4227171279534	4.44872675081065	2.81859071998644	4.72350218801403	4.97107711489145	4.42847542335587	4.28799817756453	4.80848021624584	4.43573432621956	3.42038428508908	4.58153530799759	4.8200140277363	4.1362305409414	4.94386414542749	4.25139169840373	4.9538802650631	4.34425477763073
MCMDC2	3.41039454584321	1.26508040785461	1.94085364420946	3.86499130208048	3.6221071199333	2.62355870061353	3.44554651233038	3.45509146995637	0.816999706983521	3.90404069862616	3.41336779214479	0.829178301435875	2.34781222779877	4.38246931795837	3.23291073486186	4.29760347909445	2.3443256922839	3.47528406515567	1.50831940554084	0.351498765044446	3.48418679084917	0.74508972433577	2.72993994700674	1.33961818251278	0.370094617005832	3.54709834790473
TIRAP	5.86722399349218	6.27982573705332	5.95074216801805	6.01612549854472	6.39783632423119	6.64766327613797	6.17819445569703	6.45577762257569	6.26477791300891	6.03347858560202	6.10936612490429	6.02964099480951	5.43233111791935	5.30149192845096	6.1243329885218	6.15843932709014	6.16001307309754	6.32649571127143	6.1335860435029	5.85285319445398	6.12572216020987	6.09621579160292	5.98263938266902	5.96828894040639	6.12090597476801	5.81191913208618
LEAP2	4.97437925367459	5.96939179679147	5.21578350864334	5.41036006682882	5.73188731792197	5.97057971888348	5.71544123861324	5.24385686880805	5.62377651188763	5.59131972143519	5.48446811285396	4.74896894872778	5.5088899180894	4.79262161889213	5.08033332789001	5.84041073295838	4.27075594684586	5.30005796266483	5.25380803082288	4.33651437116602	5.45711308119457	5.82677774710002	4.54818706958124	4.73286077937364	5.11817712318941	5.45072158688778
CTCFL	3.25641319187084	3.81908582265223	1.46498936745756	3.80060971702397	2.5655369357747	3.37739357704486	3.78453497110693	3.61524483898264	3.53553206060234	3.33047310670474	3.53654743980983	1.93470949836131	1.53573051137665	4.05675299218369	3.7090630208628	4.7299311120368	0.919803403851306	3.82647819910196	3.56693468091469	3.86545878721624	4.64480480257226	3.28233853883655	2.85741520124223	3.56178522567081	2.64309536658245	1.27054954926849
C4orf33	5.54697455874775	5.86053706751142	5.8654905786436	6.25905622689461	6.01840775485581	5.62551274046826	6.18435747766049	5.82283901070119	5.46301117875011	5.75909823320681	5.76257007221631	6.33360455954672	5.84024285421875	6.02687343097076	5.97938330441185	5.92688043576672	6.20004833693082	6.06784349068391	6.08995656157741	6.16069197714435	6.01938870824161	5.97250596231007	6.09433156147111	6.08267361892403	6.31190897105717	5.34872179070129
TVP23C	5.13182778879495	5.1434145585139	5.72449846370439	3.84837896146342	5.25924796564361	3.74366102882773	5.15358448718733	4.64713797959137	4.58619098595653	5.47219049355533	5.55584876287401	4.56057261903545	5.23155931645893	5.98567942228729	4.97574984427297	5.60475552437868	4.45745565547485	5.16733991223753	5.18372301038645	5.55779936115346	5.19561745332726	5.23229529241947	5.45556298456982	5.65906618800401	4.2353809787493	5.37907625370928
GARIN4	5.12208663711569	4.78315286346208	5.05711269532794	4.53501185140482	4.60208338487244	5.2418152381533	5.01819967979801	3.95567560830745	4.65337171613596	4.68573148768161	5.23128867016289	3.29682387019373	4.83394455106662	5.20379101869616	4.89070832822575	5.42640833368708	5.2506982683284	4.77891833583967	5.30247229941822	4.89564590807195	5.02453955410093	5.1293607876161	4.76213584761988	4.49398705046145	5.31363345433077	4.77026579317708
GAPT	7.3374380784017	7.75602875001297	8.21011450446225	7.99557439486335	7.96122414423341	8.0948340800619	7.83443803049814	8.11446692638038	8.06826817188411	8.14218639454264	7.60348677148805	7.66446895698696	7.97898754988144	7.28072443739048	8.47844599962094	8.00497256590224	8.1205933475875	8.54723645743663	7.67426800884897	7.73386478611339	7.64265293532934	7.67506024274598	7.40649979462199	7.48218615651286	7.60459209348744	7.70432420524344
SCUBE1	3.90715213358344	5.27732042252952	3.50622137493461	3.4082314680019	3.4400494160404	3.52065434422737	3.76817054679337	3.62793195950155	3.73358864038439	3.75171654681635	3.71530903291523	4.03385268010192	3.6086614812507	3.76680731050011	4.47672445048123	3.68068885604696	6.05388130926781	3.59428351995942	3.65058290848914	5.85252175213424	3.83048118040231	4.06268753750728	3.56362885631402	3.86509345561335	5.24567524321848	3.83406308420848
ERICH5	2.91008329725477	1.33310225242238	4.34154993299915	3.12515961456193	2.51599560470763	1.56076787976755	3.47201783828165	0.936181585225471	2.08768661144631	2.98307210125471	1.11823376102956	2.50923160738649	3.64927903231685	4.13776998197053	1.29413445855301	1.48211408713952	1.08131092538054	2.73122442724858	1.1609368228793	0.950023867252298	0.610837075831328	1.17449717632167	2.33351852729533	0.982671575223314	2.61069297526391	1.77613505843791
CCDC185	5.1697596929901	4.61705289857508	4.9491885621621	3.85606967301476	4.28752241011067	4.67594726310023	4.48318986160238	3.5029011057788	4.13043017408182	4.98591419647764	4.38932179996123	4.30793326992162	4.34338268780595	5.10540523004012	4.67599511027229	4.81266748659993	4.45972096386453	4.35181436888598	4.76484953573527	4.91629290159396	4.50693793834179	4.79584630014109	4.8174662173338	4.38326364107859	4.55811102757148	3.98294965164955
ENTHD1	0.192113991226025	0.769961806921796	3.06013522109226	-0.0669413826642677	2.87633671856348	2.85598684541814	0.550246345770858	0.450933957418488	0.0769668955601024	0.360797027501646	0.626564058990683	0.596257666786841	0.449947300776423	2.2424248763333	0.637512298135275	0.339715653524621	0.308389483776789	-0.0506284382997568	0.368955342641538	1.78856821877035	0.0686191140023966	0.472753076331102	1.53823956581851	0.423658261663738	0.573153673356598	1.58092084586043
TSSK3	2.17570403912621	1.98798871115254	2.04425739637567	2.01355665753791	1.95826300512714	1.89092721840244	2.12216376261734	1.94220975220505	1.94445403287304	1.9640013175825	2.10788600853086	2.0993111487433	2.21496067667145	2.14404509451925	1.94573480351353	1.95678830430395	1.96349454098993	1.94971077649958	1.77439555688162	2.04268182136447	2.07754032696549	2.12851912693369	1.87557469273502	2.19195224003804	2.20881018096291	2.08371527832798
WFDC6	5.1540516938944	3.76324270225776	4.44409888089857	4.66620858025701	4.06839493354418	4.40786356125851	4.34496910505481	3.88739335380846	4.45660753103129	4.5274582816273	5.28079370537893	3.89939444395496	3.94385090838538	4.88017966383576	4.37917992513194	3.94222097544014	5.05178788095068	4.19707099266512	4.29013235935203	3.82153675304672	5.03495068611391	3.84507438203509	4.88755665811751	4.05183306722813	4.69474891470411	4.22038033608622
CLEC12A	9.23396814494716	9.31774841895481	9.26935986252752	9.31374167283135	9.4401643220924	9.28437909761267	8.49921353784285	9.67266457206174	9.87100580131458	9.03149447336012	8.92029569560058	8.34105936279721	9.89817092426316	8.87829342178408	9.60812788772926	9.17092425670234	9.80849129613054	8.64661985383605	9.59459479868362	9.08236416159369	9.09178270492973	9.64526837080526	8.56481440503045	9.61777283341976	9.00972630569462	8.4067240663241
TMEM266	2.74944887780193	4.22514186530471	2.62624080548935	4.09535955225823	3.97495512381059	4.17579904973066	3.6754420548423	1.89209761670202	4.23392430921373	3.90328702517209	4.47304453141134	4.27279422126477	3.96419771797185	3.54459024526997	2.24769267992255	4.63893710893734	3.56023392049197	3.03363960450931	3.19359419033561	1.42088983952671	3.82407910021948	4.15350997355728	3.20940438623648	2.37116661483077	4.75365587090996	2.0423849038106
CALML6	1.40336250655815	1.69020692173664	2.35758682720949	1.44519067535194	1.50654595222518	1.60199091550402	1.71107116915382	1.36656549065047	1.44746253160973	1.295684249927	1.37784879740755	4.46869724206093	1.43728665044791	4.15212281464763	1.8384572961433	3.73251067711572	1.44851452676443	3.2719780043891	3.29665106343484	1.42260397154612	1.42689359661348	4.59554252767077	2.23597666919774	1.73896279905534	2.66702449119634	2.4463754636197
NLRP5	4.14953679411114	4.24116896076834	5.90114512520621	5.61184950388146	5.0079240396592	5.56354643618513	4.48096407013441	5.75528574657137	6.39565882087356	4.09787684627874	5.17793311554538	4.44429523797401	4.06615945827186	4.42914237827038	4.41129000045408	3.85701084951142	5.07545274868599	4.30376616273155	3.95824700910779	4.063610156149	4.08867154179418	4.02087318508091	4.05481819925298	4.09350094348699	5.6198116651258	3.82911842420256
ODF4	4.12188375178637	1.33520616544136	1.62229131725061	3.78120295188415	2.64537294381937	3.205804667627	1.52263601572552	3.19358489028127	3.21754557128382	3.35082376398798	2.73987077350244	3.87763171660291	3.53085271395022	4.58182643979434	3.99435419476648	2.89437470940563	4.06287921768729	1.74039138530647	1.52539496779885	3.48024444862859	3.17131713125568	1.90971342860707	2.89695491026934	2.2887062882737	1.59203500326707	1.65091634372708
CLEC4F	4.27826753611581	5.39038991873539	5.16383632657534	4.16430216507412	3.59809692817075	3.88872121173597	5.07413411012662	4.84640845209898	5.15172508297759	4.59615739168447	3.96092221530499	4.52202568672033	5.76475089696303	3.75644401070068	5.04576208108122	4.9341045182794	3.40137157880182	5.41865076198163	4.46676714233574	4.87171802332701	3.65009611173384	4.31369468307981	3.61451589655287	5.16313938264299	3.42818080968264	6.58961707063512
WFDC9	4.95775538236719	2.32831557511564	5.58967414158464	5.63660704279064	3.70536526041141	2.26918057462771	4.91822175269786	4.74994502501126	4.0919645776229	5.29846505546574	5.05236104504259	5.59685998185769	4.97706185849277	2.89756280389342	4.95423507703759	5.11141561848637	5.29642041649551	4.90383332278657	4.22233901197525	4.51261756720127	5.13229140767471	5.45876535964802	5.14559238201444	5.57511286104449	5.52101541786722	4.87737448598844
TTLL10	5.48281179593146	5.17625114356288	5.20823744658493	5.67816133048762	5.72721479567836	5.27752222724713	5.93550934491298	5.41435970753209	5.40959894690637	5.60360269928419	5.96208519557641	5.91941510910713	5.14489859707876	4.87310217024029	5.5990017191202	4.82004543457944	5.74041301284059	5.23000218879933	5.4669841798013	5.45046657422966	5.40285398329928	5.33789749039986	5.61533402094396	5.15558942491969	5.45339579083119	5.61653370864406
CALR3	1.53839955091456	1.68378254224543	1.91291093088328	1.93816996608921	1.98885387352576	1.70277140525447	1.66083945526327	1.49908040000858	1.85561709446365	1.96245484871376	4.01830310945102	1.94980110472928	1.84030956114009	2.03869415655884	1.85786612315313	1.57908176869427	1.893550535618	1.55110620571072	1.79441014437056	1.83999428002967	1.78085112169728	1.78103294870769	2.03418158739924	1.6802417393362	2.15017651774854	1.9383085539232
ZNF22-AS1	4.22393296795915	3.3176348677716	4.72250219141682	3.41584047301238	3.08093936451792	3.16594115279594	3.46785168948304	3.08048794537056	4.01942086590251	3.15675490622567	5.01595276275548	2.78891611873723	4.76785198483966	3.28184842495012	3.1511275259867	3.06175254209988	3.27972430727243	3.32645099443646	4.74440091169745	3.21067456830875	4.29621302079634	4.99085702407505	2.78618633876946	3.0717708758485	4.0018980485575	5.37131480207025
KLHL10	5.00827917615391	4.61928170884946	4.5756105781795	4.43072860558928	4.47171269092848	4.43837651436682	4.10348549131782	3.62821197467396	4.350855243607	3.99228795295182	4.52014231342596	4.50298095000645	4.74664255335172	4.35261639227082	3.66458420105865	3.98888658084096	3.74206732251975	4.86552854500884	4.59075652475533	4.69958947856507	3.33882285126119	4.63339060063496	4.93933732089663	4.02959219248347	4.80787583693692	4.33030860542114
ZNF485	3.64005482730439	3.60366644652593	3.63094359973909	3.55472547106254	3.05843498127133	3.92100785536636	3.21054264298621	3.67039106154945	3.53632626913346	2.87688362543309	3.02076700186707	3.40863455812972	1.74657984888147	4.08786621945359	3.60026685105822	3.7673196436706	4.29693971672434	0.250387056068115	3.20133544052483	3.71162929875704	3.26323995541093	2.15936340517955	3.87331261546619	2.77673873297526	3.71021563870159	4.01714171710675
WDR17	2.16402860968261	2.73387117297866	3.7771807061856	3.8309125712118	4.13835042157477	2.98634364307561	3.83890290865904	0.117812804671308	2.17494117092037	3.31916843692807	3.2811251096695	2.41840795572281	3.29221260546504	2.77321049225046	2.22953515964972	2.76789428493108	3.31005390636103	3.36655714502186	2.51663016529973	3.64043551965641	3.61211632306012	3.53422348626134	3.74821908123028	3.57267997515768	3.12490363244904	3.60903589470162
MFSD6L	4.00762977722241	1.78661027746632	1.99583661098484	1.88221696365899	1.95218245797321	1.88220118948685	1.79984086345965	1.82784677539118	1.90068912752905	1.95809245030277	1.67715236978758	2.06901163920425	1.96968985222949	1.96544206879024	1.95910250254379	1.74352641628095	1.77915516288463	1.71465139447555	1.93806542766883	1.94197365191928	1.88027882294891	1.73085192192041	1.92592415220761	2.12166063012439	1.96396234952511	2.03848874362074
ANKAR	3.64069860372358	4.73058073733202	2.61961574076325	4.62904339500498	4.23578552481022	4.58010054399879	2.12389222628845	4.87494834641995	2.23954353760082	4.89228835231019	5.30571463672966	4.8538079003114	4.48980866968312	1.84222298855868	5.26563714319413	3.41281832314493	4.56447219779302	1.79385662751539	4.57173824413925	3.69661153718377	4.30847768484242	4.28952488535291	5.43320449654588	5.22986468327692	1.94356074863126	4.72767374948118
GPR182	4.780476879827	5.16574544388197	5.24142425626282	4.78517227296824	5.16211869412272	4.87076498927497	4.98807480580257	5.29124856127376	5.00592127309712	5.27899863956486	5.10750480918308	3.46458662260579	5.02830636493819	4.90486424855355	4.54615782051097	4.61656995037465	4.982305375837	4.76571075457541	5.06550088438134	4.41658699437201	5.26353520038688	5.11229898709622	5.00643597127803	5.10490718351748	5.29992290109599	4.74191928671333
ESX1	3.66941828163114	3.57364678045066	3.83041250209648	0.52195186636113	3.77632697394513	4.50562112852998	3.29288337215011	2.8616108076245	3.04279510666023	2.77362920788479	3.11126046417568	3.91978606859377	3.92272434899666	1.01565670678558	3.04949937602348	3.78272636093698	3.88047690330568	3.3068134551531	0.349616277097721	3.52359475912733	4.33135002711111	3.69058500328849	1.89234460654582	3.78200220798361	3.0040108857117	0.474850034448365
FAM167A-AS1	-0.193880362138881	0.227587272438991	0.124947077688621	-0.0440752160076464	-0.0582527691277083	-0.224590715955308	0.407267639638674	-0.402494287548097	-0.188639156104098	-0.0356474899154634	0.284629039604855	0.244408440165602	-0.0673288157535477	-0.260825837438251	-0.0789212818993152	0.081651367739877	-0.0461099430595525	-0.0315178441591818	0.155340990628174	0.129530132489578	-0.263596778689234	-0.0176001754689589	-0.141353779909349	-0.251878966040823	-0.15105090261989	0.179746725751231
DNAJC5G	3.80835407239369	5.1132046050337	4.67568637766317	3.00043276751663	4.78785054160417	5.01751295592802	4.85333761393434	5.8120819375252	4.4726561261809	5.80255716018385	5.77990204976636	5.21738956822227	6.19293111587462	4.13452197382773	4.72709794736066	4.92153516404544	3.00486315671188	4.83907861325558	4.74802807359071	5.42758626857216	5.09477773711995	5.96546682066274	4.84737403746386	4.87718307259664	5.48331474065148	5.5902749532495
WDR88	1.79905814799029	1.43127801235394	1.48071936317664	1.7508249836848	1.4200645174446	1.39484746150595	1.87803641016316	1.68328633742295	1.54727105819408	1.56964916781033	1.62330450629255	1.53679572320984	1.38910526661931	1.62358427598853	1.28323124826436	1.71342042637443	1.10551410103933	1.51630512818473	1.5034332431249	1.56919003359673	1.70625133718517	1.47966177591572	1.56025169357281	1.54666837381235	1.70657832026803	3.75627281484513
MBD3L2	4.67041174809586	4.97628613991636	3.81501646456032	5.20825150531161	2.69933187897284	4.83320809712997	3.50959503580367	4.22576940940375	4.52397041567718	4.23145032056278	4.79669226467354	5.09925465784321	4.0124756106754	4.49523954684308	5.0989432588605	4.74519372610643	3.59317157168794	4.52693041138251	4.35569700130812	4.46412509183527	2.47126882642132	2.91334852459595	4.16740953278567	4.46954807067867	4.61108269915473	5.55879792808345
MBD3L1	2.42365174952534	1.82129915485373	2.38066775852243	3.99541852134552	1.67208195994568	1.84423669654855	3.53620261621402	1.80417225031593	3.51510590079473	3.9552695418074	1.90732019705375	3.66951156454518	1.88937695408854	3.63515820805794	3.68596910642647	2.70311037812761	3.8283176210997	3.27485765268264	4.07254079544691	2.58858517381292	2.78474062447096	2.88077166062149	3.7037148468623	1.81487881223832	1.76889596510144	3.50761515854725
TENT5D	2.68546762007419	3.04700483645016	3.4895785630776	2.21175360590243	2.45566623103097	3.002435223773	3.32090701622481	0.0971752683307239	2.54439134348455	1.11351534972692	3.65103042250696	2.24028541738529	3.23505240757097	2.7117831236786	2.23402175927855	3.60437997253364	2.01412156779702	1.58844855552212	2.48411699290972	0.17860519121185	1.71324942497139	1.98598800797182	3.02756251090291	0.385208075613584	2.23846714831671	3.22160461805789
SERPINB11	3.70864302281538	4.73686381386546	3.58671175761379	4.21703122254324	3.92262144894029	4.20937668586186	4.7188292656996	4.3484888229272	4.42636333689787	4.21453738332997	4.23918459756659	3.02971531250066	4.26456536329614	4.36700304111402	3.90133282357335	4.1650586880656	4.74609305099904	4.18822203279612	4.76160226551451	4.16985192780469	4.34074919948408	4.059960820166	4.41410230342303	3.98907410271587	4.30146502853655	4.14118209877792
DSCR10	6.45040674907014	4.26992989096585	4.79936884804539	4.53535077603258	4.29484158030327	4.45475704217578	6.56494357115509	4.37391503268959	4.29362227663613	5.60749011763	6.08907232427611	3.54991340743677	4.26163567414215	5.39955929380616	4.3481043546263	4.26508587376134	4.55817836948982	6.74983565284851	4.28681417375762	4.71232509047361	4.32402846026877	6.66712326546543	4.67257892124094	4.07655317270643	4.92471678250195	5.79106209995461
GAMT	2.19845818565203	4.72627740710288	3.89092775920162	2.3725375319143	2.19877481030482	4.64136301242861	2.26478596309343	4.4772197047993	2.29508527152586	2.87728887916372	3.09735668985984	3.87361439693642	2.43206512004486	2.61499115317445	2.50553310105297	2.24878037117306	2.14418001105323	2.23231323729692	4.89591573922621	2.75137243993417	2.28722970769328	2.52206408087056	2.15191592848468	4.27868622989041	2.35348601133446	2.19146029155223
PLCD3	2.5163372910102	2.7507848111857	2.88627639092133	4.27314762688813	4.61659587069976	2.92383446975118	3.62553289156803	3.91686193089015	2.82338164061961	2.81319765256349	4.25199588815857	2.78731311824962	2.72843834695211	2.65046684986785	2.91651278659169	5.89450862115108	2.67430822545288	2.71811122961001	2.41426516994494	2.81031293807559	3.65940756668672	3.01518031197581	2.62630519253863	2.82250514542782	5.07459283910346	4.44866786215494
AFG1L	0.741177117244177	3.7556131750672	3.71731927589346	3.71139173147469	3.79381913351878	3.97137004224828	3.77640654404615	2.97393209500702	0.463733920852205	3.88995802482648	3.73039351249536	0.207831871469832	3.56355077636398	3.95017744240501	3.98175226708746	3.59841598790852	3.81606290321201	3.59562871319248	3.46390659953501	3.64169671834858	3.68979905990631	3.40370933278951	4.58500789628682	4.08813943753441	3.89182308410403	2.56904535338605
IDI2	2.14578146000286	2.28662535015206	1.66119030298951	2.30400841854395	4.2725921768161	2.0873695597484	2.35229005255772	2.72802900222916	3.2738863818204	3.53551480733086	2.57864839640231	2.28308829280265	2.20448723223597	2.35998993219192	2.53580886184922	2.39584732446665	2.25323147705926	3.45386355517231	2.50435875951662	2.19365185766866	4.6865072536903	2.26352265049307	2.32186591050611	2.10357146127684	5.06860290683958	2.39691170502522
SLAMF6	6.06512146450477	7.76781572938742	6.52197776253555	7.17258011960401	6.85920929651035	6.89368131479724	7.67456432576631	6.73062003155344	7.37884408177596	6.38230277248309	6.86340780793862	7.05928193532822	6.59213957010629	6.44258546626015	6.88900025518586	6.71363568616309	6.58639282089728	6.92492923092567	6.59031477179189	6.90430063443942	6.78083597759074	7.12860021861842	6.34894596974126	7.08138520481215	7.02192248309145	6.15324765096316
ZSCAN20	5.94401165604395	5.72931252583843	5.84364878193172	5.69421729710804	5.51201187757409	5.55921427181176	5.71256277192169	5.80274634948123	5.49730818160446	5.63955680777804	5.82312230051183	5.84786608312607	5.741353883637	6.18995172138376	5.50281088093869	5.77527392140906	5.82431422193982	6.31557219992526	5.48101602759606	6.06700532600891	6.02654301051249	5.68124501931586	5.29486645299467	5.80173058442487	6.17600556293122	5.6600346684578
GPBAR1	8.37138091116598	7.23808023711356	7.63636433925535	7.49549446349813	7.17956229224942	7.49363967837654	7.64043838502741	7.34076503184039	7.46469029825865	7.0928805070078	7.09829122471237	7.49657215813114	7.43357980000563	8.52680998315545	7.46787984651052	7.53894614711611	7.82840681988776	7.77714726464116	7.28816287697724	7.69720347450284	7.38794980673753	7.6034214977342	7.52096897731064	7.40797890605824	7.40008275199872	7.84759227400704
BRSK1	7.34073565540283	6.836469160714	7.35581730854778	6.94181706531395	7.09421804791681	7.08320996674532	6.99901281811689	7.19117184048983	7.34803192477365	6.89932743283549	7.51636371595191	7.16056461899945	7.39802629742732	7.14933979391235	7.72838424825405	7.10590337601823	7.06618225573179	7.54406167032461	6.94334566195768	7.32690743053096	7.03186165170717	7.31087289911887	6.77105101756074	7.17552580175835	7.56736707455169	7.40971401329297
CRB2	2.52268375490044	3.86439191255966	3.97564008361038	2.37896925900576	2.29256180207284	2.86502423676994	4.04742791351124	2.23498170798757	4.312376401469	2.35317629589438	2.99564592781425	2.64590791461245	3.74579896700517	2.18529519510433	3.79574980392893	2.25660934703232	2.28237750967387	3.36539823869172	2.05342731884234	2.48962128523454	2.54784675603314	2.22757755964927	2.53438502731571	3.86336511163913	4.40314458947677	2.35205350344099
SLC34A3	8.07538203856716	8.05117076990505	8.26572770840139	7.68749100523974	8.12281340773719	8.07894552748956	7.89278262326274	8.15036155749244	8.00964165278915	8.08599869236418	8.05154859786456	8.25032751867663	8.17309664325967	7.71943527857253	8.44826623769505	7.8105470814565	7.72515015058646	8.17264004736694	7.9685229035481	7.93826346295997	8.08203625040245	8.28895550510146	8.05945450972414	8.00176061100706	8.0881734663953	8.18914094048186
CPA6	3.96447367073499	2.58364773706795	1.87671769235013	0.871776871892221	1.65266367535058	0.884020869501318	2.95309237949094	1.89386840094207	3.47791290983313	0.481891366897454	0.688063377687323	3.22933260464076	1.33595526822211	4.20723418882356	0.994744572241903	0.952311614766165	0.947368692920318	1.56690824508789	1.69949914517472	2.17315909208977	1.69523812944707	1.37694920876622	1.86826559728138	1.60487677178205	1.26091124702863	1.35340785321871
WBP2NL	3.02275768683105	2.5720286717067	4.44315701840104	1.4175006391569	3.35284711668503	4.21555535822894	3.16950274002224	4.0220758644954	1.17339097623059	3.48025258853814	3.50925364876952	3.64737462009628	2.25327867366821	3.57004231772038	3.00842809543981	2.38214526257138	3.73907237126414	3.84969972308669	4.03044791171444	1.9524786375184	1.13064832866407	1.21646329788846	1.43696363496584	1.26562393457074	3.79826375121966	2.98820172185962
TMEM74	4.59398270704514	5.04984662623703	4.34843823582276	4.47844460969286	4.46157832220709	4.69290386251484	4.94421137387564	4.53307583059662	4.6171378909014	5.01500862016997	4.80024246008496	5.24932420585913	5.01927310440688	4.9102873266614	4.53805650614552	4.91796827187562	4.94389980409995	4.31647379499326	4.75190051673055	4.80396597623942	4.53646482773652	4.16239576665286	4.662638861589	4.71714251538113	4.45751278464149	4.6526848469963
TIGD4	5.11780377071115	3.10273907074761	4.70211935139925	4.73599101984509	4.55587676677928	3.74110912043511	3.4825954829515	1.8506465512645	4.22418248007845	4.71244738649352	2.94845671735199	4.23609738058856	4.65658347970536	5.72903025024525	4.91155491507873	3.81658446609134	4.01981164187442	2.88118044147206	4.19931539435273	3.82721382597417	4.27289233528254	5.09689556088201	2.30897048936351	2.05469323028758	4.39433412685576	4.78010527307272
ART5	4.13071356141712	3.0764363415012	3.37294275838588	3.08629915809363	3.05451729654437	3.07146476465866	3.12476341833001	3.01580715976931	3.00930338623949	3.33860190253879	3.38334719980191	3.16651815296886	3.30433940511092	3.37438865864722	3.08576578557417	3.00277128310429	3.06613437248828	3.13830441318557	3.05468695777325	2.9952163106682	2.95507557980743	3.09562544595995	2.91981543427819	3.04229724605514	2.95613919034634	3.27559691313111
GARIN6	4.21914018274245	3.82024179757995	4.80412926766859	1.68213773615638	1.79764150432825	3.34017219420124	1.65704692701176	3.3251233444477	1.75985036176509	1.59400085854711	3.99355563657785	1.60662398885952	1.72983565503946	2.6706286322742	2.52338864808963	1.47732723606198	1.53494912433604	3.4565165615994	4.33904185903237	1.37922717922778	3.50849386245448	4.3281821871647	4.36252818519356	3.62143036212678	1.80056643879248	1.72046037140919
NLRP11	1.40690353499152	1.16224236372753	1.28693336848426	0.988542920560172	3.07762449486936	2.4425968535578	1.85345326449903	1.24950092172729	1.38488735563683	1.24839842319446	1.2644974085581	1.46726446816618	1.46475692273014	4.27675809227195	1.28914277927246	1.4102402623759	1.41592693497991	1.49981627820442	3.01506545345139	1.60922518567002	1.20243720152105	1.46765030292806	1.09340269360823	1.08122099527925	1.24156417392708	0.908083769774346
IQCD	5.02818520489801	4.88798668097715	4.66387103132246	3.84958238976693	5.277250800747	4.91838186045994	4.6405770122387	2.3115523644904	4.44978503683263	5.38138052704204	5.25776711948726	2.41672487208082	4.08111111649709	4.69118766819257	4.93255836904376	4.66768303784493	4.35947086603954	2.53862293847277	4.95234998343135	3.40648284829684	4.01202606327706	4.5600345915342	4.61585243887771	4.89272966964173	3.06576955470421	5.08837343428492
SERPINA12	5.79618283872833	5.23079659807373	5.65178014391145	5.46434519149585	4.88498127819101	5.28594344230295	4.46407451609625	5.02083687801391	5.22729950586545	5.05657967277364	5.21248080523006	4.39667984823966	5.50272293001365	5.03645839734106	4.60582403502979	4.68022847183336	4.71548251164554	5.05923928099966	5.10332682191728	5.42597790484431	5.2212158903538	5.33042201561143	5.02609726767639	5.49077196902954	5.3279756012944	4.44579455318926
BSND	4.77757548160834	4.95851467011095	5.66287220332935	2.38346283829857	2.30374289200216	4.4307112919302	4.6793081758729	2.55627076018125	4.73658451812811	2.73787178121255	3.61847303864406	4.67849634441215	5.05483489517618	5.24332529610399	4.85011446961672	4.14198036786438	4.77172228759085	4.8922247987457	4.83740928057108	5.31090360798779	4.21287037305764	2.76232885223329	2.45122975261676	5.23474073733755	5.19236237116858	5.2555787497345
CLEC4C	5.27162510656255	5.03167253072835	5.24876015501082	5.04710870500706	4.89461235167322	5.45091081179027	4.86459882458026	5.72770165689241	5.01702412003327	5.76073686448543	5.36726408900037	5.87779186070303	5.24689033666851	5.19881670864158	4.24721688465197	4.74916859737753	5.19006934557569	5.35262445897734	6.16956485269877	5.40721829065287	5.29222227950168	5.21861013421105	5.30396116427257	5.32455890116683	5.54856859640825	5.86785653994667
NLRC4	7.78758735019671	7.56927141916516	7.02074367077177	7.263927068144	7.13522652289968	7.86790635797836	7.02554588684078	7.40346836262361	7.13426619245576	7.05744853150765	7.04874527588694	6.8989273997443	7.19531608707187	8.35620401389271	7.71487263560364	7.0397328403949	7.71254417002601	7.42994153535708	6.87970231985003	7.16458123431662	6.77702987844356	7.08915858458639	7.22561127695746	6.5153426210012	6.75156254537149	7.87352387822893
PRSS36	5.57017556308672	4.62415147400197	5.05281401567584	5.03113678321289	5.18199394123647	5.68999886959968	5.50052768619656	5.77134565326009	4.42111934721041	4.27801080861486	5.23666736873688	5.46502401644141	5.39846662480154	5.85245429701952	3.23293217550911	3.03131432055056	5.21477231810179	4.47789332277324	5.2715480415538	5.00571903235749	4.49883589060914	5.4359701989771	5.01098188601651	4.1338486169988	5.84031208305301	5.71474034310558
ZDHHC15	3.11996995769009	0.462421692112288	3.41173676821454	3.04809583959995	2.8789207419433	4.25122959927465	3.23933387659541	4.30890665137989	4.10179551858443	3.49033287944243	0.477162777763085	4.36996172985753	3.14710297390574	4.09758460315079	3.65486120963634	3.42877384533812	4.28352194348368	3.66588750609841	3.98491571973894	2.92918910232908	3.79697827898101	3.02960784051497	4.11451868786893	3.71621983237208	3.09130540949584	3.92094211769311
NUDT9P1	3.23204238740056	0.581794189657897	3.79658122888425	1.20262729506747	4.43232579515402	2.66794329991559	3.70966081987829	1.9096430065493	1.07414201228191	4.25804659175126	3.89801508462735	2.74819648762634	3.40205035211117	3.36275162301739	3.5188968223409	3.50289224431118	3.41375862240735	3.51838063976644	3.74104334729021	3.86321685153906	3.82986669659515	3.24141425236778	4.5200436302983	3.64131347517823	1.50903235216939	4.29496696791044
BTBD16	3.67504617437198	0.785370029829539	0.941957014151533	0.788266389888159	1.03175314563922	0.836953733007695	1.70902132450904	1.50455663481656	0.827193273338528	3.34065332543887	1.28532029967875	1.21250273958436	1.11963361448539	1.41561580661799	2.79515527952782	1.08783597667102	0.877898129871719	1.14399789669623	2.90638401566976	0.926262465067373	1.85008612158519	1.06667564892291	2.45263932501022	1.58922603340547	0.911859629478759	0.996383313559934
RTP3	3.32103982767856	5.08940553872247	3.39371300990839	3.36038490333317	3.31166068873421	3.25263171451836	3.46610789869574	3.13672024166072	3.33759399177632	3.37310551215917	3.37987932030922	3.24044650982159	4.46137936781282	4.2210215557896	3.41266963963898	3.34805007530718	3.24771248370586	3.26308611967988	3.2129083932244	3.42857413136121	3.33205905075615	3.48997612327007	3.56166905943169	3.27666986437912	3.35163415675913	3.3000448260822
C6orf141	4.35842616392641	2.99337437165238	4.5426484505144	4.42701283779832	2.70083106328499	4.76176157399838	2.0956808046648	2.17763755480926	1.80640170909435	4.25064474625765	3.26492193028094	1.91884298202571	1.70083908255495	4.35170162967314	4.53557838651461	3.32498366436127	3.06505900504379	1.88937302501338	1.92129909778826	4.2145960054904	5.18551403478187	3.2994699120094	1.87686033970263	2.28035401403059	4.91008668849478	4.73717113917846
ALMS1P1	3.30054536969992	3.62427417882065	4.20555771612185	4.78550599592763	2.65354686016116	4.3304567953743	4.61170383018661	4.55540694598813	4.8946023228772	5.36856823985435	4.67261661262568	3.95914773991854	6.18640143912475	4.3275222148003	4.83934597857132	2.79131680245593	4.97866490526745	5.02194603898336	4.97183492059074	5.93080584625509	5.40961440985293	4.96151599108833	4.92943828524688	4.81659183839326	4.59930666885093	5.68523887059746
MYO3B	3.36691676618679	4.591238662148	4.29693868180262	4.14145160047782	4.60058995047398	4.52459500297432	4.83639544109569	4.68729492396212	4.46495757258973	4.2664359845998	4.8579746513501	4.61941450125776	4.24764879752954	5.19260773424371	4.39943342892204	5.13955566945158	4.05433502995229	4.46096061497343	3.0201380896309	4.39665348125733	4.82584836040891	4.44992459083492	4.40463297466069	3.8278347102989	1.90220315716107	4.38266931552028
TRIML2	0.910028771312835	0.924516398563059	3.04893252452347	0.88860790003857	0.789548541196006	0.798725571422321	0.845941880887894	0.967909495943358	0.967445678951021	1.07505663251528	0.747468937516904	0.826512981422048	1.17609838818085	1.21424854642854	1.32087361292354	1.76613077419833	2.10385190849085	1.02344325563649	0.842277126381115	1.07809971450775	1.12772030339726	1.09674155881025	2.8233085286745	2.72015084157499	0.7536908815053	3.77262131867276
ABCC13	4.30909204409093	1.92684147115777	3.04818772365493	1.93035561312604	3.31014785891626	2.96965231229916	3.04500929592839	2.65099579576815	2.64314775676867	3.71279357542501	3.00023207503668	3.57198892614799	3.26578614721383	2.10926740278876	3.57508959599639	2.0146691915137	2.29534263741708	1.64193132012803	1.7274648190629	1.75683769600114	3.25651566891693	2.23943050273084	3.66531373407448	3.74438885572524	1.92986851364411	4.19579452885574
IL12RB1	6.96420744846387	6.71687213571788	6.45348167787883	6.6250735460557	6.46704686416516	6.64675129165495	6.98004078973223	6.64368606299013	6.4695356938296	6.54256079615696	5.6614230762837	6.61702140131803	6.47714961255049	7.0598305404693	6.62721872402934	6.86109044538013	6.78525436832974	6.29157272742847	6.60624725506533	6.56302788995502	6.58121314455606	6.385427522406	6.8564973235755	6.55378085449207	6.3932988582332	6.7419385789323
GTF2A1L	1.12027002472886	4.08602427922452	4.47193216688503	4.29873657946743	4.59543905700576	4.6268511294519	4.71607542026137	4.21155492122695	4.15847076449405	4.05352174037792	4.39650856847028	4.33870761931962	4.45789431990289	4.19878283720533	3.5369129111826	3.35832521689648	4.47172668821434	3.88794400081921	4.60441470917265	4.31463299161955	4.45752106905322	4.95837277139942	4.83370392013883	4.37796828062748	4.81814361513917	4.35839731569305
TRPV3	3.37200731505336	2.44574283803124	4.79573846849932	2.82206279620839	4.95885596867763	3.12136984910045	4.74562027461463	4.41780268862361	3.82871880932394	4.7261288627255	5.06256162540616	4.58324429903779	4.61294941969368	5.59633554495423	2.2864360317936	4.40072841719698	4.30161895200549	4.65764136014899	5.16084597882832	4.46142134390521	4.33817163206464	5.03755575126449	4.00775294876554	3.85088531891453	5.00322492410488	3.46477532652446
CNBD1	3.46985603835868	5.52234629634327	5.04427499435955	5.23615350559945	4.94731574203741	2.87040518458592	5.12798930932313	4.79643590753742	4.37196058688614	3.33442598520526	5.78575830417578	4.28614049739524	4.57280034214546	3.96449176671544	4.77818792756644	4.87236731540898	4.50125677528206	4.78128279579395	4.9023915908696	4.69306045435514	4.94988868871452	3.59881428827581	5.43678947843874	5.41494125260366	5.31336880122886	5.11348133979736
ABCC12	3.46219516730817	1.55443712403596	3.42068034508396	2.75584673122532	3.03186695332762	1.56458027838746	2.45035178773507	0.60792379817235	0.640226537289953	2.79087726726195	1.10999023639561	1.07097467781421	4.12298486340268	-0.0741063926542207	3.02785644306476	0.408103087449346	3.18378328624638	3.31616325902208	2.02883632360216	2.65626402708297	3.57845841489853	1.2803303265698	0.990520279326069	3.52584843957086	0.927304165009313	3.65648717123157
MMP21	4.1713664574456	0.637375658363565	3.57961720770158	0.878676685406769	1.22141172591074	0.173450462025385	3.9159028614046	0.531303193242577	0.770715507395232	0.712531845071507	4.07346486389684	3.92660238482671	0.704402217895446	2.9854803675036	3.0904002415874	0.773632287188923	1.30684643972714	0.747284527392857	3.98223637087097	4.34278504863706	1.1955343674255	0.856553620616042	1.38988785102092	2.07909616925558	1.11382700063335	3.81672638507953
TMEM190	3.76605022654048	2.42407536564966	3.87442365137364	5.20967737345483	5.16857164817922	2.11177648054749	4.87140496194753	3.00695760255991	4.64569404458825	3.32190740617389	3.07465778899958	2.64723544992947	4.89577895277141	4.00253137859722	3.53052554731442	2.69077860826746	3.91878285251318	2.36833161228586	4.0147671569051	4.34957094929702	4.31047866811477	3.91759908671395	3.68394014532708	3.89291159486122	4.09618525874702	4.15224853833783
GAS2L2	2.25698037866398	1.81786641962674	1.99485825655406	2.08069278629621	2.06763827917978	1.66829520234386	2.02110110593959	1.92832215669246	1.97386628614934	1.87593993692079	1.95384670597793	2.3727609640942	2.20503866631614	1.90962369334798	2.05948840284382	1.91588205186898	2.12781448735	2.09816399607862	2.17834413395735	2.29909916776228	2.15654746906766	2.01355808914197	2.08663297445727	2.14976842831383	2.06395309445077	2.0866594431763
KCNG4	4.9578613937357	5.02191493332759	4.95046198375206	4.5744414497318	5.19104047830576	4.76611544188304	4.51664511457106	5.1156193072968	5.11246517280683	4.21174486648423	4.46619948970374	4.35304110911719	5.01636137028296	5.27328949524989	4.8482276827067	4.53555092063015	5.2574377952756	4.42762450376482	4.701449962649	2.04272594573185	5.04322606088148	4.98836298612576	3.4245128069339	4.37931714006372	4.71223337057647	4.24625567118887
PXT1	4.12668419401131	3.58269126882132	4.1033042964312	5.03316765948241	4.2251513808994	1.06413665120753	3.97737921285843	4.34713031580604	4.18847104713395	4.12679344857286	1.59408645005623	0.835797687732586	4.05824187704104	3.64746933134812	4.01420764940536	3.16772970603946	3.9352623178494	3.67722853507475	4.17980595595168	3.9401726206019	4.45905843620247	4.50940875308163	4.87588975945597	3.8766141056139	4.62304648048784	3.76590143795454
CACNG5	3.91005188662059	6.10712891117957	5.8574695649841	5.60310862507213	5.94068950306111	5.88228866242043	5.590848838636	5.26206842861076	6.10448061004076	5.25902115378037	5.80295847765163	6.13405593342756	5.74858446139197	4.18739912913208	5.38571481836103	5.09774794293313	5.31035150285521	4.55965451804069	5.5730985185962	3.74849304207075	5.98627360123782	5.64445621154707	4.95968676104659	6.49354750754727	5.83675632290719	5.92144559384613
LINC00308	3.69569647493816	2.59074225154676	4.73433580235852	4.24051979800852	4.66004639505049	4.31337961023939	4.34632047619362	1.2235591155279	4.22438193672511	3.69045041109876	4.19675144966542	4.49837353189639	4.26084280561972	2.70349674791401	3.97653180557672	4.39955455746658	4.43162056288344	4.55948079606095	5.46497624550603	4.40266169530205	3.61918711521789	4.49192113642829	4.16972602807774	3.80150784098135	3.75393721496775	5.32666081762474
WFDC11	5.12958899413306	3.6098832334199	5.20578465710951	3.65990612581484	3.20163145276333	1.90443226003199	2.30044945999419	2.92720467645964	1.82526631534541	4.68259920119651	3.7647598386555	3.25955180165098	3.97813639864857	4.66521479787148	3.94607373574982	3.85035732689506	1.59634560694298	3.15922997217214	3.92297224525724	4.47920735507141	2.73650702743834	4.0338885825242	4.26603555523903	4.74423060272341	4.31377269064591	2.94405676341259
ACACB	6.86203580211795	7.40795880188873	7.42052753552968	7.17673654502076	7.02754325483892	7.00596771012274	7.68170813694285	7.11109869164584	6.83325758349611	6.94243681901559	7.38248004714986	6.501036917759	7.15114843988974	6.83397180816244	6.99867533024274	6.68505719730514	6.75526782317878	6.87270996386099	6.94943949161973	7.17976242474519	7.2371085682511	7.21547971087813	7.28030391034468	7.04496376597408	7.24250574307164	7.01567065001594
ANLN	4.18189651749581	2.05151489764129	1.81169135774541	4.22175080423278	2.85973586404783	4.55907656278961	4.36216819520405	2.52891717726203	4.05835868802295	3.80880980844294	5.04124749162019	4.57777553223731	1.6799457029104	4.82483133295517	2.83838692778104	1.63100293774504	3.18383373401915	1.51746607360796	1.83223472615233	4.53399613391345	3.11910321298199	4.91500664590806	2.36586931354047	4.57664100064194	4.68444116400432	5.16548778327674
SPRR4	6.16661472676675	6.5490840089723	6.80706953721413	6.55870941474877	6.5170214432601	6.34800087135438	6.6508520314066	6.50038521974893	6.31374640681519	6.33203958175338	6.28892923002817	6.58094949868411	6.80434474541528	6.28786291034276	6.49588862446342	6.34660134890574	6.46087838123045	6.63533111122927	6.0658893436451	6.7751003467208	6.51203617728029	6.64634358473468	5.99116400676227	6.88195520372859	6.61514719169505	6.45371075462223
HSH2D	5.84034336757043	4.89871466336901	5.9011703750401	5.86184808043419	5.34640438054083	6.03671195527919	5.52174088815102	5.563641935091	5.97349797152693	5.47427689275973	5.48723049047787	6.04106742924068	5.36527522008034	5.80442111544856	6.10371435816402	6.15148315213077	6.21332326377848	5.30917050686975	5.62754123474414	5.54939489232059	4.63962612132352	5.73539780398655	5.28367308830117	6.05560259611556	5.96260438479336	5.26559005752841
TMEM163	4.68545537217657	4.76893437796955	5.2291799258579	4.32275252592685	5.57778753963034	4.86567081146954	4.99895200217266	5.24804337679047	5.05902429147096	4.71293190676206	5.00460233944443	3.82315537444258	4.25616093711221	5.13777589982756	5.38275656792771	5.60658720550605	4.58673881452606	5.64144434690541	5.73796611895414	5.6458571233566	5.22010942295599	4.77050257324324	4.84847578199167	4.70009738541832	5.32265344422686	4.88888798970136
MAP3K6	5.47808196739119	5.0972558747002	5.02167044451481	5.29886206240906	5.47457988177149	5.2690761442602	5.36278747994656	5.41121702185019	4.93339735867623	4.36685546610259	5.31568338537173	4.93439732059544	5.53341725309511	4.81948815118075	5.42388403840358	4.86498268769244	5.41943539089689	5.07097971522815	5.30086675855308	5.51642621508085	4.8257155930531	4.9913946426864	5.28844129160188	5.2536694310854	5.73413957612415	5.06581865943788
ARSG	5.72855082247925	5.47805600284966	5.09878274301069	5.16284048248406	5.33364365945082	5.28330191680045	3.66675681194191	5.39057785819609	5.21993341841094	5.33805791382606	5.7407247822514	5.48845974113598	5.30848638917768	5.61831279645015	5.36820212298032	5.25623029936279	4.89642704867499	5.53880973478035	5.47571425676422	5.55888089792431	5.2575743683398	5.34164450047982	4.81184870122821	5.31708304158234	5.32096089374471	5.42659230797977
IL11RA	5.12731712612553	5.74606515634541	5.77024257044731	5.63085658464302	4.69469074714004	5.7263276719708	5.76794825153791	5.52669802279162	5.47292837022501	5.845822990236	5.60718246232714	5.44425692386884	5.76967455892003	5.7234118875434	5.14162990156046	4.90114958547688	5.80281535605603	5.39919543537789	5.49363817406553	5.30472602601798	5.58747269546225	5.89319795984535	5.35134099853393	5.47046759186171	5.92538419713521	5.23217383096346
HPS4	5.68435079730986	5.94957273123588	5.7768623002012	4.93444068090653	5.69527358259152	5.46291472884429	5.58574217047961	5.71533493867515	5.41491189223302	5.89990699598112	5.64739568030142	5.11662795052202	5.34034878849182	5.47513131094337	5.50702133504786	5.35099395999738	5.61820483022017	5.54404250957887	6.00641635680101	5.85353823448287	6.06318941446671	5.93110207495223	6.12464448144039	6.02940198926722	6.07914928182181	5.63436755810934
TXNDC2	2.94769764816608	2.57420315134517	1.85750928850546	1.82220464899968	1.86295125905783	2.77123462976593	3.74340898136426	2.14687771061082	1.793169111009	4.11429050362239	2.16642517524485	2.4766487194854	4.12531632518299	3.40943864859416	2.04632837866553	2.12327765971723	1.94124263172224	1.96802214284448	3.11448309563385	2.10172304099992	2.12310968529752	1.76741770189374	4.81258583007116	2.71196926247884	2.44827536582334	3.87619826389736
NAV3	1.60134071014914	3.52757388990845	4.08615643675957	3.87204875066252	1.05878193389114	3.82557507915676	4.41750472141749	1.48551054853335	3.37214560664255	3.51674902037179	2.06260100401725	3.06559355979794	3.26391520044873	1.23525905498978	1.74405161110741	3.64083457521932	4.14044219919548	1.19745137515371	4.13988129701366	4.41145091151612	3.75281672492138	3.67785969634457	1.21971730930523	1.61178359020064	4.2648589737966	2.70682312603065
PCDHGB7	1.5860805173394	1.35045075572994	1.44651363411949	1.10415074065025	1.4477792872814	1.56246018718427	1.49181652228109	1.65773240536014	1.4979896027358	1.39908064419489	1.6389749419021	1.7051032931288	1.52746235899843	1.17101011491013	1.35777152055533	1.37098100241617	1.21675713574082	1.79986927139024	1.24710655527797	1.41616932874719	1.51668749792074	1.51500887077631	1.49318434808879	1.25361424252009	1.47067207847339	3.78798882994982
FLCN	6.56686596609145	6.53578134819301	6.68066913411207	6.38244362839014	6.71699375933212	7.14757080001083	6.45395424608128	6.7642152309008	6.60068452924614	6.29427834687483	6.20116312224907	6.85586037237546	6.51991271964619	6.66401634189278	6.54597991450611	6.73964515296256	6.47574245666957	6.54588405249835	6.81742040546092	6.44729975708806	6.83992198322767	6.92234734179411	6.41322075889852	6.4898257053275	6.71753848092517	6.76745281799865
JMJD1C-AS1	4.08818727115756	3.52716542930523	3.7744318790986	4.42588229872208	3.84356991566505	4.57617393389734	4.65314732521554	4.58426790089572	3.95668457167187	3.4478193272899	3.79825417499651	3.50188675178543	3.76923852626275	5.12888021944385	4.1263919471593	4.8249798786504	4.46632748365129	3.69897710030423	4.24767317538895	1.92017561620034	4.33297988675643	4.14736472361336	4.84626119332673	4.23053261248567	4.33210030165793	4.40290812837545
LRRC7	3.65520531714637	2.92297047657278	1.11822947669211	0.883836930921842	3.20708572224609	1.09863794398639	1.22969387643194	1.13012821984697	0.958755348991101	0.867810379065787	1.11484411145673	2.94065976843606	1.28383490880785	1.43044122964298	3.21330842597892	3.31261422190904	2.59897298343098	1.18753581036101	1.2731930697064	0.733287883688764	0.806078469429082	0.844032424162005	2.90657528097529	2.23964350757711	1.17184505931548	1.07311223413264
RFX6	4.13420239105106	2.40350389382716	1.44959002516	0.933499580222369	1.31445446922183	1.07032591158402	3.87851410498782	2.17266906980623	3.59799196692875	0.9652114672059	1.11692112336785	1.33110863840223	1.18389196903203	3.85892944595146	1.20212569466268	2.39703062348145	2.30416396089569	3.74880655192446	0.866023916323313	1.46054968744492	3.13286771715033	1.58939844337249	2.54861236263896	1.18725416977941	1.50189652555254	4.67905656472322
DIRC1	3.85620736744085	3.70048131477869	4.09997238338626	3.64993510071317	3.77273500653504	3.83360868318457	3.7797752593225	3.71126285152733	3.37025189762319	4.65205353650879	4.88997085876741	4.17800368147945	4.05584091908134	3.56873661693566	2.38629667988514	4.63291550843383	4.18234681724019	5.03353539498074	4.42495761397835	3.85110734059921	3.37927351244632	1.34150316674204	4.5247433396927	3.90037219666223	4.36611414416069	3.8015664331195
DNAJB7	3.5630958606851	0.379791575427215	3.07894192586841	1.76978516454836	3.4139423490736	1.43677796348898	2.52309514492263	0.939009510860747	2.41985270767337	0.101547337920998	1.53490787987977	3.46911461940174	3.25795323024819	2.90940530031111	1.86604834357246	1.93730658856601	0.840919141867754	3.3793017072438	-0.179805167266664	2.39596197493584	2.02128046542531	3.24232125340259	2.21865224942445	0.740419409815864	2.30532868175687	3.29424765891408
UCN3	5.52530745759249	5.07871933566424	5.13945690319817	5.33329138959276	4.60113860581806	5.00643540999993	4.67003305802207	4.75900367426083	4.89376407614081	4.6913662831484	5.59030016621322	4.71772470625932	4.56051161837524	5.50193620772186	4.60952981346726	2.2064155254918	5.17184983541118	4.11453152195617	5.2826596023696	4.37932580928784	4.92654858507631	5.38300645122098	1.93664755068031	5.41588834644128	5.36375655767659	5.0402772563119
KNL1	5.37067700688202	4.92286859899544	5.45031691817286	5.0722555447876	5.22113960934187	4.93081198015192	5.72776994114738	3.6750062447462	5.16485315943514	5.40011659713597	5.23452578153555	1.67728929903	5.17725817967446	5.12519902260483	5.0414180173662	5.43380113013122	4.46060270115787	5.05526135555285	4.61614404204282	5.09460231100098	5.09562357015743	5.76169178289061	4.91857481437113	4.23122922195588	4.64629985763519	5.13071888265091
ARL11	7.73105281909339	7.54280616118816	7.68675047819145	7.94950286825792	7.88204657834521	8.29949318596285	7.32479762711124	7.51702336602108	7.6366253166946	7.1025224336965	7.07517856884114	7.74785030243888	7.6362738012144	7.1102668146245	7.82596927839466	7.56157866649332	7.99127776375399	7.6885104252063	7.44630567824442	7.70474754280013	7.01924757969884	7.4202710155638	6.76206096757243	7.38145674262687	6.8737158433831	7.64583776554325
TUBA3FP	3.48191993515125	4.97703828690146	4.17411481491295	3.9938741217651	3.03311764356685	5.67935928800705	4.73884452830552	5.07279692806242	3.9475924033768	4.58614800104554	5.22801447527032	3.23797631238501	3.04391836045791	2.83422357722228	2.69446909932617	5.12944648514465	2.3679027540971	4.14720166561548	5.31680177373122	3.75931502561881	2.54635692355322	4.83043922457111	3.50335996377695	5.01179586243432	5.32389968357755	5.60675336747737
CARD16	9.44754670125005	9.4357808294183	9.89121729735593	9.44629252571302	9.7260486085559	9.43420656660603	9.275769863825	9.4342756572016	9.95862557507536	9.56471660824909	9.31483282474189	9.39565726689707	9.72430365769682	9.50285711351858	9.98890817062629	9.52662619544286	10.1392693448592	9.93779787187086	9.56545684334248	9.5846162825108	9.41011475119266	9.64603954262225	9.68495412291558	9.63888296327155	9.4893345508654	9.77765497723829
NMNAT2	4.28060358110314	5.17159843503909	3.58854129943192	5.12180527102718	3.85275388310691	3.50955406528251	4.53669968926502	4.4838509168966	4.44215542066027	4.13415897418818	4.57271156117003	3.82625953638081	3.76841859669323	2.45174714890332	4.51287429795408	3.51357200901719	4.68298032771245	3.95481800682527	4.0828686800489	3.21498767966653	1.40911358519895	4.50851908384939	4.84666434651806	4.53933936552728	3.86829447477368	3.56827215848954
SLC4A1	3.79578233429941	4.97267463221078	4.49536086025632	4.27285510403533	4.45009797045615	4.32068832151905	4.54418376980875	3.05338597339151	4.30017897075624	4.33030714382078	4.52326856287601	4.11195059192205	4.2424378773534	4.47498864911608	4.40071961694983	4.29935720178703	4.40974044726596	4.16759210504614	4.02736848264266	4.49446245368293	4.20438096830715	4.33929745736594	4.35905471502364	4.11395924596289	4.49767596262411	3.76610934413721
CREG2	3.23838532644319	0.985483842812778	1.26852300196763	1.21120428425321	1.12418226783422	1.1810209910462	2.76090571447053	1.23383471865915	1.05328765867736	2.88357397153144	2.35542927634008	2.30865081858159	2.62590859989157	2.78007911629858	1.86815533208239	2.42608867565228	1.44947217537221	1.90521453991671	3.07413484411983	2.62506915707371	3.01124546791288	0.976888983033792	1.5346278480898	3.08721084627647	1.55296501980411	1.45212446725896
RHOXF1	4.55107862405913	4.73926381706607	5.15235399071767	4.6159750272002	4.62893059107679	4.7691843842641	4.95995093079752	4.73056120152899	4.595966692115	4.8084525164673	4.93241811282635	4.88445901340533	4.80889550983597	4.37246055829185	4.64136835016884	3.76389925733466	4.75717031973553	4.88476197358426	4.44519979707986	4.88539063506775	4.66060651266524	5.15333789971035	5.44089664773468	4.90222234171212	4.74392330923712	5.17099409593425
ADAMTS17	4.78006441579072	4.93753804430687	4.63205709377041	3.55532966580703	3.79948047197876	4.7303279922817	3.18422210063784	4.40217461886273	4.37142245752934	4.82899500186709	3.84353506693791	3.29690777180624	2.3730467173179	4.80191647427233	4.11896706961963	4.47852783973781	3.17410237847219	2.17777351226142	4.42244287159766	1.67377542628378	4.66672802596509	4.23665860896707	4.14771708881841	1.89663910516226	2.11028156261372	4.42261922601661
DHH	4.5122222367236	1.82200420081494	4.62026800909963	1.85128843493274	1.54705453761583	3.76499121153023	1.6442471824412	1.47030980918955	3.73570512528741	3.47648460830557	1.79036823298333	4.23892631885333	4.9467786741806	4.85862089851883	3.35266772059956	4.78491163172516	1.43609345879446	3.39087581247819	1.77953316950964	4.00800382729451	3.08558493808969	3.2652964237069	3.53629061273912	1.72560786424489	4.57083524981123	4.35586001843495
ABRA	1.16037312688053	4.32817836070786	3.88839946488763	3.86071046632865	3.84974472759802	3.74355323205691	0.175102649999487	3.9059263235564	4.10830037012852	2.87655593814528	4.05060846959856	2.55841212267644	2.39119482274061	1.49762293160779	3.46851196875796	2.79323242835291	3.571922803066	3.3319208478234	3.80257651598678	4.35634301944194	3.27385139149425	3.89439590634699	2.82990830823537	1.78021083956514	3.77890912185078	2.36912430731341
KLHDC1	4.10222093242117	5.35554712445484	4.83149890956278	5.46367490705384	5.16441604064004	5.16122573434151	5.17805755256894	5.06569369378801	4.88211146870741	5.30268176468456	5.0219456638417	5.05997059463436	4.80710204433438	3.90234299499025	4.72470087167014	5.64879709215156	5.25765946659141	4.96869435642834	5.01487117481621	5.28899520164746	5.12687090227607	5.29733736198772	5.22159046792451	4.76930851095801	4.86502152788054	4.51768358108158
PCDHGA4	2.34447793617175	-0.0843151247852463	1.11368293964299	0.148740969575576	0.570324161947286	0.366070597532515	0.835418627887761	0.323671397230824	0.145430087185881	4.0061084528249	-0.8763102671093	1.96351316290292	-0.322859239467059	-0.188432348580277	2.26469881632271	0.188643731390283	1.7600760078999	1.63703366768789	-0.812213112267788	0.140804272784676	-0.356295421755273	0.38530900313773	-0.258252972151091	1.88618146238795	4.22568554916007	0.00120735398454008
NETO1	1.59152867828521	2.56661162344832	3.97967799774078	3.51956109569844	1.2941899095697	4.11501285116873	4.24024930948744	1.25141068056575	1.48056570305925	2.22682046991289	3.3700149881421	1.49820058552777	1.29734285447655	4.26646546375091	3.65527538014181	3.23878341747229	4.18997500935885	0.550047615030435	3.08992004857102	1.20206985914499	3.70988667408812	3.15766798941037	3.59005594634814	1.28070643399573	1.32684939012631	3.86173819651747
C2orf15	4.37667734064666	0.731011831076169	1.09329823635985	0.572856994496631	0.492538073933581	0.600192191961977	0.71799122025913	0.973633962839035	1.28410432717176	0.848299321095193	0.597450899557107	0.833197574161712	0.7095975200437	2.89196629928894	1.01779140156954	0.526563608419176	0.879636790645415	0.869718553909488	0.666615125864501	0.659439732204449	0.408798513378657	1.00576087425608	0.837391139048021	0.886866080644202	0.581922929815004	3.55365441053997
KCNH8	4.07415491883654	3.90304725341423	3.33990587105565	4.65005821805779	4.36236216367153	4.66724112470782	4.04942643039721	1.37640072459045	3.30578494960342	4.48914877384434	3.55556677554135	0.889777416779078	4.1884939605804	3.92479936688325	4.39127719500986	4.4031513758346	4.09543793371305	3.93867187805054	2.89461444984267	3.99493810149323	4.01148751580589	4.35074587300344	1.08060590725868	4.00051396717565	3.06783436133306	4.19858818165834
SLCO6A1	3.8322087913946	4.09450572888972	3.25334086883231	3.81891525616423	3.73391668487004	0.901444507053544	4.36631891672974	3.740254285596	3.49024886869402	3.75485594710707	2.27845091362046	3.42703459754718	3.75721375604907	3.35030133275338	2.74036788419068	4.45906149619752	3.30622062119682	4.54307562596869	4.05295399459463	3.44569651647261	4.33616730575884	3.91547075947897	3.58250714832805	4.18321840094334	2.38827977806673	4.33714193388249
PP2D1	1.88188314055075	2.7088074816578	4.26948382706781	3.87218403641289	2.63539697114434	0.579386355345277	2.45430063877799	2.34815038291579	2.7797334221445	3.32399786794124	3.68424758596513	2.5240203681217	3.95391210164167	3.19258269481959	3.12897707804564	0.0213009125781527	3.51688245377145	0.49914481248545	0.0446756925692635	0.113495873729578	0.210791855081196	0.354325447459695	3.59333996292568	4.18444321075365	0.158789511555462	0.250138403502365
CIB3	4.59322797935628	4.34672317642027	5.33593799659289	4.74181763016718	4.4867198760476	4.87692489104251	5.01196678646999	5.32928316458667	3.30286994743054	3.79321984634817	4.45811877423704	1.71195504063357	5.10425075084195	4.84040629972092	4.68691457586049	3.33096067065072	4.68427088040378	1.94758165091734	4.81618781368626	4.71091812786254	5.73145054090056	4.72609893644039	5.13095596330025	5.08275509091575	3.01551260274816	3.74350010182831
CADM2	4.31134738944361	3.51708327679622	3.67394006998019	3.96274447142304	3.92110734043766	3.71444804142684	3.70915172742884	3.75265749484329	3.65079164083099	3.35823807284635	3.92127040717143	3.58135782117822	3.66862576329378	4.20747701370141	4.43934910229535	4.01949456910709	3.68123356339303	4.3070233628208	4.14162569111202	3.48316532931037	3.81601460225598	4.21887417766032	3.83946508614199	3.66562121490754	4.2750757447383	2.8617088466843
DOCK8-AS1	1.84052249384274	1.59010760739577	1.72491457999668	1.60166784113759	1.65159396612614	1.73675883730897	1.56117942950085	1.71750330911424	1.71051568846477	1.72470275963299	1.8081897489628	1.71850052072193	1.92335111841423	3.69990034433623	1.81492618427849	1.7374329555111	1.96686936808741	1.54961274464104	1.66609369855309	1.68170566679733	1.45861050831044	1.85406969023721	3.36909200580108	1.80889498072788	1.69255670047553	1.77745609442238
SLC16A11	6.72444572067575	6.56128169124987	6.84720834282201	6.54122641128964	5.94953302757306	6.51009762166059	6.65167541747341	6.90241270574048	5.92163041779444	6.62925166251719	6.80081773454844	6.72438841920625	6.41937677909994	6.44622555519754	5.84488971755562	6.22860049646896	5.78303875254113	6.61192263988721	3.52559360307051	6.17197888438472	3.59597405014188	6.14291679035921	6.59994759668697	5.8721200651941	6.71666863571273	6.18730114225608
HS6ST2	3.59015065467314	3.77115121819026	3.22917245979045	2.38883796897472	3.04475997708188	3.31726047060633	3.06865211270751	2.83031729195879	3.23745688389636	3.37134382391075	3.800902374899	0.0651985574518195	1.67217418803963	4.03818681468967	3.56097700375629	2.51948157367848	0.488760454093838	3.75088564710138	2.23802633283319	2.69646804138263	0.465301113242292	3.15266429367897	2.71648752409263	1.36730561234452	3.26341868666956	3.632990509578
ZNF625	4.49106107951574	3.49033137832021	3.83044011827735	3.46658353943031	1.1961068027459	3.6967170207603	2.65081750395762	4.3046960223218	3.74719682980153	1.2320508847102	3.38560203193491	4.23964020123296	3.39332674932885	4.43349103215975	3.54317656104287	3.81490971583044	3.85284959654504	4.86086606361977	3.34930732219578	3.63622510838958	3.54381367769278	0.822551022418899	4.46100710048306	3.9699646829791	3.86266640260597	3.63605377708706
ZNF563	5.14464753926544	5.93189661782959	5.29348986956576	5.62812116051337	5.52535431944803	5.23622226598689	5.36479180880704	5.09018432548026	5.35035831954864	4.67334738589894	5.58400935748882	5.88614254480675	4.9900667503188	3.55621484407415	5.26136031100926	5.05745478127554	5.11269373227896	5.08913815053481	4.65174989088315	5.19298312090573	5.1898834983755	5.10277775265018	5.00924299496467	5.28364490445965	5.00838221812717	4.94985563314666
CLEC4D	7.04878515153421	6.37143734272026	6.89171936410257	7.13137792763215	6.63816840360109	7.45059659705346	6.5255723939548	7.14114885084712	6.94748349244783	7.02631601150913	6.80644318158378	6.63309041583957	6.77868401853364	6.39575868132551	7.53155971975375	6.44841842187912	6.96161880412722	6.86738162634471	7.39221575522626	6.85406608152849	7.42764177928573	7.51723185240966	6.89603107145993	7.20648253587245	7.50324354351084	7.12404779903934
GPRC6A	4.56939208736679	1.49198240818992	4.05588922962209	4.7454399555637	1.67716457337039	4.02782590647993	3.82951769362224	3.63139713682967	4.66596889954999	4.76149424524794	4.77229049548998	1.8922351927841	4.57847729311405	3.91424894563024	1.7274079791857	2.60234542093282	1.80755895418892	3.23977199524175	1.92836111952946	1.70699080779769	3.43351918670321	4.54356296683912	3.49900069465616	3.99502383982398	3.53589064282314	1.7077145466169
RAET1E	3.83192268300775	2.98544049976508	2.82172379728079	2.56188322490237	3.82587997049173	3.71499484873948	3.91991713255698	3.27977405034663	4.04101176670554	3.06652346567123	3.42943183324673	3.74633658170604	1.38528539620049	3.0895962946136	4.54593154752978	3.37918025288195	2.21187969105245	2.66977206626795	1.80081620361249	2.7063245605985	3.90822575818406	4.19596392709895	4.20033410011182	3.64442462517016	3.84463867699345	1.22672216901953
SLC44A5	2.74193250949603	2.93322078925619	3.51522765244588	3.44212161036872	0.717355032281091	3.04873669021488	0.275525369965933	2.80163953442844	3.49595381379708	3.42694030799627	3.58995491449627	2.22083149429637	3.36516095520445	2.54920795335951	3.28974601375198	2.41370078521475	2.84926410434457	2.49025780440145	1.7197272766845	2.69469152980343	3.28066336097293	3.4945480873979	3.21859108525918	3.21758820387907	0.142349495496322	2.80456961883094
ZNF417	2.33557564720469	2.28254454792569	1.7278942778347	2.12107873317641	0.302568595030526	0.636109336566855	2.27659010706621	1.40469585798927	2.21100760505689	2.33220282359676	1.61802969926845	-1.71497427042024	2.77254293174228	3.59904755716445	2.56659367786961	3.0328398647543	2.04991478756618	3.29867458859367	1.40310701992914	3.12404483295147	3.35019955956294	1.56493860442269	-0.61228599570918	-0.575999852878581	0.674162949603727	0.532271650692507
ZNF781	4.83798403833376	4.701555925002	4.63467703025668	4.54607070378445	4.36726342954103	4.45889418437923	4.89402966255707	4.59659648247619	4.61895685340963	3.88430074100537	4.72871845914725	4.22123272414217	4.93155019956363	4.58949394517009	4.42066305572537	4.59599485542229	4.59685900921432	4.61621387931453	4.53513179885603	4.60365484633757	4.41461289075623	4.70053162200522	4.32350620003463	4.51774872503874	4.84495992333109	4.56113835764791
TRDN	3.0606645670571	3.75732891713856	3.2991448416061	3.2434692217297	0.328316703800813	0.182132480107908	2.14904893927531	3.00111185025949	3.60175601173164	3.13766003657518	0.586362800205281	-0.335939763768509	2.89627984700076	1.03060933380383	3.61741357345115	3.77067042437205	1.94668542052012	0.833993857484284	1.26174951192961	3.25838027859095	2.99266568043747	2.8676772924748	3.69306115998908	3.4077444979061	2.11873444487122	3.00884221274864
LY6S-AS1	3.88967056798962	3.14752408538392	3.70232472256052	3.17950448492147	3.43047618602948	3.42479694281696	3.41872727676469	3.33479996256749	3.14030025698818	3.33194898974493	3.14285520289913	3.39819003053781	3.5163362673835	4.0036716841709	3.19651558435859	3.2561406468235	3.14292065820725	3.22898409796098	3.45883320175041	3.36054149055256	3.09402625301119	3.04793325122932	3.55607741264691	3.12775699295643	4.53138300411055	3.38926161487192
SIM1	1.77744686629961	3.63935836143586	1.55277904984297	1.02596539989545	1.4275663719745	0.997464771161132	2.81808076065304	3.41119611417291	3.33900676121579	2.86475226664764	2.71081073414734	2.88130803718215	3.86475225445019	1.76679397683315	1.35646482232548	0.50240846372168	2.40757146046578	1.04643629475832	2.51545482854102	2.71677838216429	2.83507344620603	1.89556197948374	1.66924307777172	2.60481622858659	3.0318679397671	3.44077082111389
TSNARE1	3.3649548955415	3.27930344618527	5.56499883738089	3.2002114335142	2.86523326492882	3.07909296185756	3.18853139452469	3.26433814690764	3.27219430028532	3.21836387082551	3.07546120635691	3.4025555227511	3.11381014037787	3.50918614967496	3.23177667626435	3.0103973672321	3.17737685298001	2.90062540328707	3.1983434746693	3.35362470180568	3.29945421622008	3.21463936696217	3.34246745773261	3.51107027964113	3.31532196573033	3.19524977786985
SIGLEC10	7.26166838670899	7.00956262672455	7.52320827591993	7.62092457495064	8.14969486125985	7.52423890241745	8.14004075356676	7.82885763972681	7.45705822800963	6.79692561560205	7.50082026174616	7.75521484612512	7.14805984997281	7.8662998052967	7.79039768521736	7.28672445612673	8.14650736649938	7.38205731893077	7.05827321512596	7.36554091743659	7.36919969768173	7.42097601884981	7.48653637669149	7.50673773911846	7.01415602449111	8.1601578700398
RFX4	3.5851281707001	3.73552191017237	4.26055426998806	4.63014243947044	5.3027057121786	4.48433859584279	4.88242017529641	3.95295974830483	4.5336074949264	4.69081509627127	4.82929865651371	4.41979083902642	4.53577199659675	4.68967985313042	3.84909337323551	4.78189697169514	4.980522924543	4.39849468768783	4.19313610179079	3.94552345301578	4.41428398801305	4.71647160347647	3.92776032669934	4.63171201228541	4.83690221914143	4.56867541439483
WFIKKN1	2.74235098437013	5.67931897181638	2.73575623442548	4.49643302434791	2.56043928023515	2.56795517875211	2.56594551279465	2.52772299517817	4.92166528355031	2.49023716753388	4.76983056839592	2.57660732628093	3.52105890132674	2.7426528918113	2.59464798675086	4.87698009325405	3.02908488468776	2.444452608326	2.42751736973597	2.5544558030165	5.39912122941356	3.32564294739344	2.60360017543976	2.57247026228088	2.66160513115574	5.31340590712051
KLF14	3.94769861194207	1.76437805705721	2.07535069243784	1.99479426794312	5.00474686028317	1.92196361129965	2.07809123683051	2.24240148839288	1.74419115416821	1.99905565552205	1.83578676891758	1.86282460297002	1.9454254371706	3.92671169205936	1.84681373598606	1.67882101823866	2.62325392818043	2.2412653156064	1.64860747730607	2.02972109374657	1.89148006393757	2.35264952162951	3.91095454331942	1.81224075026715	2.03855326461261	1.58218736390964
NXNL2	3.54600893610174	4.27683997301644	4.64886430802222	4.5428220980308	2.00076689652414	4.39655632962656	1.83957011730729	4.35621875417637	4.13599080267301	4.0701247754842	4.95619390644113	4.2163916586709	2.41927458232349	4.89006855850895	2.98031489101969	2.74458336794714	4.36173851467288	3.96811143145198	4.07083713651326	4.51218164122961	4.28445761481185	1.92483727408554	4.65080001467688	4.33731726830388	4.31683512485683	4.76145633235091
SLC26A7	3.8947519413358	4.27427453053679	4.66357959154241	4.07927197813293	4.09172401887889	4.13145040254027	4.29069424563399	4.24405379669309	3.96921038971724	4.64171043731682	4.25045769256402	4.18972440389813	4.10580537887995	3.98149760592646	3.76566138770132	0.692462058982545	4.13454308802192	3.40680065339045	4.0717924914414	4.02020318299633	4.11699724929848	3.74864122191422	3.6502136968466	3.51701323604953	4.15957761330846	4.89344567308911
FBXO39	4.39398228317008	4.7684864766911	1.55517233949689	2.78740155493775	4.10881529271811	4.46568969330621	4.1336623097247	3.85260180244832	4.158210522508	4.14476488346206	4.8114293991108	4.46705046156151	4.31812626068983	4.29263640144626	4.2123143253056	4.22720075464203	4.02389712088736	3.01469157967641	4.25947964223839	1.9163650776462	4.36291087488964	4.00169864580055	4.53438290451077	2.31210091181745	3.81090491056917	4.39895614904603
B3GNT6	4.69677943478644	4.7715793349337	4.27629069060248	4.57270852885858	4.72550258018217	4.09186045941154	4.55744240942009	1.89200854353093	1.93965899031883	4.41985828239136	4.63286699114964	4.45096104396332	4.54500438656437	5.29805057774161	3.85620156190513	2.71511471811301	4.60543027467429	4.5556573676016	4.50905650528073	4.58493577023603	5.09142725759318	4.51933464073606	3.95078405934217	2.79243922476758	4.26562405301125	3.87914879087632
ZNF619	4.4841270762053	3.27340044867318	4.99153753694619	5.12003744074614	4.45342248015229	2.061296498755	3.68791624238636	2.27814182530915	4.46472013204622	4.48424156266836	2.41381650345632	2.43811313837137	4.27574303189279	4.65777062568762	3.70869860976127	2.65293537091915	3.69507364624307	2.68798179722747	4.60761985746762	2.53945825503067	4.60157878196509	4.31924500795578	5.18923915411085	5.62647330906358	2.39056231666878	3.3015913997322
GARIN2	2.48392746542458	3.5421558219347	2.43745006233742	2.97805303073394	2.75978710105089	1.55483937151287	1.6653671831742	2.70367361309021	2.78986391991665	1.27867253535659	3.55064071776678	2.62154753085114	2.74018655252503	2.77521472780056	1.43115301634052	2.86852292072365	3.26554911752689	1.19762615476943	2.72033817708618	1.75189011388674	2.63480146742081	3.36721730063725	4.41164055833524	2.69252822521081	2.86802533047984	2.54889409626971
RAB42	6.41155587058289	6.12433883516942	6.26776879849245	6.06978826088584	5.64479471595926	6.02717693971707	5.89920763211504	6.00157142108145	6.16944757566258	6.105267980153	6.04263308030706	5.10224097052791	6.32888709191686	5.89096645965268	6.05699789880037	5.94498971334804	6.37342826184103	6.09526611624114	5.86406539445643	5.91783400102496	5.72839890685223	5.96183948254398	5.72341955011747	4.71906621249905	6.20155359054486	6.52627996853298
PTCHD1	4.49567336903631	2.32679061550275	2.58018337939028	2.18077167148431	2.80351263730079	2.27370559182148	2.68318361019635	2.40006108439152	3.99800558154596	4.6808004649832	5.24531409892126	4.89623549329718	3.92158264506748	4.33925236029277	3.87804179520863	5.58947837434027	2.10300666676419	4.5561363454454	5.57094703009305	3.82388128872319	2.37101372177685	2.45077400165631	4.96009774193714	2.04143531740885	2.00022645688705	4.86808736004511
ZSCAN4	3.03686639585056	0.49782383592245	2.93627283391659	0.58015840026165	1.09683935786818	2.62999378671981	2.26559352438399	0.844344120503253	1.03951607532872	1.97171934664223	1.06872673040253	0.904779278183184	4.0377520780208	2.33262789168509	2.64761519079578	0.756338121568818	0.998878098314383	0.959365614544671	1.12256413979341	1.71537274001546	3.09138747441244	1.03620922139827	0.813026840475305	0.599002153104497	3.07419580860233	0.33597525497077
VWA5B1	5.63494489815738	4.24192639933311	2.06646907866759	4.05240324444995	3.14130340694565	3.26816151170065	2.04354474989976	2.87957923746309	3.29862899067914	3.09498749745907	1.74798225681617	1.69605658099258	3.34047113701734	5.27867453405632	3.20012054336092	2.97501083164129	1.77498544574	3.56104439774197	4.17668427566199	3.10562671665561	2.00699037079848	2.04860099722765	2.12784013538507	3.36861097728206	2.82437096039646	2.01519283157491
LINC00311	2.15182174294057	4.30615394609381	3.03118716119319	1.43656257718426	1.43421605232043	1.56892188320727	1.47107373647061	1.01396790456575	1.3643554378148	2.80091981961215	1.52717317379012	3.30857648732855	1.2389695499051	2.30580239518287	3.92537452441741	4.22702654761169	3.70547539782409	2.60468528528344	3.04476653587178	1.4133548267031	1.37501596433355	1.58790968939206	2.76386644797427	4.90038435279058	1.48077981130363	4.22638077506841
MAGEB6	3.98556433435551	3.7101676200904	4.70230694064228	4.07397330833493	4.71264059013735	3.94380406429551	4.39666398856315	4.88243490411661	4.15632143292461	4.33551390468272	4.53767089899318	4.4115016635116	3.59153354859598	4.57619339635282	3.90218237512404	4.17688987655752	4.29887057206663	3.8710043181577	4.65124370978422	4.35928760544487	4.1773825122406	3.79375266297067	4.68198101744554	4.6147770529694	4.16453905078413	3.96652961173858
CACNG6	7.51906130553755	7.37787311005649	7.81628847865841	7.63282915508969	7.87035738309668	7.40056588107976	7.64566152863858	7.35854285182511	7.47316094086835	7.66291507377005	7.76255338870567	7.73353529405409	7.63124134770868	7.39710816875509	7.40621833329682	7.45505585079565	7.28719206975501	7.60444583357272	7.42816039185291	7.84683180356592	7.39814781065524	7.34537124655885	7.59146920370421	7.50228869729261	7.67681855446255	7.33192564991288
LMNTD1	5.55917764396604	5.18001597227441	5.70957316413506	5.61942202016669	5.38822553409501	5.35425205616419	5.64387163762506	5.44081186029584	5.195191482684	5.42725470434394	5.69773421984264	5.06806770748644	5.12854743631988	4.74974538687	5.34290365323475	5.38090189657103	5.33385736882605	5.28351950379983	5.46494734818834	5.44665704322829	5.44254220634197	5.38689894431263	4.85855151433038	5.1830599548494	5.32002901237215	5.38952111674694
CIRBP-AS1	4.54671339734033	3.03045518048784	3.6734806647405	3.02415368904063	2.772325767167	3.34737508551462	3.28562208855193	4.43986963834585	3.32804095871141	3.44614370778357	4.12050157439815	3.07138195633982	3.8892732124687	4.48883492642774	2.68588184271621	2.71984830220289	2.73914569439892	3.62566002625907	3.79012451242168	3.24721746480108	2.88511462674605	3.66383218793971	4.55516501894748	3.41994999486816	2.94812568492367	3.244699585733
LINC00334	3.5426096873907	4.31782997802056	2.1086913177873	2.24891046039124	4.49722509338114	4.87424316103888	4.28676844556423	3.3335686171626	3.91638153504293	2.77998600548939	4.28965043341667	2.65943330998652	2.82083175446038	4.64084053863148	4.60045263317432	3.70712744132917	5.17318166188313	1.93999889722104	3.68803492207269	3.70743557040179	2.25602181066378	3.40317150295094	4.92037080223687	2.3423810401427	4.79765926361406	4.62773601380311
ATOH7	1.88380638701757	2.01113348792548	3.18716277781891	2.19415926770281	2.10195405657603	2.19839121347133	3.02583477052682	2.03520026025558	2.10031236702236	2.16070999953996	1.92757558390722	1.73516686559966	2.20013229644533	2.76809936122349	1.91641447850615	1.91765403025961	1.9542374396769	1.65960210282501	1.84643055849317	2.04360711281115	1.93008928234852	2.00867803299479	2.06271111338356	1.82181567290974	2.20028435790153	1.99006311386773
AMER1	5.87913100969394	5.02150921994739	6.47636979594982	5.9715869377624	5.78020304023326	5.10516323257034	6.0493000580979	5.71361247071784	5.88187017304006	5.75644974311547	5.90651211078413	5.51486058923358	6.37789111308428	5.75336920492497	5.76548250138241	4.61192794829809	6.13773314966232	6.09715904753785	6.1089433752317	6.11095203792764	6.10549484506013	5.35996229840844	6.05752949690219	6.02944145556918	5.81616000033968	6.19962396547075
NKX6-3	6.27126076781695	4.72143329442091	4.62393774480034	4.38194178471069	2.36871445710998	4.50454993855393	5.67784868954061	4.56987977477907	3.72598629214307	4.20372516515223	5.69548475103638	2.77581314941124	4.15949420619716	4.88177392670868	4.54373574403374	4.10301436915905	4.24412973584867	3.1792179952766	4.54018366138411	2.66460026020226	4.58729731171393	4.34265789330372	5.14603073753492	5.08942333103647	4.85186349223397	4.4361288592736
TBATA	5.41424253913321	5.73904956379567	5.29864870623476	5.87618282412837	5.89086807268761	5.77883529202573	5.51667194716334	5.36522210122607	5.54206243755055	5.48726781510931	6.04506365904622	5.61617413662914	5.66837850790824	5.3102710943659	5.44791687843319	5.69842459861682	5.51218380200052	5.23471275353669	5.51972865332645	5.40784268091892	5.28681820433303	5.63939236105721	5.59068417323288	5.67387494630494	5.84530652375812	5.34147995092524
EXOC3L2	6.72133615115572	6.59637838435396	6.94268338649934	6.59251980712268	6.41955272348859	6.63689128472759	6.9147338164314	6.54606498232522	6.50477563163769	6.56729499840505	6.6947174278114	6.61185272237768	6.98933667877299	6.46100675016166	6.6265672515713	6.49746502402998	6.53773242739106	6.7365943662878	6.68392844387249	6.88421452073911	6.76930501966949	6.84325516420035	6.34958207980377	6.66234447772746	6.81082804749601	6.47320052305191
CAMK2N2	6.04554302893601	5.43685402769708	5.45161316320054	4.92124169753324	5.29610005970591	4.9390748142901	5.27258746204646	5.15953789118937	5.78099096128651	5.20085849234585	5.40285204549188	5.4541896572178	5.43267300156541	5.62983498428649	5.37005354977878	5.41951907908487	5.26574599235868	5.8218062353934	5.46008812944066	5.37711038913418	5.47703795651857	5.60346349264797	5.19329548091899	5.60059836915646	5.22239422911956	5.39269605917355
ANKRD30BP2	4.04043452494881	3.41241250549223	4.88203738347282	4.08012941243553	4.22901212545703	1.83686825710288	4.23779576667274	4.04093497608565	3.8720787332044	3.9165213870553	3.79926089037555	3.93612894110411	3.80333897741831	4.30992456651766	4.32810074201391	4.10348961006856	4.04292895448497	3.21766572230159	3.89493683332235	4.40089401599002	4.02532683373857	3.56546707993545	4.18939378434199	4.19463646026736	4.3214747096801	4.11406808213678
KCNG3	3.65228568621659	3.45213063305418	3.41816179511013	1.62514769515125	2.96842555514849	0.397831105425191	1.17887410739744	3.29124202266409	3.59201136618947	3.2157949224927	3.14340266619508	0.489148787944885	1.27954847662774	2.24732032031601	2.59896632046478	0.433580187751093	3.1581337253372	0.392189872842436	3.31360939941005	4.16859447308611	2.37372993926924	0.345111713344593	4.28571013606538	2.57708166851958	4.57388739208124	3.43303689258522
LINC01312	6.31910612979801	5.57174340987318	5.55690288531096	5.75567891454666	5.56413856280425	5.49495186859673	5.40002715399713	5.58500623222461	5.39678151919149	5.86731177363903	5.30434483820972	5.37951068463212	5.16717485271014	6.40905798786165	5.82674178436728	5.13202736688486	5.49180431602934	5.7451395673649	5.7619944555905	5.81147513932771	5.54649233791598	5.42268357890113	5.45773667920435	6.01523582645377	5.46458591493268	5.75007742532528
B4GALNT2	4.47616238674012	2.11156594217586	4.93646892240226	5.12912558830887	4.88002206468985	2.64976362206713	4.620902645321	3.38348309972697	2.12417276962379	4.35119105149532	1.7440236307357	4.09078704576395	4.81151139424256	5.22697582135511	1.82221781960147	4.71757264459122	3.497625892684	4.02231035980866	4.40673508789878	1.29302751131709	4.49675305546715	2.14029459174151	4.59877422176351	4.78028348331804	4.62806248789323	4.40595441771939
FMR1NB	1.83692578929916	-0.533506214656259	-0.464650496576361	2.36441987557503	-0.420824380866872	-0.912478337082566	0.133693434075336	-0.630408206645779	-0.712535518805703	-0.953236462305187	-0.897731334547816	-1.09325131653266	-0.614280506568087	2.30874885654092	-0.322848089833486	-0.572874062286937	-0.552150493313786	1.2575476059679	-0.592364594885798	-0.444495642602459	-0.865872846515625	-0.553257072738091	-0.952249027029501	-0.609064629819428	-0.75720905240829	2.25810212475817
GCSAML	3.64731301500239	4.57654665268837	4.28212116185006	5.32979158807981	4.72714253339365	4.37762938634948	4.68786095699648	5.04956176901767	5.65760836850498	4.0373079564831	4.43512098651033	4.98337970118747	4.82098189600767	3.95776728433603	4.78953160854463	5.31384606627115	3.42777210041876	4.53922008897753	5.21182637054136	4.97990834150547	4.54946804095821	4.10434562993938	5.1347314975559	5.26620807789172	6.0402722957386	4.52656797297056
SIGLEC11	4.59098094406036	3.26546784381854	3.74199432624085	4.47971695242192	1.15296521808777	3.22541940098424	3.90902112361213	5.0869851235311	2.53572844945405	3.74521442165583	3.1462303566799	4.21844069394925	0.649645954389758	4.0607288389048	4.38315299481128	5.76272835224287	4.35091076948907	1.81859170899363	4.20163507067134	1.41803063720284	4.93671734226806	4.30450988010992	4.0209579996798	1.25811129199639	4.39394538752936	4.79724342744329
IL23R	1.99837347964548	1.86583169037085	1.96429059026839	1.85125487278423	1.79098671811171	1.59032681642896	1.74684346633373	1.48356990845336	3.24587546297161	3.43856733831929	3.20505502765507	1.97726081099316	1.33206419836694	1.99352834383793	1.38936496629866	3.88412374272105	1.97397954207172	1.55001906511593	1.49281795650917	3.45431286977388	1.79975793566266	1.94346733272899	3.53419184620802	2.66450800906601	1.95523373844356	2.92242375119163
MAGEB18	3.32263547368901	2.93892112502511	0.195533133312295	2.01661147893605	0.991096349922859	1.66342832326444	3.40506676180047	3.25452240552886	-0.271505614396583	-0.11791293323829	1.85181402812235	2.19273853233039	-0.408966247371837	2.88954571330029	1.97179611523704	3.35802643784581	0.390672886010358	3.62681528313609	2.79943893952248	-0.0474393973126848	-0.61376527564923	2.79071750801115	3.45526019549631	-0.0759323807248995	-0.156085104945088	3.58763662997974
IFNL2	5.01523238179285	3.02321888338949	4.87831590493041	4.95918959867626	4.37166349787514	4.32162711861747	4.85308934522057	4.88592212270683	4.62930448857973	5.16498785392361	4.67627487660711	2.32833856992667	2.64844194678809	3.04043729062129	1.98691181848918	5.84076613874864	3.58882587075474	4.89757951312795	3.41633842957999	5.31338232669624	3.88561554402603	5.04404041276125	4.25538651962849	5.52171017811727	4.43575064937015	5.19777132150905
IFNL1	5.5282991215592	5.62347629548157	6.1305379719094	2.88710767239121	4.94907954924154	5.35578274174466	5.24583455374594	5.06693571596966	5.08526331279721	4.98829899150749	5.64589351715931	5.58053745196758	5.74796741427484	3.98760464705603	5.15631022552136	3.43935275172979	5.15367702787963	5.90020825683358	5.29304832299963	4.65633359391733	5.53497203525225	5.69795584266163	5.18135173017373	5.12429140898682	5.25645017603041	4.62290878556558
C4orf36	2.51558969390196	1.294248606455	3.2334322424768	0.248871969569613	-0.0110525732303112	1.65752527532005	0.904947915352743	0.53029270087276	0.796048502218209	-0.406686660542384	2.59223104184999	-0.0583552997561302	3.36764704214512	2.85616191786559	0.357346586661257	0.670873063458486	0.397370249709469	0.230419172169393	0.143368573203117	0.0743066337942883	-0.272534157402677	3.05051747645707	-0.0209671197730931	1.12147337208738	-0.148470785997987	0.45252780348985
FIGNL1	4.6312350053146	5.07820440743856	4.43733135844663	4.77201698259454	4.9006428110975	4.78424068102776	5.22051870934155	4.70886750106793	4.88134779927023	4.5156183353597	4.58574980776174	4.56676553601909	4.14706509465901	5.23609932560709	4.67610832482093	4.82709262509666	4.84674917435371	4.59362937463847	4.53642573992493	4.35205175477984	4.3964877155801	4.82645638090112	4.72633126438076	4.76377092263231	4.38655872095952	5.07365682496359
PCDH10	3.7436860089047	1.29391005846838	2.17396150352258	4.80305750969652	1.87721041267204	1.44241657573982	3.35889776164009	1.71695354805248	2.15870701471281	4.77632895714843	3.3277452240609	1.84170981287725	1.71691028002866	4.29986092183182	1.73151767761256	1.6921927969071	2.01525464358749	2.25276548622022	1.66293085689208	1.75263579286138	1.83976536245528	1.90426851450176	4.72036170774337	1.8725552573062	3.19723262471475	1.94797808169469
GRK7	2.77895036750096	3.25461765292579	3.14786784260057	2.65733643797928	2.56062179447053	1.14674736099738	1.58460013042655	1.32014840856297	1.82248389603231	0.451391453824517	2.71390842660429	1.63329064925096	1.02857251990142	2.9684495904376	1.74653726022083	4.08955215926044	3.75730817953137	1.35842312421822	2.56367045542823	1.23475463718181	3.08480298044744	2.06551855259008	3.40615533784038	1.82589103461822	1.65816413925143	3.24115195794001
MMEL1	5.20150771343383	4.89767446283526	4.94888487967424	5.1288795940939	5.07508981273849	4.93026124740711	5.10554947826618	5.23854091401405	5.07438488221344	5.2533858030739	5.4596288187705	5.03754607614311	5.44377080225518	5.80411980070952	5.06522311075363	4.43389440221245	3.32964690338292	5.31389566507315	5.05246278565497	4.94349129448885	5.18518960236853	5.31260027051466	5.2869594561237	5.09166556195255	5.18635104686444	5.17482546357096
NLRP6	2.02979131756799	1.57049146270284	1.76949433202932	1.29960278136223	1.46448177891684	2.0530439328575	3.00405814545142	1.9120205361178	1.71183343166123	1.81670926401861	1.49986048403308	1.51824506414543	1.99603690615689	2.2010517590876	1.8456529965913	4.63169948805455	2.48862654599872	1.55800383517951	2.24129660860565	1.7374912144478	1.62504638841302	1.68608770003188	1.858373796785	2.45847597277864	1.80920933444334	1.67351081472265
RTL3	2.3361392769767	3.92512377186996	3.57359511649748	4.01163005960519	4.58888850952438	4.64452534406446	3.83348465024477	4.19156792310071	2.65757501265979	4.31896660241253	4.87827428021561	4.56455804051426	4.84800967254035	3.74351777036738	4.01850683828024	3.21275297183171	4.75888645325613	2.91497223696654	3.95876053657915	4.80978111964261	4.95481280986962	4.60872159903173	4.48565463351674	4.3725992382137	4.62353496345955	4.78538141498766
ATRIP	5.36273718092458	5.52192116145162	4.03342201016808	4.1371425350751	3.94487411034062	3.29478812088517	3.8805528349526	4.22409681234255	3.50191491457611	4.18602243308795	5.29034035590313	5.78810359787483	2.18796278155307	5.3247207330485	2.16108275143529	4.3001372782913	3.87897054664771	4.34723962897767	2.06617391699895	4.49799682652938	4.86603146208854	4.678344336049	4.50460601941326	4.80217242898435	4.79079193829822	2.10612454924514
ZIC5	1.8478341343865	2.32832594402192	1.73143747798241	1.82211525803415	1.57827651237312	3.66776137066515	1.90070187526877	1.6354498873255	1.61022950294615	1.63531840433063	2.65388468074042	4.14326905824805	1.49954596935597	1.96995932806494	1.62613137446258	1.80901369653087	1.79383830652054	1.58003503522698	4.65583651107611	1.64741743290932	1.68278860551355	1.70136262326257	1.81633560542066	1.88293748228317	1.73309220614453	1.86702603051712
TEDDM1	3.89203378584353	1.41339924007003	4.07557442664075	1.31023873700622	1.59985083298343	1.19582088928182	4.17123835426617	1.45931757814612	1.22624231011211	3.63201013418711	3.80385236702817	4.43389985808226	4.15615259396549	4.285642488019	4.15319267649265	3.22557997097239	4.28014456750473	2.00821940865252	3.12071381913388	3.88744624196231	3.76965659759973	3.93112760681638	3.24362147113766	2.79380063330717	4.2463447118407	4.45595116658878
TRIM67-AS1	6.18541397722934	6.08760587593828	6.29991071925738	6.01410719385102	6.08170572746656	5.98702483290304	6.35980176173091	6.11041281798208	6.07693390833323	5.891224820026	6.39390283746106	5.80869677166639	6.04483074866203	5.99232275285062	5.98589512109068	5.86830817881036	5.95811262745899	6.14766877245621	5.97254137164693	6.11910790847437	6.17599928417882	6.26668305216028	5.98009027480792	5.95406129326916	6.34523996260873	5.95883118194232
PANX2	3.54759518698614	4.86956849529188	3.80767001896789	3.54629341473399	5.70387000799106	3.72574917893963	3.64827079859989	3.72559963307057	3.72892968390217	3.8002348820795	3.74957201409932	3.83866999928914	5.97683617835015	7.43931511982693	4.91765204248184	4.18211491203329	6.68548051869983	3.88608608930103	3.78858102289366	6.5822323004052	6.4724836798243	5.47102554775806	5.71062862119582	4.44573184420053	3.98142995452395	5.08264644819858
ZNF114	2.4624976847392	4.4552516099294	3.36484030843074	3.48217077445888	3.84168455082249	3.83259982950986	2.7658682474843	3.21364273955319	1.22839856085984	3.51569930832637	3.89589953474328	3.14214718381321	1.66612640174009	3.82890715053409	3.30736983464102	1.16436737205253	1.64772023588279	1.29508650529072	2.88709537668192	1.99592667145907	2.73965282544499	3.64598317883874	1.86786571866296	4.16139347796944	4.28860791201137	3.31393055396573
CCDC27	4.07875866887405	1.91873884273326	1.89594435373306	4.51143656312378	1.51823209255041	3.1424385150305	1.80913259940561	1.71907923296147	1.77858691509489	1.75477251499159	2.61405688893665	1.60270976416559	1.77194196483335	3.74631831601565	1.99844625997875	1.83600583464317	1.70129413309684	2.44728474004245	2.97794866299012	1.93493446952466	1.87369576760066	1.73342147199107	1.61822892198736	1.76854444124075	1.75924776173031	1.95152881048371
CFAP161	4.41978800437465	4.19797364582243	5.23085519222866	4.74893664291353	5.58434545653973	5.14621139614081	3.11250198675258	5.28401275086455	5.08048011962726	4.28087588512081	5.72322280212358	4.84946113497239	5.28945866677855	4.68974198498519	4.44875762717324	5.54700046955989	4.73552442088588	3.98567009042892	5.35707151194559	4.38606972048534	5.63940576666931	4.47699374989769	4.39231493438494	4.80282596265252	4.08639588086426	4.53854465132209
RBMY2FP	3.94428857175294	4.32273832503932	4.78659411088012	1.91675586115425	4.69840489524628	4.79308146753229	4.50090854814101	3.62445491173114	4.41259651518264	4.39243090490775	4.23680199920564	4.31040715673964	4.63189577780231	4.48977626605953	4.51163991523358	4.29687090659456	4.15848006008795	4.52825587749667	4.27188876365515	3.88788182956564	4.57353338004281	4.85216509874125	2.73510471189866	4.54438313330614	4.52896305855611	5.03901828874302
NEUROD2	4.7332854254507	4.91712389456083	3.91198505159324	3.52955010765164	1.95343884569297	2.66912261277742	4.76707838750986	4.98644669360919	3.21922023561689	4.12439748274812	4.6030915636756	4.80435096650367	3.98287813285286	4.59486747270207	1.76081818895125	2.58268933719965	4.2688676487513	4.9309393173499	4.15637403547984	4.6066831470538	3.89446521464704	4.45648113413695	3.71236074594344	4.77621393120299	4.66937401799409	3.91109641428033
LINC02899	1.48246860358194	3.12669367525253	1.24824581871196	1.37033538187867	2.96338741097004	1.4748999586556	1.2191684291561	2.11179117368334	1.49304620509536	1.33270655077301	2.95260431092713	4.1402970454356	2.93489416394497	3.71989198171248	1.38421680116241	1.04853183428942	1.45134150111226	1.64797779432069	3.89592510603968	1.68758900112598	3.14212174585662	2.50199217653671	3.17538129275106	4.43648916820994	3.1483066744307	3.04078708153362
LINC00208	5.27081043800315	5.41210935534422	3.11599145228067	4.71009614719723	4.3204657550887	3.52334487213014	4.98097934656057	4.80304382357845	4.96198325832826	5.17633231082464	5.49967037164524	4.08497604952244	4.95998562011983	5.31468990291045	4.53811834243724	4.81793347760446	4.96993619473139	4.80761281749408	4.47134227222475	5.14406107908647	4.71466690199183	3.96738405434314	2.05896233162011	2.0268492741989	4.84001955843679	4.92199531110389
CBLL2	4.83124091146614	4.94139132116338	4.82259042693327	4.87150765249307	4.7243287870792	3.14530163390736	5.01641274989213	4.62266264894401	4.52645984236127	4.85507333968122	5.19180252280471	4.61058807375933	5.09298087862407	4.32419889738862	4.90771535297502	3.93692149173081	4.83176245689546	4.92269070787036	4.82370994281931	3.83973990371287	4.71594093470393	5.04659553337179	4.66256059900262	4.89707950147467	5.0764716745237	4.84098449161676
SGCZ	3.15604868525801	0.47253428533327	1.39397106968944	3.03205878307375	2.10912003322785	1.37614516641629	2.37279417781871	0.943464636644401	0.907979124217705	0.807767812817002	1.16325081875346	0.299483462230932	2.71015413563139	1.59889115707788	1.92085495347747	0.991414479415953	2.27139342740673	2.78697934580911	1.18003366163656	2.13642117804885	2.91009354726054	1.05578942921506	1.23254025019521	0.974948837666697	1.09896702831233	3.44382058872416
LINC02551	-0.637067107310829	-1.07137451014435	3.06347808720882	-1.47141744816968	1.994494470501	-1.64120100747187	0.684396474347038	0.161907845169815	-1.61776945704875	-1.43261907648303	-1.10545859774028	-1.6048952201836	0.933838131350601	-0.282783192389597	1.75665646894671	-1.69277518455129	0.300235815903826	2.34508158677814	-0.976031680880859	-1.68639194047639	-1.40683971026688	1.6444148542829	-1.08533963945674	2.51909383609165	0.292008937047378	1.2236367713202
WNT9B	2.2440098235712	2.13014446420505	2.29003209845509	2.29673964814444	1.88052798972057	2.66399371843707	2.30494744523203	2.16539917107236	2.05770537365004	1.57257974581066	2.22874403727866	1.81310843921632	2.02678543183439	2.35716387312972	2.17769050294065	2.22027593292923	1.97399119338667	1.97717308337654	2.12302434615888	2.14545583113526	2.09128467423737	2.17190947323615	2.27665484549424	2.0729327207692	2.1709917823953	2.25337595243126
DNAJB13	6.48846498640932	6.70057028898062	6.48752818665277	6.60857403633183	6.83590229907416	6.99830976375188	6.72846859182987	6.86067818653765	6.76616648492719	6.77986470966764	7.1344792179216	6.82697398182461	6.86421337517207	6.60812804990186	6.86998264019893	6.76483415382318	6.8560237781481	6.85500327413214	6.7467980603101	6.49904711292479	6.73182523563592	6.75510706980505	6.77013762564951	6.51537626131029	6.89116084821985	6.63444377306267
CNPY3	8.88079866398656	8.30282616177031	7.88198445194215	7.61742117193246	7.70513255223137	8.3619270218892	7.46399712431212	7.94897662830606	8.05248132900886	8.06261179339157	7.48054085730631	7.87692162198061	8.02863506254347	8.90642563209603	8.26176313698108	7.69584385542312	7.63430696371023	7.82778869704029	8.22861896073182	7.77885825998551	7.92131237681107	7.84844259152375	7.92823704090247	8.07855615148368	7.86176204332637	7.99719940264416
LINC00471	4.42952993354174	4.50948227283091	4.78307232747691	1.45162952507576	0.807010664475346	1.33006371945273	3.20111613441409	1.06832511886255	3.14638350334379	3.58745247342246	3.45095859119444	0.652249997373676	2.02763523829365	4.17578280529641	4.51292704893778	3.99353285829308	3.80040706056132	2.83992918139485	1.16528015283636	3.67753816873525	1.14755304196929	1.63788314761813	3.4347652854952	3.94516235483852	1.09463627689346	3.58269984917546
HAS3	5.07078929173167	4.23907426480147	4.61598033571762	3.19486416969665	4.6402155875078	4.26994078670573	4.86344807515272	1.53162939639859	3.6247376674621	4.73398675496745	5.07852928375215	3.6567055852202	5.24256125116774	4.57726968130847	5.14415840057381	4.44693909483373	3.57333260158364	4.14008590969685	4.67920687737112	4.69473817238012	4.54735327017499	3.19266279542381	4.96219441198801	3.3237149430378	4.51900798423817	4.81638170732225
SLC30A8	4.95494551050766	4.61260492346794	4.76000604576514	4.90054913916857	4.60020334248737	4.83090093265447	4.89452283274443	4.01203968582603	4.79775213792554	5.09377762807421	4.98014919898914	4.35641517544712	4.49636445157254	4.96020738101684	4.59262779480708	4.27656429582649	4.82561803940132	4.74730839283809	4.88325810243326	4.82829019165855	5.05121668910533	4.08911684606652	4.17000080462188	5.18199581696601	5.05152491636752	4.8292083426817
LOC439933	-1.43988809026851	-1.55745042111874	-1.17020652504094	-2.07046066222468	-1.85991681309892	-1.9161978463128	-1.89465746665097	-1.29133385323905	-1.88898658100546	-1.87570170931519	-1.73935820206213	-0.084836007197763	-1.91916464156423	-1.82380688972794	-1.79512476081083	-2.00628739164334	1.25398338038511	-1.81454264685456	-1.94558906638982	-1.57550870340421	-1.89185582362405	-1.93715834416445	1.10560362579246	-1.42720968838059	-1.5491983556892	-1.38331839654695
C11orf65	2.24485799833922	-0.921813237235605	2.04549303728729	-0.759418353440473	1.59545758898534	0.428779443036544	2.26279305089964	-0.424012338667602	-0.287173737706575	1.81049598084889	2.52090884191954	1.18431541829109	1.5616751915155	-0.471273462090002	1.64391919767556	2.67793494231105	-1.11233101158653	1.66664745181836	1.78405209404918	1.41898281606433	-0.643564338914351	2.7279103441823	2.23163109294172	2.85625259261861	2.73019309329325	3.18590376797763
OR5P2	0.688366364484976	4.04976769726336	4.36277223894385	4.45993009578725	3.54047836556062	1.87486533498749	3.15197807390466	1.34189371920309	3.53376040348271	3.73952534092201	4.89590182894283	3.13554586325249	4.48133126934178	1.46361382798711	2.85373945058062	4.58007344862715	4.03452679505459	3.49529857037588	4.0535147919868	4.14472988015602	4.66473411248618	1.82183950584556	1.58411767333114	5.1906947720444	4.60812352172642	2.49046542514742
DYDC1	0.962888741247289	0.192873452539178	0.310265261450738	-0.0328492428234204	0.0038710163826161	0.438969250467223	0.34252176072603	-0.349298970701709	0.203090897711549	0.0992293345839859	-0.0124549832176224	-0.174888172913863	-0.026317986536651	0.740209123113082	0.149719444878974	0.100618213323226	0.0514809557862713	-0.426661958660753	0.0897144792063791	0.206603471845231	-0.259388255958396	-0.0242454017888213	0.311832390140839	0.0933311744260065	-0.0942412999702317	0.102093754633561
IL27	3.4403562151317	1.54845589921191	1.50362055067052	1.35291172505713	1.38079289074175	1.48788669618108	1.36455850204198	1.65609246543801	1.6067314412172	1.5239317029146	3.56660769991387	1.64298643270337	1.66845417966486	2.87055365311454	1.58892699820213	1.49780815244439	1.41275513109901	1.54335893855951	1.63022524145848	1.56943751252009	4.02328274116618	1.53063492042533	2.1186316893661	1.74718213114885	1.62568639909292	3.52982394958916
DEFB125	1.47724378404141	1.58888908386061	1.69834460595012	1.5174821497903	1.77893235533133	1.30988099432166	1.45733848071267	1.26722741340683	1.22914078332655	3.51990169788146	1.51908729737209	2.30405222190578	4.00219571916214	1.43299376431592	4.60923675497893	1.2952453232361	1.52698986314286	1.68423465770354	1.47880826420452	1.51196392834971	1.39738939063024	2.58809902639485	1.3588061433688	1.56602364817063	1.8316717291832	1.63861142143168
WFDC10B	2.45142211441645	0.918448180197826	0.935719599291272	0.836488949686986	3.13111043886917	0.627923300187599	1.24700332931961	1.61101773540185	1.00366036947756	0.587966924664777	2.53723055636792	1.08849155378442	1.04524622369606	1.64477911290337	0.998094340246187	0.99094410640231	2.57576476603172	0.881584034105649	0.876304207702567	1.14447393445515	0.598408689748782	0.836891354136323	3.48969643689276	0.860810463834301	3.82839015715939	0.701454116038929
ADGRG4	3.68233341893967	3.19388794993122	2.1789233746208	1.83069278673756	3.50177692799078	3.5408019582808	1.23836325246997	1.66188651710326	2.40445119121215	1.14491126991513	4.01584351119347	3.10109263095228	4.44386103434598	4.1096909353322	4.57042296005041	3.26457239277371	3.43412323939749	4.1425400202864	1.34678751860351	3.8762327344317	1.12523579195246	3.06947948854743	3.25484644772356	3.08598699522472	1.03432883434751	3.694597269164
REXO1L1P	0.915586914795298	0.555772847802671	0.809452105890744	0.523924027556809	0.684415135662099	0.402655630857499	0.594511343626893	0.649225813461113	0.522819605368853	0.682338933611184	0.778506718456583	0.351205998318413	0.610651504533423	0.989381147718867	0.701864494519819	0.657344464482314	0.864453708565817	0.702711468274461	0.655918706862222	0.983794676047369	0.664931905823833	0.455000771104087	1.07316472056078	0.629399718364424	0.730116333917428	0.658855310556081
CNTNAP5	4.69180043233977	4.60749168075699	4.32206984413767	4.05107787177299	4.13123338003661	4.44132993408291	4.59404732733176	3.59877286377719	3.42754764747186	4.35871281447591	4.53497609459121	4.72806892690972	4.46156912150111	3.54037450522536	4.38885348819438	4.53347121949105	4.47848649849062	4.22951415412103	4.38418248044707	2.98915641196233	4.5235407809882	4.60893540679578	4.48032824921684	4.75212800193747	4.39157943663679	4.45718029117338
RECQL4	6.30984774578378	5.55552663933118	5.87930808912875	5.71803600034638	5.87783028792538	5.08523136318709	5.27115234909278	6.0234871751163	6.09117739852319	5.43522258066778	5.77110533348181	5.60627987867061	5.84787168633742	6.3135328553157	6.28167385328433	5.6664041697011	5.91977512917142	5.47463170899423	5.40811519554828	4.97404422151514	5.591718655775	5.72841682570999	5.63203858282137	6.2616557930199	6.08272370834819	6.09210678306624
ADGRF3	4.78947453404085	1.91072824632867	5.08898985154286	4.878034261222	2.23728343051355	5.02713706909805	5.03241865536523	5.25691218732298	5.43968075770551	4.34491134220232	5.45635143299811	3.37275223721739	4.88896347719206	2.2376439312407	4.75070206537916	4.34780759620826	4.30657911502747	4.91317615654199	5.2268380728607	5.15229923594827	5.14373197768892	5.08258545659767	3.8448205428214	5.00176865905836	4.457782788038	5.38400749077562
TMC2	2.72971054829026	5.8025820202745	3.00237547966586	2.75669413871135	4.61291881682002	2.98113858036507	5.4418502656591	5.51021009613469	2.93774098727564	5.0030980267924	5.59819161209895	4.90335879106928	2.9808745033145	3.92491896854423	3.94293776719547	5.54670720323335	4.51628445721478	5.43859618471105	4.31906866318409	3.69321789479445	4.73783734824328	4.7679878874762	4.93924636722927	3.21634070950443	5.2669453794098	2.89470787162424
SMCR5	5.24157547666991	4.69753559562356	2.93742934031792	4.93361995692526	4.45967246104783	4.19933238669707	2.28461344532266	4.68312100414084	4.85162301176785	5.25248353541419	5.00988382080502	5.04091433671169	5.00195293524327	4.7264323439616	3.98572339459733	4.1435539131864	4.58645057912524	4.17666529901474	4.56078355294345	4.26594184872106	5.15296639178398	4.50085827087107	5.2452569801674	1.75845533109842	5.00238973901358	2.55625218897481
ZIM3	3.24788389304162	3.31386990768981	3.783731228973	1.82929483776101	1.67121304028172	1.58667793763015	2.92811673872117	2.88105078568182	1.23708192244781	1.51406864477848	1.63644059047845	3.39670860583595	1.06682330159345	2.78844669636169	1.87524587634698	2.13617362795994	1.25746812399981	2.36245123658847	2.96167698363447	1.77129425334644	1.40575988380813	1.7750452896222	1.74864176777211	0.227226754241188	1.51518670078952	1.7088541582677
NOX5	3.91619552818502	3.76537034823021	4.7937789527769	3.10333909092426	4.57545888547888	4.4448643893371	4.26570585254793	4.09491052433467	4.19446069693637	4.29098687822232	2.15091942848509	2.85963593657701	4.08366830835599	3.10229143850543	2.18243774236184	1.89979915918562	3.95170755100893	2.35635580893956	2.16821129858051	4.0485789970319	3.92625449353256	3.08177762696471	4.94459062397299	4.77617262090607	2.38092894028083	4.60403196553625
DAOA-AS1	1.72161806283229	2.773944688319	0.925768562364111	3.56653530296098	2.89043088491315	2.98674548641933	1.0185112818166	0.0800493054613467	0.716860419991968	2.10793994136173	3.71599065759548	1.15793090457457	3.14383132577513	1.49111313598152	2.61433767598356	2.47893368394533	2.04194814631917	-0.792637873736007	2.36180404799965	0.0167071436130928	3.83130578431391	3.52064904878129	3.17852905768415	1.63716186118825	2.52479405477346	3.1607706361773
ADGRF4	2.81240690866656	3.49161717323705	3.59566517808867	4.23353928990715	3.93850815053351	3.40760605096831	3.80571442398721	4.03125985810571	3.89708460016459	4.04844752197744	3.59559796668593	1.22407160120846	4.36159773539766	4.02380515712953	3.78213190829211	4.39345949890849	3.97994571171406	3.72108604751138	1.14861982512682	4.03370519958618	3.88144440584669	1.99038572602914	3.97075573713336	3.82905341394339	4.67215472768486	4.28627182655687
ADGRF2	1.38025558295106	0.887414600995614	3.87598542688483	2.362707051496	2.80952069159367	1.15085018996406	1.12812500984217	0.710847273307054	0.620184843254535	1.03318923837119	1.22722274145667	1.74052349062715	1.2582313412948	1.45464025530414	3.58147635056195	1.26388613274019	1.24166668505329	0.737305365538868	1.20841064784267	1.16403944309113	0.826311430552104	1.07208857701208	1.28739794434312	1.45816401468326	1.15305811210813	1.22309562201482
ASB10	2.12063526083749	2.17563029107247	2.28489399974633	2.0964237342108	1.94940662309659	2.06048337952128	2.20831403718541	2.34226560934962	2.26102336324113	2.17206909230344	2.22319299450815	2.48334323659433	2.41214960635299	2.0163603943492	2.18188454335921	2.16890133636774	2.15059098175754	2.36680764241234	2.29590129007722	2.34488500126556	2.38898660750975	2.1172195517472	2.41196135815374	2.39822829556635	2.67558566885715	2.28889074107677
HTR3C	3.89115861561085	2.76723277648343	3.63868315558713	4.64405420616933	2.85264502648826	2.96015424436888	2.85024348739515	2.58613321114903	2.73711660407341	3.2188210324755	2.95656906054118	2.80230358494207	5.08123105336521	4.58108005022204	2.25277289939859	2.81919555318446	2.83410237949183	4.34304894927465	2.54663840032409	2.84352241847761	2.90494807617351	2.88672126972751	2.93834355670939	1.74387894043098	4.25572483330432	5.14574388765663
CD300LF	9.281022637809	8.85417607550793	8.69040853274447	8.46250038992919	8.70736324860206	8.82666386002316	8.82373376961496	9.06124529096113	8.54875870913906	8.55550743109254	8.62162042109463	8.9557808786799	9.19417693241351	9.13720200770368	9.27472417256027	8.99559091890417	8.59362409449864	8.84277423985057	8.84874618693828	8.85774096958344	8.39438230112205	8.93833898546528	8.77593480555887	9.08678385778205	8.89033950541265	9.51750061842065
GJA10	1.70850161357596	1.23244715159405	1.79092557904179	1.51471972328386	1.33497100793965	1.38168794978052	1.47354479483106	1.4515782964631	1.24475189395339	3.32708239284496	1.62546466861292	1.08259985595396	1.61173656677541	1.44051182747044	1.2931189307375	1.27171960340673	1.5075268065358	1.44318559597703	1.34384899335058	1.40720052568993	1.53547608295955	1.42422970888467	1.30452686360637	1.40494010024885	1.64526187630067	1.4201620766867
GAL3ST2	5.11597387645593	3.4346620208145	3.41422871267535	3.14031424678836	3.6126713223932	4.31570368884768	5.56963141981578	3.3984033021025	3.53769929533219	4.01290115288683	3.22579217172384	4.5684519201505	3.46916106656247	5.1618383286618	3.19312515480109	3.26382217700808	5.01459520566878	3.39280796840112	3.45731013716862	3.36537644433043	3.51623065876908	3.37814567432435	3.79837815451455	3.20339122981304	3.44738333660486	5.02762512475113
WFDC13	1.52772064777306	1.07171047876941	1.24187667877699	1.17446682256041	1.09350858628683	1.02057118619332	1.1804972824629	1.27417303483072	1.12795858432652	0.385195104934631	1.19830607575973	1.03437094946917	1.47706119328839	1.35803784819936	1.27322241093917	1.07091658208039	1.17083007511907	1.27752093275045	0.98289110172071	1.24594316029599	2.57570270112612	3.24563695097316	1.23181707652866	1.23297702912119	1.35510721507809	1.43701462453187
SERPINB12	3.59962089422432	1.32228433863106	2.93761242398263	3.92964230905878	3.8563134248535	3.84073211924882	3.60069807466597	2.85605428472261	4.31986708279087	3.06007679916641	3.78815139194194	1.6165976762607	1.60576625914898	2.3161325117782	4.28731922998896	3.43985717258708	3.16797316563962	1.52131628934346	1.43708602059183	3.97461526045408	3.26440579814662	2.51376987857336	1.77006066742698	1.47662693069764	3.10024766148414	4.95144470930114
PGLYRP3	2.40730466666648	3.30266622596519	2.37715759423174	4.09092671897029	2.36253351953075	1.60327247234711	1.97287411278258	1.81942722416974	2.14896264062471	4.41401337635104	4.26058788101531	1.97737518289347	2.17299641392188	2.61469658987834	1.92757610058742	1.87328089963067	2.50416410939709	1.85496716215552	3.01843423959119	2.13934341913628	2.14530236243752	2.27956025326015	3.41720909902986	2.33880112344489	1.92563396467704	2.49251898083763
PSKH2	3.55285227128214	2.02862393130188	2.20827050710994	2.0205523032353	2.05540973214843	2.94111228182912	5.34494138257573	2.83652719323612	1.8494259922509	1.82981485701631	4.19394843667317	3.64521721830038	4.14304233756532	2.76072155760226	1.97761516495439	1.98227414132307	2.18138936704211	3.93858546727048	1.99480059634668	2.89824565234639	3.52274955090552	4.00305989872419	4.19566469058813	1.88735045964233	5.01887286602764	4.12361328345009
OR6W1P	1.25822147334456	1.1863526482564	1.19845824485363	1.24728636883349	1.31150108039696	1.08598302328444	1.18685365140266	1.30990073263515	1.28228509233371	1.15610405602202	1.50732570333645	1.4210013150579	1.28030074945556	1.25433666481166	1.38573199918012	1.26799551943375	1.4409675205937	1.51366541777637	1.25410237413821	1.14156141104004	1.34056930077218	1.31207829401174	1.79288432054727	1.03710977617447	1.18706913256782	1.31732214601067
MOGAT1	2.62713436643718	4.99525098191749	2.69227686699444	2.43428929286598	2.64407870761389	3.45473192953659	3.19001554251841	2.45737772460194	2.5833952902249	2.75321865762109	2.62034719089815	2.94135312175741	3.03461254085703	5.00507469450051	3.71430679456024	4.88539932317639	5.45220537260098	2.2592618477662	2.53463879296274	2.72712104078065	4.07147362217185	2.63803885673816	2.57566859001799	4.3693415047848	2.63989993856554	2.69275952680514
GPR78	3.27145065711844	3.56686846719638	1.17031190320373	1.21866734549043	3.40219356558823	3.63736900467219	1.36522841629082	2.53408043757163	3.19815131230673	1.56929974202191	3.2102128711228	4.21865924591614	3.81770632222047	4.44547932127137	4.4574891572923	1.5046026391466	1.39691262926968	3.80499588273791	3.50526161912551	1.61615600299462	2.96720349244615	4.24582520667884	4.11352664156836	2.59049682744593	1.32561965706972	2.8644095726545
H1-8	2.71900676835033	2.88695054280978	2.48717228090703	2.451656426939	2.46424218977113	2.38957869778763	2.46161474932926	2.40409339370358	2.44662135312316	2.53128915324694	2.66923855432856	2.12435950448659	2.45561560277944	3.13577756827155	2.50876589843117	2.22368774272711	2.52448255235419	2.48775067261827	2.50251574070662	2.51558914530535	2.24531695504294	2.25877009492447	2.47423171917109	2.51036022417645	2.792650190558	2.55299656654658
TAAR9	4.87229391592282	3.59346645961805	3.08005548946998	2.03379491258354	4.72085874441287	3.89306188516349	4.66668116392967	4.95900641517236	4.40721075264962	4.58292894566366	5.78869203838214	2.37928217432652	4.0128341230045	5.47944888697026	4.32669037196226	3.76883426001399	4.84158996502171	5.01536389293009	4.84614880639204	2.03775942355653	5.4206493640637	4.8854827556906	4.80604455956861	4.73904927057878	5.08420024078049	5.39584779859718
GNRHR2	4.47139837201435	4.35390633111131	2.44356723498132	2.71535214831831	2.14016688796295	2.15301421080129	4.16390677701608	2.51543285070421	4.18059697465619	3.92415484528173	4.23999923662575	4.98582440670516	3.96325413381404	2.30523561121514	4.93414241233458	4.2293999082614	2.96151108773154	4.50364247015874	2.78453462413552	5.05118786179428	3.26029312820122	3.38087433053448	2.02956539570264	2.47472061645654	4.81621274087732	3.99191166227416
ASB11	4.14389401650806	1.92049832872953	2.45447278414082	2.50901670922594	2.34092245522744	2.32405091205618	2.27514486913281	2.38543483319283	2.44111200651625	2.7196862036695	2.08654213496524	2.58436322009031	2.28683038106347	3.61272105646432	2.44775888452535	2.43257061149178	2.98720889512528	2.29211723617866	2.41593916772175	2.76491702650882	2.34144540281209	2.65986979248612	3.42811301116	2.288655558979	2.47376474035156	2.95680619312569
SDR9C7	1.78182881880395	2.66650917810644	3.25363186009421	3.86501458785809	4.45657508864981	1.42712321859201	2.70613011602608	1.47144604554998	3.99693573224334	1.45734646207066	3.53021623922128	1.44263047580543	1.65828033040498	1.57037497601017	1.63737322690764	4.01589158620232	1.56243005405248	3.63588574435344	3.74533292657504	1.24435798938891	3.48349442062933	3.66664331656799	1.73562612191072	3.77856245454321	1.5757287656446	2.42223874553946
OR5P3	5.79378245532905	4.39842090971951	4.01460208773693	2.41319418810319	4.00740639446247	4.93575216391269	4.75954379589432	3.98006755533883	3.0414467208115	2.68970239441839	4.03397188419385	2.32562356743974	2.00212467249695	4.77604885574085	4.20843827022098	2.11319062163891	2.68009868131899	4.04648248765013	3.90745893772356	4.41927236080233	4.39611276198087	4.20783974896577	2.59191011431022	3.97044454441542	3.48716148822809	5.26692281912145
TRIM40	1.12646204692186	2.80728822825419	3.51574287198052	1.20211731414664	1.14736825945342	1.16466519395499	2.77370648211329	2.93658633097196	2.89880025845003	1.06864661301525	3.07588012741077	3.09713318351904	3.54650033651863	3.84908711990131	0.972769773800171	3.77816317033559	3.15267009758154	0.938162170495876	0.961992820480824	2.68442348728409	3.21180891674971	3.40476047605845	1.98453045682335	2.40313337492716	1.09261155182389	3.31696508819616
CSN1S2AP	3.80059157928154	3.81430785396005	2.05041989750944	1.00471619964761	1.03750980770386	2.35814600374351	2.82020724914466	2.4981983499892	3.39439524955492	2.78275561109349	1.91779965167448	4.44271560309245	3.59041529665269	0.812408825381866	0.785530109609533	3.55852811479548	2.89645056754814	1.1437440481964	1.76719137209942	3.03408183459962	4.15504855933689	2.72297374779913	3.90484181280737	0.757395342317619	4.40048309039492	1.67318031445991
WFDC12	5.31147219667574	4.67034857368207	3.42985283264672	4.0846905197656	3.54708191560857	3.42844964507057	3.85992068246863	3.85965548793272	4.35162728017347	3.41227759210589	3.69345112456294	3.4354775999179	3.39098290858035	4.37785415167883	3.51555959167212	3.56898479416855	3.44123205887336	3.45450872416745	3.76687617397395	3.36701054111229	3.8648037429765	4.69098080194006	4.25137470172735	3.42072578254553	5.1088903607605	5.38538271657907
CRYGN	4.77639822987941	4.57549563203671	3.6665952316554	4.45783597465988	1.64860528571087	3.98341177852135	1.89732709104369	2.75494261065631	4.29193228636835	4.22360443205456	4.07191984721549	5.16429831454697	3.63346210981878	3.75006108715909	4.41654838776563	2.89306699904261	4.0590603441509	2.11253224534207	4.81101765625607	4.00697230710014	4.47530468486849	3.88478974546016	4.31252332284313	4.28000036407606	3.94759420839751	4.57272010290267
STARD6	1.96494090870891	1.99110475906103	1.50898576986004	2.12246847401987	3.13106690134476	0.128283301763278	1.89083190790754	0.509347325921722	0.146778377954381	0.491330294694094	2.34929006853244	0.845466584838387	0.308123589574173	2.77154606668519	0.336741047770434	1.29970841083443	2.55438075409995	0.562184501752902	3.27088022750693	2.27554013141663	1.3143615929958	-0.0858435788130198	0.384044597772762	3.05103768710787	3.30324375729331	1.81937854761158
C11orf40	3.19974204533058	0.379090471234874	2.27554487183874	0.367092995298316	0.280669683629091	1.89255376737283	2.33967396811651	1.68817654777489	0.280146595224146	0.467930153051826	0.470525494329668	0.450285107480199	0.370048939532126	3.04016261277588	0.479343074274367	0.321024779752422	0.154088258090499	0.265921440723176	1.24951195928565	0.19277112069256	2.84362499936712	0.628115107748122	2.5300647071702	0.370457493222306	0.450907154579289	0.645403597406122
ZBTB7C-AS2	3.69441951954394	3.52288869582452	4.4997089916125	4.65424185464208	4.60783835893125	3.40547300200584	3.87853829585021	1.82987777115076	3.5639558109519	3.83955511035684	5.37100387539896	2.96755209257349	2.32726627592164	4.4692888496611	3.70600913428436	3.95550962250455	3.30512715150576	2.95256746685573	3.66252255825416	4.2827079436767	4.28654263888546	3.14275818198136	2.48013674263658	3.65793288302869	3.81390156585719	3.77351556227483
TAC4	3.2257490811683	2.82681300955889	3.0919176874933	3.03663436206246	2.94022398594531	3.21471357362681	2.95890744188731	4.39039685289856	2.76827746711414	3.06969940953805	2.97586252618528	3.37452583789595	2.821017204823	3.65276544798425	2.98013518441384	4.60891012792869	3.14632349846732	2.55556018413581	2.95540323603151	2.71797699491251	2.71370649607586	2.92938027771099	3.10135940204457	2.98048557956762	3.26283495150595	3.79623823129116
TIGD1	4.90872666479506	5.46340172820492	5.08795890449097	5.03741748009882	5.21824899340033	5.28845944956364	5.24321945389395	5.14918094050785	5.23164693687668	4.79394372911495	4.5947631734681	5.22812142335833	5.47852038078203	5.01020439470374	5.14590802005954	5.32817363115701	5.18780887579396	5.38330880406175	5.24375658875311	5.40466864326226	5.35025297298714	5.22609971938188	4.69970500507326	5.22404394948199	4.94946057938138	5.23046708069091
PTK6	5.53593840399195	3.1657958792673	2.64789780121506	2.511081672794	4.09525818563072	4.40375051927182	5.00635681756905	2.72604201320035	2.54762638505476	2.56891516477886	3.79094883407849	2.97815244797264	6.07697403107275	4.93525085232819	2.90399301725984	5.60321532346068	3.48912511558259	4.77215574573978	5.309162283305	2.54762965377383	4.48928724112731	4.05455581059522	2.85089916691702	2.03870225848587	4.00254212095014	2.34037319281721
WDR62	5.41167230335645	4.75055588138976	5.81628353153581	5.77339259067881	4.36984425065502	4.55791879788881	4.9451655975398	4.30036903646574	4.43525982607057	5.32634339761111	7.01626021147777	4.77926646383307	7.13434506473102	6.02779030020914	4.47306044519314	4.36607467386646	4.66417842269058	3.95034691159461	4.4311748363468	6.1709872947465	4.49139378135107	5.05384258553455	6.64472056463945	4.68799718576536	5.72233353611187	5.84460864204994
SLC39A12	4.6465241735211	1.42208445355797	4.09086910946588	3.10950065755847	2.24412180466772	1.21954183911822	2.89327860324194	1.43945483789935	1.41819332399022	1.45510018237666	1.51789351673635	0.784017873564907	1.62755842032011	3.56095620785241	3.26246131261785	1.36849089931865	1.34481100886577	3.1136042602813	1.33529556432551	1.66308537875467	3.1818016732074	2.55855610131938	1.15044570448549	2.51771307735735	2.92353855285214	1.39459398022184
LOC652276	4.23765499596291	4.5742889355666	5.03095839139805	4.56785721975557	4.28517196966733	6.91880910668005	4.47571026167413	4.29935298887596	4.42693077432894	4.37488265206951	6.16419251487527	4.19914970278818	4.476347495014	4.16306134996652	4.35841331363985	4.19160038290719	4.44830311610634	4.27966244176664	4.38031934975527	4.36845788191263	4.51953198653732	5.14108037848962	4.38792311595902	4.68632607056641	5.60604853816651	4.30172688971995
TC2N	5.0413479740442	6.84772767304006	5.92489816434155	5.85101595042093	6.39177295659022	6.13469092786854	6.51998050853803	6.36896103786571	5.55282951929787	4.77288645702789	5.8987670885066	6.36962880188907	6.00815891016344	3.75480384667249	5.57535798083717	6.49588594811402	5.95041157633008	5.99152422772595	6.20177121601715	6.67850354257692	6.99935789403029	5.77939489939179	5.14007244832626	5.49022611090413	5.16095714815726	4.29446419112843
ANKLE1	2.14671530438421	3.35275964411402	2.13232222265493	2.00203052720442	1.98859103168226	2.08222996053468	2.00508853758155	2.4809249758687	1.95867700861202	1.83991866216638	2.2998782046363	2.11156602324289	3.53001379913165	3.21339395677827	3.06484801554444	2.09755607857896	4.04778743791621	1.887793631918	2.0574661634012	1.98332340015132	2.04545800376973	2.15923231722804	2.13118330721784	1.88580752271659	1.99350570149327	2.78912445597259
TAPT1-AS1	5.60515078701908	4.91733468685913	5.86889424093817	5.81372484359204	6.14029529259173	5.3872046213387	5.63090437500362	6.00457856761719	5.72565734297567	5.39064474564295	5.8968950045751	5.72348889150454	5.71389594636262	5.47275885841558	5.70461517090869	6.09000605936943	5.69253347909972	5.48561510369832	5.83329127985506	5.58403595297433	6.11780362659005	5.82091709511844	5.47373375955319	5.56491247920388	5.56045670650938	5.75334877862266
TEX55	1.68678608124022	1.79250471184402	1.42078707948609	3.51202841964519	2.39190458369898	4.21768592469081	2.6296514524379	1.47942950450514	1.160643895329	2.81382964711943	1.78266631843768	1.31216819806349	3.09916283389776	2.72277383538482	0.931933522385358	1.2726423473115	1.14637052515442	3.91874074468416	1.47241475179759	0.987168957649907	1.17927798809392	1.21217271500088	1.23641893322609	1.14746982393613	1.23052646570822	1.62877842290436
RANBP3L	0.0585975815150674	-0.809279808477676	-0.151068739953301	-0.336603274314556	-0.549049735955103	-0.0824697366210014	-0.260256632486521	0.187018533963597	-0.226601133764075	-0.153472992820183	0.0101286273710209	-0.148478997383772	-0.0890786339886128	-0.217592765930439	3.1501561814253	-0.0875397845044404	0.124707081238406	0.283176713144932	-0.0666671507777634	-0.496378037019004	0.367283903081771	0.248216992622174	-0.17881181149489	0.136347583016675	-0.130847695242148	0.0668689986254047
ATP6V0D2	6.38803763188858	6.02298720734426	6.27436805379276	6.52753697511667	6.3620323666255	6.10722269987063	6.46395887402495	5.61419034162776	6.46310828774452	6.4689495109021	6.61928280868805	6.03639600815537	5.97196796264774	5.35577549352981	6.12965187658737	5.63036660395299	6.57610599365541	5.87945951420602	6.29143363961343	6.01978425965554	6.0838983817574	6.18064445620504	6.44641032451799	5.78948160167663	6.23663152116054	6.46912474769646
LHX4	5.04008319023346	3.30988860612751	3.85314178329849	4.4408934531317	4.28210888019293	3.12842483435943	4.22705196553915	4.37955149445112	3.77547841806771	3.97720401628977	4.53069239337605	3.39817956757059	1.91552890213087	4.74625872577633	4.48323554664233	4.1674477046137	4.49089293569537	3.42397575669226	2.90600274778523	4.58874515737362	3.57559474614478	4.38750674078585	4.58912492771891	4.31470809975362	4.4602758643452	3.96107893712265
PROSER3	5.55540550799753	6.26308969873372	6.58808452949547	5.98729077697943	6.0285109000504	5.94228867124227	6.42618589029055	5.97239667796996	5.99027758744282	6.02401256527783	5.9915143785633	5.94733344998248	5.89583148833967	5.77620839104443	5.96904881858043	5.97231676532816	5.92070891291205	5.77403634649917	5.86444009160757	6.36735581469712	6.03981469670715	5.91394002893323	5.70824189615138	5.73634431984465	6.31273551794574	5.96815740409705
LRRN4	1.38430321222041	1.34024779975639	1.00622346383087	3.29425495384633	0.87790236508358	0.848513655930891	1.30129421358209	1.32190263172689	1.18958796207935	0.841636231286067	3.60550822282429	1.44303344833246	1.09560265159214	1.31640492559978	1.32733415052897	1.20967931821668	0.503101941627498	1.14403286908479	1.11681804521751	2.68469431176897	1.33969285904311	1.26355336796233	1.34113322809642	2.63766900002894	1.21016453863049	1.38278373347344
ZNF777	4.99780510474843	4.64226259110799	2.46584756777224	4.41357608149369	4.46571824510352	5.28964081462818	4.83502731422561	5.01520729041554	4.93489294195472	3.26357344000744	4.47450003220122	4.47350352928314	1.99779040178172	5.06008858687936	2.33242974606897	4.42548713942424	4.02001903935891	4.35112615802732	4.74343199683563	2.56945308685469	5.20358189748724	4.7243190002729	1.54327507837114	4.78859699881588	4.44325983222085	5.08516514699118
JPH2	3.23378119235593	2.24068107477093	3.98281071858723	2.23651798637504	2.29650457847191	2.21301006657109	3.71705293417916	3.27095806296166	3.72417964361352	2.17692857039834	4.17889929374819	4.66092771533067	2.36451091254435	4.20596899156911	2.50648854194054	2.25641489813662	2.31530887634008	2.26525806866843	2.23736283453724	2.19568945647497	2.38063629053026	2.42117858912474	3.59406992490489	2.27431941632244	3.97785859165301	4.88430321819134
SH2D1B	4.52162139407254	7.39017042585966	5.98866374507414	7.50076494490078	6.00139318603377	7.04026285293008	7.27884095318067	5.64605350383456	7.03383894895371	5.22949687549483	4.29510899547286	5.87854891747663	5.79697462037565	6.13034221420957	6.52818369343864	6.09985082319049	6.0416300392968	5.80127505310055	5.35218264724443	7.01638437829385	5.04958244768089	5.54159070905185	5.19201100657345	5.01836476681481	4.10443918706518	5.54716715490997
SSTR3	5.04382323632822	5.19389151234242	4.60756182245967	4.79841917221447	3.5743936821627	4.46212600834124	4.59520520270722	3.71118889607001	4.22597797364948	4.48174658458643	4.74177885618958	5.02323694245547	4.45457776985469	5.87877849057459	3.03497810253654	3.18209629502002	3.65682267436096	2.10920898377934	4.62607975920258	3.69449865349711	5.33904522791551	4.96345663466077	5.41287501329076	4.6716306760084	4.8446547669197	5.04471934989548
ADAMTS19	2.14692825188881	-1.08779787702631	1.41153333985002	3.62256224812634	2.56456499350732	0.45764779656139	2.02712230406038	2.99803609712784	1.63463833758058	2.93570973672531	-0.323949368727698	2.15101061467009	0.0424071114508835	2.74752115972982	2.16388102799719	2.44829068015098	2.54866346474734	-0.86828710707543	2.38830363358257	1.99218589193388	4.03708937578844	3.87813735644213	2.20156036518213	2.02435982371231	0.104679604852036	2.9314960938565
DDX31	5.95547845038651	5.83560021502399	5.36443076537776	5.56462727477178	5.34874575221549	5.72361471029529	5.30816028394259	5.53594986336673	5.72214139054284	5.68605851287717	5.58017695049227	5.32569905076502	6.02388209258112	5.83568135467248	6.18068459696418	5.43322534414008	5.53972907156105	5.88510249884812	5.83880239755096	5.95305721155332	6.01342241742348	5.41898352694603	5.54521089143051	5.61095190001595	5.83411901104333	5.56844576789093
UMODL1	2.4357859623587	2.38271568422063	0.410145577344843	0.256327604396887	-0.924513763941113	0.490160727795922	1.9849022400894	0.901758948140541	0.507686046005062	0.369853089159331	2.67359365443645	2.3013461846633	1.75383892219405	2.86716212379923	0.466077482952326	0.398090207292243	0.325111894336985	0.693750962950186	0.267907550981358	0.518044984530464	1.30939843726157	0.0614068024943963	0.669214784930331	0.0801010536640334	2.92570122506113	3.1032156002901
RASEF	6.30760577470312	6.82353121654928	7.13545337357104	6.63789739484618	7.23679603531487	6.22911708325827	6.42139921856058	6.46560971254804	7.02875271948333	6.7712615455453	6.6642833002945	8.03681306309336	6.79685439657402	6.23398825551439	6.64785544834596	7.18169913383869	6.46455596926021	6.57015063626482	7.09577357774491	7.12428762585579	6.91969259889884	6.99379963771459	6.79567086035115	7.58640301641582	7.40690264649563	6.86463995739811
PARD3B	4.71611699417978	2.98518878487696	4.02809099659894	5.36248082258033	5.29886733467802	3.77487536435438	5.2249750040795	5.46021922859234	4.31264485074167	5.10692726914889	5.44864236424303	5.89391896067583	5.63201615593192	3.14059873422173	5.48575111829484	4.50072965903182	5.2405898064636	5.11655858719813	5.30841162684573	4.84353399873674	5.90552693914152	4.85542992281334	5.219725318436	4.90139578954543	5.74191770227143	5.66366144018587
ZNF441	2.3859721380904	2.19999799679696	2.29586455890802	-0.587095166786909	2.7949923544116	0.810854396828938	3.14266624366002	2.85685978631531	-0.49074930855828	2.22213081894381	2.26630111800951	3.35176148065582	-0.129583590711053	-0.435655596024489	-0.246877269752326	-0.670744453553231	3.05737197884156	2.19056360250266	1.68732568088787	2.46760826693878	1.08331421966689	2.01631425524216	2.04976657922558	2.9021515821074	2.45247305724464	-0.46195101034967
DCAF4L2	4.12383304769149	3.41945507411688	4.53035072251049	3.19659532011162	2.17337305075589	3.23482999168619	4.0802766197902	3.9910413968817	3.76108482988539	4.46081710767275	4.31259725317761	3.94533511072158	2.07980151709844	3.9700937940178	3.73200568980159	4.37791499985605	4.68792251242413	1.94662687811029	3.67602662383205	3.99701414082057	3.90555325529088	4.01985889310053	3.05092030610713	3.40184079402988	3.41621893448574	4.54664719380474
CRMA	6.79066139205299	6.3534176329233	6.60626286171388	6.05190077456529	5.94611264703648	6.42231093234632	6.31944528971932	6.26919840482754	6.35207512155755	5.96231148318457	6.53646881293177	6.44204876103456	6.56934532989135	6.36321714621492	6.23629276662661	6.59957639356142	6.23671979625136	6.50247021395561	6.03915825230105	6.74019851033432	5.79940917073781	6.49269363639303	6.09587691436026	5.92984742508505	6.43856366618279	6.32578412016939
ARL10	4.98397609394553	4.98727602642	4.90052423113878	4.86735010151903	5.17800236366387	3.3888883792872	4.91115310640866	3.16274241224575	4.82109528480023	5.13818732970919	4.72491238448076	5.14902108794932	5.91692885790146	4.41293526097144	5.84215169067139	4.42599515625963	5.38048462901538	4.83232264175798	4.98774250039663	2.85022875755884	4.65233496600904	5.40599727256579	5.41505358280038	2.23505226492433	5.07416381951337	5.3815059938751
RNFT2	3.42666669136907	3.4935911688864	3.40348007814509	1.84294174117127	3.15988198004949	1.40034371883302	2.01998503767442	1.44381076352599	3.91532710731223	3.39272734473775	3.98210813405608	2.67146535540811	1.22704081255055	3.98816317298112	4.12193931262009	3.13100834762166	1.3727988307604	3.17975383547645	3.78234942570361	2.94278533418524	3.63810248880343	3.8089058056988	3.6315346110118	1.41259073290355	3.92587190840916	4.11176482234151
KRT78	6.44158425449408	6.03094434064151	6.39506220141212	6.36460687271274	6.32989838793796	6.60924714650915	6.75068342553828	6.56883864398636	6.6222398658886	6.32465866166963	6.46261166138496	6.22668286421193	6.51102504678741	6.60665546673421	6.22328707292198	6.3869372248158	6.68197067912784	6.20359016425878	6.6770339423956	6.17969063840475	6.64627501155219	6.62464251021415	6.70290686114992	6.46926366569447	6.42216978466865	6.4918286349753
CCDC7	2.18438222211369	4.02064003005799	2.78584167433603	3.46868298313097	2.29517031266084	4.45977708182364	2.42935000037237	3.04809023286131	3.80803006126659	3.32436239709613	3.93293611602148	1.825009007052	2.70566777420254	2.80840632792071	2.49269802980958	4.83765320071541	2.5216844084494	2.32647149362253	2.45421919200162	2.7807411894478	2.5003611732471	4.49397081802991	2.11599170674158	4.00752279436623	4.30654194557883	2.66396039138834
ZNF41	5.06393998700052	5.18809261015183	5.09731093480121	4.88353047803189	5.53334575340653	5.05408671385646	5.6219764931591	5.43202756828108	5.02844599586985	3.64635838501064	4.98370520940406	4.36814731576796	4.73798798982449	5.01293249075131	5.3330994235301	5.02331416387139	5.13615903798146	5.00913665491094	5.2608947684283	5.01710569891586	4.22353488088613	5.0327431658303	5.01892783144856	4.77421523079039	5.33002903229747	3.56619895145882
ZNF583	3.88378745641856	4.0339636851983	4.71827145899763	4.82020420738733	4.50053627645431	4.75294860451269	4.70097954318048	4.99980576088644	4.72794447387762	4.04999132772905	4.33371044579358	4.7901424955038	4.7929194500103	3.77188381457043	1.85842170632396	4.38371092735451	1.84293631565664	4.15059872060996	4.21364854134849	3.79853689263485	3.9738308698565	4.60196576087347	4.83263626778249	4.91705512623573	4.75328808309686	3.83718507035888
OXER1	3.78887144405275	4.06901329842742	5.2126792383309	5.42223636757211	3.71720542248813	3.48770096869516	4.3336670138922	5.83057677214721	3.69307735394865	3.63577507111489	3.66404720108257	3.83137425324029	3.89898334130567	3.66255565740421	3.97816927931032	3.69727380842724	3.58054684760427	5.44348735048426	3.75541654983183	4.73814273743365	3.88062548017607	3.62698043733265	5.18410695188299	3.9807975138081	6.28423158091687	3.91216292752731
LINC00052	4.14250787788168	1.44892404037995	1.26771364192633	1.37468569243402	1.448014469676	2.71690164377415	1.47398264547491	1.2054633029309	0.949556139581779	1.38478530168052	1.58491078838787	0.838479905841564	1.20156587700237	2.68514418396156	1.2265199798811	3.38677970750021	4.52932084592869	1.2564228961724	3.67778799267822	1.1483328465095	4.82545609214199	1.37260911875	0.928528051226315	1.19922908744715	4.55342137448153	4.51279933349434
CCDC89	1.48275455403199	-1.40555006662181	0.0580167923206989	2.50099347754005	2.39637344375194	2.88385980821436	0.0221836209165467	0.768139272759725	-1.30875685524953	-0.841687527627118	-0.381384219306185	-0.872593250991974	2.84782327103134	0.191187913173946	-0.375264479746687	-0.937444582304786	2.99547933291303	-0.340402094095442	1.4170122321062	-0.794477900161825	2.36755907335648	2.01809088836462	4.70630326547837	2.10128053551741	2.92094930321527	0.571203921873054
ZNF572	1.78606542194815	1.56541993246782	2.01572857409085	1.69297972556071	1.73000091634401	1.49263488331314	1.58047696058414	1.55170498502041	1.6513395368132	1.75668017961167	1.71305850741139	3.16085393550776	1.77429742700047	1.6684773143255	1.71972409941049	1.60307018360032	1.5888735670185	3.30807833804878	1.40268403257221	1.72837589970111	1.64827652154011	1.48651476887059	1.71877339633763	1.82203969753008	1.84572333553332	2.06354223385748
RMDN2	5.69429676587504	4.72466618227068	5.54495361486345	5.33317923974996	5.90061171995204	5.61046992532417	5.91412815410594	5.45154577156848	5.40463228060706	5.14736517119422	5.79101715956701	5.43734127637684	5.28120335252927	5.31058252059609	5.01807589576356	5.54196989949159	4.84435498225348	4.90286734545319	5.07692796175121	5.33558624630842	5.11900477517441	5.70579057723993	4.92058622713986	5.11412401965105	5.02083520680351	5.57205154119771
ADAMTS18	5.34365569587709	5.67144223028852	6.04220122884854	4.29805364555523	5.39204683446564	5.21512808784672	5.30583609988301	4.64000168580729	5.21033101546335	5.99973454706445	5.90902279698321	5.03689544774153	5.27238470598587	5.65689224597267	5.49353232687403	5.52057000250022	5.33461394904697	5.13469666749329	5.44481793161164	5.02731218610653	4.39506596779153	5.35758361538404	5.12571903908925	4.94242214035031	5.67821822528625	5.80767963228846
PCDHAC1	4.38742828273035	3.96999918694809	4.1794270224267	3.24941890671064	4.04843004997403	3.70618093810862	3.98748183923155	4.39501001271478	1.22424469557368	4.86053541198569	1.01081880071188	4.35970307028883	3.99694455753495	4.64246462644349	4.07636533576992	3.57071978377888	3.75532058193232	3.84753919500316	4.42971654547573	1.71509050994724	4.31687878043544	4.23623926220588	4.29970209588175	4.32588775124438	4.51429867860518	3.98291299409698
HIPK4	4.73000523760389	5.22320484320493	5.69602243283112	5.37343506071668	5.74713245838499	5.30058983649027	5.77588358534264	4.39197246084246	5.89614998543645	5.37397263088196	5.73438910360063	5.93087369373239	5.86852633396743	5.52330369744424	5.467773972906	5.96682576374079	5.79036619812108	5.20237937301251	5.66631499327661	5.25325352807097	5.21549432717196	5.205366685601	5.04672896187074	5.52121742763987	5.75802981651653	5.42015915365547
FAM124A	5.90850928778741	5.49661580509263	5.81507044177138	5.64030440292532	5.68863600004731	5.02887365122914	5.3806151002152	5.85794126338849	6.10642190718194	5.9881762127936	5.76179517890752	5.98989269250377	5.96019017936609	5.83265790384376	5.58961856026806	5.64359017139878	5.74539578646094	5.55603985221294	6.00021223303575	5.70134456984133	6.05269951402823	5.93033585302735	6.11747328113607	5.80647950819094	6.36749889797434	5.70820772248633
NKAIN3	4.88009156290732	4.5680125510582	3.4540771637911	3.12524653935247	3.53115892428785	3.02993710455524	3.65316676167377	3.65101233749987	3.27646140316484	3.41518959066074	2.97224472454435	5.26047883517132	3.00269189936945	5.32467399893949	3.74529266331187	5.14281038772182	2.87275772222874	2.87242082806737	2.9701263940198	5.09076542237247	4.86946068183335	3.38198851966811	3.32182630626817	4.39994915857809	3.49594481806694	5.60151089480143
ITIH5	4.55479895574992	5.26396865930588	4.76896049431446	4.96643674864037	4.53029846414776	4.2315144936573	4.54172036061147	5.12876819000672	4.3899769961294	4.81720283599143	4.7341517787769	2.26542391995507	4.35919367391549	3.69874882277711	4.53741285040017	4.69958186486355	2.83452965853382	2.96090566781268	4.52730176077714	4.33990165202381	4.74915009197082	4.42189008727093	4.0402007897777	3.9160706211902	4.72768967783627	4.89405793515212
POMK	5.33775013489535	4.59149553117174	5.49383152497701	5.18172412895867	5.10135585558851	5.31396907521338	5.73979093162152	5.37160659447976	5.2859531731809	5.38692878591451	5.15977034816408	4.62895098888549	5.723724911143	4.86544916241568	4.58946186070846	5.05889758867147	5.36949164720292	5.29806740461888	5.33892139415129	5.47083922103404	5.50897878908287	5.66899733198236	4.85554297451455	5.5322318598291	5.44446649195983	5.05230640753679
SMC1B	3.10557994581536	3.60541397545517	2.80986739114471	1.48089314611807	1.12041942492857	2.66764075995272	2.5154222646023	3.29415067852992	4.22507594688813	2.47326842110878	3.4461294397922	1.89056939126067	3.05271316134669	4.142413152554	3.10588170832679	1.12915568233981	2.8016316764272	2.15699884218004	3.21648835084027	2.43353876311523	1.43925359831388	3.18963883278796	1.60324474724514	1.79452637230375	3.77497001289158	1.7050753622411
BRWD3	4.98538215350911	5.61109197841713	5.53600332886543	5.61290358975325	5.50955878378673	4.98857118450431	5.46043047963044	5.32723018838104	5.46061949263338	5.59345162992709	4.9771410592772	5.88174605033254	5.43357633760922	5.57395284433052	5.4585279868111	5.58670603946142	5.47371163893762	5.63710884066588	5.54378813258248	5.64873996650079	5.40791554856243	5.22301694106066	5.04309507362023	5.42313737384093	5.78688995193867	5.11068999383498
ASB16	4.93130831842494	2.96434361251206	5.80855785302294	5.21690234458688	5.51239220563769	4.85306026040518	5.30088875751127	5.32092701296678	5.11473560113246	4.70114328749584	5.57548884142537	2.52922116094948	5.52238247602334	5.15934655424103	5.1762508274819	4.07946839875767	5.34794892024617	5.24778403831404	5.26446506535987	5.52516307377359	5.18995174536056	5.28967228044655	4.7627317135589	5.30151039896789	5.63346008286744	5.36216275855156
MAGEE2	4.08405639610006	4.33929217600414	4.25857599045557	4.60595834947244	4.23748610777263	4.32529588867944	4.33187754814621	4.03679096374608	4.22156987758918	4.09498632350806	4.45793253396775	4.20471090163271	4.07585479141527	4.42907265798099	4.35106960153456	4.04957479545925	3.98872673357446	4.04631942492184	4.11150944408734	4.20179195575057	3.85093001881744	0.653761215138331	3.90241811970831	3.84913540369887	4.17106457362488	4.21227220227243
ERVV-1	0.447130018221365	4.15760549757	3.0069580503306	0.838330299885643	-0.00549745082781961	3.77207848526119	4.08134240905601	3.5505708602896	0.300738252963885	0.445704570874389	1.87196836722939	0.505056069388618	4.13157627455309	0.689163728184101	3.42081995231616	0.206950661229302	2.21176575078164	1.18536012724894	1.64828892772772	0.817575842714834	2.0067598873268	4.03596732358807	2.9317139382201	2.81851316749814	2.3964934377029	3.9940485661158
GAL3ST3	2.24526970061816	1.94906278119793	2.12055003729233	1.8212347549185	1.82178213848549	1.89428067822055	2.06846128295814	2.01594308809364	1.81358414511521	2.18358644314036	2.05874143629223	2.24026026764264	2.20402122502837	1.89295286874689	1.87735977107873	2.08730159186574	1.97007943056222	2.19519480331318	2.19092675468475	2.18213361210054	4.8682613673237	1.97162863936951	2.12377472728432	2.18784989367866	2.55547866739649	2.29901231231117
FLJ30679	3.87036980908886	5.28606481214511	3.76781267075643	4.99239403964654	1.94100792131631	3.85208538988726	3.63174682245291	4.29990860108351	4.62004768159045	4.10725950223652	4.53572737999704	1.97067190060135	2.13824338291435	2.12776181493546	4.19510217256174	3.79331594764587	4.9785103852078	4.50613291264396	3.89154513304688	3.89250873902942	4.24554493003886	5.37471745070709	2.0251942589288	4.58267650973979	4.76835866300621	3.3953630646405
UTS2R	6.6148008585739	6.9444461935168	6.29858602982048	3.68982209368427	5.60043858217253	5.64487493123394	5.58775100002043	4.45634794756676	6.4078626792728	6.5935969273443	5.60364931346258	6.61346875244646	6.37660678690623	6.40322889129095	6.53271308659202	3.7790174944992	4.07961141106362	6.54131657254061	6.14703742086076	6.65072394994768	6.85332524725002	6.91761808189736	4.24105315559421	6.47959480322305	6.87316078606685	6.46858121734253
USH1G	5.92662867110059	5.18360444240622	5.39272486759604	5.73854160737569	3.91014956250432	5.03053388353544	5.6414204262512	5.06839753520933	5.51373095681123	5.86672831143547	6.05069907044641	4.88653820918031	5.58659302599285	5.99454917472622	5.85363018077116	4.03637156144317	5.66734047024802	5.4158754972163	5.753777874948	5.6666696841059	5.75990795895477	5.79386472350735	5.07961409606468	5.48998802089964	6.1031580876643	5.37594872916701
SYN1	5.38786882398118	5.32599780122646	5.65066133424784	3.59464056879692	4.939147958003	5.21503382001613	5.09768956352712	4.28330101577442	4.84223411657386	4.90087622080355	5.21990449983914	3.21278404974722	2.98325022518278	5.11416093789348	4.83995872801012	4.18431423383087	3.86616590930764	4.69184922572133	4.97758377536741	5.25095995722513	5.75210613216069	3.66415188874251	5.87723319605301	4.90698588656775	5.07146177494853	5.36963893631344
ZNF718	3.2890114866887	2.95021573288785	3.08889283136836	3.60440183283909	3.36033971703583	3.91632887845774	4.14899014243423	3.97355229037229	2.9366053252866	3.36539750054891	3.23113574880423	2.93609133776516	4.35635174369178	3.2160097209427	0.646047322509261	3.46241755018634	3.88360561779433	3.87990703117096	3.11811633603599	2.58680487254951	3.13740007774294	2.63053940073692	4.45589713673576	1.60965401099164	2.79249522102698	3.66932287948988
SNRNP48	4.3602234677609	5.74070753432105	4.97427030181375	5.64072433316473	5.80854844639453	5.80550151348058	5.16415478450221	5.57851607585469	5.46900306715944	5.2265633254408	4.12509695912715	5.46591799930413	5.19499198141145	4.79555379910524	5.52914489459536	5.64150297149396	5.99309907716847	5.29344115491376	5.29678874018809	5.28268466017919	5.20379170146399	5.11373058870493	5.12630592661306	4.46574267035009	5.25766333713309	5.11808958059495
ZNF560	0.467235009440025	-0.879645056517276	-0.588461898538825	-0.895884607429188	-0.993772099841655	-0.790273190087349	-0.840468807480368	-1.17908848286744	-0.617593339431098	-0.514758535427218	-0.467778947795812	-1.08283173208524	-0.610287013022547	-1.16602382910168	-1.0877148933078	-0.763262778942985	-0.285550507027875	-0.880568492174492	-0.695163916110639	-0.753612027938278	-1.19541618194471	-0.674972551783017	3.50820850870223	-0.706498936712293	-0.731798473450054	-0.732844371514538
BTNL9	4.90846074302759	5.09799474264638	5.69262241482974	5.74160142977713	4.31881353911974	2.7403352757733	4.56207823574328	2.67013709233337	4.36442833394617	4.98337579992898	4.86684578495615	5.61498475643738	5.09603701429731	5.41395821590334	4.81932911110947	4.22987427193037	5.64992415229577	4.48511838504693	6.17469995411369	5.72805970073044	5.62195009095174	2.80903562381142	6.55696075758376	5.14802278594026	5.46271381121313	4.68363371913631
PUS10	4.84503919502343	4.82777753948338	5.17011229535951	4.70592813803607	4.73100284937669	4.8989516493736	4.72750684874422	5.016592656555	4.61019743229308	5.16312978234149	4.45697604525702	4.81952083238455	5.24021874610647	5.45710728361867	4.58727668844143	4.60474695363743	4.93722795009153	4.69687598832308	4.99372226394441	3.95473217678954	4.8962356416792	4.87709755175045	4.55978969113717	4.24067385507187	4.82563954818253	4.92026751305785
UMODL1-AS1	4.1371316886421	2.42471457621785	3.63544484969554	1.92026500880968	2.03895143167691	2.10349765943956	2.07814607732175	1.96926051247582	2.32833324891886	2.54654644584857	2.15605426521348	3.32955602825818	2.05626685821042	2.58032007390652	2.69533859848192	2.16486374891562	2.34699238130907	1.9107148771808	2.48054836628391	1.93787166412813	1.87458554539101	2.07010574469111	4.12039012528084	3.29937460677662	4.27497548123727	2.23797335279181
RAD9B	2.91464061275074	3.60915548462624	4.10186334699695	3.89617792615687	4.61045037365157	3.79053777234368	4.07461181212338	4.39985420978884	3.96679922976222	4.02930681972298	3.65299736006591	-0.434079422001039	4.07724108717398	4.9797618528033	3.70173939889671	4.15154502247805	3.96012322614284	3.95111451455588	4.194634425957	4.09433012293253	4.28323243810633	3.62567014898194	0.21000977554151	4.72737702691954	4.54763729949876	3.54176828565439
ZNF555	5.02266648359414	5.77919427090607	5.31956198869811	5.23511733097165	5.52778417448029	5.31180614783291	5.43184970715501	5.37794994440675	5.14040053827521	5.01891973449921	5.01098042151844	2.57103567374306	5.08219253487208	4.91047944329018	5.001359868109	5.61912125809285	5.42113092544375	4.98571535118811	5.20233155510962	5.43585561612155	5.11210411253783	4.98224395369486	5.07625804366521	4.36117418589506	4.47557429381925	5.23098722388242
NYAP1	4.98756988801719	5.24437500213478	5.08461050155062	4.83508678530062	4.89631690237598	4.43461528218429	5.19564776515336	4.70199307928927	5.13696135423192	4.51924811021107	4.85412000623463	4.89648113902484	4.86459394659655	4.66911246207999	4.6383940884712	4.59135394992027	4.82415397211037	5.02931517605415	4.83766291541804	5.10360513778529	5.26947449616248	4.95806035318727	5.39948817423413	4.83373087613057	4.50468002498127	5.07607070827488
MRGPRX3	2.7924966076351	3.84844832190942	3.35287765435937	2.06866696814111	2.55069293919004	1.13915823760315	0.935221856127226	2.81677584135837	0.49632030015908	3.13885958663064	3.88969988500814	2.51887083831543	4.25294979245358	4.03240588787722	2.63417243641767	3.24380055094984	2.6853771092984	4.21649655176068	3.81335405876056	3.97371964409729	4.48976256393877	3.10829759716695	2.01627490060325	3.44970288105976	0.926079206223478	3.81470360212266
ADGRG7	0.578481471126059	3.00831523439588	0.347874239048516	0.694815191678577	0.193281824291029	0.365692585381428	0.578428871948588	3.19649696277745	-0.070819136904129	2.05231383564474	1.96124754964037	0.24698668842444	0.255469434464814	0.682429957279465	3.06515356798498	0.391012933453578	0.388711088206335	2.8508853197024	0.336348608934866	0.508294305043659	2.54352252361469	0.394699546175462	3.19410425699812	2.43027154658705	3.34715917873945	1.61817900064596
CSF3R	9.80045948888752	9.21054715617455	9.49854776471449	8.91701294166878	9.22638782946553	9.20702175781465	8.87672770311781	9.30534729469859	9.12075422866799	9.1127006960597	9.07345711354301	9.57869746398938	9.46177045912577	9.70015727868747	9.59725757841866	8.78767961487742	8.78348566536106	9.65642644093097	9.30906618574586	9.44552077640712	9.02685926570667	9.0618990016351	9.06350503380044	9.34611205733429	9.46398696908182	9.35133379213023
CD300LD-AS1	2.29234003543158	-0.509342783453034	0.464896049154913	1.7016860251547	0.463087079289422	1.69478768013687	0.721600398674976	0.906453437723584	-0.662546086903146	1.01590440618107	0.437960598660494	2.59004386472753	-0.130070472223615	0.599463638493577	1.18251722809742	1.11959899711004	3.18881891276714	-0.0630177461160892	1.42665954626051	1.05413542501005	2.20809463225247	1.32840045239806	0.896797882100132	1.16150292963646	-0.50149175736116	2.2654783624607
DUSP5P1	-0.35971621877439	-0.088650554226214	-0.755434467497635	-0.30479007289661	-0.641465906287094	-0.361142826922389	-0.403754212079424	-0.405254231584373	-0.43602860401924	-0.211774249249098	-0.341817304502153	-0.571099667984666	-0.541089673835404	-0.70634674126055	-0.467680886412866	-0.604522238706032	-0.452459532586564	-0.103834878250208	-0.687423038609404	-0.182063167964042	0.0928439716670777	-0.596429231560156	-0.346719748816688	0.0540900956568238	-0.475347778056153	-1.18418215180833
LINC02910	3.7210119022139	4.4002593679108	3.12365833063475	5.10773669272107	4.73917180503296	4.96699952769027	4.52654356843451	4.5573414399231	4.57716110059812	4.16422341152229	4.31334950097756	5.07112898481322	4.99158881978213	2.29918943750733	3.84091142808447	5.19889154593472	2.77041357081254	5.00145312673875	5.00461523521588	4.79094189447679	4.20810368507414	4.74634338019548	-0.152640992020541	4.20093125835129	3.83466668187103	2.80724062508221
RIBC1	5.66085645888056	2.78404361365821	3.22493720428015	4.82887253706518	4.97034774252049	4.81047765528536	3.33593384066071	3.15191844119088	2.85306543519232	2.68513875948671	4.99092368007203	2.80445265663411	2.85788867169882	5.78154146333561	5.53207778876902	4.44866284927646	3.04282705582454	4.44682521781833	5.05217581904143	4.83245451384118	3.99829115260667	5.51678963643623	5.16792672858405	2.5824647018234	4.73908573567921	5.45597323281114
OXGR1	4.75940912912471	4.05397603526746	4.16051822841921	3.21857390596809	3.98647572625642	0.870277977537123	2.1161488739879	4.15922803764584	3.26216108601297	4.48925921255345	4.82704824882695	3.77013332797437	0.784589727521997	4.1562777359799	2.61747500148924	4.04311827468344	4.16015457782017	3.86539720049612	3.72144394631802	4.04738091774388	4.39474325123746	4.26801982245793	3.167604056734	4.08109373607075	3.2656033086067	4.11191131695912
CDC14C	2.17355929003692	-0.14361783687553	2.15713338717901	-0.17344750790697	1.68973118709375	0.701733704925325	-0.575780741599471	1.8881869870985	0.174701121204294	-0.0913627410736985	-0.715620771960006	0.278652983848801	1.37550713781806	3.01480322186112	2.09170100648978	3.34434539179016	-0.616966093474223	0.947248498408343	0.952389649949571	-0.175311494191629	2.08305398352091	2.08725414757202	-0.19099592193568	1.50550405808984	0.767694799324837	1.91663565395906
SULT1C4	3.24424547812577	2.62884951229378	0.648523267658523	3.26109522557742	0.890045463265986	3.17593875875578	1.51029246215279	2.04600067016773	3.31780278144497	4.32739876367854	3.80934185959816	3.88034840866064	4.24965068660713	0.912719904710841	2.87324469855936	1.52949464230256	3.42676605599431	4.42386891982878	1.09358871374517	4.39579124292341	3.34446459535951	0.465625263788261	3.75750604981105	3.21633476509872	4.34378433768269	0.991772304900278
POU5F2	3.24493766957254	3.92410995700965	4.25106678262753	4.01542446182185	3.23581326390856	4.49966757955039	3.53031614002858	4.68176699705063	4.34653030152612	1.45241135910435	4.10756124855922	4.7672564306645	3.99187553019133	1.53295281032132	4.34750804251741	1.43970318771709	2.66509569827245	3.96748590038331	1.43640882248629	4.40958338003522	3.64153196309474	4.62070395693998	1.49390824799051	1.46854245648583	4.65119185266391	4.47461278061988
RXFP2	3.4737326118266	2.00734105492137	2.27074678970244	5.2707020517587	4.39091489365301	4.25275222725479	5.15574107172999	5.26132952569213	4.44685906117551	2.20352989127637	2.20827388005372	1.98886996961637	2.06787594763051	5.76263964460543	1.84228707239638	1.85765903743243	5.29188299685834	6.0542545741728	2.07167347790073	4.72695173952472	5.25244663415618	3.86626240879186	5.02842314928713	5.1392369693151	5.83626128023974	4.5501401008639
SLC18A2	5.32927111769147	3.94416567261297	5.08017458290702	5.13453566555536	4.78398942925917	4.68094761091779	4.52082894431288	5.77305641494244	5.31667336704229	5.53244974892882	5.53207431225287	4.88780764793455	4.86475384927313	4.99316724210443	5.59147524612435	2.54714133734744	5.1092543266042	5.24822571552841	4.20681154533905	5.32656655536091	5.074360955839	4.53179297132328	4.27006531431108	5.40824389878111	5.41762481516248	2.83356052570174
SSMEM1	4.47649010713521	3.92772936074433	4.94506928303914	4.60729490831534	4.15578918803434	3.81787117385673	5.03594257682292	5.40425350736197	4.69037069752055	5.32197988272821	5.04346784911064	4.58498835839863	4.82101324126309	4.71142634271136	4.47713124833915	5.1427397722571	4.88124243751479	4.5545481518078	3.85132068873114	1.13629119731011	5.22668665313491	5.24065162803488	4.67685897276063	4.58944756454054	4.72441960119884	4.77568854886641
MAB21L3	2.94722256916922	0.355598457849905	-0.40000055934548	-0.374115663602841	2.2640058053636	0.728502059384721	-0.327924027058319	-0.300719270314435	0.486175708776236	2.65409164929176	1.1681291961086	0.832530681185945	-0.150312565290517	2.54922642011954	1.60624046410932	1.49965415913748	-0.19384791714522	-0.155936793851316	1.28159152085957	-0.110618314702883	-0.30359984303007	-0.0278795213617791	-0.105602852737297	-0.362483591105442	2.10314654844702	0.149296906799193
BASP1-AS1	1.49652604271407	2.61323749805867	3.401740598508	1.47854541536764	3.92245450522922	3.37399744039691	3.29419143916676	4.02737018504216	2.9212181550532	1.09069069634019	3.26825660238135	2.60029185276407	1.84693886558368	1.78476865487514	1.09197223763461	2.38598354833264	2.47822478969067	3.09805704945357	3.56006209189264	0.966710607678822	3.51444571571159	2.2577757083294	3.79766341446421	1.13024402613943	3.52244596579073	1.30156760608407
UROC1	4.4674485405232	4.27050071002184	1.47577149473026	1.33230915173465	1.49591583366502	1.44390708878852	1.36270599842458	1.43348146737723	1.50948863388309	2.31400512180002	1.81765242556409	1.69650410159328	1.26192476887966	4.68831236998263	4.05703080869562	4.00365821906873	3.53437737030964	2.46360861224671	1.70612091803637	1.68946816193921	1.54460718220953	1.48149353903409	3.2950739160521	0.982006810179696	1.61277097432739	1.71779983751088
ARID2	3.00870226856995	6.19445437206982	6.10230143613274	5.76818929689054	6.39288362637783	5.71481440012086	5.95160385615308	6.12198286093001	6.09018485120409	6.41940496819908	6.2160362825347	6.41611301516725	6.19639548474881	3.27880651599479	5.50523791803933	5.71048380144101	6.22277336234872	6.1223833113375	6.51893515649879	5.76910810633207	6.35865896576864	6.30834315672661	6.40588467976795	6.24545213016294	6.39452197379071	5.15384129037563
LINC01600	3.29603884778879	1.65635993164753	3.04584362522869	1.75044759796269	2.97001803279968	2.0240901194336	3.81504451300758	3.00442908227862	2.50226758531301	1.90945603628389	2.07913661974576	1.44056247330803	3.06710964070736	2.79500743924306	2.34302960753196	2.96628275530161	2.10286817304991	1.45435286803444	2.7850871742056	1.47752326923476	1.29758509517087	2.59352148813937	1.5813260192534	1.37350348771838	1.492443295212	1.67233937190335
PNPLA1	3.30156087750781	1.24495779530957	1.03799041849362	1.4664529574383	1.22986217673656	1.01275975825583	1.10874356125345	2.11507445637044	1.60114667891003	1.07665761973977	1.05043575698407	1.2196509678059	0.970640006773348	1.38797186498636	0.865117638121452	1.40468264390976	2.36712476731008	0.789004299220333	2.8436421915104	0.66074550065951	2.95276809685346	2.66398033741036	3.82332870141439	3.88310316982992	1.2352400717397	3.65536355178236
DEPDC4	1.05397675728165	0.99024959861608	3.90701150466289	1.35918809899163	1.58854528838007	1.50615329569547	1.29347373386462	1.60697761487718	3.37178221141732	1.10500959839736	1.11452211591807	3.37397497291339	1.28567313607776	1.70773418807732	0.861012956551705	1.41080660502032	1.03590174034657	4.42515231120976	2.45137736991283	0.763320067474798	2.22080926282744	3.4921562603107	3.42678020012418	3.20064912904928	2.72130421077568	1.79436228209343
COX6B2	5.2859424569895	4.78202325513198	5.02314901053813	5.6658786465073	3.10433955803696	4.63955683406626	4.3243653959538	4.12438528562441	5.15772210274258	4.88426954385884	4.59309914099814	4.34241381499076	4.95323607283058	5.35857571176736	5.38763032984286	2.87325817322665	5.02580121903566	5.69655353157744	5.05724476415086	4.94759581510777	4.63598976195999	4.88713757189811	5.71549229083358	3.21009976132492	4.98194363741417	5.76036495751025
WDR64	3.19798308922977	3.29607950420138	1.51918706188772	4.27953625137544	3.86003837277824	4.52605143742118	4.15804712114641	4.07559056264911	2.87253838765533	3.56066389046982	1.53718680721763	1.55175414071423	1.76370066267492	4.44210835949575	4.54888271238412	4.16183575981047	3.99035391211682	4.32130056572985	4.29928732680638	3.82435619066823	2.44953368356394	4.40152948796824	5.19210404808326	4.32556731922876	3.89851842479689	3.1636062200739
AXDND1	0.938043098950801	2.33379610576403	3.37024582292686	3.78579365975769	3.03972705455191	3.48141908824046	3.46492647205542	2.46535823744594	2.95603332229935	1.88851238019095	3.16666542871563	3.57727631687765	2.9449697657434	2.3921308104389	1.57573650757143	2.99669936417381	3.45619717629103	3.33776553805286	3.11163956260457	3.13724589223513	3.53935389738884	1.79696756822224	2.31645958373763	3.79489539908121	1.35239327002023	1.29583609321009
HEATR9	3.53320762743595	4.39522056785579	4.17684090534748	4.83814933485067	4.33174164679371	3.24698889186429	4.70679468907804	4.75323489473181	4.24922541323181	4.41662185670146	1.6300986468566	4.69193714432485	3.5131961868946	4.35983769577029	3.35075400094367	4.27689863368904	4.19229167455639	4.16644265170843	3.87186933423324	4.78597501878896	4.46070878984513	4.47578470115188	3.86198746713579	4.24842146465642	4.97389383283933	4.27541765611518
LINC01101	3.71379731126848	1.59228830836452	1.35712634363366	1.49343998042663	1.56972552873894	2.43839867909239	1.69725985339276	1.60173015419235	1.37994332435016	1.5954242988251	1.48598643827229	1.78254189346238	1.54955119511603	2.87748578652816	3.31830375735578	1.33500223871471	1.53379515022903	1.47858338927392	1.66482593166042	2.58427073354859	2.80361101478281	1.68263810782451	1.42966611330218	2.07924681452226	1.60656723799241	1.69084967009811
MFSD2A	5.39471830046203	5.24373978356077	4.57691699554149	4.21180787406365	5.46352087115401	4.79299568540807	4.99405717676327	5.10852771430936	5.42089118344841	4.94381815711505	2.39134115656568	5.29136251089064	4.50368659522133	4.72296587159932	4.84026810334455	4.87530201023256	4.80060229937904	4.91024815933957	5.50523654908208	3.75710854210498	5.29442135646036	4.41869507215475	5.72421545672217	5.64018555378802	5.76934679833265	4.5784105437077
CALHM4	1.67611066968087	2.54878186600723	1.96105123312811	1.77270631359722	1.94982002159961	1.62921674765563	1.47693527529275	1.69309959678818	1.60124048218931	1.87957136407723	1.870594838987	1.02490170382143	1.66970587962032	1.82310968644773	1.48657375908613	1.57236622033226	1.71310788901858	1.65638347538532	1.67493328067802	1.67653189612587	1.75480511322164	1.93428396616036	1.92177238638419	1.70940262587304	1.58523877539954	1.63687968941412
CXorf58	4.50776233259692	4.89784938670164	1.20719451488335	3.89831856031404	3.75401267226737	3.21668585218682	3.80271018804384	3.59887982768766	3.34594151491052	4.24523468993627	2.31970680945095	3.01080563319571	3.77813600568153	4.67857482078273	4.11838145112257	3.86041214355245	3.75615268727865	3.38435183001692	4.0341997803838	4.51958667143187	4.74490653001595	4.00457302783429	4.66241969775818	4.33964591189402	4.65181802937745	3.50528159104626
CD200R1	6.7684362153442	7.00317416383943	6.8242370503709	6.83283823719171	6.65894930591151	6.63636695188971	6.7097555317987	6.81018682891699	6.9419746315739	6.84782086384643	6.66889324997836	7.10128227319966	6.61710836815791	6.05048996960711	6.43669132727756	6.55447076482702	6.30442612154363	6.83872527512089	6.58251951816786	6.93862866476417	6.67297301453712	6.8271262842589	6.52065785653701	6.90829575528029	7.12837037990718	6.24072262911573
CCDC13	6.51347105398126	6.18491696084151	6.22750036064781	6.2287762389465	6.1296084605336	6.11213831019234	6.28258177744732	5.89515852939035	6.16008369821004	6.24590990149968	6.37702697714075	5.91702958581209	6.33171881379769	6.19438006681872	6.00978162024768	6.09687349015073	6.27243064518517	5.93777739021488	6.18921982970667	6.21544295238666	6.24434838160124	6.12441043295705	6.36723067137022	6.57115829371445	6.70779119192598	6.35434011601288
LINC02210	2.77401387252778	4.32974497287595	4.24950438740817	3.77888767527861	4.05647997958796	1.95142825188755	3.01095146259505	3.28149822679759	3.76978906980848	1.20049299587508	0.825624944048426	4.15274282776897	4.12941196969732	3.72734822365379	4.03962800326628	0.886539722972848	3.20465587648194	3.96126571564729	3.95936693831462	4.15015702717237	4.33733760152645	4.37353270716024	3.92586780018468	4.67883704252538	4.56102317075369	4.77942747772204
MRGPRX1	4.82601324302139	5.02256834579018	4.32779481375167	4.53580190031242	3.37919543095263	3.9699275931322	4.66957810244593	3.63172336757683	4.33863987954138	4.3068962990286	4.32411956939318	3.84132487933394	2.77901012587443	4.72740479911613	4.19730763310658	3.35227803725188	4.67240253104675	3.99659446176734	2.45180152332972	3.19329019176711	4.73609947294403	4.43658793951136	4.53061432515294	4.82947734552005	4.45762410466523	4.78437381422673
RLN3	1.30247642955146	0.767980221378991	1.04811989980217	0.582561300496947	0.515308800230651	0.821914601255968	0.906031021675565	0.884983012080864	0.922754568769678	1.02057654147892	0.806846108403721	0.713948553676419	1.0566027626819	1.41187334246917	1.27732992491271	0.860204863678505	0.747319540543444	0.766857308886974	0.706810636467697	0.929410253918865	0.883255440182575	0.918507447522771	0.868844581539922	0.937526080144744	0.884148713511414	0.976834237919637
CSMD1	4.98705868017693	5.15551225442037	5.19004945716232	4.96505640454602	4.7735443621664	4.73373771355698	4.82971416944841	3.94976034803494	5.04435408264246	5.30249732522242	5.29374479719529	5.2296238545608	4.61866571292174	5.82803361252481	4.99657680622436	2.8825735541817	4.31912623242093	3.90338061087815	4.89742875031691	5.11828462321473	4.8835525833396	5.23659730656801	5.11282908552673	5.35566078458311	4.91419823575459	4.84504618257954
LCAL1	0.734856366672987	0.262661847942445	0.487395410686737	0.173239293088572	0.0779057018018402	0.0640118771256207	0.272176264759573	0.409965895137688	0.530101689488352	0.284122617727622	0.403754580065081	0.762320003236272	0.609382539871063	0.672403256685483	0.424497920058179	0.616276765396505	0.655117772032354	0.387699335699825	0.28987360872899	0.499650678775077	0.665147665529199	0.272846770386977	0.538129555172102	-0.00942645346085819	0.404965424085564	0.686087635682726
SLC17A8	0.290308850267026	0.51624939877291	1.30155381919545	2.42501028463905	3.66709642462106	0.394237016044373	2.37420388183655	1.15037133910196	0.769012163775848	1.63539284147434	0.619523368783877	0.776596489311413	2.06599011042727	2.2807829558439	0.31912802642144	2.40555266323896	0.633358527134808	0.354928564770271	1.76262071369862	0.562054102096066	0.297025451084304	3.64604675342912	0.813932883317939	0.420174212297484	3.91094140168371	0.341471495122221
LINC02873	4.30973541848239	4.24248510360058	4.05729336903306	3.92065166699154	4.36952097395479	4.20259391310587	3.94103470444437	4.32132645727331	4.37944725310788	3.90992927922537	4.74535347039449	4.24140677793287	4.22577542300493	4.39653937866295	3.54571757158122	4.35248245825158	4.32319068916544	3.21778218799033	4.08248612599013	4.2921510043015	4.52659118798422	4.45699356394614	4.89381826671713	4.36043383062166	4.45402916714118	4.26698679849778
SATB2-AS1	3.73150683773439	4.02533294847956	3.17443056355364	1.76041197820552	1.09895395149812	2.87403294705079	2.83287091523784	2.08348086158791	1.09515217921863	3.89368631407987	3.90487342150101	3.27814836107213	3.33620957159021	4.49653249139774	2.6477760189619	2.78221551173207	2.7236534082125	3.38178782361262	2.57397259006167	2.46881541998866	1.00049411256145	2.56018395786187	1.38144067420292	1.16990959773788	2.99623134564648	3.6659641002508
C12orf40	2.18971724528354	3.22424496141123	5.39976148747694	4.67914308528802	5.07237192406724	4.25692191406612	5.15979467477397	2.10333200015605	4.70643427518556	2.40696773169954	4.71812501583163	4.2178996939489	3.27564513662285	5.25244746043304	5.09186012569667	4.55979643750293	4.98570312907154	4.2752872211409	2.86254151684463	2.03367870246694	4.48667410752393	5.07097545164193	4.19601756000136	4.11036730245643	4.90885683802095	4.7027984563374
CFAP57	3.36786120195853	3.96404211667767	4.8047727731029	3.6690642307162	3.64084050832979	4.98600839916859	1.5044143085398	5.08296806420386	4.05016623979956	3.31343371867149	3.82699308618457	3.46938458500245	4.85320934793746	3.86267691057539	4.05988573344397	4.5857166286644	4.43942879668483	5.07550923151576	3.71867418931559	4.82897795355158	4.05125553985831	3.85565824296515	4.69222340942689	4.87820949249482	4.60632988528193	3.36326321283678
C5orf64	4.25247087472284	4.23875268700841	5.28425116063558	4.14335885129106	3.66293783315675	1.52770600814768	4.16274357998654	2.75530781183181	4.56185273827238	4.18765480533878	4.33994819266382	2.39071070581115	4.19055530153975	3.67572901554838	4.1963579549688	3.72407716484699	3.70134912400767	3.72869424152578	4.02408351979473	1.92394889290256	4.07822387193323	3.91195520165749	4.77563371292023	4.63546568995358	3.39290262098915	4.24024428496221
EDARADD	5.46757959932941	4.94904009602186	5.16912323952238	5.15031848287002	4.19594990164901	4.90142912594045	3.35933132236377	4.30246936294245	4.42214638154409	5.23674719790634	5.16550912780234	4.47918803562058	2.31805893510894	4.89835007760866	4.53189115818261	5.05162862321987	4.86068469236282	4.32473605134758	4.97124140496593	4.19744116942746	4.76093244559272	4.16974700251494	4.33931200596712	4.27730815096851	4.69165553615958	4.35261619126716
CYP4Z2P	3.33538984790997	0.340856439636832	2.79574751601165	3.8953258111287	3.48255148930132	0.572726131495388	2.77980800730037	3.33157630660782	1.19845827693582	3.64834055930818	3.2754376693165	0.565493708694586	1.81219663107362	3.32912578384601	0.771160099785435	0.355579575151407	0.684543651320211	1.80571325676005	0.492214355463088	2.68240069531484	2.72652415985666	3.08650652783745	2.84064283883816	2.78396796757719	2.47840484688681	1.06529529620537
C18orf15	2.54995414824201	1.71465767376082	4.73906921895349	4.84002624068694	4.63556966496313	2.96239444828728	4.9554197456164	3.41331490474542	2.11573947451266	1.90955817155377	4.63806825004556	3.57464685494543	4.60675177488294	1.95386011897113	4.15936777252144	4.04758798925679	3.72518320294375	3.74542387213583	3.72437756773255	4.47973936949106	4.25443063124692	3.34312452858798	2.46094354324351	2.16937218642489	4.26556677870584	4.5228660771846
MUC19	2.0188818485854	3.53099639717869	3.36028553168355	1.28683459418682	1.85159321516049	0.425412836570029	2.84019652629389	5.223107193877	1.5191617445225	1.31960863377166	1.65460343509628	1.50876438284823	1.35471670483708	2.91397067332488	1.51463858734994	3.61357420222072	2.23131227670971	3.3828560641294	1.88516404744744	1.66649414085561	1.65348521063554	2.90649904925291	1.34927516080557	1.68756745842513	4.48138360822531	4.1499000628025
KLHDC7A	5.07561195787941	4.84736046781374	4.93782768590508	4.81685832015924	5.18026945892666	5.72895422151584	5.39976154731663	5.11515608053657	5.16733379931832	5.42040591486297	5.16233553005424	4.49194768208449	5.15591455606857	5.3798693736949	5.18814362719021	4.87960241011302	5.53148625278504	5.4015890573677	4.85831350278347	5.60929627586535	4.69794632847393	5.35466099948116	4.85279337688321	4.78456279284169	5.23658530382558	5.36477925996348
NDUFV1-DT	5.08113408526787	4.65244324698676	5.35906834159698	3.79431346546977	2.03661837706451	4.88206242491093	3.55885552982281	4.51261772745472	4.91054909109437	2.39010170648087	4.09224688757607	5.3793310734175	5.55766890755774	3.8793348793464	4.79049440305962	5.01343814212418	4.2237245189342	4.68910482551511	5.05705658522165	1.96281945024844	5.14976182363351	5.00296811927927	4.35988820350467	5.14375806457894	4.82862051489017	4.68447327864002
FER1L6-AS1	2.90253553018988	3.57324505673027	3.91046499990326	3.93686319904032	1.53717764816211	2.7705965626999	4.5807389617139	4.34417173356776	1.42046078698367	3.01207981315781	4.39142099651209	4.5835501059899	3.2031281933484	2.93399816948448	4.07700593092665	4.06395058975361	3.03249010943742	3.73963012402168	4.52344348799577	4.5347731592446	3.56191040610456	4.2741047235359	3.80425339587468	4.40233072827503	3.68635126096948	3.0713268991638
C1orf127	2.94051765807899	2.63810600152052	2.78532419309795	2.8488377679118	2.86245896081898	2.55760241147737	2.78805968856222	2.77945564876186	2.89539257885385	2.76924998689313	3.02265021304127	2.91552709873144	2.83782740415004	2.81079699734937	2.98883753550864	2.86596257963807	2.80869160680835	2.99785649322351	2.77778498182622	2.95258821531754	2.86514085226412	4.11387708658448	2.86619938550111	2.84501691824496	2.83914621662856	2.91236001880165
CCDC162P	3.87242851422687	4.82051087992274	3.105363402088	4.20021555500327	5.34391067565356	4.25786637961075	5.10644938145839	2.6437806840159	4.25312148225566	5.44803214359689	5.01950314275361	5.06948751905058	5.78216015755573	3.21535520586173	5.18622439755458	5.43952299767887	4.90296294267049	1.93799462877401	4.43299782484021	3.98370797676585	5.00023465755673	5.01533548397816	4.98483850074045	5.56025931794577	5.68145946235256	5.34116413896295
AGBL1	1.60839122985597	1.46868453798454	3.39035247344671	2.83360701216548	3.37565030762717	3.57986027634539	3.33557801568459	2.5432084576619	2.66707388369314	1.46989292240602	2.76771333912684	1.00060887793124	2.84841112811265	4.4882179720055	3.1556113429339	1.56457706349151	3.66382446093231	1.96137892740954	3.03681918304675	3.35851577125766	1.33965496034944	3.74221829638275	3.91754376167521	1.42311728856794	3.83249938447633	3.87254229465351
LINC02880	0.26102268020289	0.170844093674701	0.251863643502131	0.0169124456916467	0.353991168419792	-0.203299501730068	0.270306922417269	0.0779153341739641	0.317442465685376	0.0289966535913059	0.413389014203984	0.320356332382288	-0.00821137309693393	0.233656213020874	0.188656582107735	-0.289020932445687	0.178794286664311	0.127694822701056	0.168045523534299	-0.16273657211352	-0.256354396603644	0.294508573590237	0.240957716428191	0.279169192915494	0.20115921947103	0.737563332973932
LINC00304	5.89749586525928	5.72338627740228	5.55282997526745	5.8009981407598	5.09900108960169	5.51695789909669	5.39886263511146	5.55032633225781	5.73032278959102	5.96065787247877	6.02377877014118	5.60588343667064	5.60618876790621	6.4871766399169	5.89209252805052	5.71053979325035	5.69733912262315	5.38172971178511	6.1063472404462	5.50666057521146	5.66421283658495	5.47380832408952	5.5836889235859	5.59929033927714	5.77620342683411	6.01301929705791
TERB1	1.10308434204824	0.863724071533073	1.58267686450957	1.27837322077402	1.03770343617775	1.09482343499277	1.11876157610149	0.954213977491218	1.06524892144933	1.18684351534692	1.22681640201897	1.25572931336143	1.45416980875448	0.978824430661218	1.15808086667036	1.04188205887471	1.00497573640595	0.907953273513027	1.26526761258983	1.0410375290974	1.27538226626633	1.06767696351387	1.27370113261479	1.07621719556033	1.11041390316264	0.899106752131379
MYO1H	3.08569670357114	2.87724881065844	2.97205099669192	1.96160584819736	0.64676385056523	0.601302736991465	3.26227825486488	3.45924205682358	3.77648270177298	3.34274972826921	3.97454378872447	4.0666319799344	4.2110320869218	3.7835001063368	3.75501924472246	3.7663153136362	0.556932153397228	3.64888174519589	4.17561139692019	3.59038387544826	3.99160157346756	3.41304689550085	2.88789209464487	2.42057277508722	3.9146133576826	3.83106873682797
ASB14	4.73407442107064	4.87590249525906	5.7613616487854	5.04251715614763	4.52000473806532	5.02858952324748	5.08564030827722	4.79010098852262	5.54547017691526	5.28659414843939	5.9135246587841	4.3270391204665	5.51370190045267	5.23114083328021	5.1931256782716	5.35922208972354	5.35655145912108	5.24299563375414	5.56621071522388	5.6711540088884	5.69764732078605	5.67107701214738	5.48705287413136	5.18465198971426	5.85844019237619	5.29597009816576
RPTN	0.311129125417558	0.0972415954889883	3.41147620285629	0.57342627088945	0.804706406055091	3.5650245237975	0.727586119276342	0.575298507425235	3.99636651151123	3.7371055765411	2.65957322945911	3.52933190520173	2.06424179903472	1.04627286745181	0.300361260892348	1.05934030568959	0.812959183655918	1.65631995453687	0.608935493195325	3.39804970244578	2.53908644538153	0.54459477968248	0.91356722569812	0.49456877649017	3.81682700083197	3.67001285841631
LINC00269	2.0516425470904	1.83615499969183	2.01273963922327	1.98411703607024	1.89379718258113	1.91737817967462	1.78595791659398	1.95298831805508	1.90769041380234	1.82843272430152	1.90389619317596	1.73311703097839	1.82260098712324	2.14562204326128	1.65726623746974	1.89661020360737	1.99802252753098	1.70941289698392	1.85926521852366	1.88898180581752	2.07587965349689	2.130882046517	1.74620896557616	1.88965315910409	2.19368584630734	1.93889900670882
VSTM4	5.69775239993705	2.45718913778945	5.90639147008735	3.33149966983618	5.59112387859861	5.70512281149794	5.02868462885596	5.40357460449593	5.48954514854304	5.5411211198467	4.65729866224962	3.74515388435181	5.17852882497526	6.01280959215959	5.52256623684839	4.66281208622068	3.12485582954689	5.98253450070239	6.32016379967318	5.62001728895118	5.76118615915239	5.09496108977827	5.17562847523383	5.6021053726678	5.69897232424761	4.37082605052381
STPG4	2.03202636844895	1.50437291649829	1.4245779708316	1.48834012811435	1.58699976818348	1.59761377022848	1.60391713617207	1.42646774439076	1.47796164943401	1.54739738863585	1.43943915273025	1.68696979915815	1.66912467885869	1.99003944474863	1.71437936955232	1.62042872219281	1.54812672808651	1.45851474382067	3.37212737798931	1.57241328227483	1.73740402249446	1.54793997600479	1.57375946773296	1.76461914219262	1.53185607238142	1.41579675598746
FLJ40288	5.290273491503	4.80152890527712	4.79990645800111	3.03783086322087	3.70948368768146	5.0886933535269	4.68386382916471	5.22542137398959	4.32378444973797	4.7960695742167	5.31636174038964	4.98559809897377	4.93323838616852	3.59806452615127	3.77706097245585	4.80469777167697	1.9958013945334	4.82075605432666	4.69084780421936	4.42390757043887	5.0334252668521	2.26908099425367	4.84398347705148	4.97346273819417	5.12238544998598	4.87103030780809
CES5A	3.46082136343339	0.0242207849603104	0.313681093275739	0.334325409060815	0.193510937321133	0.124053183545272	0.237483366046793	0.617251017187543	0.108384903057673	0.348126953996911	0.663937632418646	0.606133796728475	-0.145799001222838	1.49630181585099	0.14946956742324	0.497047445683341	0.370828124455772	1.88125484135891	0.306849573615846	0.267645021202386	0.0315319549315685	0.260446899108329	0.118170871610836	0.213207629286016	0.254583913582555	0.156174200064306
CFAP47	4.85158001273475	2.69356321252648	4.90422228663911	5.22807671099609	5.1481147544199	5.35104266560384	5.19552580378391	4.94446577663133	4.74007398025915	5.28215437673147	5.06986188568556	5.62670654594063	5.77144305631957	4.43917040478185	4.38253852680664	5.06770494047781	5.43191646641377	5.43784495886067	5.10407504312658	5.11132729043403	5.43268414714172	4.93403573359236	4.93105560075178	5.15550665121258	5.39745729891615	5.16380452621215
DCAF8L2	1.13436649317046	1.11575579948221	2.36479028236367	1.38973720203942	1.35867736670142	2.33319632170997	1.39230079312313	1.15262558680601	3.17419258143696	1.19006481853402	1.62416869493775	3.4564061231495	1.46524640896587	2.6405589491688	2.92356418556218	1.30933717544131	1.30597065240832	1.18431617308431	0.998321092225969	1.1384951771401	3.5301080307102	1.30571002796716	2.53225981157049	3.99910852539521	1.42418411405745	1.43847243865234
SLC35G3	2.06600737714486	2.83023681046072	2.11738290185727	2.22547786475623	1.69685619216372	1.83927855285215	2.30840615229116	2.09581428932095	2.42437548263137	2.12005983459696	1.79471668212977	1.67212446743893	2.17955403910552	2.40263240626636	2.32422183520221	3.00580066134834	1.94639399051256	3.63307272127835	2.89936596825455	3.26058857584556	2.23821799987875	4.39281165876243	2.09319876000952	2.99371530634841	2.57272423405269	1.77588523470674
LOC100288966	4.0338487030853	3.81396214645941	3.56169117859761	2.66433718440312	3.31074671981664	3.6055363087615	3.14615007423478	2.48257668090084	2.37468009378606	0.37678036707976	3.46498901683782	0.234552413147038	3.88694214133287	4.99787739270403	3.72891913114681	4.18818702231148	1.45260919155694	3.55696737680691	3.20084721801075	4.02148970687863	3.67653037814543	3.20211310382763	3.61084250253726	3.28963456389787	3.23193811075885	3.97877364422874
KIRREL3-AS3	2.05269836510257	2.19758902315904	2.12396169856677	2.30477840450082	2.12826363013224	1.93851136401667	2.26351547305177	2.20913704203685	1.98555759662466	2.09405130286678	2.42290956786216	1.92282738111505	1.7069681080896	2.32943670899802	1.95038272997827	2.1509875994563	2.10803548801173	2.98447843391217	2.0053358011484	2.08167301634128	2.0429761706924	2.01992012271724	4.43263385643745	2.03736622260767	1.94762653718429	2.34263031264926
TMEM145	5.46764957199226	4.34497520884741	5.33202481628814	5.1978167453996	4.90517830776208	4.92086455940791	5.03673374642807	4.70263193393629	4.79202421838652	4.97832601621422	5.05131308062773	3.88046962078285	5.21284122830607	5.06969935450168	5.11646228369776	4.30246588283881	5.18664586071384	4.869409071227	5.04716768365331	4.70190088640155	5.31300956497964	5.39894956075443	4.86433173793939	4.70031306501328	5.49748187337114	5.40792423649027
C15orf32	1.24031640647937	0.837207563011832	0.722286536717428	0.723330594139914	0.61296766078991	0.779019493273748	0.673305033706407	0.918331849073421	0.838909170136894	0.815851119775916	0.938669039499538	0.979658699739236	0.807978919881812	1.16106747778751	0.595887929685459	0.734495791132062	0.723147619392714	0.964471925253673	0.802661490282916	1.21800001502202	1.02820489942814	0.843332452470719	0.851515754373475	0.775180987022975	0.821207209295249	0.874423540899043
TSGA10IP	3.45055607667093	2.42481454089406	3.33455043851522	4.39226906208578	4.59972004447511	5.11434310430268	5.04842043671651	2.41344633610955	4.58370917538832	4.30199318065762	4.65365238870712	3.05610558243229	4.83539192211801	4.15274665440736	3.03798493654408	3.55231326488079	2.38286158610306	4.46497595408133	2.57595731214508	5.41223475794622	2.54242818616222	3.44327462602429	4.07357581991271	2.85491326630487	4.37486803239961	3.09660438167008
LINC00477	4.37755355110986	3.60983064007488	3.49820119925637	4.72198146307325	2.34060883627754	1.18701481340856	3.58999727335643	4.54326075553689	3.49213080232562	3.32373179835016	3.84836405728307	0.731098172297056	4.8679477535452	4.23102595994455	3.89527297008334	3.6239055537324	4.04777855166364	2.55130729986184	3.73559354567656	4.72707883401521	3.92395530478015	3.71463037370788	4.52329715683643	3.69438941394972	1.10614879135251	3.88329760630152
CCDC140	3.9419211774961	2.07277669785009	4.49497787443393	4.4750060453772	4.35346664215222	4.55988974143958	4.92372848052198	4.37768064848707	4.49981100242778	4.48896329015166	5.54019086397526	3.32637526499064	4.20402900886309	4.92190382634652	4.94654307764992	4.96700773800143	1.69205938976823	3.13162439267018	4.34268891484834	4.4100193765525	2.97580923129489	5.40994206820566	4.72948054064839	3.54205353534407	4.77822621247296	3.60500280296204
C17orf78	3.54565422373818	0.77356980134468	4.35726238248009	3.45821454660136	2.70936347485651	3.22622374694093	3.7292558154115	4.19649767187247	3.75084037772079	1.74795318492321	3.64721503023936	3.55627091501742	4.35075933010663	3.64908297345336	3.00453638235089	3.62264554976878	2.96376029417968	1.0090538265015	3.66527923691591	0.597992319943336	3.93675620151952	3.75507584444315	3.74039484284461	4.11932441240795	3.79058157202729	3.27112548822436
TEKT5	2.79693554200076	2.47682193013209	1.94886975306796	1.96542938416537	1.84977688610064	1.81625121944425	2.1969408107253	2.36879067601535	2.08481718855846	2.16830398008679	1.98491975964356	1.73581004401154	2.13683702127434	2.87866830719759	2.18915145672644	2.14187634482786	2.02821558242141	2.56247772821501	2.25679933373532	2.27142992659968	2.31368699672905	1.6193292258837	2.17150918271059	1.78016541035209	2.53561570485647	2.86160794004793
TDH	4.43068296622439	4.60034599558558	4.49027519238336	4.92180232674859	4.84608239092295	5.44906551902529	5.04831832192908	2.73536336238642	3.2215124644585	4.43666426404224	4.32277414771599	4.95623996786999	4.90602189455539	4.8044366146667	4.77986598490159	3.76547276871978	4.13281114812667	4.53944549401315	2.44233718367658	4.75550210484056	4.06210645352636	4.81729229442215	5.42942785014828	5.09299456115325	5.10250721581045	4.9054426592133
LINC00615	1.75884985842258	1.54870212841069	1.78183210594313	1.38232816574783	1.52629866113402	1.28706515788708	1.68212938643896	1.31316931937308	1.49383070090804	1.31513608967677	1.60820133672845	2.09317694034913	1.51936268949416	1.74459288588626	1.38505019434492	1.35232408672669	2.13070198413159	1.34478441858409	4.58591946160083	1.34686173418732	3.0475357747638	1.5418118495145	1.20447052913177	1.54747110655569	1.56650367117949	1.39166196208631
SERPINA9	4.65084057139433	4.32140561074021	6.19890315710751	6.21424383929753	4.40557979983072	4.16943607791146	5.67551359517023	4.42972031806812	4.30370889273871	4.31903941756274	5.31115337169079	4.4865515057147	6.32752399689269	4.43888704649782	4.35527767407161	5.60613047083608	4.25176067354835	4.47956648778368	4.41941664708011	4.43431884962268	4.91867522930476	4.487579644189	4.23620330850176	4.35450618366765	5.77677792216834	5.43856876044465
FBXL21P	3.39825022144038	3.76675729357817	4.11771818643671	1.6954851193179	3.47450970579485	3.93341321161982	3.20379977527748	3.54614341071646	3.71091935485105	4.29875569243685	3.57749431308554	1.69539166357391	4.01695524508456	4.11583611344582	4.22584466186951	4.8365553922312	1.7695964103365	1.87748383985809	3.32001157017004	2.70267451163861	2.01111740528411	2.30661874506069	3.68669532215675	3.86346740203273	2.87646079963777	2.05169182213014
MRGPRX4	4.87312064028221	4.93627440523683	5.33526236098293	4.52156082532407	5.06803298101528	4.66659833676108	4.27565510017926	4.3143066454543	4.66260015179465	4.5810239708167	4.79531003065938	3.46880157632434	4.51601572783295	5.38652596542473	4.78339146965589	4.90980433118987	4.78493364510735	4.72046170827665	4.73961628468673	4.75377129549736	5.04788995414517	4.63191278211983	4.82692741396023	4.32638491616154	5.12087334105523	4.67958007572507
A2ML1	3.97062298913474	5.0701745302049	4.41412487783442	5.0342839037098	4.97401317690173	4.93247562860052	4.99451203587766	3.92901034477354	4.9994880828069	4.40361115677286	5.28969914547148	5.53484474836375	4.75155346371212	4.27320659101311	4.36323900781135	5.07197752537944	5.20056768274526	5.1291004448234	4.71154518836061	5.09790183976693	4.55356095368396	5.24224280018821	5.13578663572542	5.30613058407925	4.64761046513918	5.58586118486818
CPO	1.83973926045362	4.007568483347	2.94343245226959	2.26032145671001	1.70936146416651	2.37343435942746	3.65494402256374	1.60433693408157	3.81300379752151	2.4716387270657	3.74328900533056	3.00523655365215	3.6210400359	4.39294665391616	3.9919334331765	2.28304670232936	1.14959340371688	2.54022376269656	1.8041860733045	3.10547674312792	4.13041149832669	2.71120389449561	4.48634056881312	3.33305290230878	1.68494479276659	2.82235554294687
GPR6	5.13352278491344	4.98747732903244	5.04771786492361	4.76057782507245	4.78421164399535	4.57754938838395	4.99084773064134	2.92867369696793	5.05506740922159	5.33504130991821	5.06991589144462	5.03784925607412	4.93924033186352	4.28295221755222	4.64126031561106	4.7038666621309	4.55517040701507	4.94888844936159	4.79999691782195	5.20072293871222	4.85334419001405	4.98281244687272	4.88397567928916	5.19590505354309	5.10926398616011	4.94341280302561
MDS2	3.33886131121184	4.69406941955615	4.59613600026879	5.08173877401916	4.2871597510284	5.25059623014392	1.94898427896787	4.37794270843459	4.75144565486774	5.45673381181756	5.3580914526357	5.48855465972148	1.72288230700942	2.64687237932645	4.84338626571401	5.08194364298082	4.40565961585763	4.63570436914612	4.96816833377004	4.62368170204511	4.9028359639893	4.91597791580851	5.30765468850216	5.18769119506605	4.21148013603693	4.92035039250838
GJD3	5.45521736213529	5.4166124672951	5.49690056764831	5.82720415053152	2.83834681383676	5.17876464038069	5.74588037021321	5.61662679147057	6.09199755213631	5.14448361531162	5.77030701526621	5.30933357666342	5.57753960582602	5.10509478780149	5.28904336634141	5.16220020723264	5.27543170630287	5.74751423973305	5.22317002884056	5.45620733766693	5.79523194514715	4.06554580021601	5.44450256800348	6.0162312953302	5.87990687310309	5.39306989705748
HOXC12	3.3939764467315	1.21145600445677	3.57494573384202	3.0128466123577	2.36959315995177	3.80088307341322	1.37253012124597	3.18768685799049	3.39720851115998	3.9494231634977	3.99425553102362	3.35412152150476	3.67824326228657	4.36994934239558	2.58605015351941	3.56657599056884	3.78557746073589	2.4780252308169	3.50813777572536	1.75736314961512	3.68543610425296	3.23569836757925	3.83496956389977	1.58956307942947	3.86296629661226	3.73899906821437
VNN3P	5.76087554246291	5.65663711957984	5.86854314700641	5.81401456930001	5.06900640287049	5.66176696035313	5.52125817786806	5.43117669360618	5.67867488330848	5.6873543180122	5.74869735529235	5.59239380305755	5.85527564422783	6.02522173146016	5.48012493178645	5.6679454319486	5.88610955570009	5.3100502007472	5.66431475211459	5.47113153202291	5.72321208423642	5.80655568712947	5.72032253473112	5.51636296408145	6.04987261016109	5.35876776390413
FERD3L	3.21827071130751	2.91453032888463	3.19499344342619	3.01737702053254	2.97644529150216	3.02039100571894	3.0778086884782	3.12966276528841	3.16103093569873	3.08409191624511	2.92958181992846	3.05573979384562	3.04747642848463	3.45485806062349	2.98009876994096	3.19658514665508	3.13807120586559	2.92041820074951	2.95758740571103	2.95273093346011	3.05745656670095	2.92169587847552	3.25944584016074	3.24372496818886	2.98146423035481	3.12921372085526
LINC00314	1.18083113251702	0.656199081388873	2.36428519877698	2.15642890830948	1.14457853021549	0.967269001039039	0.927561473909022	1.43937945895473	1.00665076155616	1.062851305794	0.780845683910761	0.167291565940376	0.727298062545876	1.68675875435358	1.09608703098711	0.989375231348931	2.20745608718316	0.76092100208953	0.697733639213161	0.975269551516561	0.730706366671929	1.75430844383802	0.932075926832555	2.11604687801636	0.587319910681403	0.979974818970102
NLRP14	4.49363952701233	4.65345238529126	2.59955721446533	4.06322735150721	2.51397236482305	3.87361161144478	4.82378020655691	2.63266510365124	2.61767451099641	4.79758162843126	3.56785625524414	4.10156326063274	4.10575861564292	4.68249990917314	2.23726064195383	4.13728895669258	2.43140117268874	2.23097686522669	4.19846346671043	4.03974289085435	4.74626589908542	3.61186754377132	2.49248443943771	4.73999201133872	3.31366780406778	2.36484407590913
DGKB	4.15959584395406	3.74959378518393	4.41774497549438	4.52999484207851	3.74103555839333	4.23883237719682	1.77160563296943	3.47057707616004	3.64935667887976	1.96192701796422	4.51961003044333	3.26439852927821	3.25283869231409	4.34140208403799	2.49185466760328	1.84442880232315	3.8225508213261	2.15578545708488	3.51985482334413	1.87706822816906	4.04667698077186	3.67798972056333	2.62788116718878	4.27252853045433	3.96459220751635	3.91413117496495
NLRP13	1.88923980379616	1.49180091040795	2.18794861477334	2.21543611368497	1.40436572318259	1.67865851688244	1.44899086650916	1.54019667879011	2.1189598685445	1.55753841778122	3.25226300315735	1.76944204715108	1.42135043408005	4.82850238798344	3.2192804435283	3.10697418557837	1.71723126596267	1.59147022235008	1.77169310931315	1.59074116998599	1.67936003908444	2.42404709666863	1.54587737330288	3.91761966636593	1.80184615800003	3.46662354712975
NLRP8	6.33077606224154	3.37917986600222	6.02315223381995	3.61293535729772	5.53146983743039	4.6501510683169	4.70063229667899	3.16478126535118	5.01009200943109	3.83076097290297	6.06517782276643	5.71289708445059	3.33202007045843	5.78806588651156	5.04033500646135	4.22736858425328	4.25642767681578	4.24655327394052	3.21717920333904	4.78035281990718	4.47235106306737	5.52991863691648	6.8244325995046	5.94822926806553	3.56298662668582	5.84096015387799
NLRP9	3.70040571651842	1.67339591542216	3.82387258003517	3.76396310445103	2.90390138267827	3.01026939163491	3.59628469791584	1.59843205357327	1.83222879739876	2.08123788597281	3.17449231211125	5.02973190753204	3.24926566418992	2.36268001643449	1.72061875591253	1.75144704317162	4.24747071555205	2.35049905483521	1.83036717459617	3.34152678040651	1.47998358434712	2.7426638899246	3.82925604815218	2.88915068936757	3.60489739567614	1.99537559320915
TAS1R2	2.5341223313144	1.65047158896873	1.87928434342209	3.4181544400593	1.81711599190805	2.59021694105993	1.78659305331856	1.8353987521359	2.07428695918211	3.77219554376924	3.02736123665151	2.97852260100583	2.35838480030553	1.89935314845252	2.11142303539204	3.67612400889535	1.82265757144875	1.78396450950108	1.70759048519626	3.45102027355444	1.97261567532947	3.39899274822963	3.12420426226041	2.23786707076346	2.19384055500346	3.88127414931888
NLRP10	4.28506646676646	4.23182596467081	4.52944556400053	3.07217592852751	3.77989130509055	3.94778426838438	4.02477973182229	4.11097789399368	4.1718334392529	3.88475501195697	4.48252850109445	4.15918127072839	4.13618925564418	3.82859968416793	3.48721041698548	3.91122410722828	3.34448363931518	4.77292022108192	3.75768739113593	4.3749532940911	4.37909530293638	3.65336384753248	3.24798704273411	3.67071996159391	4.46532522450029	4.51773938639263
RANGAP1	6.33527366749622	5.95602998789401	5.66925090270853	5.57147848290215	5.13632606089542	5.61450073035817	5.55414121494413	5.44177156152859	5.60751802001421	5.26975473651315	5.64972893483693	5.43283198535077	5.66227913650679	6.02782865701981	5.81897935387844	5.42203176682527	5.5313233113681	5.46848755738867	5.54794654417959	6.04339144655711	4.63698395198069	5.71996312774048	5.45558406158188	4.97396192747758	5.47186342599479	5.49174167238351
COX1	12.7689844310915	12.495349006307	12.8755695074741	12.8659321856238	12.9702552829827	12.7790215933638	12.9337666915587	12.9156277967807	12.857040420422	12.8602141849541	12.9201862157731	12.7797980482327	12.8301707313451	12.845850270685	12.8037400817113	12.6907079240556	12.9692916767097	12.8580640859127	12.8402416394033	12.9368595227639	12.9492247845776	12.7852115543047	12.2829025486824	12.7735882943371	13.0405413445255	12.5526929641111
LMX1A	1.46540291228337	1.1117164661682	1.03142479109028	1.39299869780038	1.62226423934661	1.73809392503306	1.47492578119318	1.13641397233541	0.965454448364791	1.15540125061714	1.58173530246846	2.32705472711853	1.32504452400386	1.71998739329615	1.32250231328492	1.09691420349897	1.47512302815589	1.42861313709421	1.04111819783749	1.29776632840247	1.33006612961943	1.17451728311364	1.26604548849092	1.23570899392006	1.35339816636134	3.23561648360353
CCDC125	4.12038048385022	4.80659333643459	4.41356029083963	4.48288663052363	4.11311733584503	4.74268741488488	4.08595298804812	4.30083821009757	4.47702279562375	5.00853956569962	4.46014007897313	4.29362096052847	4.65330486086334	4.76375840701305	4.42777645348385	4.34870508306988	3.93421742383317	4.66314349856717	4.06717843441263	4.85880016786222	4.4583357880189	5.13023200740682	4.48005976602703	4.67469137989943	3.58266066792595	3.78274420663596
GPR101	3.46153143790115	3.27145910786901	4.4871337941225	1.83292735079784	3.650866897276	4.2230036118913	2.00927173550687	4.21249284425912	4.15141471640212	4.78349074115634	4.25267599200797	2.00322278930866	2.66736051864564	4.10374256529348	4.00000737977376	4.52492074766156	4.48184309531435	1.73494579755491	4.14508731472643	4.19759513539699	3.49036904904289	4.45496983801753	2.19689248626514	4.04266490785442	4.56198030334381	4.02650622497888
VN1R2	3.1964445942821	3.83459204884249	3.6283581289871	2.27011759968726	1.25174409207435	4.32593466581792	4.30543965539772	3.18813924394799	4.0154276753635	1.49962042194815	3.5383558798997	1.72915836763409	4.45015726252642	4.10482556081292	3.87832129499465	2.12513683169921	3.98056384650595	3.54216434262798	3.65321012061318	3.79848463899701	1.79532329870125	4.19124029662862	4.18706590973318	3.15423925530832	1.83082134618665	3.87431313098271
VN1R5	1.61996496896468	1.72044185142284	1.85525444844567	1.94721540154695	1.80238033456106	1.63403830554543	3.39381955419357	1.33090253920145	1.54172906265557	1.76609063184992	1.85844489932063	1.61022949590852	1.56366096397627	1.93706927949616	1.77082846018682	1.5324775965296	1.39431222852601	1.55420649432754	1.72833728829711	3.05003684917904	1.86725426537722	1.59289347944531	1.91429165522807	1.56297300304991	1.67059542501339	1.74595140068591
ND2	12.0842644522503	12.1735446483805	12.696290772352	12.356240965713	12.5516647452694	12.346737762828	12.6053531275233	12.4726561405917	12.4667404063721	12.4392852493669	12.5056410104276	12.3221130824514	12.5524002412384	12.2175540017394	12.5338962479669	12.4617760124363	12.4369360969779	12.623188124928	12.4372685215821	12.6542324052797	12.5416177816634	12.4703125276501	12.0807145083568	12.34294303794	12.6567928142663	12.0844399376266
TAAR8	3.66694778100858	4.1578938895814	2.42579226789351	3.97746778209998	2.23914236682693	2.24552550370981	2.63936600895027	2.08255993446672	3.93423982404423	2.55133540935546	3.84292990918536	1.95852203422461	2.51968143304829	4.2005141233163	2.32109922552318	2.40578919186194	3.07514161351371	2.30819785113044	0.839510763378405	2.3394617026206	3.18088293538302	1.6744905028091	2.97685303585144	2.44039324344375	2.29604274842745	2.11683230864493
TAS2R39	3.35944354434058	4.38734634210379	2.46403892695272	4.66098355722802	4.09223212964591	4.24466162797324	4.07543354139467	4.22256616182053	1.88921925737449	2.12076731051396	4.55388369707449	4.53580826894421	4.8379938825559	3.91013441290774	3.01308802738659	1.74146683272942	4.12426454019277	2.33623713384522	5.15599105405	4.9454046974541	2.10507981842943	2.67022401606961	4.12343332704306	4.15336064273352	5.17949402723827	3.74378302530857
TAS2R38	3.1602721437133	3.69052922756386	3.0821116250435	3.82894895971057	2.93134052993074	2.9378860896907	2.9831814518168	3.08032405823738	2.77303996666839	4.55721556524717	3.13920326791255	3.15631207375863	2.68922102588754	4.74414623994863	4.29328231259641	2.86612099998788	3.33645763455819	2.95882159949567	2.87273068615572	2.77154899344272	3.31275760177461	4.63258338912874	3.05225338246298	4.67021033683663	3.32504677625687	5.00950169981864
TAS2R40	1.802697814985	1.45150156891344	2.08992621035809	1.14883519935976	2.51746147201858	3.51582275820615	3.3629459049815	3.9799528293746	1.19527312729466	3.71842729473905	1.35594779001973	1.77558964456822	0.352610381023212	4.19389725493142	3.15108707394103	2.73412836394886	3.08847852295119	3.12453728944068	4.39731904222022	4.21590461231488	3.17442261935438	3.42671794234134	2.76757876132689	2.81506768442861	2.91954854142978	2.50511346380207
TAS2R41	3.85728717313386	1.86121716059923	1.67824873184377	1.30658667764511	1.09806503143559	2.41252423463332	3.68481845683167	1.08145743318307	1.2925019200367	2.75183056343361	2.71137504095418	1.54167315211449	0.850796521597085	2.82685777347315	1.19272004269388	2.00181482580877	1.31363671099528	2.67463120683871	0.500081709698491	1.58405892176097	0.72396767810201	3.01024705845044	4.05355209425564	1.36342757121109	3.07394096846509	4.24355495121508
TMEM171	4.53441545575496	2.45797758277392	4.19085836614021	2.41076803646167	3.56075155624477	4.10497175219055	3.22963630923123	4.83390969486943	2.94059841483497	3.92583167601058	3.3789189100253	2.32303273320793	4.22276743568957	2.36593215065965	3.63073313656503	2.75214811797741	3.71540664970074	4.39047502158691	4.09501441462834	1.73381386774431	1.40702528757513	3.86939432870511	4.42261057155519	3.47388070822446	4.9675529237306	2.76852514119655
VN1R4	3.38159027881256	1.75241474502811	2.80230854554928	2.29192587777509	2.00416796148721	1.97241895697904	2.12109316559645	1.69487679257339	1.96826030114624	4.73038070998997	2.32403452853075	2.09717560370763	1.82015939123211	3.75522955033476	3.07104901262695	1.81471190792666	3.24670348928664	1.98722290518099	3.16530149890738	2.47922771246835	1.85936663953478	3.86984339517687	3.29392129277267	2.70380060450689	2.12795999705534	1.91162115037889
TAS2R50	4.06860008880003	4.02247854762224	4.6976667692482	4.39697200917365	4.93808500136814	4.5067595711091	5.0140995122682	0.690847428169672	4.47329872327117	4.67104031456022	4.82307434346494	4.06790381819675	4.61321871883977	4.29254604883051	4.56119036667045	4.55327596500341	4.55549152314267	4.05501349496596	4.27006507647361	4.87628276870823	4.1617737157969	4.41981293632938	3.77662964757469	4.96829473210116	4.60183716657582	4.18016828612883
CD8B	5.69413182709482	4.61812216401599	5.55625796413066	5.57454531535458	1.90638338782627	5.37775413491448	5.52186869292461	4.46991117334319	4.7232040418051	5.36132402478473	5.25393731099073	4.56186780873136	5.25731505846299	6.36161627959	5.25105413538364	4.81626840001585	4.92325855040698	5.11134047426773	5.15203694235533	5.18027890457579	5.28227387094353	5.94925621833805	4.67727907372534	4.43590439274508	5.39092871775133	5.34503775677996
MACROD2	1.877041027838	1.65958990317886	1.78213307885854	3.32804601443073	4.42807269218704	3.84024346902668	4.02645162247511	3.1672218368758	2.62574930417734	3.9412734667447	4.22567144511063	5.11341476692187	3.67066621547166	2.57773490454827	1.89955517268132	3.44406136106149	3.66851155074457	1.66577508954188	3.61469878137529	4.71157381220349	3.67243729316076	2.39358332529932	4.47065491805336	3.58317553120733	4.36228657783155	1.72728774859513
ATP6	12.3635666561086	12.4279705618806	12.9868079986357	12.6506547484738	12.9212393597959	12.6177490784303	12.9753947746184	12.7442873740671	12.7041597032715	12.6840372095076	12.8817544011387	12.3389890877332	12.8227043053603	12.567992529139	12.7379933165279	12.83446992108	12.7790068938157	12.8628874118099	12.6297168903148	12.9674971915428	12.7024853463097	12.7007268377679	12.1566160966034	12.5260982522533	12.8948779935648	12.4985293025775
H1-6	4.34748265925038	3.58230472504534	4.24273328547859	4.57352250903021	4.00022826772467	4.69972300272009	4.82563502461779	4.73901840523257	4.65644972264116	3.27135929301431	4.3246742419129	4.6607880243252	5.3166051686963	4.5881783024589	1.51399992313911	4.56732901029087	4.53163754746558	5.15307091220818	4.90278426172718	3.84743858579605	4.97061878689134	4.74790004567705	4.07563137294279	4.95559179050131	4.71857131506966	4.96307286943285
COX2	12.5241368810845	12.3590897425024	12.8824357998537	12.7017082881664	12.881493402075	12.5461175713915	12.8849078996498	12.8149005346576	12.8305947727503	12.6914292422047	12.6870368029346	12.675863213079	12.8254304718257	12.5433006909753	12.6935464211389	12.7759144666443	12.8978217074578	12.9032995244141	12.7426589387641	12.9311749226966	12.8818032056261	12.7404879297359	12.5455836674498	12.6195032796422	12.9487113911285	12.6431495895636
IFNE	3.32356096197387	4.4139532873603	0.446564280617116	3.37182988245732	2.84911954909693	3.59766268201594	3.2280605350864	3.9244645942516	3.73224503484896	3.30031823969276	3.63240781944805	3.25157493417762	3.54168929606336	3.80551062006728	0.663556301187534	3.57279262863106	3.23206288993307	3.19712025285672	3.68307654688572	3.37629812559143	3.74038146593246	3.48117635866828	2.83793392727978	3.84714499210767	4.16582089298514	4.02346419461113
ND6	7.24862555161619	6.85727951155175	8.45951432931541	8.14155068371047	7.49406920303122	7.01413642519484	8.05072866200722	7.50013246348748	8.60917826197473	7.13550511551521	8.29674824400307	8.10710896748206	8.65690879818327	6.29315055014132	8.04762049781492	8.82479928348282	8.43503962586976	8.79302232830087	8.37498884666449	9.41228359690394	8.99589133651117	8.42617405831244	7.84640928378245	7.73461374128292	7.43665085758002	7.64721248401729
SREK1IP1	7.16622485681919	7.08624783123348	6.85102434883593	7.2233185214073	7.4469205275074	7.21334635003722	6.8797650317611	7.33023084575811	7.3359018348116	6.91056909891753	7.10106083432991	7.33676106197548	7.03464795820912	6.97955143389653	7.27543250611319	7.14179050291432	6.87609767816645	7.48127194701147	7.04566310841684	7.12806584487481	7.21288693745685	7.13863003327903	7.04061901992866	7.25442956314844	7.13991633299521	7.26081354601177
THRSP	5.17344323782295	4.61264359838522	5.182212537728	4.86199479813669	4.84417231267356	4.78273984163454	4.28505083710011	4.84359202731005	4.66409012742418	4.13334838919631	5.15078881529354	1.97594958617869	3.48891476627523	5.253466296395	4.95493487019987	4.6287167347244	4.86352518068959	5.07735153182998	4.50343115653674	5.39468163865607	4.66124195105984	5.29547308342293	4.72056391304506	4.56076572954246	4.52319635812051	4.68495445741071
FBXL19-AS1	4.21286394812573	4.46273137018949	4.66879493603952	4.43086062389923	4.50406336282694	4.39089064785609	4.24120155244685	4.27527150595552	4.40447564879564	4.45164942816814	4.48807665984884	4.51397039043307	4.38990574507064	4.38897122726338	4.47741651663225	4.38132075515019	4.53166123678112	4.42940886551821	4.41299169071361	4.17980886016369	4.46205602505167	4.31519542064723	4.56600418986667	4.47611324954	4.34098669416449	4.63093422716088
BCRP3	1.93239949834748	1.94557297010278	1.84926911556709	1.8207925790767	1.89244105189315	1.83766285505892	1.87735609730504	2.50035499301598	1.76261731700579	1.91585613676299	1.90756692734749	2.05113920632676	2.24503681217578	2.08928253323346	1.94804434655496	1.97888134708255	1.88335186082984	1.6239192503615	1.90774593794268	1.62023792059759	1.95110777896502	1.70666019845243	1.90983269993586	1.84705817361711	1.85119686741966	2.00918346571106
INSL3	6.00078682609743	6.26559521423425	6.02377950578268	5.68055384085253	5.69295102878898	5.76794319038883	5.85539426727074	6.04202738303439	6.14920280190867	5.95338423170712	5.43168611073438	6.07748478320147	6.23418225852063	5.88718327423312	6.07385554915352	5.74630331890036	5.81221571258273	6.21058087320258	5.88904383668237	5.96753689491182	5.99954292829137	5.80876615230758	5.85037570900135	6.20960466421485	6.06706234540168	6.09162574240426
TMIE	5.02584774114932	3.41900839031998	5.82326738628206	2.55530898102584	3.81102198571285	1.66141450290109	1.47319435470071	1.31745740366389	3.18412909696695	4.40053750475773	3.21398008820043	3.55214088496363	4.10596192720183	4.2290464788809	4.59378295942145	1.92692639588155	4.48988135496564	1.96921688491865	1.70638503575434	4.68826722005678	3.10482187681065	2.83361585583168	4.18586005924349	4.20553322945869	3.61209342344273	4.02590986128618
MUCL1	4.83977158948328	4.89017028487151	5.03313356879966	4.54344373116432	4.58062660393202	5.10525143249179	4.85597286907352	4.85112602862286	4.61759184276532	3.86470737035391	5.31438076638381	5.03245670548963	4.41319031407437	4.26386408609254	3.16761829916623	1.97056008929697	2.90465073743285	1.76106003117367	3.33604603704135	5.29265275163271	4.63806003495489	4.29819519076202	4.85536915605047	4.75224241108293	5.10054839250959	4.61053175407961
ABCA13	2.51735584575826	1.63060280466737	2.92463536080656	1.71433231730718	-0.368987979931084	3.30502010333397	2.96045624858662	-0.35527567045831	3.79600262466663	0.798029963545619	4.33141127948279	4.60383520731081	-0.35097184263264	0.46965789165764	3.77731506793551	1.45683596394458	-1.31095836880384	3.18480535050508	1.12194568323681	3.14105960982396	-0.599360518011866	1.91653360973651	0.486382662768598	-0.00414321681580954	1.74943296636547	1.96862543711315
LINC00189	4.69577318691687	4.4420009529631	4.3896719650791	4.90468007253028	4.75848377965531	3.33438562044057	4.90669585710206	4.23012089893233	4.80949458212692	5.33821570809957	3.9919429537466	4.66772477300832	4.7934527940212	5.12900319972146	4.91604209717652	4.91510733638897	5.22490897103129	4.94053008811556	3.90899537993548	4.30442738484658	5.22982009456251	4.70678667728433	4.76095056103453	4.52465287415793	5.09896733574419	5.22146540385474
KLHL35	4.78789650288246	4.20549232941382	4.87746982501073	4.44400173354435	4.16699349263651	5.14899738829618	4.5835891190255	5.21384218209219	2.92595998860965	4.63624788008298	4.68026603816011	1.50580502558187	5.18008288685167	4.90968462902337	4.63838285581174	5.10683350599242	3.86656315843098	3.81945150169123	5.20403023348918	4.38953373074271	4.75900699049235	4.58147576401372	4.48491490820075	5.18136647306888	2.6605424604969	4.87830282475364
ZNF354B	5.0919798036899	5.44183198729231	5.71120826410936	5.43848356729531	5.37768692061991	5.266044455766	5.79452169532933	4.92524859018209	5.55413298420009	5.66556672613156	5.28752301158225	5.6465199511191	5.53813824964865	5.19592610791789	5.67591383378083	5.78184824796865	5.31129773129885	5.04415862365676	5.50245839830877	5.5641808236505	4.92746184012753	5.47443925799196	5.45704963985089	5.38739953233381	5.83274025366732	5.4617285375605
EFCAB13	4.89638657244281	4.97731219073893	6.95242776795889	5.05334525751658	4.75273404627368	5.03066795192911	5.20989600009221	5.04759254403905	5.49641888728117	4.79600043806489	4.5695892345113	5.92889347903088	6.37277272465839	4.29368963568427	5.47311386684902	6.85818710715618	4.46948771989272	4.31477466269396	6.81238857212401	6.89076247119863	5.57342830011975	5.6830564749818	5.14264630266012	5.10609808202034	4.42666413335447	4.98872949622684
CABCOCO1	3.58329513386949	3.16787840291435	1.34100760155086	2.56794694415698	1.4762295415016	0.200648369040246	0.383385911819937	2.79708790280213	3.13466023541814	3.1497263386683	3.09476816126004	4.24498358865101	2.72506905399181	3.20467018967298	-0.0807335563480311	4.30053577133855	3.78601714262987	3.9408522467994	3.158000676825	3.000041929631	0.0167189761607198	3.82768902274525	1.75016030892817	3.36700768413494	3.46846504912168	3.81936243857171
SLC9B1	2.82472897922817	2.83225514992673	3.56854347023723	1.56229825645356	2.87735592361792	1.357670239682	3.543154495842	2.61121809254391	0.810578204367345	1.17951135557602	2.77208600162243	1.96764322893474	0.948771513921272	4.2719290577187	3.9441682036794	1.7519143482955	3.86898107965871	0.958809850024015	1.37316234717094	0.950767448945569	4.09691792653356	3.28374507477008	2.80309509446191	2.62643230114863	0.979099154933963	3.74861323124432
WEE2-AS1	4.47869999525603	1.53716326852637	4.84917451304683	4.32300008372041	3.86765371843015	4.9078634522972	1.79252685910101	3.97300843689747	4.32854282068654	1.58733632257985	5.04356612327617	1.98176906817708	3.05452753445831	3.9080033607437	3.5580237481592	3.82072793808637	3.28937595616812	1.74419755100471	2.95378953425937	2.82980165180874	3.67655852654757	5.44804164855203	4.12334755394682	1.7798896902248	2.09845344449256	2.69351464012181
DYNLT5	4.10040275035169	4.5119334436108	4.52138044595488	3.66957720190413	1.40807455565235	3.85592896987781	4.70799996106919	2.7319213894839	4.60997784804948	2.8285099753982	3.62169499133125	4.5873475661363	3.56812443810796	2.65540405693814	1.17519253607546	3.86566679412865	4.23018388601942	4.07584670795045	3.4825745965277	4.64986428353802	3.61861900802961	1.11553491804976	3.76397922231482	1.78844149129189	4.06875707565716	3.9364391456844
TMCO5A	3.03723903684477	2.74722673704157	3.74842952140367	4.72322306359946	3.92634900268405	4.41959075630083	4.70303221620919	4.36989596463313	4.08799516494935	4.24176526446601	5.27800448361354	4.71784130223374	3.41959664352972	4.90205457811297	4.12030689618972	5.45568647432015	4.11233552653199	4.40149245861024	5.02311608271004	1.82850560997723	3.60581828534803	4.92028075157048	5.559837124894	5.21778500600449	5.28402066692799	4.96737300817812
TSGA13	3.29927296855792	4.42477922013976	4.91954443200723	4.23513398278936	3.80557996136172	4.28004945628534	4.59706642543606	3.66964442238013	3.91764559422982	4.06095595903205	5.00263051947168	3.10264174973852	4.27223971358807	2.71397822848931	4.1028786777981	2.80855135176304	2.43283279267268	3.14401823852471	4.54227890177777	5.0912681407105	4.28700761499259	4.58329473478234	4.18673138329238	3.91840636736059	4.33875936861528	3.94504693728122
C9orf163	5.10169000334231	6.1262418257827	6.26135091661258	5.79828242969465	6.10154020314825	5.81625591763783	6.21169421537598	5.66585105651743	5.848983098633	5.69879670330146	5.84693308431486	5.87928966196117	5.67531376199825	5.96026661725291	6.02363603882631	5.6839086403652	5.98644569690699	5.92758879050817	5.78553070563938	4.48362062512965	6.16304587609375	6.03855150987904	5.60851192300874	5.8749189717195	5.53316022977581	5.77595819817888
CCDC141	2.35354353805525	3.63804866480959	3.48523549700397	1.99229587138782	1.39520079987857	0.0615105153468127	1.38059440863352	0.155453520320463	0.290292340452815	3.01374121034811	-0.053284382966285	0.0403209985477813	2.23953449373673	2.7059950964064	-0.142266198669194	0.579169598918317	0.250082458581711	3.02231816762092	0.455449247217033	1.16191422886778	2.55900650625612	0.620694732261099	3.68419702859882	0.391849713484033	1.40593496603256	2.97064088636545
HDX	2.51139210869926	-0.209927314251555	2.31847212366658	2.49338266630506	3.03656254715279	3.63133289699183	3.62749879736007	3.82805282372881	3.15847197610607	-0.310376256820525	1.7937296042758	1.45602081129282	2.75804248178565	1.8059442845646	1.88106030988705	2.99201176209031	3.10706749050825	0.488852164009682	1.76360011807878	3.54309511257019	2.43240994696648	1.20516367530207	0.839537964057544	1.84180969669172	0.213088550746932	3.93662883229733
SYT14	0.150143230987454	0.14833802127464	3.70071541225174	0.586675383390467	1.00889233484806	0.978813906505019	0.594739505835012	2.25305077636828	1.19931294510735	1.44799700611882	3.65353255221533	3.68098146226425	2.24503778713577	1.99958700276334	0.125713941578067	2.12989993347668	0.401149226860779	0.00565119179086659	0.655348122989879	0.400918447062269	2.05596084928428	0.198090722591086	1.78046663908737	0.297701842506553	0.420434221466054	3.7019182765701
CDC20B	3.12336355283707	2.99203616650809	3.33362662750712	3.70559409515309	3.8148622803102	3.27415188176093	3.51328037994434	4.23026690787418	3.91556817062159	3.60028376074268	4.08613478160402	3.85467824650295	4.05883273024481	3.47255535711261	4.07250461819221	1.97751933712595	3.87425913952192	3.90081601975787	3.90969111490049	3.88237337684991	4.0184430854099	3.15368839684312	3.70781225971826	3.48051767622014	4.18475057356366	4.37567120127853
TECTB	5.70752233902278	5.31687370094858	6.00522778336023	5.5361372252304	2.77744181494481	5.1507922273025	5.72341713863996	5.07481753803534	4.81174822029645	4.95549263141328	5.75060697760758	5.62682177643557	5.14774442259859	5.48434859927897	5.02040300262627	2.71456904619593	3.15286277905873	3.53994355991087	4.8395622488575	4.4128865242852	3.32234924681142	5.62509933464186	3.12274288566561	5.34014345095146	5.55683804108936	3.2006603545155
VWA3A	4.57890120125109	5.13409310442238	5.25276168796061	5.37073713700526	3.62354081948868	3.97876667799998	5.34896984229225	3.7660352187632	3.48404288831827	4.67965860543959	6.14792496644297	3.18193665198069	5.68488106465301	3.87555937207218	4.5354161051778	3.89992368110249	4.53433977870096	3.63901335926898	4.28724510815969	3.27240083719961	3.68507681962749	5.58753026930665	3.69347796744068	3.50758144949565	5.71030083551762	3.68881191011157
LINC00896	4.35261675464814	4.18574760188949	4.68658774625752	4.90014160390099	4.23392519685247	2.92214186487713	4.59810859651171	4.90131232121436	3.75388402704778	4.83805091235987	4.92409810821502	4.57169707412866	5.10671924827661	4.56194986423047	4.24398871502682	4.8132898608625	3.90202847055274	4.44581136162703	4.41118923502154	4.82849175343893	3.98353995982465	4.74156206879151	4.40947244868205	4.44861571548385	4.51575990411371	5.28996811468904
HUS1B	4.15673086091889	2.02637432317535	4.40822717425211	3.76370787651082	4.63032815390616	4.33034139024335	4.17334629028562	3.87061130115889	4.46482360948004	4.4829218424198	4.7408567231224	4.01166682967835	4.91989488011455	3.08253060930625	4.56019713315844	4.39512886353458	4.2484475189062	3.89732696900736	4.05584375795863	4.1661052560817	2.20828189550584	1.58984559934935	4.5377152436551	4.36447571747331	5.22555248909957	4.7247053482415
NPB	2.97892450930715	3.19566541856192	3.19352292881351	3.07532457143482	3.02848442237528	2.89208650719315	3.0887567547315	3.08337113681266	3.07006602324527	3.05327634190366	3.22441132169325	3.08849572409369	3.09241420349061	3.09974562867648	3.06792204148171	2.99864104602256	3.01584099800463	3.12134815699051	3.01426295517436	2.99489196848094	3.16525527852047	3.19062254001612	2.99500758817112	3.01085446680216	3.16253650814684	3.32923166771557
LRRIQ3	3.22881865714386	0.687844026908359	4.69404137373919	3.36605438162892	3.72510320863913	2.77794940940186	1.22289087479811	3.07319771979675	3.22752653527383	1.64350290458914	3.46083294766114	3.67992564613146	2.30374716588461	4.17687976697185	1.70874210506218	0.905662833587264	3.66879977494705	3.22306054317778	3.07860625701311	1.43151951375129	1.05141071908839	1.15905495302266	4.3808572800111	3.31778579940431	3.15330546081428	4.33330145121359
TIPRL	5.63994480044635	6.15140325537896	6.04736554592168	6.40713400790573	6.57762025836447	6.55366667725288	6.37665619830873	6.24664663195955	6.62071451641928	6.22307881626956	6.66641352961069	5.79355975654025	6.86509228691714	5.91722736773968	7.04758031667355	6.73746757109613	6.74592942295407	6.52897838887571	6.37583050632487	6.50137782838882	6.36389713682674	6.27779438693361	5.90988822924532	6.35983226731251	6.33280142334363	5.92703768299724
PPIL6	3.6758237775201	3.74357368984095	3.9053731007918	3.71712223366826	3.09093105877748	3.21720234903351	3.62679993892666	3.58842940938161	4.02794663592762	3.97434202806468	4.18180216519879	3.66636952716987	3.63630735334972	3.8586738565551	0.810063047649939	2.57947935477512	3.91552334728488	3.66483276438749	3.84299589499651	3.92113676922612	1.42203090281539	3.63554628111721	3.61998923582432	3.34236648951	3.8079032011966	1.38268429956301
METTL6	3.54297734116121	4.28508098543656	2.27554480498365	3.35799123281686	4.13851720617708	4.59894695006773	5.1710379207604	4.98300553541783	4.68184333230104	2.29725379186648	2.44617510347619	2.34071315630039	2.22403702868498	2.51866452494276	3.55005900074836	4.1358878872959	5.58797244600982	4.32636459479369	4.22536617379626	4.10108313645397	4.0532701552016	4.60965056312109	4.0879985906751	4.51934731354929	4.84525467298218	4.10869984898069
SGO1	5.00643092891646	4.84135206349657	4.78420302738025	5.25253727791558	5.06208971686242	5.15623112998191	5.11701832562608	4.92387928247137	4.50118501879136	5.00408130444518	5.06867292103309	4.76221468626744	4.81411171162609	5.09867805063149	5.03651684492582	5.01977423249359	5.03590191677106	5.01806070427285	5.11995004021946	4.94691721543422	5.06343299634805	4.43897964511001	4.88280099453587	5.01635648986548	5.40122185335961	5.06032257952174
ZNF697	6.26619348663002	6.59850931968761	5.83663084112769	6.4199318537255	6.44265023004861	6.58526384847658	6.27482905054274	6.34385982221341	6.05633949858584	5.50492007163601	6.24192378852715	6.24812302801216	6.33624290098065	6.46264891977386	6.78322105718353	6.30924003782176	6.61389033883927	6.35076432412411	5.58646897582345	6.22480728203954	6.74388921226215	6.39217622463128	6.71007980153736	6.53814343255883	6.37922662452879	6.64408857168068
ZNF791	6.29432930944679	6.83644237433352	6.5076837589015	6.39094440041228	6.86578166206953	6.84314951877204	6.68135258315039	6.59597937763894	6.49274207904381	6.45786741530612	6.2492081856964	6.8725109760823	6.26144484631074	6.39454122142406	6.5479612453657	6.29662571899528	6.11459221671454	6.04952315024732	6.51660816609967	6.55904944743368	6.54850606890323	6.46286821876861	6.25640509649261	6.24559829115799	6.53065079984317	6.91677311593099
HTRA4	2.21182286291591	1.23175678783113	4.5007299640755	2.78251640276275	5.09371534881095	3.15137796540514	3.58578409520859	4.15247099563856	4.52841142351444	3.42403064059609	3.76848830026493	4.68181403344471	5.082707795121	3.37516054362125	3.52569615435228	3.89546591570943	3.84002571270319	4.07465274952277	3.77246615597228	5.12813950781387	1.06974795362676	3.39140393029439	1.07400016127836	4.22008639746712	3.89599599502717	3.09922645866107
LINC00525	3.88359722989796	4.51913242728552	4.31785723434906	5.15654779059872	5.3914422819717	4.3015581572533	4.72682500567884	4.984330757427	4.0874105846249	4.83544697374441	5.04638882459813	4.3826428585704	4.10370780091239	4.65766961782461	4.73233697416536	4.84902198503838	4.25087023556728	4.19161239749221	4.74433999861349	3.9085168881093	5.15103302603187	4.45804788059219	3.73950615805906	4.58303970979853	4.61057355641059	4.50875827546517
FAM218A	4.37710840365392	1.34111527927656	4.17204222226396	1.87392854262923	3.93991854448014	4.20305237234537	4.88966446786221	4.53156307783251	4.01495236656602	4.67354998166818	4.31832998947926	4.26726777103383	4.28569974708632	4.32099307844505	4.80630134987901	4.01008061930934	3.92448507118962	4.01953781225517	4.48294075697627	3.05673830652114	4.32980423506783	4.46988373743915	3.72563653723673	4.75092282091483	4.49950038101581	4.21034683277793
RHEBL1	3.49312339892041	4.5267035437864	4.82980856193603	4.91115530139284	4.36236034001437	4.07592628128184	3.87299460767768	2.24033160478568	4.73519696306943	5.08818871914752	3.18586512342942	2.30450762927187	2.59044186035091	4.15481225035253	2.22816573211843	4.16660690001295	4.52283179501139	4.39759250951527	4.29445352332567	4.33230634894653	4.97102141307848	3.47184602825724	4.28045135800227	4.45573106384065	3.92336834961996	4.04169241466493
ZNF548	7.18779804957099	7.73421035592566	7.37046668950097	7.83139104147598	7.55405608258781	7.34864813375818	7.64945757568042	7.2587011626318	7.34421500043227	7.26104667917082	7.77647807593628	7.03442933970732	7.11341506449138	7.13223457821197	6.97251506093003	7.11294526597961	7.23493666740749	7.08322970991384	7.11813820011978	7.30302746791147	7.24444920219368	7.1185230443609	7.19155103519124	7.11730414730476	7.64274724226699	7.25632399200397
AMER2	5.65728322692036	3.4081483965091	3.20120373102247	3.11587752334968	2.99403783454448	4.60354864566588	3.39909164051381	3.16984463978139	3.23200262803226	3.18202280280449	3.48755261111742	2.56095185450836	3.07952445612178	5.90245671271057	3.27022152083481	5.56041735668648	3.46043559625093	2.96956841561876	4.44213655685382	3.16255624350063	3.28336168176337	3.33341994618714	3.01923250955629	3.33413047277343	3.98419451281406	3.16897108317323
RNF152	3.10890900645181	3.1481767379036	2.99426904020332	2.78404861315608	3.00289251226054	2.73635927269219	3.47071219091747	1.64257006452486	2.88611049935852	3.28866874992178	3.83093665508081	4.16430906739824	0.966668553028044	3.34017110307094	2.87264348718363	0.402537305415207	3.24961245146681	4.10131653158709	0.979316887358617	4.0200994385422	3.23960154421417	3.14669228053058	0.0609255229172021	2.37369260057896	3.04790498416136	2.58542930404177
ADGRG3	5.38559753986484	4.92825660067486	2.09790844274393	3.1182484357742	3.22898054145167	3.36616760964045	3.94674166863236	2.42664141686328	4.47975417051125	2.15793163750561	4.08153100790979	3.96438040151887	4.27144267913027	3.14811700932665	4.47439619628807	4.58318516674823	1.710088102164	3.71951082644518	4.15845076756686	4.2351143881421	1.82466567652641	4.05453136785366	1.96210376650522	4.04146836730777	4.59609311757823	2.11543154982294
B4GALNT3	4.60227251467799	3.32945198678533	3.86173921294105	3.30318620582619	4.70837235684813	3.32475395013512	3.26284244630909	3.27623413609855	3.30044284047428	4.50753915994421	3.21740384771434	3.03592336110068	3.45011490962414	5.67681435599803	5.01129253618896	3.23681905193446	3.96574469172222	3.35325290816883	5.36681411336301	4.84205331178582	3.3034872561845	3.386584366327	3.4504644153057	3.33418626362022	3.35506907187795	4.67999142890111
LRRC43	3.76790336659625	4.22561339794286	5.40832842567046	3.53629363779761	5.30616111392417	3.89554837786282	6.43127343942318	5.25442513376042	4.64104395266835	6.76110967469175	6.01196764564576	3.83218567277552	3.79743059459816	4.95758397492143	5.58090429417641	3.3215294647077	5.57337101670584	5.69010031096018	4.24420200046463	5.93431723146684	3.36444381048647	6.23323248012441	6.06573294589144	3.81221875748873	6.45311522587507	6.59402432485464
ICMT-DT	3.50549921151983	1.01630612674166	1.31859351325523	2.46669052590175	1.01491505224106	1.13368123944057	0.877032574786569	0.308297737320037	0.842489569893316	1.0574845457966	1.56544785944711	0.673202838550526	1.05196603916412	3.92840992792512	1.10152693673286	1.08595046280452	1.03997491617393	2.55387424255334	1.02387855024614	1.13475823420057	1.03600155549115	0.87316142335766	1.10194411137723	1.10089219900852	2.26236787555573	1.34535838042508
OTOGL	2.96193288871774	0.69473477718107	2.63582483299747	1.01542108511688	0.589820837462094	2.40999106632098	0.787192872511463	0.532434876234138	0.888223933519027	1.06267127376121	1.46032725941365	0.918583338666122	0.975599448198285	4.16698445013016	2.50272218550914	1.30805734443286	1.13057341867965	0.299906891092793	1.07890935513045	1.02755703160095	1.19647445609053	1.09137995612078	1.40574958010951	1.02461839367022	0.655156967182123	0.61837217784381
MGC16025	4.10629307635257	1.5420922164838	1.68591317788844	3.62014182940964	4.67628819157097	3.18774424207809	1.55006299130145	1.68555617566711	1.51511870826826	3.55324525206058	3.41983922572258	1.36872289545043	2.2162738901759	4.45747595847921	3.46381466783852	3.90889643625017	2.61587388151302	3.89394641415562	3.0539170179473	3.82199214644223	1.26567703857626	3.92113987462404	1.71859176416393	4.21365679002916	3.67595721823876	3.8181364278431
SPATA25	1.86837119396951	1.74063872680057	2.01066255756584	1.87462563466803	2.22014058937077	1.63985425706585	1.68890133833025	1.60405294464383	1.81374444218272	1.93290256899053	1.90094474360749	1.80818435055938	1.6073645727936	2.03532933336552	1.78015488036671	1.71353333162722	1.81911186753295	1.65270493046301	1.78041158095535	2.75494090291834	1.69383596658211	1.81465755018787	1.92130599751575	1.80315433493492	2.08893386566271	1.85342634370213
NXNL1	1.61706373380077	1.63669791437532	1.74047607471091	1.64037354024329	1.91256811870607	1.678755926772	1.78115135595585	1.69711235874705	1.80261249422104	1.6863827051567	1.93845763144807	1.92703447669048	1.91971266604929	1.86509268995045	1.72068829295226	1.69851132690761	1.75372409583457	1.79417173962388	1.84324506212038	1.77114807861267	1.85997731008707	1.894000957713	1.82050694025668	1.80527549313889	2.02233498779585	1.94244610693842
GLIS3-AS1	2.16743898434893	1.83745961477604	1.93450235561366	1.86476244442734	1.61043511576869	1.87273688529738	1.91900519925273	1.882601368077	1.95270860001542	1.76545266988883	1.86735992240648	2.08005177324576	1.78943900029732	1.9719475451152	1.89996930806228	1.69718475699834	1.88935145368428	1.77963816556217	1.82854251305847	1.95581458794596	1.95515220607314	1.84559741270525	1.91685801449738	1.81028529511205	1.9920386292716	2.08821288791198
KLHL32	-0.452771471884048	-1.24256404208762	-1.76218965310026	-2.05926622967872	-1.14269692918435	-1.30127632033379	-1.29541900467773	-2.02252551482901	-1.72928476190386	-1.46091171499838	-1.74067423239723	-1.58620527708213	-0.381528711811855	-1.23130154840792	-1.39144933850984	-0.530477494963272	-1.45004047781159	0.30524482109485	-1.40151517988043	-1.46497015423983	-1.59592395749034	-1.74554893098423	0.777150724514843	-1.64325656959716	-1.34872617585731	-1.45382680115603
SLAMF9	2.42688466963323	2.35958985837918	2.5568041550255	2.47208740255727	2.21916195546681	2.21031394583644	3.00545486597832	3.40803143158481	2.39088583067108	2.25021084381559	2.36439060653314	3.21389935935348	2.5791501380567	2.59196648926103	3.85460593742999	2.19513487180827	2.3869696478411	4.49409533099587	2.12412783644001	2.38153340228405	2.51864138432376	2.60426038700763	2.2868628067177	2.56971763371282	2.67179413926801	3.51424409643696
GOLGA4-AS1	4.10579729617773	4.29492472973098	3.69570327517439	2.30673412208001	4.07921404068869	2.56028403726947	3.73136736327458	3.28654166049366	3.34280340268793	2.18191250278587	2.10995907535542	2.33961150252951	2.26720514007428	1.9594282682553	2.75730797121276	3.98375792403954	3.693667672586	2.34529188736737	3.65569289308284	2.4620843037042	2.54515821976422	2.60973829258173	3.529753815553	4.93537081214137	4.10690927359801	2.46496402886912
METTL27	4.60298364689257	3.39392068475604	3.32123064507803	0.836255698327195	2.97704089753845	3.97705294379718	3.85274578778109	3.69985724697091	3.58819035425243	0.87277526900345	4.36591349912981	3.64167506415273	3.89781289937105	3.88232835753409	2.62315646175178	3.65625259403518	4.00782811711491	3.84856583819547	3.57694320196128	3.76007075885804	3.56807996328052	4.01292350677731	0.922721224634374	2.2944995464026	2.98996982155213	3.72070966656331
LINC00638	2.68422582991393	2.86899534103688	4.75486068197537	2.59303336160598	3.78733229348688	2.92247346369243	2.99927880779228	2.04292129901535	3.76738172254888	4.80324512430041	2.86931697151909	4.27362121318882	4.31163534706222	3.15229945477271	4.77124758317608	2.91791540774894	4.42145152271941	3.75105496393749	3.73929815007566	3.35905235387524	3.6264187774954	3.01792102781658	4.88577410081612	3.25572252689479	4.29797956297973	3.36162734458848
KCNJ5-AS1	4.15928565536968	4.39950255510848	4.44668890344751	4.18467560198542	4.39392639875933	4.62278372404606	4.06718659784078	4.2077021629542	4.49139260359586	4.79297679021802	4.39224437698508	4.14113550628864	4.21998738843211	5.08685755333292	4.70424034585397	4.47924873274153	4.9123080426704	3.52312443611373	4.83136838810173	4.60135903225001	4.79496017704266	4.43567764323285	4.32750102728997	4.84226956595424	4.00966311346125	3.94506212702772
STOML3	2.52831541843053	3.76278062166636	1.43865811383284	2.2948274322478	3.0666741682694	3.12576409803405	2.93737453592177	0.538600789080188	2.26514759791941	2.7206486873047	-0.010744690218186	2.39814501010057	1.82641466919625	2.62660265386461	1.70129773435712	3.1527030781508	0.150637866856336	3.26387440902004	0.436197019234519	2.44335738032139	0.362135175965069	3.30084168926095	3.5852278487533	1.58453653880788	0.396783832894929	2.6586434452749
FBXL13	3.87262094850408	3.78969903031319	3.35153225912996	0.630038696021452	0.489789091304961	2.52831846202287	2.81868309982251	3.23729091219616	1.81703082872288	4.0579932614132	0.587618632192247	3.59812451297731	2.93164173851151	3.30789344124998	2.42760144919431	3.87706601193308	3.00511644533737	2.48427774717936	2.79617940702098	3.94151276218819	0.315583134785781	4.40837945028926	3.39618664195761	2.27989388364516	2.42907801426503	0.692782876892457
FAM227B	0.323032954385502	2.13298217112675	2.32280370566945	3.28379896608027	3.12310451954316	1.76775632951563	2.94234529325842	2.84894746759084	1.80760639366086	0.147388510585379	2.72027170201687	2.17840675913879	1.55915733776043	3.14590962625392	0.320336765437849	3.2001518518936	3.54999136031007	0.133942947826847	2.57706491170207	2.59049749238704	3.06316214503818	0.883453651381462	0.321005409870764	2.56087582916374	2.76745682326259	1.28534227589125
SOX3	4.34802435900916	3.77382289693208	5.75890703791779	3.36037623521742	3.05844507828214	3.53330585515908	3.46008961268628	3.39421305401451	3.15328035827708	3.58106212567632	3.448996879469	3.51508976951101	4.17777591352627	4.42718213686248	3.7860079634005	3.27477721845365	3.47358826947284	4.88812298577799	3.37443463518849	5.07754043169434	3.75194685155017	3.41511817061777	3.66875457891124	3.4311142739462	3.40091177914052	3.66434091863488
SPATA32	8.50911178919087	7.79816956915722	8.146279149309	7.98406352909037	7.54548051479826	7.59960438800505	8.11995194968416	7.80824313162577	7.99619614089527	7.84833028946433	7.94139156247285	7.8799667949106	7.76567739542787	7.84335874939506	7.84774860204854	7.44758466986113	7.70124123372228	7.97298831496225	7.85900958216815	8.00720042953326	8.0685635601372	7.76655927916461	7.6659557623466	7.77105578632785	7.994435550371	7.73556952844663
C3orf49	4.8766105861862	4.4685550635446	4.98848826473715	4.85733840843538	4.9679960950351	4.95215802056331	3.96704739882894	5.04766359013295	5.22314441852983	4.83425301132507	5.04237644637922	4.18844141078636	2.19744918142969	5.00792236036878	4.68807279279171	4.29435404145702	4.91076111339962	5.3907277210817	5.36494032145719	5.25882037379778	5.29442371417668	5.09071523302974	4.89876322489313	3.89500491919177	5.34262102925793	4.53307669610175
NKX2-3	3.20979977784617	0.0605656841537815	0.764341068264952	-0.592258498504396	-0.0784954630861469	3.15089516756321	0.418044209099252	0.353180541682872	0.85219265483407	0.718823793541613	2.57433145237126	2.37124257200518	2.70088984636265	1.5609391637022	0.720715639867469	0.433286294994293	0.777494718865526	1.05962329388472	0.555246173901151	0.680298265269233	0.659909358263983	0.249164082629708	0.436577254492007	0.915408324539662	3.29287565003055	0.822396127962212
TMEM252	5.40575821740004	5.14933939756706	5.83979983222129	5.55093496188313	5.35378719051486	4.52007805542181	5.75294596733732	4.76038772696455	5.22506182895114	5.24435452096103	5.84606127318788	5.47526889381217	5.56593293114461	6.03256303549412	5.32292387300939	5.17097791564743	5.56374892240416	4.83186577178642	5.46133404882926	5.26264223480921	5.37730157536636	5.5058614385944	5.54839394693908	5.38378706540269	5.31065292954551	5.05078193585081
FAM222A-AS1	2.34739427529968	2.11719872457555	3.54293969966474	2.97129647556974	2.58230172995158	2.89457451491034	2.46442731782198	1.13612965692265	3.05210660669613	3.01792576535355	2.19496151797387	3.36835578839043	3.42962830060056	3.25378150219094	3.31951832712263	3.91752976410133	1.15801952326174	0.655892880786855	2.97091780914563	1.0469207005423	1.21081177388299	2.41272697434787	3.44024028989225	3.64240003398557	0.712604147264624	4.07041940428741
RTP1	5.29496717060064	5.08852315830602	5.17711081729619	5.01675642704964	5.16547987649819	4.79147885831597	5.24809490965908	5.09521035664657	4.72513429200934	4.97061929197382	5.39998905444291	5.05154760240942	5.52466081995366	4.18793505987859	4.97954225195356	4.6763214581641	4.76675442188539	5.05326823224951	4.0850224049338	5.06026128322146	5.50668447818586	5.13265685548516	4.60421269179455	4.23370621918589	5.07922130372305	5.33625707154747
PRR35	2.88452050853025	2.51814904425496	2.84633417774835	2.56774765757239	3.19948597077174	2.77227945243942	2.67158150861692	2.71773709355276	2.58064189703471	2.65995903692754	2.6077480570733	4.15506436761343	2.4392948166565	3.08135578238005	2.66850577102668	2.85819692444879	2.93334031572888	2.54665937468122	3.84214684137062	5.33787867555858	2.79147136815645	3.96015817265826	2.70273402058008	2.97351660281651	2.60821428527201	2.67549778277254
NXPE1	5.05011925083605	5.01120690602326	4.7351528324197	4.39832104519097	4.16867425486072	4.76359976394015	5.15494875897263	5.04325587966864	4.65192553383985	5.1571878941058	4.93958250898789	3.56179748827488	5.2690568370467	4.94294543161043	4.93257376329945	5.26004475544082	3.83847005735638	5.22729435334952	3.9352275037655	5.01087458976528	4.87563098025075	4.98722588240143	4.99252197232847	4.6623968270746	5.23137159919126	5.38220489718599
APOBEC3D	5.73374956659456	5.815184301134	5.88986015996346	5.987104471851	5.51923846302094	5.42073538974482	5.96436213982591	5.65779176913707	5.89452804651361	5.90204825852978	5.85816430906282	6.04936338455869	6.16202607232342	5.96858512242384	5.88527698162376	5.90688675582402	5.61137774868817	5.8058283024812	5.86349412057598	5.77041404351998	6.17923530752202	5.85860104320755	5.74769362156708	5.84632381196929	5.38246355727112	5.66931685075882
LINC00315	4.87964331903861	4.21435084136102	5.78558915351738	5.57483014776536	5.53985154095293	5.54365291215409	5.80886080521107	5.23557831477584	5.82774515055544	5.53051913446711	5.51593813001384	5.93897129289801	6.24948703714057	5.33953752611612	5.84431199353504	5.24100057338643	5.51279637854169	5.05729183762789	5.4743862819374	5.4719369583712	5.58467455132693	5.43291552655011	5.05725083312067	5.59182065797572	5.81138088180528	4.90843876173979
COL6A5	4.60872713922338	2.21386769331595	3.54633184899558	3.08173387920739	4.16554923467389	3.65966436531503	3.5739557195181	3.9250812218577	4.04848640007399	4.61782248440271	2.42747199446167	2.87398804757652	3.38992381510624	4.22247981702392	3.71176667411816	4.14618993344877	3.79126136977522	4.26765294978959	3.80336404900616	4.38852042244893	0.930029134368829	3.90450074340667	3.22918875492425	1.68964979877966	3.54203969520802	2.87667281098102
SPMIP2	1.19936461821847	1.35221511082106	1.23014385447421	1.33521856011156	1.34657043250297	1.59161986193246	1.81989419791905	1.19719075639396	1.34421704575853	1.43624740481088	1.79639390829138	1.73023835474558	2.61081329121721	2.37951283392936	2.12707508436997	3.63421272119833	2.17484257601295	1.412747887843	1.33961539945652	1.23223375024477	1.27120285123748	1.66832422159557	4.22749925277182	1.29455302193858	4.21326098839439	1.12403463858905
BEND2	6.6505839115488	6.57683172665746	8.06888083363206	8.2372168303538	8.34782690560828	7.56175432473554	7.85808794993497	8.7916471457077	7.4443228440825	6.8331855821124	8.2529041325653	7.89083176937172	8.72039721944487	5.72963422696173	7.05195642721453	9.43317129103141	8.10743495006336	8.24419498283974	8.43433503725139	9.03980448235888	9.13782952636808	8.14717257126119	7.62368052307497	7.59892275234964	7.22702230207901	6.8405168012944
C10orf67	2.77338286186464	5.06606154725202	5.00373221253379	4.75896060520718	5.10090004067231	4.93988254958954	5.35876024780152	5.06780403235153	5.00196900502854	5.00736394896923	5.60064696775888	4.86528593709881	5.27595931217757	3.69958711539368	4.86372940254464	5.25660601476411	5.10734323901049	4.66427311045872	4.83214802796959	5.21639020305522	5.13188349038848	5.04184793738633	3.8555736507122	4.85605495902792	5.24472755560437	4.96381882756996
CBY2	5.15743302352886	5.38888453446622	4.43190675080482	4.61691685106759	4.69001884047213	4.43172957802526	4.11818692968637	4.33383120911541	3.66030791845272	2.57795172749546	3.22712886059719	4.33057882960267	4.04220020496633	4.3448883179405	4.77179108251073	1.5659434079413	4.03462506339473	4.80719570096181	3.73258435577236	5.16976641893143	4.6101578954993	5.33112666214336	5.0769287992231	5.07312943840473	4.23090926289572	4.33256175268188
CCDC26	2.86069118597186	2.49079285823015	0.02779961323002	0.0772336743862727	0.276560357658675	1.10610005056194	0.311597747268664	0.552820525908092	0.28726239435146	1.24457104425182	1.26828676615317	1.96824147493316	0.704870994916878	4.19264709796006	-0.176033614692773	1.57627142155998	2.27821510578353	0.131231357913289	2.38751530127984	0.770643449916881	2.86842924241664	-0.0551003287984637	0.217878766322785	3.74745045676701	1.15186231557858	3.39755012274832
SPIC	-0.0894789419030254	-0.298409172854076	2.70732242987501	-0.530806809742406	-0.975364418096012	-0.714090568346442	-0.210964891780123	-0.353521041032891	-0.407641841914652	-0.233506902601196	-0.386643208701623	-0.659959092720807	-0.344287007330774	2.47075384985898	-0.335070521817987	-0.408109854190062	1.93609298929629	-0.544301096291786	-0.313858081909714	3.3658160225276	2.15292181842232	-0.458002215681249	1.5577143727985	1.65378706665932	-0.671359381478616	-0.0316477366735405
P2RY10	5.18964151505033	6.00310743640302	4.19304582967212	6.01519236970188	5.84402962000092	5.44752895238585	5.58368039759198	5.07436331990144	5.38149359937989	5.27430159909501	4.86610204456177	5.4696562073112	5.33860293505021	5.0581669601731	4.14138516665746	5.06561716110048	5.13053471303013	5.29424917989519	5.34238812057385	5.28952784175608	5.49823707949437	1.84124805306338	5.46915531929391	5.946117748819	5.3087388159784	5.11382790454361
IGSF22	5.06208671771657	4.70611745938144	4.68685903630552	4.73480256198572	4.33858627691173	3.18245549306833	4.43835169031545	2.33000461389747	4.25735006433158	4.37789839354427	4.61502225861192	4.11925148987533	4.83485365551241	4.73476778565989	4.59431072744201	4.74359595052468	2.24970879686587	4.71765144888039	4.48795160449433	3.3278967001069	4.18645264006212	3.55492110308142	3.55396873668269	4.02835659958051	4.46170012080592	4.56364019167377
ZBTB3	5.10759086068482	1.88439113845463	4.58615837353925	4.95827758966764	5.1869207165927	4.98095369112975	4.6087114108965	3.35282474114716	5.50234709638593	3.38586229858202	5.39833709798312	5.42368144618753	4.42998690131491	4.83689508373307	4.19530894225732	4.45276349640492	4.77252545287683	5.60489918142553	4.16975185841151	4.66191196073021	2.02798600496306	5.03708820632481	4.93177996819036	3.37464055957222	2.06862308177081	5.45588014930996
TPH1	2.302157882122	3.6028707337011	4.13552631182316	4.43005498474298	4.02447350697622	4.42780822272197	3.9329205030821	4.21708309057306	4.31485703637658	3.15036042187744	4.69683834538066	2.13244276865896	1.65799067931517	4.96134809015653	3.98545986858271	1.88038130761794	3.93609071149084	4.01443828656747	3.58554604914634	3.39651499455796	3.91923931708335	4.31662282557832	4.89951216107323	3.62672239709084	4.66918283257225	3.99135791779691
DCST1	1.59443510410305	1.83607729708336	2.03699057202139	2.02137368193581	1.88190139021255	1.75942127834577	1.74767379132274	1.81379560944231	1.78784016718674	1.85117649825182	2.20155576329788	1.94951421344822	1.97400393156227	1.73817825642917	1.64514722868196	1.79899660034698	1.82817498184586	1.76575667358829	1.78639641072288	1.92464854095372	1.94417599120981	1.79199744931458	1.54764039451251	1.88424808478011	1.9997819695393	1.99707062843533
GPR26	1.24434279100123	5.76469917417321	5.1266845654271	4.85254187953004	5.62588351389945	3.22789329731213	4.75214505434497	4.11744726638238	4.58076867726736	4.75006084451485	5.05488693725026	2.23565078976851	2.51318325175395	1.7962163942413	5.71440724596942	4.92609315294722	5.56481780211123	2.48807719927087	4.35182598037837	4.84202858324987	4.47978935719623	4.19266693924285	4.66378436374567	3.23237194707813	4.70350508155785	4.3206051103558
CSNK1G2-AS1	3.68872505488338	2.49546269243776	5.39580713211737	3.60194569240907	5.04837738762179	3.56725908955656	2.39958525326893	4.32812136451728	2.37336667142176	3.60806021874107	4.66885138119272	3.99744605779365	2.50929269941595	4.25787762387615	2.65829392645712	3.68943464075518	3.87255764074711	4.11949222773539	5.1406170569886	4.50836358510432	2.59834750410319	2.17990054609891	4.08027887480572	4.15406334626034	5.00836028293333	2.76097339430045
ZSCAN10	4.30644743837986	4.55063996644406	4.6591000155755	4.5840744664258	1.75882794310195	4.91626414094898	4.25983947739009	4.41468012062968	4.45301080474516	4.50812325157951	4.50105184902309	4.32820793464696	3.20295874263092	4.57525138170018	4.58760263263088	4.35569591422945	4.05782962619352	1.98744625210668	3.34992650075182	3.00174806293933	4.97853591382013	4.75852630462218	5.0868953360485	5.18132714168437	4.8185128920453	5.07459110533407
GOT1L1	4.18520811873665	3.41251972640203	3.5944770706086	4.37520996547929	4.21687322285523	4.14817751548677	0.760214603675456	2.33175919241949	3.3456611090212	4.37269181238119	4.54384452662079	3.13935966477951	3.28943019651562	4.62171168255411	2.99791205292113	3.97799129705918	4.54235623875234	3.8618876204724	3.21669824942751	2.68123090183349	3.98154651441375	3.28763077030573	4.25905562745419	3.3466732544376	3.77350950483499	4.04389345881984
LINC02870	2.47776931787869	1.95853308813676	2.18823794303488	1.92007696440813	1.96050565166454	1.95210410443585	2.23007086701531	1.78118965770594	2.07754884366999	2.08781724169549	2.14430053969864	1.85786029218054	2.50902498485232	2.51631460231332	1.82918350549345	3.41375325492632	1.84433818907336	2.03772172774352	2.00859329862776	1.85209361791453	1.86805990340751	4.20381396250823	1.81099168370539	1.84289265242622	2.07180276700234	2.1929535123716
LINC00504	3.48700516287354	4.30149217526136	3.06596000761058	1.56270928505534	3.29126050085307	1.2694248301765	3.63654994863842	0.980677284071374	1.3473987555285	2.74553654314012	4.14137151670522	1.37039161816048	4.18385565946613	3.32471322179119	3.7063058839716	1.3427512304913	3.31757055502909	4.31237470554881	3.09479999050033	1.81327514583817	1.80803860174433	1.34282252114686	4.14457770579705	1.78415793623443	2.88737974546748	2.12070552810289
ZNF99	0.435427793179986	4.02873411094254	3.46110374633844	3.41124505791825	4.01562678990158	3.5915274547447	3.88032212746071	3.01469717540261	3.19505922469826	4.0130405949178	3.40314328772682	3.77399597643708	0.358015473006749	4.00574986155732	1.27830795060729	3.76513816709135	3.68921745018297	3.57852142766272	3.77449279730877	2.43007938687859	2.91094201080632	2.72586174701652	2.76751283170068	3.67789701497418	3.46007933508186	3.40198197262471
SIGLECL1	4.62170590784639	3.59998376615996	4.90476777295326	2.02544406663307	3.96071349517501	3.09207609304829	3.72186181002873	3.45013962708265	4.29329969056182	3.89789504732943	4.7439919274004	0.405042291855405	3.09693823885784	3.95710695430018	4.14779946940851	3.35435891134194	3.85696408174314	3.78940294580332	3.41103680347383	3.77432732869211	3.77253122591057	4.00122220787379	3.58365765427908	3.8762985605981	3.93436645173592	4.18057488071818
LDHAL6A	2.54932202841085	3.43103760000795	1.18353574065165	2.15104473085024	2.4722852794602	3.83722949998049	3.32079243029453	1.12203953944701	1.31611094602184	1.03281679661705	1.29322260594871	1.04113307496294	0.930800526435937	4.25804084619636	1.14219027711434	1.31519728822876	1.1220346507675	1.26344847722368	1.16506468218518	1.39992686773371	3.18345503096414	1.05437503054038	4.43429643518883	1.34755104692656	1.43959755844663	3.00325179467541
MRGPRX2	1.73714522331526	1.76021836175344	1.82327242233724	1.63069204419979	1.69847122297042	1.60541322623878	1.60723603415416	1.60564631499796	1.52421895341083	1.66381007693025	1.8216576613791	1.82631405026529	1.48441972110804	1.6259177442252	1.71327307365378	1.59105492599623	1.61232456457233	1.45620804197011	1.68760773015453	1.79644619347945	1.67650472720659	1.78584741105137	1.69815938005651	1.59552652742646	1.72376576509013	1.62040287153353
NTN5	4.95495394611208	3.51103846418791	3.74413219513049	4.20073150312209	3.35008081828176	3.46278348097866	3.61577758245937	3.63711446170205	3.55647282704178	4.74872582330465	3.60153984100969	3.60289016720609	5.35923970902582	5.62506693013552	3.61283117552931	3.73218595064553	3.50517882828813	3.55850491948236	3.52993516443938	4.49949918041821	5.3828499794979	3.67663186927584	6.19270020144464	4.96921227912165	3.97431800439743	3.466100857003
KLF17	5.83727567699845	5.15721630419113	6.11792425714977	6.34697167916543	6.33385068762494	5.78871749000141	5.56387764230096	6.29308657812176	6.37415344578443	6.20197711399061	6.45550151150918	3.51197061951133	6.5164406963134	6.52543862536146	6.04331514067987	5.71114716500313	6.42066103089471	5.72055719656366	5.63722119671399	6.31035072813805	6.08993506567055	6.20807577927694	5.54514426727692	5.74710999424237	6.41585420723987	6.00946573299547
TEKTL1	2.56871528824521	4.60251052920903	4.31915187585733	2.37423458878089	4.29187301510012	4.42354940216856	4.26240765363974	3.90587934154073	3.89172394643549	2.69946312656096	5.58589976563974	2.89071825850486	2.28574469578491	2.89275907780355	2.59021537775815	2.50102543973084	2.6381480760923	3.08467222886953	5.16654970677649	2.60283536160213	5.44947754646341	3.43156653977659	5.31429597020257	3.47769406867766	2.32381497689026	4.38421130237833
CCDC122	3.11154896771995	1.47074289924767	2.69120022531048	-0.142201826706659	2.34609671123387	3.29911956228302	1.93599833960456	2.97972611774274	2.53903556734547	-0.575525981058314	3.17136868870844	3.6581211681023	2.95820862153628	2.57146113277944	3.17541998962877	3.41318476269788	4.12554595446368	3.97657267535956	3.46034728433993	3.03564368132388	3.40738882488198	3.16154073380437	1.718047501732	3.14025099555382	-0.236810398789451	0.139592335519136
C11orf42	3.48046079311241	3.97570758824295	4.66694151662318	3.54034164099007	4.14138492998727	3.43664616576956	4.82844349831342	4.60785944978991	3.43542646339474	2.42274898357404	5.10090884874291	3.92605600373958	5.12940602318641	3.95999882864101	2.05918432596945	3.83195759369761	4.06980094765112	4.49672724443779	2.34012264490658	4.9955575045108	4.83567647994349	4.77877410564181	4.34663099787061	4.82834785594154	5.18997329579444	3.20182639654893
DKFZp434L192	4.07445039960165	0.0683660407183433	0.672155952155486	0.824182519043839	0.401389800036355	0.283239369918564	1.01900069598893	2.09928716006674	0.282178367491039	0.453613596429945	0.340847706067836	3.14218101928658	0.475293518510923	0.466944618716454	0.3735213100565	0.0905645818624314	0.367797382886221	0.0115721987361226	0.264875335946752	0.221311392234541	0.119086509110499	0.650236720158161	0.32888297674023	0.202729728298455	0.586313635953587	0.439885519557232
ZNF486	3.87117297161312	4.17422723254893	3.11584139414082	4.65486993514331	4.21389335675602	4.59409379127956	4.3670619764101	2.12845560171937	4.4551400741804	3.98787661937009	4.14787301779721	4.81722930080668	4.0108967502764	4.72744959173719	4.15943398777748	3.97846236697386	4.39523940080706	4.45625670657983	4.4709558219543	4.39502378102541	4.46072676918342	4.04069332969279	4.32991475676263	4.32201204778759	4.57687756461262	4.20906837922304
FGD2	9.37960346723123	8.53835248273199	9.16700288905871	8.7259710239631	9.50030495656643	8.83210378935162	8.90905929564301	8.95985805187993	9.28716570919782	8.90158015701732	8.26707000978771	9.56377340091294	9.11221927299091	9.39459387620335	8.88916555490784	9.31062877694497	9.82689716843648	9.29190042322687	9.04679969010908	9.3641287368031	8.90580427583958	8.86115130718483	9.14912065912506	9.09364645535537	9.17347766286907	9.4209494174738
EXD1	5.36513908028325	4.38270422124646	4.17432815085861	4.60503445136127	1.47833125573156	1.83962413263973	2.39621441906104	1.83867924241395	1.44333608584851	1.89501979514372	2.01576128831788	1.50235180825216	2.06093764421028	2.87908594719069	4.13803162063582	2.33642901244345	1.72808047688301	1.80944812699548	1.61804762811459	2.11122705742588	2.2896603084806	4.3818089760867	4.42685793270839	2.2424485704066	2.17179292508174	4.59682532950603
NBPF4	4.32911215391479	4.8329693379163	4.28595378575761	4.79359612923952	4.97638327252967	4.58821591859827	4.68886589119225	4.81556178076652	4.62179294780152	5.15340501703706	4.82087734273935	5.52628943970766	3.84196457891279	4.08767109090158	4.95607446531285	4.76349278354439	4.76640462494712	4.99943361010882	4.85724828762189	4.93777801207453	2.8646095539278	4.5277165893767	4.79959579390481	4.56202817332111	5.46353612674597	4.67555605558903
ZNF663P	1.27996904906698	1.04890859620819	1.22814518152542	0.924948701371356	0.804239203951253	1.27103194242475	1.21950772982019	0.811796281389375	0.828201182600053	1.17992046329591	2.42172623600375	0.843773816412311	1.15887247615266	1.20616718938617	1.3460897790809	1.01294065538521	1.0468933017204	0.847075699038778	0.842338152682992	1.19900672945172	0.970201783705283	1.13710508012489	1.08957464918347	1.0025801261534	0.95762340477173	1.17621393335023
LINC00955	3.27945715965946	3.95732204462145	3.68701903544924	1.4945651354351	2.61382605399121	1.00739260828417	2.27080949748197	3.56733474892369	2.08262894996139	1.08660925089185	2.02233945443411	3.29139194869836	2.78556091105505	1.9601697752742	1.40082921355287	2.82989638495863	3.18414735042354	1.22155934022033	3.71111959068949	1.26511062872135	4.18500169551258	3.23761898529034	1.40618407317529	1.31254891561347	3.04910592647015	1.60831841097951
LOC162137	3.53576067092854	4.67801512800378	2.87668885773349	4.56965700654694	4.23314019738118	4.75201843062704	4.88324643725838	3.79442042553056	4.17349382121677	4.30670877949181	5.18819104169675	3.1780699049189	4.17099449189076	5.0892735534989	4.75889323817475	3.74569447638913	5.19542114833417	3.47507205583787	4.50073139923568	4.34245228335368	4.70170114243407	4.37791272885998	1.98394730649946	2.75338190463727	4.83202707465361	5.20986516501953
C10orf126	-0.401259982450018	-0.372995364637009	-0.233924197707903	3.69143717204507	-0.348436885506312	2.06968909886741	-0.330676644995314	1.41471360486613	-0.338874759132331	-0.357916387092234	1.29715076333736	1.97855049715767	-0.584031736387897	3.85222849727222	1.61420688570128	-0.806604465920376	-0.249448954498869	3.4639634649745	-0.313771838273632	0.762785630622224	1.40039880205859	0.16364067351589	3.4853691426609	2.53396521545618	-0.28736664619802	1.96334861411614
LINC00479	4.6626634886244	4.02916384426089	2.66775431264247	1.6831067714942	3.28994112082977	1.66831900980268	2.88694115617979	4.41295341601536	3.64370450338582	2.74869580856094	3.44127214772267	2.42870617284675	4.06991170853611	4.88058458487371	4.5031009539392	2.85605355815959	1.66254422270617	3.60656668559359	2.93418791244027	1.78297638151128	3.49356593526878	2.78212660482597	2.20180078081388	1.80976850726792	4.18404722611415	4.63002304442146
LINC02907	5.03219149934767	3.68176857805599	3.1315360334754	3.49231669331327	3.19727828443431	3.38873636669781	1.84470174250362	2.24219506193761	3.12358608811142	2.70976039140039	2.91611885430941	3.65382875800428	2.07085630022115	4.49026993260181	4.07824275680661	4.41870808114756	4.43068016794941	2.11462962675374	3.11870795803217	4.48185621486194	3.52653154426501	2.13040624147192	2.8034601404342	2.19282831142197	3.97848283851711	4.82525421118055
SLC22A24	5.59979309420326	4.30260197396446	5.80090860436755	5.71151849757944	4.14760640045416	4.93005134331393	5.14912636174018	5.30523789442409	5.58082464388174	5.57001205621085	4.47282384436221	5.24504877482369	5.09518470853794	5.23473883543	5.74234237226429	5.2486038949237	5.64400406880695	4.75477195220377	5.56124670376514	4.62124803992036	5.56147842993637	5.7356236392941	5.65388851671137	5.63187253772128	5.56851480879633	5.46764218604319
FMO9P	1.80969186996425	-0.00869950021650273	0.567444674568412	-0.0834308994119495	0.1494545050962	0.15547123885549	-0.293265484889265	0.593699013714083	-0.00656493752782389	0.127517388421789	0.036312575860497	-0.180179031442867	0.184286946813591	0.116561861498134	0.29067596909353	0.182528893674977	0.142246258298121	1.14559067440695	0.125368064978128	0.147297300561961	0.297193588163922	0.303443285956806	0.244714318434416	-0.236339952046735	1.77120572060597	0.0429557570852212
C7orf33	2.63305828869385	1.09056985023479	1.87974656249914	0.848019261692369	0.581574566633431	1.10022382404588	1.35606898975019	1.02679146706472	1.32739679072362	1.01942052636532	0.974092319798607	1.28309989834001	0.965326472492813	2.92342237508346	1.2332282491936	1.01175898432658	1.2256852017431	0.904283305861769	1.05622223000503	1.19823449279036	1.0678901802935	1.22720305128348	4.29989620184253	0.979665224555114	0.887465190864958	1.28562345673065
ACER1	1.50629703368259	1.36007783229691	1.36481484452635	1.35006813017406	1.22029418215607	1.27495667482043	1.28342097909994	1.33053544605309	1.30575467537576	1.41527866611162	1.19587182309539	1.33538993930171	1.35150665927756	1.77424684055538	1.41477191689873	1.38417677674347	1.26603042637458	1.21176109802624	1.34014062617504	1.33655076896981	1.33252834124621	1.13752249162545	1.3556915757379	1.40560473067578	1.37988491600032	1.5637104633552
TAAR1	0.882171727070562	0.17206286827543	-0.637262968243675	-0.538637410736294	0.206323430204759	0.297549240206596	-0.449824713136391	0.140116170510785	-0.0837116929899842	0.103693755620459	-0.322086486593866	0.824269427428738	-0.504371103119948	3.14163285304964	-0.509414582719547	0.0433409906920477	0.252314828416084	0.658502338311487	2.13504824774931	2.09485970839098	0.663332749769446	0.777007609902343	0.429235307319382	-0.384978687503714	3.69386368796239	1.5836004862896
OSTCP1	4.65126844802205	3.64136061659559	4.77383661767985	4.66041111487486	4.52684878814793	4.40333149009379	4.34050565798357	4.52697685413879	4.4672258370709	4.63627641309893	3.56835214933943	4.49642615535834	4.49554082125773	4.83501742041934	4.4643516422219	4.71528663722099	4.42385094793337	5.16145126991761	0.728240450096787	4.57461753316672	4.68018733799248	4.27437308159201	4.26852405243743	3.50735721806618	4.59229851853031	4.39034818481947
LINC00305	3.63520590296164	1.81257232969634	2.00017077541402	1.53094112603956	1.32847692577701	1.72860453441026	3.62384617667083	4.09548202275041	1.62726581890097	1.74769811338151	2.45336002180987	2.58590039432742	3.5453498689988	4.256547616459	1.29558686175356	2.62681863272049	3.33302261176232	2.2160572248904	1.5650165562445	4.15322208449452	2.23433977289555	3.34402269643746	1.3813672155696	3.92630879659055	1.86528082194205	3.63896863611111
BFSP2-AS1	0.898713356802157	0.858401198941285	0.803020573370461	0.780266387563349	0.86498548499927	0.725678418095307	0.70458232050867	0.718467242431789	0.898876597255869	0.731299296870352	2.42358640132411	0.685165630043622	1.07949343557798	1.72656928962905	1.00617069954736	0.902528676463915	0.692690258737621	1.24385758030191	0.652589892642587	0.570503611629686	0.854281585080647	0.749496293845934	0.901276300609822	2.67021706878875	0.924362497208099	0.831963749950534
GATD1-DT	2.13739113709872	1.84403468219777	2.16061673359485	3.24361333623692	2.07383899406251	1.93920537489774	2.00090587955089	1.77991232918657	2.01455369470025	1.93416096244708	1.7268294162909	4.56790468719914	1.99346153128475	1.79668689258143	1.74161003571481	4.44281790182364	2.8277700322434	1.94625733852769	1.9292283440185	4.32691801929523	2.0176043825506	2.06634529986076	3.31144974673292	2.10163482821985	2.84302881694473	3.56234891913347
GPHB5	2.69873729012799	2.31300442561599	3.1345466629848	2.43061807897645	2.46460731708124	2.3663961946298	2.59618513531276	2.53974342006282	2.41664279414826	2.46124723757361	2.42082210080205	2.76662259359346	4.13420727020784	2.83840450925855	2.5129263984727	2.61229577012938	2.63914762742622	2.57161864377428	3.02168897972794	2.38159245383102	2.97307784682319	2.54836431735724	2.46269709599347	5.00016145948516	2.50841778448232	3.04572957764871
DCD	3.41705363004844	3.12206610501048	3.21388113626286	3.46480874348193	2.7741592482991	4.37861458264169	3.28583417477972	4.68773712215263	3.09921998045515	3.36935961527062	3.52103065325277	3.69160702993979	3.31728240597485	4.0248406701093	3.90988210432077	3.89534548607872	3.32694603521534	3.05643474592547	3.42040290800491	5.12755720721372	4.69435522556407	4.77330756547358	3.40843866447607	5.09517459169723	3.32924310540309	3.35980765638975
ZDHHC19	4.06563913022145	4.50306624547474	1.53321377403981	2.17371867571948	1.39716811364971	1.49950701280859	3.47890648845725	3.27905239312649	1.71177266518295	4.26704973375414	1.47980552483742	3.4392465345307	2.24344805444887	4.37037276186666	1.94819458360604	1.74820782827339	3.32523683120555	2.02633809323578	2.67020420055296	3.85142008227343	2.84413932030429	3.84849434757377	4.81730407552165	1.63755017531118	3.28169689733065	1.64970692421797
ALG14	5.24637539008141	4.57068191502261	4.67315709388495	5.17069926816342	4.0190332055686	4.97920586759726	4.58404666895046	5.43701003577721	4.7644793054774	5.37719109458227	4.77490422850256	4.34242800332111	4.4688493235406	5.42522754588027	4.75341206875595	4.67353034851199	4.70313202457853	4.69371209298333	5.10074991477546	1.63662849184121	3.93460639769772	4.57242305928587	4.75772435039469	5.30308252393429	4.88384850967609	4.11256727918517
PPP1R21	7.3226747195511	7.33183878972911	7.45131637056049	7.54763089414316	7.40666358499932	7.76814730217875	7.36229528767712	7.50182008118544	7.47734867093583	7.17051672104287	7.29451608966977	7.38592566287482	7.53341325446968	6.93915256561452	7.65981488592234	7.67540854343501	7.66094065111392	7.59863489890524	7.27537712140722	7.43074659979457	7.14813786377245	7.2416891842587	6.80242825441605	7.16509729555171	7.00521411639966	7.49686803747682
TMEM237	4.6131104047591	4.20454762352164	1.75878652851033	4.39891857554477	3.04375309630364	4.35317280162245	3.98597007078207	3.50446837915623	4.47628649595819	4.110474016318	4.15886943613346	3.87912708684225	4.065824359536	4.77643777545081	3.31882830954442	4.2827639336917	4.30895700057349	4.13100470347381	1.79180161129548	4.78438001045911	4.7474829967063	5.00004208448273	4.18389747288863	4.40667475065822	4.0409931368404	2.75376626199675
ZNF564	5.47468050406905	5.3529538493788	5.32221794053332	4.26477933367817	4.96853541484463	5.44356312362986	4.67418137364614	5.42138534418864	4.95417137202474	2.39298749544941	5.29128947292033	4.59987159818277	4.0890068078131	4.99518667531584	4.81440713849931	5.39245213135384	5.62601628243726	4.9561784038115	4.82040493747179	5.36173149078438	4.39835542630118	3.15195298758908	1.70692970294533	3.92385037236639	2.06366812493215	5.38403756976812
B3GALT6	6.58398564371793	6.07108564757139	6.2286438082107	6.08006775437199	6.50332488536739	6.53900536584563	5.53027397447839	6.24411768779792	6.08878773818399	5.74378147273122	5.5822300183384	6.02808788860216	5.93207826697486	6.77062448380215	6.40601940856175	6.28436086841177	5.65815238490593	5.4044122118891	6.37021248641435	5.50693644215395	5.75243874793916	6.47459911911232	6.16313543700593	6.32772402048567	5.69541638418482	6.81541816975394
SNX21	6.21353467791766	5.96199344660261	5.67799388290437	5.6800908044848	6.24509566791949	6.28207181116792	5.94606446433806	6.18104991835828	5.53526518426243	5.85424799679591	5.47430083283466	5.36175024398715	5.86938986525609	5.73128496574812	5.96134716506975	6.0522698887095	5.63370639216871	5.66538423822226	5.70368702251482	5.9333712776444	5.82157565344433	5.7033557766609	5.58616293653154	5.83309689687129	6.17561013724009	5.89997733760728
ADAT3	6.48566487512519	6.81372505304027	6.54618805678669	6.66325097401457	6.79714354888374	6.97570447636889	6.95357799329491	6.6975106579214	6.71174518688804	6.81397319276914	6.68573152815233	6.93943965300421	6.67050148895269	6.59160694569662	6.77041537094015	6.81537562810525	6.89855829720803	6.74036824331659	6.90005499138873	6.77414272531177	6.87719385220791	6.87253237120846	6.64526599452284	6.80640785940551	6.62082458841627	6.90093962119347
SPINK6	5.12649836449186	4.83238379821488	3.73427998898715	4.19755311995947	4.565507053784	4.70293891787081	4.42235592836112	4.30699630400286	4.60450054122411	4.20409298395974	5.1345035393828	3.77669998208679	4.60840361605669	5.32303048866757	4.81260439025853	4.76568400370482	4.1839106871652	4.78048193421584	4.45624253777372	4.49886966055971	3.8267571795162	4.37538382256117	4.21707631476279	4.76208619125831	4.28801832512955	4.65798950271046
C22orf39	7.19351527944711	6.8425152052253	6.64431831862905	6.70344383868968	6.78953342507407	7.04456453547645	6.62755631130131	7.01319204210115	6.63999220927623	6.52708797080334	6.61740847044307	6.73442035161072	6.43467159783298	6.77227970780113	6.70052792374061	6.9601525095006	6.62083652385984	7.00779624215284	6.99768442259225	6.96268228202463	6.7109907180013	6.70475450771113	6.32092526424042	6.73977926169924	6.69015857324191	6.85429488965577
CYP39A1	5.44487621570335	5.17393121339706	5.17600318742424	2.85725710682541	4.43127238884894	4.81852506154591	4.4430162007045	4.20866342945667	3.85647609959475	5.47335647377749	4.514635659153	2.44729928870468	3.40761880055072	5.19730194287311	3.85133296382215	5.15797915536772	3.07649988880469	4.42500617146078	5.06133331931754	5.46981653436967	5.06562991398412	5.06860149164188	4.23655858824016	5.30179784720275	5.37038757067614	5.01821394526952
BORCS8	6.39602306007164	6.15402307467532	6.05986393246465	6.10261628448732	6.069487988938	6.49952224396046	6.08858861106332	6.84206724141684	6.2925982437723	6.40344117332165	6.2745414668791	6.00191823314793	6.03269060348848	6.88244580602774	6.57584362682249	6.55372628493263	6.5722964447082	6.22077754177715	6.42547543084434	6.04311141181805	6.32751713899271	6.1010564792854	6.78961732465968	6.66812107809714	6.43206302028575	6.70279105019028
ZNF121	6.34429336886059	7.02019736117947	6.96600651147768	7.09844345272716	7.37289889845595	7.19388911988164	7.19813551085273	7.36797873897586	7.29746303115133	6.86694856275182	6.62809584114082	6.95830221596684	7.00229306559885	6.3738354360539	7.11475571724482	7.13765818403049	7.15890423799989	7.31746676643393	6.97110130495535	7.28037296571943	6.56162469864951	6.89202008679728	6.56044694489301	7.00703210155119	6.60375533783763	6.50943884983739
DTYMK	5.81379941042011	5.63929358567598	5.22108558035905	5.4531760320564	5.43910760284604	6.04352310335323	5.26353888028038	5.74518836918804	5.49372746457691	5.67102692671555	5.09090297626437	5.59919505639171	5.16796004082775	5.22240172751791	5.33288653882614	5.32057059435256	5.32172331360163	5.41232936302695	5.55437246318649	5.7395749016211	5.59915479000377	5.56381110880351	5.15998159068312	5.77208240832971	5.57323762856468	5.55034429303049
MAPKAPK5-AS1	7.6419629693498	7.52771482549109	7.42982445531131	7.49457691562337	7.50047714337297	7.71103807801628	7.15497706090302	7.5744037289906	7.37132980868992	7.30595986221837	6.93245735341647	7.05873402265	7.21505096296186	7.99316310630127	7.72255153170488	7.27319393346079	7.22908964967503	7.83558047937578	7.25388363161701	7.39044404995161	7.22461533621112	7.12951291725374	7.0268529520208	7.19607789087367	7.06518628542042	7.34007978319858
ATP6V1C2	2.46621239679484	2.91466866053588	5.75666107304542	2.61482120183922	2.45927381948422	4.13677746427393	3.79615287003862	4.71145203169394	2.71155207859495	2.73166467604947	5.77319722512299	2.65527710897414	3.47889170072504	4.59556473947006	3.90190562913756	2.56517928789504	2.33681136719905	2.65113681761917	2.51650089126606	2.53198430681358	2.7416748136309	2.53364974441795	5.02526465138286	2.70003113760079	2.82219465521962	3.54071376475166
BRICD5	4.75603232469423	5.16961877722688	4.76469354174995	2.1468901126009	3.39229108622671	5.05630868313788	4.7597753906334	5.4722015917921	4.86357051146144	5.12756288272487	4.91181739754855	5.62716406409619	3.96671655792698	4.78193713730833	4.77336545644216	5.4846296126778	4.49014308678768	4.88728718328013	4.7226364624824	5.38994053930455	5.8176574780066	4.71641708562048	4.55448358432923	3.80028291028828	4.61701614565178	5.50156918340863
NBR2	6.19156525986559	6.09723587210935	6.05838298762626	5.01293093653498	5.7756504499652	5.95402277886802	5.10858714240632	5.70025777240486	5.9695958217025	5.55357116167618	5.5163128278779	5.59583599929196	5.69989640473961	5.46505540948329	5.97000679999693	5.76289980703018	5.2204769039167	5.58897591437383	5.76582925604655	5.7519714388223	5.92156598906185	5.70172838237886	5.52033442829731	5.40254214422737	5.62704480699667	5.57376521065538
MED25	7.58831087572889	6.91787032898755	6.68308717059227	7.15252877728909	7.2874290335501	7.48493575208545	7.07068731829001	7.3233305176428	7.16489583794822	7.26394888059621	7.02649702490518	7.01729274145361	7.10328407418412	7.52267041407547	7.20732481329594	7.0601424839427	6.88085263159523	7.19478951819323	7.23577074289572	7.04822139944983	7.1820605039017	7.10734617025005	7.35496952366027	7.51540867564734	7.4074811209383	7.5920024259253
ASPHD1	5.74300637871001	4.70562375841301	4.22990117944329	1.35843414972366	4.88301989277477	5.14001190093121	3.8831331419791	5.16634417061977	4.77750583723966	4.18977869106897	4.01821199538586	4.56981918467333	5.43572838783507	4.14609913295663	4.90910968064603	4.77467066439648	4.5307563850968	4.91041445793199	4.93772796860743	5.00794553999924	5.32014859474584	4.64562572476933	5.29507576036431	4.91224655498686	5.24298778252965	5.1012157072357
ARHGEF28	4.59198368972585	5.1384509940354	4.98495833837678	5.53071717263979	5.33600711632807	5.28288852714033	4.77214292443111	5.15855406289312	4.42774804501047	5.32402186348582	5.42757046735272	3.24959349996431	4.33441026779223	4.18375643677402	5.12081368455307	5.46822879136995	5.27223251506587	4.47724104888336	4.35820329426593	5.01956649028117	5.29960268055668	5.89767733624697	5.7199436613654	5.10216485375818	5.05652670658733	5.09416035932648
RSPO2	3.36558771821625	0.608285409611399	1.21839321584096	0.293725770869656	0.463926859720424	0.250273927212226	0.759369097074081	3.30852651982941	0.508241840796948	0.916487763812897	0.993209422273915	0.636473377412014	3.22519632940126	1.90873827359271	0.285167061902064	0.305544103803711	2.9516225243357	0.746321742950057	1.70772493991711	0.524510761468614	0.821142674793081	0.771394128143749	0.70561359411851	1.42701271726192	0.163374903737498	1.51193733940609
USB1	6.52414145916263	6.27565298475321	6.22790200181493	6.1663566533271	6.03810224694318	6.30058339669651	5.78486431164006	6.301105651717	5.96418969687066	5.7066575148696	6.24575021898166	6.84416735674212	5.9975950705802	5.91458768409507	6.56064312072669	4.97491767584812	5.16172577762824	5.3531913880048	5.83412679777934	6.15583895728285	6.04067353683821	5.32286315176627	6.09781308837816	6.16060716522672	6.26737807847663	6.87811969665916
MYO10	4.8336309525135	4.18152029057281	4.64747275258854	3.68899693276329	4.62667887590046	4.44893434218707	4.20365848151278	4.23593777810122	3.28471060078822	4.36118195840644	4.92334436450165	4.11857597998621	3.51549081367029	3.8197002688768	3.17696310609154	4.10947891021539	3.99604866759541	4.28431020597619	4.6607077073669	4.37045797700507	2.84228706848664	4.54062560555541	3.5331270458777	4.53062852563093	4.26288730727407	4.12585328360036
ZBTB24	4.68204986541397	3.41961667064191	5.55413697519183	5.43725343984671	5.75950134138361	5.09231801697649	5.6668391316797	5.3199568723969	5.11062460317705	5.73969580120404	6.11693480835862	5.56367689123586	5.93838131257261	5.00278814196601	5.25787100022421	5.48915046862801	5.29470626960869	5.27231119414504	5.90909813339131	5.13454623062319	5.90481193224504	5.4865977389931	6.21965859789509	5.86087474997453	5.66516869333276	4.97325749583388
LARP1B	4.97670289061841	5.42117304186744	5.99868016476779	5.43635065423879	5.30130441331163	4.25197825103983	4.28970154492748	5.35330954753061	5.71845564694164	5.92008332489444	5.30162684830638	5.35993826010253	5.58869326435268	5.52529486829633	5.58027616901512	5.21969070292029	5.85496658972581	5.8600304225561	5.33094860505083	6.38989093214813	5.67733817776775	5.56380191715454	5.36542085657902	5.39679674373143	5.73092555414764	5.40984250435895
TMEM239	5.07274927960697	4.96664977235271	4.38513244248687	4.25289915870251	3.53931649237062	4.6429412329434	4.60327724997322	3.99447510200018	4.22070156644212	4.68841192831217	4.21976527226381	4.28905176856163	3.81173729424242	4.81351546079836	4.64512979532201	4.85126740522738	3.982272515712	4.01347291423536	4.39784846725153	4.71502940647191	3.83451460309315	3.98698404385122	4.10573569474602	4.78890593511444	4.33697291432356	4.41918950832191
SMPDL3B	5.61716854410171	5.73465597831133	6.00264520022038	5.69945907278588	5.10514839441868	5.64907195407465	5.84481646264582	5.7622229651521	4.89253397238144	5.42985015624681	6.09342964027232	5.24941510772492	5.58868801039438	5.29159813423709	5.73828809918998	5.20142212913734	4.89235678000214	5.70240814522968	5.97721901244975	5.95965699255684	6.11277115463062	6.05802039307679	5.24881445231892	6.08985884087573	5.99149786137438	5.95763251933343
ASH1L-AS1	4.39824691806819	5.30469970701342	4.73084251385238	4.98014231595024	5.46802530188759	5.49004754487994	5.70919956409621	5.61434511509099	5.29083969401325	5.96023709416221	5.81396557137007	5.41313963996659	5.76571537047368	4.81540394150378	5.58555284003025	5.26848470234338	5.7244498625491	5.73190942553522	5.72028390599503	5.17773188546944	5.86581603473935	5.44235421272879	5.80490692864086	5.90707937854731	5.81436264730636	4.98335297451279
SETMAR	5.67599573796248	5.85297625731036	6.224188561871	5.29193995241108	5.19674104553977	5.43301098957666	5.68175408554324	5.63413592742457	5.31587492544237	6.09359111797544	5.47078995257976	5.87204516997952	5.6789612674663	4.98261061242253	6.09964958211656	5.37143597503762	5.47419248918678	5.70007559886826	5.57737023477535	5.26529406569557	5.49507498566889	6.0289575857041	5.64529112110148	5.58433930188021	5.70447597850334	5.53560488979438
XG	0.797397274289913	3.75588635755876	4.06154383762993	4.21429453809353	3.68514685873234	3.80544108942227	3.75979049325355	3.93834873946382	3.37130395062279	2.70165620219298	3.26406913358047	3.35838492103292	3.04740421818972	2.59543894689836	2.13144691916141	2.94503649315081	3.33532947918059	2.0402658999077	0.401010917594548	0.350623065435637	3.48987466067996	3.91200770493518	3.94790415983823	3.97304462791708	1.39489153746582	3.13898710727788
ZHX1-C8orf76	4.67422996896153	4.80553688154538	5.13553451074194	3.41509017956039	4.85075827751434	5.14359569837394	3.54916770046496	3.937908482954	4.54529359701929	3.66329156747253	4.30727530804853	3.68958280224527	4.02232861363504	4.76997533184741	4.52354741865103	4.0417752487617	4.18825217112112	4.60121248606175	4.64240065039782	4.84249880949506	4.24674029142453	4.03689900409061	4.49329894079028	4.13719003905956	4.58403656653863	4.96577437027809
KICS2	5.3741930365206	6.14296966185813	5.72747478752381	5.92377916460087	5.86087995171324	6.33183716193966	5.94528968999923	6.3201406554035	6.01324683841754	5.93763354692845	5.22699280694898	5.5242502718373	5.54766059215004	4.69234080580482	4.99944050624848	5.92189304892841	5.91821705132088	5.79850619111645	6.00923251839333	6.20649669134601	5.71579482171437	6.189356732251	4.53437731438367	5.60357361270451	5.13215670240729	5.16360202797469
SLFNL1	4.75400336324083	3.27681141444384	5.39537313418529	4.3384251590502	5.26656107777554	5.10574365697932	5.65181428639909	5.00165766931555	4.06168344242487	4.83060556126388	5.18586993771711	4.48247795763906	5.06588841487824	2.53164683992971	4.75733346975296	5.12594611996629	4.39534648168973	4.98844829652086	4.67312483170588	5.27479518650152	5.33541176368735	5.55421316009017	4.94039060166994	4.53064028853045	5.21178629262193	5.41880770806543
GALNT18	6.08939049216001	5.6457589904443	5.48771888064184	5.61506414325913	5.31414255985621	5.51913295036984	5.79977179827105	5.99699280529339	6.06097304700814	5.97673793854618	5.32452758162465	5.76437017558604	5.93294345104143	5.83973188117134	5.86544119367324	5.80154903789873	5.58477514507973	5.7902978035348	5.62960856179116	5.91394523458257	5.68339713533051	5.64503057278931	5.21553222974109	5.30805203014097	5.83398283987735	5.92553648418242
DDX51	4.3962139928559	5.11041392041733	4.74713657580298	2.63471514889338	4.61342520810919	4.36668393632813	4.8067378868574	4.54745483011604	4.21465368649606	5.11810560820764	3.8991466966659	5.34258312928462	4.96310501959375	5.23586774214363	4.9602489051838	5.30376662628193	4.67596594109007	3.98485689020682	5.39647022621008	5.28042852884511	5.17143136391838	5.5046771260699	4.41494626821601	4.80778913072314	4.6763527028366	5.60504365190235
SNAPC5	6.77846917894969	6.55741090582663	6.57177800577467	6.31926944902022	6.44400595794188	6.4337188871194	6.40700479629664	6.93802689947677	6.55040831089815	6.38839158427121	6.27903588090538	6.41091737581278	6.46453949857534	6.67773761180277	6.79475204508474	6.66411482137173	6.9512519756651	6.58735437604825	6.52194295023877	6.23902883907239	6.55445228584716	6.26599652957829	6.57345371279845	6.47403568075194	6.39546663606615	6.69351346505244
MIR31HG	5.14289370268199	5.17886278826328	4.71313066019126	4.64460608085288	4.68432968706483	4.85347017387008	3.70191670573913	5.00960893716931	4.83587784878839	4.59824930418498	4.16493584450078	4.74225991818186	4.87129057338903	3.53279440998735	4.07910476484114	4.4018954694427	4.24969988390872	4.64928680384303	4.31457810643851	4.88084841258777	4.8341652877767	4.38588009110041	4.91061918030094	4.64837509632915	4.32442285297824	5.0684475450407
NBEAL1	4.01579308598026	5.10078267455363	5.38882062350306	5.26044014924006	5.65795607957936	5.09543479174677	4.33112887912257	5.32987520148604	5.53143920073698	5.09182440901097	5.60673180888352	5.42826546813417	5.21588208853829	3.95943546930991	4.86008061685993	5.03259335285253	5.17694527183568	5.05058796531873	5.06378253791956	4.95495410046536	5.13120838172653	5.06933217374442	4.63079369503864	5.36810255029237	4.86715145490837	4.1618233717024
C5orf58	4.11410626939687	5.03363971479804	4.97384209109357	5.13746118605969	5.39728787778201	5.20623014313241	5.47350280603973	5.20230098525726	5.07069570595202	4.99140499246725	5.72226781903506	5.36783248764247	4.63067764312116	4.79387858632463	5.16789517336076	5.08780633984158	4.84373495703141	5.19969915199324	5.16280805182365	5.17216566882973	4.65611017214296	5.31618527280522	4.68426977043817	5.45041563128115	4.59597783571443	4.56516432825925
CCDC60	3.64639312754801	5.57445712551656	5.77353657634932	6.12267561870182	6.1271545155654	5.78579019744065	6.26576371305348	4.96641370854795	5.37719562348841	5.90192602259701	6.55432089004071	6.66789864847769	5.71540056327662	5.82977607674036	4.03115102417049	4.75089514617418	5.8712343354399	5.71758237898434	5.5751252885314	5.48867093611946	5.86418096754514	5.57701076194677	5.42802167617057	5.64461411798561	5.92451218054265	5.79665044891574
NLGN4Y	3.07494833293896	1.02789417814698	3.60021444732675	0.902979079401742	1.0710804492869	4.19484127654327	1.14765726415754	3.71033132400397	4.18400051733866	3.8930889859591	1.33081917831786	2.83976357261393	1.02143497133052	1.62006911709032	1.27251425337058	1.12377311896179	1.33784861000971	2.84184501573463	1.38427099936513	3.19936055057274	1.83723163102057	4.7463896651285	3.71000478364407	0.980890366793936	4.55944616173807	3.79671351263536
ADIG	4.67882789678367	2.6619614075458	3.7174625299945	3.43673679607734	2.43097309655204	3.7575106339672	2.2658738720503	2.25647310764024	3.78312650304913	4.23845979838505	3.89756545098778	2.15774320623631	3.44770673147238	4.69488718648434	4.17433386701633	2.82556951078773	3.88990786754509	2.03043265601793	2.58002725331531	2.26079094044143	2.47918411375694	3.70573620000771	3.62341037388014	3.84947321959184	2.25219286836952	4.11553356063979
SUGT1P3	2.99666084094114	3.70018548252147	3.16947596142422	3.39653513161777	3.50687720347622	3.02228398077875	3.13742687918071	3.73054242787853	3.42994591475394	3.74720139059462	3.32726229365297	3.70069532856086	3.44699441035657	3.61043300227894	3.46224505803607	4.87001525204935	3.71717019189195	3.51726470815863	0.448205078204214	3.99708134705245	3.31054598168368	2.71690700310561	3.90004965490908	3.56041833438482	3.57806735501533	2.49056535107228
CLDND1	7.30501165790276	7.68311656035456	7.54276359111852	7.55607786978637	7.49411402573415	7.83972344006503	7.36830339261102	7.50851492660879	7.99524010769122	7.68370038439764	6.92307296473081	7.52254755349931	7.57738075428071	7.4966453324893	7.80344321313078	7.38034877557545	7.42952766387176	7.64538778301934	7.45290204396367	7.33463350180229	7.58979698315649	7.61645252421893	6.64576772370242	7.79625976709193	7.40325792494854	7.79921593343522
GDAP2	4.92646532103215	6.9321128521562	7.09187556123478	7.39915385616478	7.56931293129479	6.82811768420122	7.09145824623124	6.83314507287237	7.01216914145133	6.83535847512266	7.12647744604302	7.4137167639235	7.11288177390529	3.75708677348142	7.23251404913827	6.89336219656973	7.34199750507955	7.94079658753274	6.93130560735663	7.03601031135466	6.95410633693528	6.4865418313413	6.99355020630796	7.20656694296071	6.82904973302666	5.33415258142318
MCPH1	3.80003587831503	4.21322839227511	4.8569758981034	4.19598472658854	5.11095006041913	4.79502275163693	3.87508692534942	4.13795893188029	4.01427548818617	4.48657927453513	4.92382762778736	4.25564270071525	3.13776604949376	3.36713005577237	4.53947902536801	4.21629175400122	4.71316632043124	4.3586706284711	1.62455696682554	4.39503817167832	4.8408091223803	4.64457840383952	4.5905806279709	3.70715400130535	3.51396681348972	3.88719705637186
WFDC8	4.96232665960221	1.49444871632181	3.45875912774546	4.23204411948492	4.35500954907909	4.69338174639918	4.15722862797915	4.60297437606214	4.72489884738093	4.75828299290277	3.99320109623575	4.65525380960793	4.64949756244084	3.96598157545485	4.55866543157084	4.51143319391127	4.80464600288909	1.90721950765283	4.18248830265224	5.0449633861004	4.52172706501587	5.12580196497902	4.68317700187587	4.8910101471337	4.12212451327592	5.59640872848968
ZNF446	2.2314606501267	5.03615286493399	3.4602034749756	4.82265244790229	4.63647434258424	3.4701656381019	4.55314793349738	5.08363122137682	4.28833956532476	3.76931615881411	4.37633387810062	3.34739227150924	4.73116938826844	5.42005849905817	4.57064265348261	4.05727525898179	4.51795457639344	3.58385828940284	4.2448002110913	4.28090295903048	4.44104188899574	3.33673915691981	5.04309630684329	4.9124777107719	4.28034909087233	4.37874853655995
MBLAC1	3.28516537424115	5.80847392941271	5.93256159266193	6.12937371567857	5.62773474339309	5.49617784946099	5.31509588224357	5.92430242772029	5.34902401418861	5.19787030885253	5.65784447097685	4.46716945848496	5.89351092704985	5.38631188167929	5.60074169428763	5.78839458944702	6.04289385153522	4.94031135769272	5.07477477817846	5.98044335845047	5.6114278037676	5.61314822156917	5.8236910024331	5.62261741042913	5.59054788309571	6.17797312202527
CD300LB	7.32299877742251	7.17798037349879	7.089638373407	6.74519603909158	6.61155409849569	7.32425149567508	6.71519910378705	7.15422889619074	7.357997462496	6.86632609053453	6.7976143184235	7.10788940675113	7.10647830115173	7.80638188031666	7.39913128704833	6.47825051171314	6.97316648130509	6.98444632981962	6.74667701976178	7.00862016315905	6.69856191100061	6.3045291846499	6.81654034736924	7.28571349620566	6.86112525188596	7.4066690362523
C3orf33	1.99668641094609	3.29968944303079	2.67745304563073	3.87898387653428	0.378658982522097	3.36981478368826	3.05250792844972	3.32193892459863	3.82626069117687	3.47227900795526	3.19087299252903	2.74649045441716	3.75544730880737	3.18563028613727	1.56891988828271	1.34407189858084	3.98719868750781	2.44655531389028	3.13450085549544	0.817861867735201	2.68350254851207	3.54206662863986	3.96630078983906	3.95050262640507	2.41049251592076	3.02829833833202
LOC554206	5.00131515999938	4.24804585369995	3.76342584447476	4.17841971687013	3.51605563535877	3.11205128870831	3.85427434230661	4.22698832547799	4.21191844423108	3.24024844906026	3.49031405538214	2.81453466382529	1.81514715548385	5.12217030214978	3.69744750894018	3.77043296013977	3.26548339404944	3.61534556270103	3.71301450958473	3.80202928175971	0.800720345917709	4.24869436623906	3.49062066834906	3.69798593772699	3.6223674378562	3.79755856647744
POU2AF2	2.58533668690974	2.37511965779609	2.30318847161437	2.15284761513169	3.30203812892983	2.32452181350826	2.13984193695477	3.05684620649962	2.28122156729019	2.11955389826367	2.533004796112	2.43271101267122	2.48606064084399	5.02341846081402	2.28534114331577	2.13925275949665	1.86836024329337	4.02601324081251	2.41429657055934	2.81989212757764	2.40482492505726	2.52946320145187	2.39331217581154	2.5084959909875	2.35304347392771	2.28464830607633
TRMT44	5.6362574238971	5.62817765557926	5.85579855197846	5.73161872248658	5.66064592228587	5.2575862691184	5.54709271191756	6.40235267006793	4.29807263925661	3.08702458518716	6.00961955430842	5.99133265304162	5.67793805136697	5.63223126976076	5.96142449889478	5.48829964941434	5.65662517453061	5.42169356721476	6.1176172885074	4.36042728608815	5.91825844095967	6.03306809799868	5.74052192199383	6.41549919353649	5.82916911728005	5.4835756537179
LOC107986876	1.67093268431965	2.44620280849318	1.87607163256534	1.4792827453115	1.54126199326055	1.55000395496685	3.31465835249523	1.75262161514589	1.7897680706658	1.68116023251147	2.22834136369978	1.42399916879827	1.63209728598956	1.27789979529214	1.65507483418616	1.23298200471429	1.60255586562081	1.66633030734986	1.87567858697999	3.3257189787097	1.5263700894609	1.56000257269131	2.47559111524607	1.96872680145858	2.84856182792984	1.7589002433836
C5orf46	1.59497141448293	1.4118522750307	1.64400929048061	1.58169204891494	1.4777417918414	1.58109184366734	1.44992816849254	1.58774881219573	1.40136128664317	1.67040466094296	2.01722969221618	1.60429645517776	1.68181651767346	2.87670358729448	1.62836372070674	1.46562887435811	1.69565124547975	1.34654007011352	1.59937883583781	1.41063435100416	1.45786852418564	1.59156992736706	1.69338157431592	1.6535043299958	1.52663329838724	2.27494001115596
IZUMO1	4.34212427444461	3.72018586540961	0.479470695092164	3.46065055851247	2.16206089220275	2.60010341163554	2.79531083917671	2.68820842893591	4.22624746454995	4.27174971398538	3.95356127194748	0.790269147386482	3.51455440708184	4.00621204683631	3.92943139827148	0.59510789724395	3.66170869232641	3.81210060992339	4.11172098692245	2.88813354202869	4.19587980994254	4.12651508724684	4.35651700362424	4.76710935743887	4.52744945795256	3.53167734534708
CABP4	5.64563191645441	5.37748865528298	5.77970753861833	5.76498990709495	5.46767781598921	5.25610699978957	5.42649258918351	5.32497214826575	5.44587582696542	5.28969110346801	5.00647881027667	5.38546540589603	5.44138935230723	5.50407657932135	4.92485241031012	5.66453398505618	5.27261747594814	5.3508868003793	5.46740135281571	5.45530987130419	5.48678459059762	5.82493327087713	4.7591630499654	5.81102558956726	5.96949690131733	5.72664706940146
GRIK1-AS1	3.87289795875398	4.23714174585641	4.42275179540482	4.38970043328662	3.42201091808683	4.33837357731075	3.12472924097627	3.24387948907141	3.51610166798981	4.12140095755656	3.93852202487377	4.76396405684062	2.88698769348273	4.42363302746567	4.48094621388578	2.30282829990208	3.09494934643399	4.51037339480631	4.35513277598439	3.57316037078211	4.1425444660307	3.78302035098303	4.47137161098031	3.91756670162407	3.87911058687756	4.50724302045586
ICA1L	6.06358791682285	5.83336332286305	5.76643669793563	5.84806439152236	5.51607076164075	5.73208224643199	5.56341084579784	5.52539467205555	5.32503625267755	5.70824207984338	5.47362119638273	5.70001989161324	5.01606011354646	6.11069399521307	5.68621951856146	5.62407841294993	5.66472588115612	5.42520632443441	5.37609954620446	5.05120170529029	5.34327270870591	5.22878954874242	5.92387701323844	5.66083208737224	5.40514210245654	5.66730924745472
MEI1	5.88607496169106	6.18376455464811	6.00790765311647	5.87284111166814	6.32385554791217	6.21797219811517	6.36432868579283	6.24115425375467	6.17342697643142	6.17058874878546	6.31180939124466	6.37938667391904	6.03593757141702	6.02644580628283	5.88755549318425	5.99444500847162	5.13482087047943	6.40934513935237	6.20590026863854	5.89540544510859	6.00147420656021	6.16765196030583	6.18082424644247	6.00482411989575	6.65537524810732	6.36208800789556
ZCCHC13	0.689014142289828	0.307477395394547	0.699364897157211	0.438758870153095	0.37009712833523	0.626742843833446	0.477069892838282	0.617637789700823	0.786877432295554	0.171117361048337	0.558587589348682	0.550929292468301	0.561084999903597	1.05803340181967	0.577355270527455	0.588581965247885	0.383662906583977	0.509568154648098	0.570602543481474	0.443692119391511	0.674746656069727	0.633227482986043	0.949236277822058	0.634214432309224	0.504353838039912	0.883053661518069
LINC01869	2.94855791673907	2.61516164128032	4.11011051802967	2.71769882989918	3.83848969205017	2.52959994831178	2.76924453459609	3.02425848822004	2.6388794132314	4.47282428746843	3.96232944929094	2.76974980610574	5.67048881677368	5.06369387249627	3.01999155749711	2.5226931742752	2.66799101510682	2.82427866245718	2.76631193841753	5.36319532590011	2.83057027907506	2.79105011961511	2.87842234122058	4.2207932983267	4.21446546787125	2.80977767606805
LINC02712	2.34875446886378	3.46374930162669	3.39215806677574	3.53211161995762	3.65214551356425	3.63046107769812	3.89225841285562	3.17177982809071	2.91947953898105	3.49027992501261	3.99642506802584	2.33327471190627	2.57183721770952	2.86445658381765	3.2588691606379	3.39599595017823	3.50856690232108	2.90671099163378	3.15178402961219	3.29028982552968	3.33658822303842	3.9122339202305	3.07012421632171	3.0537087443862	3.09174580036041	3.46470590747982
BAALC-AS2	2.43257348056622	1.94068074988386	1.97198169556837	2.26782384667131	2.00050748247028	4.06593161802052	1.9309823232533	1.99610695110713	2.07988544446003	4.5404430165702	2.1987601470751	2.30386859098594	2.17971829045908	2.49335439341034	1.96968275377901	2.0478204695096	2.13531260647815	1.76675427036502	1.95150690993034	2.10821977646262	2.02246386391124	2.26101052903802	5.17064764240914	2.28429462330445	1.90826047864045	2.23607902907331
C1QTNF9	2.31594198663725	2.99951288011162	5.10814907732412	3.67107395169994	4.54518301277714	3.8809826892949	4.08534361337727	3.58230399261121	3.30211155539404	3.63864106312061	3.4554228760075	4.36447804862073	4.08511191445815	4.23060696257477	4.23747574985607	4.80044787202542	4.11627777784576	3.50966055192463	4.0345902015921	3.72532390679614	0.95904491426555	0.988743833729496	4.06916830159562	3.47810325752612	2.57356977895672	3.83388868812953
KATNAL2	4.30039027590702	2.25866250074101	3.77821421330394	1.2283840768444	4.23197778647811	3.22786165823128	2.49938831493252	2.25152349407242	1.46531678895137	3.59111856364807	3.12422832501845	1.32817007245997	1.4367663620079	4.56673075789143	3.36115960356956	0.829171244251694	2.09148916039821	2.13223145892882	1.53165060187011	1.05550041676319	2.535359078817	3.32360919636599	3.65106410360128	1.32666583758326	1.36384624885217	4.4910186978677
ITGAL	9.89325481699264	9.4534759761474	9.15971589014105	8.56240103502829	8.66049364585504	8.93913396170737	9.19243510982223	8.99228537193878	9.0738847765399	8.96842438819981	8.26631372415338	9.48875685123614	9.1789226230461	10.1052275905803	9.38645636581793	8.6374674744567	9.03613862732396	8.47438795170891	8.6632027185199	9.31833633677538	8.69649347447717	8.99061789201738	9.19775204998465	8.54467684347052	8.90684389693914	9.69184752577129
COCH	7.15470084801922	8.01385273109413	8.11626427035724	8.32065954498097	8.24911840951428	8.0376679431334	8.1209621105459	8.13844202113438	8.09308401781958	8.47948650980778	8.15303229606009	8.16965504237162	7.50276316050327	6.66407650790698	8.01700384260676	7.73930561945099	7.89464124995681	8.19262980065417	8.71958128355223	7.85937542262821	8.25718079817107	8.76536599752388	8.83359503840629	8.62704526606002	8.38764793531018	7.52706740553635
C1orf210	1.83409293329683	1.20748660452642	1.33012601136164	1.30316106189867	1.08606209436042	0.947586544047182	4.0009995181325	1.19007224050057	1.00509658999723	1.07781478882564	1.388151017116	0.739849059067019	1.5362476906981	1.55713129595376	1.13523467996207	1.13722663527923	1.23277085043214	1.38502070724245	0.923966437948981	1.29423601615875	1.09648089637614	1.18595098179083	1.2036241960619	1.09217644879541	1.41371617528293	1.19638137145737
TRIM73	4.0471501911603	5.76445217462622	4.5911702414304	6.11130966170508	6.22164043134983	6.05787208892837	5.87399440294512	5.76044810956816	5.55957239444364	5.55656248210002	5.92959340085256	6.13159049996868	5.66112434280579	3.95281258792258	5.43044980742447	5.88692187901183	5.37274819842349	5.87213963441806	6.54708413198573	5.57849327073305	6.23349101412938	6.1892404429663	5.36044930053179	6.22461980249212	5.57793725052544	5.05787295712565
CERS3	3.3503552885185	4.42288016605513	3.48629076865948	5.07872544924488	4.38093138155925	4.81142849447905	3.73483763798865	5.2234427710427	5.12235622764239	4.15748934447009	4.63888288556328	4.86907573996572	4.278364124318	2.40708423850873	1.68042108761957	2.98886782626531	4.2011350100577	4.57203167240386	3.56212544779452	1.74504361484855	4.29929414522784	3.96005728421397	3.09976940348736	2.75200090144232	4.98696941050759	4.4060619756108
DNAJC5B	5.44563802150696	4.33355401161456	5.46731225690449	5.07235125071724	5.31831320685057	4.55657311521167	5.54946765624666	5.50562613185538	5.31789677004901	4.58064845918793	4.92082168945715	4.59855479439553	5.32364890025055	4.22672887464131	4.47362621539833	5.30553807706633	4.85689666904925	5.48024734376809	5.46190673831659	4.63112458507161	5.45403706494661	5.08310354904662	5.53077366544261	5.86459796045826	1.98266560353586	5.2272350340098
C9orf43	3.97120935954209	4.12582295889842	2.89495626893867	1.63493383404656	1.49890440704468	1.00220646119546	1.88391666815178	1.60109571820306	1.52827591866786	1.35684183223419	2.98162261261496	2.43611556837655	1.43047881104307	1.47944276300336	1.35183160812853	1.32563852822302	1.48083322131449	4.49299428355359	1.39278125884452	4.31468781430455	3.58005729070592	1.24229323653754	1.38097971652976	1.52354494677124	1.30356397602878	3.41475698925643
HAVCR2	6.52993632345608	6.43999635261223	6.43569651952166	6.48857127298178	6.04754742909778	6.46266198384401	6.16590379825808	6.39682536652372	6.50762272629687	6.41298285975758	6.04027645275851	6.42464313249688	6.31386839530414	7.0423625999098	6.1151546870334	6.14338447498301	6.51297290217031	6.30968104415629	6.67144364271688	6.32064435958501	6.272123022368	6.44027209402679	5.98179702527585	6.37056387395514	6.1444472285923	6.21819052733585
FLJ25758	2.74247316089817	3.32225408357239	2.67479272342507	2.05794742308647	2.48057162636766	1.97985764780224	2.26207023415399	3.66599907912726	2.2921720076841	2.47194832794496	2.63061504186041	4.84391241247323	5.10430878695734	3.75411844512241	2.62771904141389	3.72292197748174	3.60265627444035	2.32171661604458	2.80689294544782	3.75099569684664	4.13845144717054	2.32878672068268	2.30875156158649	3.92373355193217	2.35522660770529	4.07045261472539
NPAS4	1.54595149252913	2.80097295133259	1.70536350427662	1.45021645427521	1.65119645087345	1.40041809417279	1.85442832850729	1.59550496819904	1.91142906214305	1.52136800616215	2.70290603259339	1.60265546762982	1.71656746537808	3.82327215279181	1.65358336306406	2.46170575819712	3.68657161058029	1.0955990343518	1.61738948130453	3.160448300663	1.27321967322746	1.47215631850086	3.68469506469026	2.45226626408242	4.26772934035911	3.42407334002452
SVOPL	0.378768958475679	0.806300792591022	0.882679585059599	0.928661641008773	1.24683208167219	0.970493213784111	1.43324980027551	1.0518800256654	0.816869235784475	0.944769418943743	1.3593248391219	1.23252153418579	1.03544680105494	0.987388311997062	1.14682606523098	0.82203581478488	0.993778028738013	1.25744491243608	0.817557529670781	0.969932434567815	0.968884988673133	0.975101503028997	0.900555053206568	0.726203741917555	0.93386718354545	1.02265604797157
LHFPL3-AS1	4.22096115906908	4.40571257850636	3.51139880204584	1.71963336202258	3.19120736748312	3.50353287051259	3.81270759727909	2.95615200678155	1.41717829233012	1.85392149929715	2.28405685799005	2.01682443258075	1.28246803358094	4.27765614266629	3.92797245212164	3.79989322815535	1.31473536389162	0.809816312806444	3.09223805160144	1.21510369866998	4.34378450889704	1.68527902162769	4.35446660696041	0.82600348023814	1.64336391130907	2.84997806399473
LIF-AS2	4.83943576876967	5.43227997741468	3.78785508037819	5.22111172361388	4.9031491157189	5.46193614729895	5.84185689744187	5.28377077132868	5.2783349490035	5.30437863458129	5.35575903440666	2.2589479896508	4.89410204353738	5.56494212455129	2.89119833520825	5.21000983633765	5.21222892521124	5.46512164041976	5.2701569926198	4.86778603519951	5.05623329100571	5.70614084415525	5.47986367303269	4.36830297793342	5.7438683126196	3.972438722269
RNF170	6.65961123103524	6.72392685778197	6.74521924907019	6.60715724673985	6.61859129737695	6.44899435724032	6.67727442283811	6.34663259200155	6.48832207753726	6.64571784075572	6.71153348735278	6.68536236653267	6.72220010026169	6.61161420465461	6.29937107598597	6.57561750701779	6.2485894810029	6.47139164591187	6.47166326168775	6.49086358072101	6.63778520523339	6.43905687810454	6.8807320278081	6.54847198271947	6.84534411717837	6.84281476135528
LRRC18	5.5015918089912	5.72781635083347	5.59405445132355	5.556748106151	3.5936926480296	2.58237393784164	6.18245194089951	5.60625145804198	5.48024017793367	5.45289371955651	5.57461308248181	5.61113296644226	5.53790121696904	5.75982280241165	5.61974910310116	5.57066557933755	5.62419163357317	5.8290374216632	5.86573906309519	4.79533396605039	5.59496238612034	6.08800708739936	5.64191231449368	5.70466460246239	5.95936221818401	6.12550232911407
SLCO4A1-AS1	2.37016987232217	4.49315565566299	4.97718968791845	4.77183796423743	5.66392642446236	3.64689390702505	5.57866289897228	5.39605358784606	4.58899441564411	4.81737052800869	5.23346400841941	5.81039877650033	4.56520830347111	2.38062942686854	4.94718399609576	5.07116387370827	5.54129865630112	5.09110616558499	5.43870096513933	4.89419205343625	5.27120621537948	4.66168919075839	5.11008686666624	4.54023157044787	5.11899317443234	4.79618479645567
HELQ	6.26089223721941	6.42550570509003	6.35880040482936	5.88179091963388	6.18496377855453	6.17276186830968	6.00936633588465	6.18658952034517	6.18504183407303	5.98645119419032	6.13200194546166	6.35873789711497	6.340621080832	5.98594115189683	6.22309109687707	5.99905403077616	6.063292117717	6.45031309694145	6.12260653713322	6.53293538615377	6.27903793454356	6.12978164338222	5.67456458150369	5.97574382908506	6.02271547150045	5.75645650437573
DENND4A	5.98232863792735	6.88921741985486	6.4247532308831	6.91166200384065	6.95202675031816	6.81287913265177	6.59577262528042	6.60814121403744	6.92132211469052	6.4020138770312	6.32043968552407	6.35616506937613	6.48140525409851	5.47436118491236	6.75507024592322	6.51472652635045	6.74136518397992	6.75227794534444	6.75034726804955	6.24709964981718	6.87330309748423	6.43525975429793	6.4224004815378	6.72494956619447	6.47920874011539	6.13536275716208
BTG4	3.27313002769124	3.34589392873015	3.58458460430563	4.06702475564115	0.0449610397416951	3.88472560613642	3.53642638986182	-0.352422479525858	3.63666630641388	0.119361708050115	1.59194770336055	2.3616949981509	3.76342938714911	3.90282803115873	2.72577906271755	3.76788763302195	3.33837131474113	4.13181198834182	2.73993764060595	3.48893881998588	2.68147522666465	3.61765075935074	4.14498238307051	4.40852567858022	3.98936985079854	4.23029315088533
CALHM1	5.10771231550717	4.49103662849587	5.28358972072317	5.0858431461681	5.19160143553995	4.91348962734435	5.42924178811287	4.8015282306123	5.16613795777325	5.17180328161288	5.09568187826229	5.20551888478522	4.82210811885483	5.41793656970571	4.89388338636133	4.56626658184218	5.02409246207647	5.04745600748143	5.0493489917413	5.18643114208615	4.78896875475531	4.80699868927578	5.37507224232731	4.80326055360768	5.41072438614029	5.15277829591296
HACD1	4.83244687881517	5.01220541252758	5.01683394616268	4.95061425776882	5.29209711432925	4.69818868711727	4.78992988829455	4.59630294135672	5.56172936852294	5.04953785030198	5.04759034532712	5.0135250179065	5.15560602131832	5.28870862697997	4.66914719591506	5.65412107930148	5.31931306666494	4.85336039086001	5.51159395448603	5.0711059391367	5.35566132867542	4.86801618078573	5.34978936298936	5.57629637735825	4.93615940318488	5.30564879346059
LINC00656	2.43299524625033	3.02368942610163	2.14382085302305	2.66201470579365	2.31911822931249	1.6457263594271	3.75046479206396	1.64159098804683	2.50542323031324	3.09375263332062	4.46314721068918	1.68159334232748	1.91245139209292	3.50732833329316	3.9663986417314	1.71771555917904	2.30699279782601	3.46071579790498	2.08768598898067	1.74555092009574	2.09436819418043	1.68355869102168	1.92123450349181	3.05323560124391	3.36900817523413	3.42715516637069
CST9	2.07031511293789	1.97768024563099	1.89717961287835	1.98156899485534	1.87583258806179	1.89264429171745	1.77042822780359	2.01309898181703	1.6587331741801	1.66085476170674	2.01991209751712	2.17046190604736	3.2709874984668	4.53582060949828	2.10545101826623	1.9227769594441	1.80859248752201	1.79529644542189	2.13870023221029	2.17674325206426	1.88647608994372	2.04213638967509	1.87503713351034	2.23697430666531	1.79822435793127	2.10877771480738
NELL1	2.75712765854187	3.34179761463432	4.41268185325117	3.60449547904846	4.54154181130378	2.47029808952249	4.2732464383093	2.49198399229795	2.25405428978161	4.53082722155429	2.4424195848891	3.86208691943063	2.67703628424252	3.56688165942362	2.50303044690797	2.36407954382381	3.94178570765415	4.39860308465829	2.59024163114103	2.6498264834768	2.72496997799501	2.42552436044628	4.11935462346931	2.48093186101739	2.36062319033193	2.34468690783687
LYG2	0.551143941641273	0.144547383192977	-0.0203099182178422	0.0993749558791341	-0.111418857868983	0.398498412447878	0.152154124471772	-0.26353890571441	-0.272554645907573	0.179517794867548	-0.123811501108538	0.200026937633199	0.232539002813869	0.637783028611711	-0.179660911689916	-0.280326340166453	-0.0817419395577418	0.114825919016933	-0.151147137678188	-0.485237524510195	0.255638843064455	-0.160146945651956	0.296020262270961	0.13603512981629	-0.0933674422129402	0.21662830307666
DYNLT2	3.94545064450712	5.30816261090079	5.48473194116598	5.47237391357696	4.6071989553737	3.16035457543858	4.88203332765084	4.84663728052649	4.12154262530055	4.78141926292467	5.06180801944151	3.60002216174927	3.86304029542602	6.14631053973771	4.84031497036576	2.82964593767859	4.59292611030272	4.98956801361266	4.03569335370034	4.38584104335977	2.90030198942532	5.07196099220544	2.69134280549694	2.6210066274358	5.23959292751771	2.7701178461514
LINC00161	4.15728403691911	4.31765827749304	2.17484479010169	2.2137005349129	2.04115556303461	3.41410466862637	4.73688704476296	2.1047652946875	2.04205574778739	2.27605125661444	3.15550235828336	4.52813395390028	2.27685367579643	1.65039892246956	2.0273304445638	2.16929099612171	2.08587992200443	3.91809174446206	2.00273881633064	2.28233870851927	2.49872664214513	2.62588518570263	2.30799755295706	2.06830383914119	2.23077139198937	2.48611245617571
NLGN2	6.36865637793263	6.72701607713391	6.57763681967886	6.63689320826736	6.43163448572089	6.81163582204534	6.70097808879492	6.36763132084384	5.94093483876063	6.72584643319865	6.97734558675815	6.92598684484027	6.78263942564885	5.9829184699239	6.59612550615095	6.48671065172237	5.98374604718556	6.24947929375124	6.71475494406733	6.67993644622033	6.58441474408804	6.55422209843389	6.65457460606083	6.49955944850172	6.91842623278655	7.27742523894054
REG4	4.46368631857584	2.58877301626296	5.00010331195216	4.67442551109469	3.42818375699935	3.89538190039246	4.1048073250837	4.66266490652229	3.74398004165795	4.00991307024486	4.21756897154712	3.94558205258162	4.60364324221631	1.71955764207836	4.52656246598729	4.18846749665147	4.02599529246534	3.9545889318646	4.24667741268895	4.43988581744045	4.84118500218633	4.09294695513386	4.50945380237506	4.48405250186346	4.60375382988265	3.80642633379846
BEST1	7.35386131251519	8.15860913031548	8.03821357925828	7.95735941327159	7.72105354329305	7.78903437148247	8.04049478112667	7.52653364921579	7.56566583092587	7.96855482932473	8.2746509491483	7.60336551724232	7.76531195297718	7.61781199077201	7.38561865118209	7.71425416596891	7.44792410119164	7.68716438735972	7.56848363867749	7.66770365789858	7.96049520211225	8.26373770410794	7.38432357858789	7.94436707311929	8.12776576431932	7.57777660365247
JPX	4.62108918932606	5.62598909534532	5.7696611092532	5.86386461908675	6.19095004739516	5.38940060936293	6.01353770550486	5.68172061205335	5.81297566514659	5.50631756646948	5.41430482165401	5.8851900538635	5.63231931108569	4.47167782787543	5.73189942141663	6.05775175069239	5.61657500194455	5.8013833596943	5.48663744793575	5.66794967107317	5.46808022223618	5.52837810539032	5.17919607702651	5.30669275549667	5.53119282240181	5.47161740059884
ANKRD13C	5.10193313442017	6.02683170629582	6.09467189153871	6.06224037727036	5.8146429659326	5.90016125809885	5.86989481168978	6.07939988683792	6.17166675336939	5.9536273554661	5.69818776888128	6.00293350122099	5.62015315096532	5.78944111958525	5.89768448322975	5.53150175161304	6.01806707633699	5.6466463921409	5.89553529122548	5.9339747274946	6.05044819903569	6.30900939567078	6.0243552668888	5.94955872806851	5.74460706575947	5.21392451380817
MOXD1	5.41535135676578	5.1594881280049	5.27823547600243	5.07765531655488	5.52597015021033	5.07655513978597	5.17101531012028	5.05582565636606	4.41964966757083	5.22848306183181	5.36733581346849	5.17170703138937	5.24990072233012	5.00798012048265	5.2611669277344	4.8905524866809	5.0435552410401	4.80971278068094	5.37083696524111	5.52636126028901	5.36012845728024	5.10312081210211	4.94731442862287	4.75331060848272	5.1855944002699	5.05007068681342
C19orf47	5.32371712929881	4.81680709376832	4.76999012232084	4.79095367255724	3.40515482308564	4.82355104400239	4.93580600210774	4.91858579212279	5.09955488032726	2.76535592567437	4.10678406256749	2.13497451149852	4.38374041130198	4.98797316354526	4.18616270389568	5.11958510867547	4.95179430281987	5.2836489988936	4.48354906134276	5.19986318576849	1.97623602868984	3.57885185503111	2.49417320445941	4.74711786430387	3.91865774949935	5.21641507468213
ZNF808	5.70076543507649	5.84090448904574	6.01976389145662	5.75479696199653	5.3614419308215	5.59773202072769	5.69466756123475	5.62210879226143	5.62256864070632	5.56873692826408	5.7210054349218	5.96621049968171	5.66306354680504	6.30483454928667	5.68639999120441	5.76689312213694	5.44976502886158	5.3618658306204	5.90209971534127	5.62280874308053	4.69446483418542	5.66208260624655	5.3631999664802	5.65705472770825	5.83920353957627	5.87202113199962
CARD8	7.29607882301477	8.47499934910508	8.42658244908928	8.04077353190749	8.57008883418794	8.38899059303767	8.36816795317915	8.6791055794412	8.50649064248744	8.26134552985703	8.07862607440644	8.34960184011151	8.70920154655272	7.55615035296479	8.68919429069321	8.5120580183173	8.44359165419588	8.3135878326362	8.27765943739008	8.60804716113411	8.29150484259355	8.36818771994711	7.90023752043145	8.12483248493053	7.89589515107487	8.29430404070314
ARMC10	6.71314604177069	6.46334852796564	6.34046296512328	6.05820866136175	6.13118207929232	6.72273508128328	6.24594149260499	6.49880662144684	6.51720686052012	6.5201311872718	6.15371285058172	6.30498776551697	6.39926055163144	6.37362842768713	6.75252678137222	6.51527806768736	6.33505091345537	6.72201802566604	6.40706098542216	6.27555594151432	6.24487870179062	6.64967195566541	6.45422896962937	6.62761273654227	6.56653877523605	6.7854509791631
TMEM37	5.00660829279014	2.96926331397922	4.87979136060403	4.94063555152524	4.37787933317203	4.65854250358345	5.19179204001975	4.85441628503084	4.93697526408617	5.22872640523448	4.79473311206685	5.03524399136929	5.2234076539992	4.66007280464764	4.47934031635584	4.69880826982652	5.19081949814305	4.91261723848058	5.0628178123835	5.2913537807386	5.59041931484802	4.96261164380556	5.29627917136009	4.95668177145297	5.00030218137452	4.81328595575451
CEP70	5.49713349971611	4.76388182477304	4.68259363335881	4.95921809594559	5.20842527422762	5.31756764826385	5.07907050755608	5.33469778209344	4.62242475526164	4.72610623475504	5.46504846588691	5.59375741472656	5.05229050895414	5.17066891519573	1.87783991986695	5.19789385718054	5.10290617491863	4.31547751402997	5.00142147660753	2.12651676536644	5.02072719196138	5.02352375302881	5.17755114495152	4.87009050322819	5.24480272171259	5.04207533191407
SERPINC1	3.31929289842263	1.44100166994812	1.95701209031811	1.75671252912173	1.14807240418885	4.13035698947057	2.68301068024332	1.28853670622553	1.48515848334306	2.9677714424221	3.5006804215758	2.02790680419659	2.35513514670795	2.71576156617219	3.14880254092473	3.02071796698011	4.14286253560972	2.71404776508879	1.82731737158616	3.87571834107101	4.0880332784937	1.62401354121221	2.73228387946847	1.09028055190059	4.32733450890952	1.68763952308683
RAD51B	5.57448692638339	5.18712088396053	5.36976143761343	5.89335373744941	5.48833424364757	5.49841981061277	5.58386675010223	4.82303704376292	4.41288285208753	5.40571512248772	6.20995119281752	6.28017118868093	5.60209086540459	5.05636262608838	6.07750176019254	5.42293781841201	5.66577725480179	5.73158196799722	4.6682800683882	4.78619731690937	5.78948470013454	5.02151406279904	5.30630123888035	4.86210925678617	5.63268529848351	5.04412344958555
RGS7	4.84495497907947	4.64703108379114	3.79685635356931	4.22833377505079	4.29006725348563	4.42385346066609	3.42828322095113	3.7752158007721	4.11041964356959	1.24547944264468	4.83835965763944	4.71034784819252	3.85453005198355	4.31645406738008	4.04954332863729	4.08143297916177	4.33209415363358	4.39319867987817	1.41927447710056	4.29765584801608	4.29474155837182	4.28430431839622	4.50710990332022	4.23263997007356	4.10825016245758	3.82630191616985
OSCAR	7.55712053686531	7.299894582458	7.26901435814023	6.74447976568148	6.70012560207603	7.37027849534549	6.51143864290942	7.04500405174544	6.79696467407262	6.95077779383098	6.89358814271568	7.29515718798123	7.1882418494987	8.10225041989085	7.69062113605774	7.3908941780202	7.05057479691718	7.088800679676	7.07274671185703	6.98066611936051	6.77782209292821	7.56620105757624	7.70285165959865	6.88394723281039	7.25324840799617	8.09534728116514
GSTCD	4.20703496151087	4.81407413548179	4.70640552304494	4.44337058749494	4.97882053141739	4.88651828864072	4.9285494212784	4.77099021409184	4.67984209073027	3.7997166390043	4.95668682643918	5.03288104462322	4.39550406365691	5.2332131672632	4.56887535217802	4.76557113851496	4.96500167220392	4.78277590117271	5.36995942812404	4.8832974512632	4.80681777084687	4.93278110044697	4.72077397672598	4.88546438080481	5.04821339024947	5.28597895598137
OLFM3	1.38379182850674	1.26010024894082	1.92513039291393	0.624790638691981	2.13144532358665	1.21820217657931	2.16109376176765	1.78634072561301	1.14300623652778	1.27223893754536	0.967943763200094	3.26357638008403	1.49572607390665	2.65690179841099	1.72379302718527	0.867965279254344	3.30408313118882	2.99990768632598	3.05575092628542	1.43243841152826	2.77463351332192	2.28327339037768	3.07038158202284	3.32253013087744	2.02134811204998	3.74596893690304
SLC25A48	4.33180106276849	4.52267185825789	4.82268699864361	4.60120184886836	4.60509159304862	5.06482091919574	4.47227511953791	4.58540649709535	4.39991056466888	4.39095902214864	4.52648670894767	3.05634758795269	4.79874755221273	4.74417360151638	4.53668047003058	4.77430765738854	4.77693952289114	4.67043414719042	4.50813141715303	4.83412634171164	4.11665268304987	5.20734963082699	4.0111754593335	4.80357187865502	4.75855180435974	5.13400544842079
APOBEC4	5.09613696007707	5.82415428175554	5.32955268186895	5.67167395464776	4.58731006941258	5.04854469856647	5.33917545902063	5.08729876775156	5.11465609494688	5.45501915298764	5.61666116078534	4.84437626875635	5.17958036547946	4.7093962311814	4.93102814191295	4.95174168798933	4.61150907204468	4.62084610772633	5.31256770973065	5.47342481550704	5.47929088734567	5.49955318950549	4.44669652053203	5.15173243215347	5.41434532788316	4.71680310497025
FAM13C	3.43284329161082	3.69535895685017	3.90261422952271	3.75664282743463	3.43078410692192	3.79349126942816	4.00189597342817	3.35972605533274	3.80409847084539	4.11675871953641	4.23257688858127	4.80885565592978	3.77614795743794	4.26203960703333	3.86359142595545	3.74133335800511	3.62950977667941	3.7176854248293	3.49046279908757	3.86402295162433	4.14383177289111	3.68783871770708	3.62307627278221	2.74416605366106	4.44282280603838	4.1795702263749
YIF1B	7.26489378810976	6.62909383071976	7.22916647392608	6.71235432840062	6.77396360911215	7.14030581671362	6.70648448582205	7.32252777010061	6.9743309008409	7.13857197579766	6.60347867998834	7.00227461279998	7.34818886760383	7.32316912777641	6.89871221716202	7.27559855274933	6.66093046536132	6.5105007208588	7.25730051915699	7.16756904502464	7.15979950413228	6.85628155684816	6.80558756963075	7.02761407474389	6.75437786936038	7.01858507656435
GPR62	4.96287978394361	4.07684158278537	4.20441649605292	4.98757220044413	4.55605062293898	4.69501490836409	2.93117004155911	3.05925326095621	4.50664873157781	5.68634772321956	4.99493796399571	3.7485329657537	3.97349523582369	4.94022842864863	5.22468634816285	5.14930970953239	3.24701460621871	3.96381608544526	5.15970235290639	3.34013434634579	4.32949977678331	4.01113492788835	5.09026324799828	3.18314358962209	4.82967844942497	3.15623062041342
KCTD17	5.77019845567132	5.64767961705312	6.15470365152058	5.49811951105965	5.1408141418228	5.69094170770696	5.77524357085384	5.21269753439175	5.78747089630937	5.44905756741089	5.7036090317275	5.67127823731943	5.58369888909522	5.64797223657159	5.49166907873352	5.56869773781843	5.59068240594905	5.67476953975569	5.61496148657355	5.61688651581339	5.57057493543224	6.0654717919344	5.67725966513579	5.66051410649528	5.66347842575385	5.77690090430395
SUV39H2	3.27255187162295	2.85650599957135	2.75541218277285	3.17882834311135	2.98849810601631	2.79568578757792	3.15734178896917	2.61006927059222	2.70230904808456	3.17357750549804	4.59678909727702	3.09514874030761	2.73696458609388	2.48746205881736	2.80068369715732	2.22111079997592	3.02970126866481	4.45723363943748	2.89209847291028	2.98744949057057	3.18601436240427	3.05148319155971	2.93949885554182	2.96499686709382	2.45261277809637	3.26031972786279
ETV4	4.80287772301832	3.57761385213124	4.89663113563364	4.09084135447984	4.12075788194928	3.91166160068668	4.25087945764111	4.46165652151508	2.71847949217498	2.92868232980487	4.21162346238237	4.44251613778439	5.10891667824147	3.26307800756701	2.88967824501627	2.75017210821008	2.75821366482201	2.74382703148208	2.79689638798806	3.50227434357687	2.71962883435609	2.67146446656687	4.31139132411449	4.41146995943373	2.99823378882046	2.95308591542504
ZNF70	2.3659357521319	4.85904417843772	5.28124264902072	3.6650764253291	4.37484905888133	4.66362945733791	4.73500016055931	4.88787166314337	2.35252017441624	4.78445631731885	4.73969475775121	4.99355624166642	4.60791070874038	4.76360284991295	4.54225960250801	4.70453443799057	4.00938273100968	4.72286243825393	5.07351614597402	5.48198258086736	2.40081199942203	2.91181871902175	4.84917083765724	4.86608193090718	4.70601836036795	5.17100220424589
MYO18B	4.27234286982575	3.70469289772894	2.04349336555824	4.36693871400663	3.91765553408011	3.94831203407997	3.93292441133453	3.88089784725045	4.26018911441046	4.72420653104978	4.34542245582741	0.960118226248856	3.02602271735484	4.07599004300216	3.59452376055371	3.60059741696463	3.93945338848248	3.88443007778529	3.96680577896885	2.55631417067969	3.62237941467228	4.50238324745478	3.57751316480419	3.48487915030723	3.47060360356427	4.28256470707921
ETFBKMT	4.65419605732365	3.63642773516444	4.4436095558765	4.05611389809236	4.09115198928959	4.51133119322474	1.80440439410088	2.90488402218776	3.52620678884566	3.7264830499392	3.75398052147928	1.66781754754363	3.69593347806189	4.46966781833556	3.93314787382012	2.44559433864927	4.62406414450532	1.49895266809997	3.86467218258343	2.9376485474017	3.73307513195589	2.45502841407018	3.36075233676894	2.45067784176886	4.15140099716663	3.71062549271579
IFT70B	4.36686961890367	4.34034988999949	4.74759778027588	3.96835877746427	4.4765097370087	4.66651860564854	4.13135502551808	4.50931536598649	4.15983175871142	4.04267823682219	4.49500546818687	4.12474373289824	3.79676690335719	4.55446615872186	3.76885835919249	4.44003653849208	4.29292634504108	4.39681275729615	4.36564433870399	4.01846877994908	4.51486166859059	4.49114516411532	3.9630856932704	4.08625217253928	4.15614837637442	4.331037472989
LENG9	5.65150915490932	3.2653272011361	3.81625425052988	6.12794597234475	5.78812993842678	4.89317536987844	5.62358710838237	4.96516858316397	5.22046073681587	5.69110263794544	3.27112113164862	4.92061751571035	5.07817803877642	6.21070990404294	3.98329467437207	5.38980325923071	3.48164908498761	3.31870503303539	5.6701836809367	3.71655792348198	3.3460577218069	4.32316303129647	3.39877123168554	4.98163771224053	3.75366327495502	5.85132026704442
PCAT4	3.96778344389708	4.88687747034451	4.84085416309355	5.46706652258352	5.44036572697714	4.86524337219305	5.73397585053752	4.85817670366815	4.82213999684725	5.06760249253575	5.12204655416573	5.55694831389344	5.16486010462803	3.90627546887874	5.17374683674528	4.47836234911516	4.34391745589651	5.01591471466624	4.07004679903571	5.21811413042896	5.15397982679423	4.81830976228976	5.01032453508494	5.11427327435323	5.60365702562313	4.94494209012925
SYMPK	6.15019352798133	7.11802245373275	7.26554528033623	7.39960734876435	7.55164157683169	6.78045836124924	7.37730904313519	7.3156573017989	7.10829325939874	7.23245837720014	7.35312170325988	7.10381917006362	6.82499037124994	6.69090416821558	7.29933188240304	7.30199474858796	7.07203425591275	7.23572092993968	7.24937407596898	7.09303316753465	7.21350704496764	7.12662093441515	7.47515191042908	7.03262477814532	7.24687560931413	7.06265806088839
NKAIN2	3.73355835968642	4.8770967135956	1.71008024879249	4.25475977653616	1.78207672471145	2.55213684758138	4.19870732874591	4.36084170500936	4.10419483621394	1.92071652325061	3.82994861736622	1.78017926558602	3.55244149044564	0.377637971258046	3.58418553567143	4.22067506192376	2.99210668612356	1.52622784590461	4.19062273078287	1.69210990468757	1.547894351704	1.53871243031851	1.55020006179396	3.43585858683914	2.84307025630897	3.03978539779432
CNKSR2	4.62234378600353	3.71115240084001	4.6375106453921	4.4661305324861	4.61677437442762	2.47341714826758	4.98633990548459	3.22336209293914	5.11750657189817	4.58318087749921	5.36490066506022	4.60578164823753	4.96169030073603	5.51689520756484	3.18714842494564	4.59714469538439	1.6571519540126	4.54577092672979	4.56519962172707	4.35920204068962	4.74149789897293	3.66646021582001	4.98277687582785	4.48265572266537	4.54230331184482	4.74322894724454
LIPT2-AS1	3.34048859254774	4.46472482832989	3.86760232909503	3.10683639091874	4.30601130959735	4.4688401034876	4.11431044533185	4.37878483296056	4.40537249923669	3.90221781409892	3.96429490577354	3.9481818003858	3.60970766691047	3.86574100626156	3.63076849663109	4.51594771888022	3.98041680879459	4.24091946020575	4.29210039032583	2.06588694508265	4.32737875989267	4.25146914154911	0.594763870592515	3.31497988693823	0.875571823392582	1.15058561017914
DGKE	4.43200766546593	4.89844492976574	5.31771462230285	4.92364173159559	4.64840799695028	3.45997531966469	5.34932306969796	3.1533625330262	4.65388521280181	4.87453826158988	5.39140949742388	3.77387118098665	3.83833914948112	5.16427155871988	4.7856027033159	4.81446311916613	4.54838265513909	4.75471247861814	4.64131603361338	3.29378871149379	4.68870679200946	5.1452436609414	4.25355059841855	5.55325630831541	4.518097656598	4.82196321062826
SIRPB1	7.84639984780562	7.92793048979609	7.58674960901892	7.33001511579693	7.81161373476971	7.5571064718553	7.64165486859633	7.75286640581556	7.15336169871371	7.74359004131487	7.68077386032667	7.97614842801997	8.06755639230213	8.52226646757818	7.6529198169113	7.02319574335488	7.79907777676901	7.47874602582802	7.73008066481508	7.90314068672783	7.57715301224452	7.94033672258138	8.00247834162317	7.48981848035592	8.02846596610164	7.54509886998726
BCL6B	5.36540380402435	5.91754877141737	6.03118360604403	5.91703311885722	5.44820149377943	5.66415732052189	6.10184098289353	5.84442570749114	5.6491001436263	5.99667420453273	5.75717667205159	4.71782609711623	5.60814461213676	4.23861802167414	5.14360676857135	5.17711750381433	5.69974851203463	5.39143448377193	4.33646572878544	5.35813308463868	5.7031589620416	6.13988017678307	6.07366133229673	4.54769923391316	5.93327558639411	5.35706083778585
ZNF57	4.25349690733779	5.06328199418316	4.68866634983921	5.13343007993789	4.60869702942287	5.00297565546549	4.97730126491882	5.26369862079587	4.60954233096431	4.61440415479434	4.93962885737349	3.63528141872642	4.64014044171814	4.77981250300465	4.66141855804914	4.42727291673929	5.00479652242154	4.92775863712281	4.3449733340091	4.01794221085027	4.25246970390841	4.59395294770664	4.72199476919166	4.50182802834014	4.21253917062859	5.29266107193919
MYT1L	3.12468658079508	3.89719343413617	3.24245298883245	4.27044869056112	4.00159385512573	1.99958356005651	3.75202663031543	3.93066799486866	4.3102578110666	4.8020554716481	3.25507439907672	2.4135974755908	3.44149501871529	3.75502074166262	4.64465344871846	4.40133401111476	3.59648057368408	2.41772349375457	0.869482247734644	1.86665412949847	2.67203638721799	4.19264649292358	4.46333846696868	0.99359755048764	3.80597958743181	3.58515064743573
RNF32	4.65432194525696	4.7916858667544	4.9165823517871	4.10950462500491	4.76212228523456	4.83460496000366	5.42877826570702	5.24054692967966	4.5546888562854	5.37396892648885	4.83071494209729	5.31096173449548	4.73860029128471	4.8550371369568	4.38541814679795	5.19229030819049	4.90599606887983	4.5481300925171	4.64358786590316	4.22272275118642	4.41183234066562	5.23201279384529	5.08601642399689	5.16455279338482	5.06531616440609	5.02939179483132
RPRML	3.02918754590889	1.50144034435335	2.4610774558292	1.619086853261	1.99364663145048	1.89119966857472	2.61099810870471	2.28724999801547	2.68428409051356	1.48148863096653	3.21767206450861	1.63929822349109	3.40377606036141	2.10957980142457	3.62240151286206	2.8373808579137	3.26585332355255	1.83508394921003	1.9785997282446	2.75037278232057	1.71755291273547	1.45478932700929	4.37866218626315	1.48594623510527	1.81244299497849	2.86187123350462
CNST	5.39622829942563	6.23135747243984	6.11897492303181	6.18578827330659	6.56051318683402	6.39669659785622	6.29921621930507	6.71364747764554	6.49576535892352	6.42788524247023	6.72970418108827	6.68108892842326	6.95986311325846	5.06753151732866	6.48177642730207	6.54437856275033	6.67154890099415	6.1796500623616	6.56671382584991	6.51757194790551	6.89954942432473	6.62527178960556	6.38028707668537	6.42716743811015	6.54417558859961	5.93927030741216
ZNF594-DT	2.1368997415916	4.08585826630838	3.59166954007492	4.36747653020213	3.78121156033034	3.89576848010085	4.35641689239813	2.11827851627561	1.78079160162505	3.67584206593869	1.70578570419469	3.76826653385448	4.15945797959208	3.48701336005609	4.08304681326685	3.84657603614182	3.34555069011692	1.42670153678855	4.57908504972597	3.67204395101559	1.79283938058168	4.67302758192013	4.35013123832368	4.6693406151509	4.51962369718883	1.83716505491963
METTL8	5.02171916455608	5.46433372907108	5.39642521801509	5.72290298918488	5.95948871753681	5.61058191583813	5.48156932667263	5.4045107460696	5.58572401342284	5.91900215738527	5.14944757160012	5.78839559507224	5.5844950996251	5.36407460026246	5.44365308531449	5.70136729321035	5.61891758365965	5.66810696897105	5.72103801953617	5.6943694896839	5.57034543883722	5.75955704484789	5.66943259457931	5.77582387633007	5.57508807567953	5.35621296663087
FAM151A	3.8754997343758	4.50213542007483	1.61954722718701	1.37034572260544	0.599470294222039	1.43833208892024	1.23990240643338	1.3722867533497	1.51672334738728	1.50678342562053	1.40138566757928	3.11428489354439	1.99688495996482	3.32545268087618	2.30870640719703	1.38718700469038	1.36797286126684	1.40378073955682	1.53181645960567	1.20862944878344	1.22077535351282	1.71120779054964	1.53153404345133	2.13173892931108	1.71736016954332	1.28061132446859
IFT56	5.40769956262612	4.80223660272271	4.88276524814539	5.0342037747252	3.97438149854511	5.05144641789964	5.34257936788728	5.21616238657021	4.88874501190468	5.47412137266204	5.42852550094649	5.21093883817768	5.12411193370604	4.62918658344489	4.62206104933788	4.92691560445762	4.44114548750813	5.17650291057347	4.87940946350288	4.77854561793082	5.0539990128648	5.67585905959523	4.67525380110611	4.90397347131788	5.08718023617497	4.67961030890653
SYCE1	4.37826810309998	5.05588517165822	3.02400408299404	3.1625042022919	4.4817937172328	4.0925113363988	4.81667537766457	4.19074215238459	3.29627897671996	3.45671237574623	5.02798230949687	5.43610861761434	4.41117432517766	4.50954929361036	3.2731601732493	3.0215740160785	3.43069821937249	3.98692351263894	3.77963932704845	4.86398907953383	2.94936460970857	4.13817151686469	5.39931394707091	4.32678015716253	4.87042911958723	4.31845213919122
KCNS2	4.25987746947119	3.87219107068586	3.60717692839642	1.60701974501451	3.62033634508195	4.16326153674696	4.39546061293666	5.07009277675129	4.37462665213686	3.8288014466597	4.48828121691884	1.86183346753831	4.94284346160551	5.49129837567131	4.48425500599445	4.23579413255745	4.09591410809027	4.00035411916611	1.64661513612046	3.64120161594782	4.70839066007795	3.94429328760619	4.56832646866352	4.29800545147268	4.68303562551232	4.38246145466453
CCDC187	1.94972928055516	1.64364998805444	1.79102592606383	1.51808591849795	1.57338913293758	1.66275978274645	1.58206677543051	1.55878064149635	1.59581393918272	1.71879322241178	1.53492946279979	1.12486969158968	1.84859861602786	2.06133351845136	1.93620467249339	1.60279512796701	1.76753990626323	1.59595628536418	1.82770989098179	1.80617520257163	4.00863910774771	1.70668699808537	1.92040689950042	1.9927533164992	1.30645909258829	1.64011970595127
NLGN4X	4.61160087607991	3.93835078763618	2.28126694052433	4.08643173484611	4.27847730439179	4.53373087040092	2.83692431718587	1.99041983814521	4.65341104142087	4.48580941385141	2.20950944380739	2.00324036519318	4.345359259161	3.68503511001681	4.29934363057086	3.96459929860818	4.33870892965607	2.39321420713963	4.60361047763305	4.32515194355487	2.70385931377667	4.59023624489034	4.1512245848821	3.06096431419852	2.26042034186726	4.4665684257746
L3MBTL4	4.99068124605827	4.76584279679972	4.39077737874626	4.49737453251772	5.09501178482149	3.73993448162004	4.63768913528909	4.76488922760833	4.37463751506597	4.48229821339476	5.12510900389666	4.57438390169038	3.97327041834178	1.8929507114948	3.57569623349053	3.77173433898088	3.99601465577089	4.71325930107225	4.11125322463934	3.14942824182667	3.78198514831494	2.66821001568007	3.08935048033847	5.02261087723487	4.28076052277263	3.02043935455064
CDH7	3.88243870723948	2.2904796152288	0.427040372129583	0.0745528059628615	0.623131298675448	1.59805410817165	3.51892802536791	2.53522485775534	0.614256976256589	2.75839073893433	3.15649788715544	3.25594491542419	3.72944159282901	1.82833073353497	2.74134905732958	3.64681103618079	0.353876334839205	1.92976019817719	3.36795163997058	2.20830434072237	0.144104577144357	0.345127186110026	0.654677834345408	4.01428287437806	3.27376550882071	4.4754319496227
TBC1D16	2.98388673909746	4.4172869531724	4.92154496712588	3.41742130036041	4.50429310022774	2.59402795523263	4.77857720881141	4.65827193779485	2.55174853848212	3.4859062097933	5.12212138449479	4.05288584445295	4.99453200285051	4.71027536719506	5.45349646675723	4.47725166727938	4.26924439333171	5.05795152865379	4.55929649398009	5.23808174584777	3.75302033373484	3.09269625434226	3.62833826885417	4.60949461814665	5.26915378598387	5.48635116386609
ARHGEF10	4.01409119813948	4.58067508626286	4.12887489654088	4.32677674933016	4.22653765799168	4.32733163615505	4.4786082903725	3.76525995657538	4.66535576120899	4.67001599019642	4.11279691038119	3.40018826123682	3.70110834357301	4.54130246456972	4.11559246672018	4.82166051874297	4.13108974464235	4.0252355622772	3.5432208473395	2.06796537617504	4.23294967012366	3.80032541978497	4.6160131895564	3.960007075894	4.23017433268484	4.1861957000332
ATP8B3	4.1337010120294	4.60158500907087	5.20328067576639	5.67674516852476	4.88818469804547	4.52204846945898	4.30234522217155	4.61990863303797	4.7032834991528	5.5278620859855	4.78132978130915	4.86248598646299	4.55042626402521	4.52426185031626	4.91500256642076	4.86112029094993	4.79752161381689	5.26866196997072	4.36430155208956	5.33553363408347	4.75737587538603	4.99823145310095	4.71950743878361	4.66221131713618	5.00373431898555	4.79807707980799
OR2L13	0.104828428411676	1.75830486051752	2.42415926313292	1.24832360624458	3.83329676337101	1.04794457636815	4.2146141553868	2.31581927317279	3.01983019642433	4.19598666988719	3.48264056062524	3.01670138053854	0.999940890585878	1.46533884026925	1.25447489073576	3.55963852589967	2.63258291977414	1.17812065877564	2.20324496852629	1.524785794439	0.978365763243259	3.84900043024042	0.631996500036092	1.58308228853666	2.59280050147627	0.371416659677043
SPATA6L	4.60440140056864	4.44893499946163	5.28280544733581	4.50820080431787	4.19972028809256	3.82250265270332	4.84712850903152	4.40638262645134	4.58404321905495	4.44258225038807	5.13978125942951	3.8394539644134	5.08590002881719	4.81246290690421	4.66252107964869	4.6111810573039	4.78542192038489	4.27526499374918	4.68088465725102	3.94381587292637	4.0323567623327	4.79054149850605	4.68299548264508	4.17436855202809	3.82979555110585	4.8148762899749
CALHM3	2.26688152613432	3.54501790322683	2.05526230457687	2.10634927105668	1.86485938689528	2.30721089182153	2.2341748558894	1.69878159259791	1.98448578814989	2.27283266357249	2.07234468244484	2.09298202920758	2.29514144296261	2.52931185403908	2.35013684067677	2.21172417005264	2.19171171264899	2.14055887768457	2.16901711589029	1.83780224896739	2.21270472719102	2.17550530634369	4.25444304970413	2.02390311775396	1.95525910444952	2.91812022777086
GLYATL2	4.28125528172067	3.44523050979382	4.59261145130608	4.15836808016948	1.67800907100841	1.72970642414369	4.13893764849364	2.40008643828873	4.89707961733462	4.57494897258326	2.87618816331374	3.73328075319389	4.97475853015618	2.9588650907008	3.7702763352826	4.61520922100168	4.28216436559975	2.62603064414448	4.53695386278729	4.90572907841861	1.77546448123747	4.05255330946074	1.84097623233419	2.42670946344224	4.08882081756993	2.74897089479535
LINC00593	2.48767426648751	3.55502228544576	3.3654476221366	2.86824919216681	4.83436667418751	3.16986199168531	4.06506926572869	2.49487923783701	4.10021650153352	4.56123249746723	5.0636577780515	4.14801939080382	3.44916280647641	3.95517697132588	2.8804745127655	2.50641994730793	3.12176967277282	2.35345461875885	2.38231376646637	3.85818554320979	2.49115280211219	2.77630045160215	2.60921847475105	4.00782185855072	2.80011445084775	4.37528844605384
LINC02363	5.6318877106227	5.72785374311004	5.04112646196214	4.02567794685241	5.23164689042732	5.24843703610172	3.37611099896057	4.83447822402514	3.76326910897342	5.25267432921257	5.36048976200062	5.92022970345501	5.4174254073278	5.03149463840668	5.20236371465842	2.58022724189802	4.78435453439712	4.29545779118747	5.19855117069722	5.17873818395984	4.79430090307024	4.88909671733508	5.53813107651388	4.11828330434439	2.8311919919838	4.82597163323664
CLCNKB	5.55367991974302	5.56874328931191	5.45419955103379	5.20710744878531	4.45261319100218	5.13209798631813	5.41682564235228	4.79788517711252	5.34590442317926	5.32106151324267	5.42564101930505	5.47099315939146	5.28081641919547	4.8905943999581	5.07638973010787	5.7180386462837	5.28049435739096	5.00123900601353	5.61780209540462	5.36895392462299	5.24845366020232	5.35331486969026	5.31421034311765	5.70606425156192	5.11545377228913	5.54090898669841
SRCIN1	1.84181079654597	4.10655549083583	3.40592670831251	1.70880974154841	1.55257224671467	1.74116568298912	2.08879113388969	2.4076691947624	3.31954814521821	1.57031555098852	1.88445082943451	1.19752807794337	1.62804868981723	1.92729168803413	2.12969244177515	1.55873796089139	3.99165101201164	1.75945625825329	3.54828286462764	1.99825853685964	3.96637764000852	3.95853069308946	1.85241078966413	1.68545841059377	3.7182686045006	3.77382985864149
WWC2	5.29539890117858	3.41118748045378	5.52246836081181	5.56045403120963	5.30506147449544	5.07627571929131	5.02698431051195	5.06013587188736	5.10171157751524	2.39971864059285	5.71179373339918	5.13572100370758	5.67127769032299	5.42955613439999	5.44587870844053	4.94053540099408	5.4860786146008	5.27483473348505	2.42232327136199	5.25408539216377	4.88296563545842	5.20840604395933	4.52966656081046	3.04296292668668	5.36149841665881	4.83400886700082
UBE2DNL	1.04253717532289	0.97807543533631	0.966328115423221	0.846713154610275	0.811768901491026	0.799561493444463	1.11093877151701	0.813485179525505	0.876644333163194	0.927137104274187	1.25392497162894	1.04929720056167	0.939226785417262	0.577619037022607	1.0386484999522	1.02036604950318	1.00095912681156	0.946289644204915	0.90746545823971	0.999238574627984	0.984642575823681	0.950633869877533	1.03949671074874	0.763168184558023	0.986909925436499	0.975699647051278
ZFP42	5.16784704231018	5.94452424228405	5.13258399069546	5.35701011001861	4.77120870256185	4.71864097723157	4.95123936741024	5.05471373704161	4.93204354406837	5.19018179332412	4.75326542218688	1.25082490675727	4.21840304722907	5.50927401115485	5.05515466540826	4.45710411840155	5.34132730723841	4.41898944495739	1.66855049890457	5.03600032574158	3.5622211477516	4.95985993177143	4.69245187694016	5.18649710742765	5.10829665467725	4.7797706877027
KLHL30-AS1	3.88135451935164	5.60213103385787	6.11611997573041	4.90745463383172	3.96176630492479	4.67794270020165	4.34104329975222	4.19743652404043	4.20663397765126	4.20490039324324	4.42810359041446	4.03216049198049	5.79228618908784	5.94555451120366	3.82773382761176	3.73958637806663	3.96932187396454	4.02504890164242	3.95534678793329	5.49385186131316	4.14682969283811	4.96091281228695	3.57888939048348	4.0794540347807	4.50470266548795	6.76873620183787
CNTN1	4.63125787951566	3.56601397222348	4.28447845491776	4.33121561226455	3.88995568957268	3.34806017509397	3.99217034909438	4.09732515585587	3.79111998109579	4.51289877313507	4.23321480009253	4.55529390539344	4.46666167567488	4.36212056411457	3.91385835689817	4.14605638736277	3.50312544910533	3.5396391560095	4.52829199539288	4.26457875605428	3.7473494222441	5.10768927598038	4.34394525051628	4.17902374326523	3.66343361442427	4.65115346327036
FBLIM1	6.75295164184131	5.23304650050679	5.81944855730066	4.19065692439118	4.27352961118051	4.11709830323392	4.22697265736698	4.13522256420651	5.26911178623286	4.10501491110934	3.99266871182143	4.28060049395034	4.23491828724584	4.25924465252562	4.23111919618162	4.25661491260384	4.22194885972742	4.31531134466002	4.11883298233558	4.27302640944555	4.25058414876384	4.4157704775507	4.26673983471689	4.33262534641064	5.94061670617442	4.12079261134519
RAB39A	5.31754772953336	6.1058249605727	5.72658202857638	6.36192458752029	6.14488277315946	5.41545211170099	5.91935078887406	5.73210529084387	5.86332095451465	6.16044371469755	5.65139748521383	5.9307626652926	5.91144798078657	5.77779041797608	6.10879456355475	5.95201652211772	6.00609560182601	5.9634368121137	5.76088326052747	5.91080939673398	5.97244826654523	6.33857902433462	5.89085259611478	5.8676195345995	5.97216701932711	5.58333081706713
FNDC9	4.39866605427242	4.30597404448597	2.77525565013991	2.94537429587373	2.64173106419075	2.82997897164938	4.12313109015373	4.33151858517928	2.96200983661058	2.82596943303527	3.83053276128387	4.13714601220973	2.60573962510553	4.10355383892209	4.48100827354188	4.47470296600933	3.79935544605448	2.83032300857957	2.37303784228089	2.8368888271122	3.99532798969653	3.42904020878142	2.6230544222566	2.9223531213597	3.56928240115162	3.62526302768733
TRIM72	3.55755077929631	3.98019370623739	2.11768852400208	2.09845731387564	2.21237039201714	2.01285503123762	3.84090883797529	2.13354885013845	1.8899784189605	1.84676003509828	2.60268522660173	2.01015994881087	4.12507106502767	2.48874921043552	2.35176384356157	3.59842613488761	4.25016763946671	2.29801343924945	2.09194176718229	2.5401569556108	2.12336605995887	2.20438299808101	1.80812193197752	2.061158829953	3.59822266680887	1.99815521874635
CLDN19	5.46606988917922	5.26359116471736	5.90833382214769	3.08022598519407	5.83790472685868	5.36003618512443	4.96531651688284	5.17532330843873	5.22843580907107	4.40989073085952	5.65802202263946	5.16503842200244	5.15077483988225	5.96042700749466	5.38782150823359	5.46008173774849	5.64440822125211	5.89707017656954	5.3378148664255	5.24709940434154	5.0585716668163	5.57524013806315	5.19118498693578	5.6350935940358	5.41711631639493	3.18461098571395
FBXO8	5.84322902485554	6.26300767364461	5.57124605376035	6.07079655954135	5.79001572410209	6.48317076437493	5.95187889091612	6.23377183000311	5.98847626984466	5.64869390910781	5.5098652355424	5.7370516654126	5.99819555226012	5.54344170380758	6.46860004202912	6.19164391143986	6.37902825883509	6.09194528924256	6.00418423431805	5.88422592696525	5.74103367796757	5.86717125607881	5.68539968616681	5.0867596510849	5.13262638446564	5.81343850107544
LOC389199	6.11546120683753	6.29923056685659	6.4489975878438	6.53151977282709	6.19517536102175	4.67904326924987	5.72881263770066	6.50702368947533	5.83998897476194	5.94225932206269	6.43205622568608	6.30754645072832	3.58519826961311	6.32040959223622	5.84555801428976	6.14973278399053	6.29625820281731	6.25789039479793	6.32322866612086	6.39341374092275	6.20011954738108	6.28307502216298	5.93278513705589	5.91538521884419	6.55618337425826	6.19178071659049
CLDN20	4.16939312458614	1.76926878195038	2.6943135739977	1.14683403667018	3.64980082057084	3.78223650470893	2.71090324764281	3.5697948602395	2.35562504072617	1.24069658315286	5.0833167613681	3.83720479719679	4.22776183467245	3.59300342628939	3.85697091729715	3.62243285211321	2.52512877998608	3.11417686109295	1.26011757794915	3.46017476366415	1.12500061032009	4.54920247838209	1.56073011175247	1.37243396671579	3.30073433874092	3.62872250074
AGBL3	3.73226879160036	1.61261007136182	3.4428908162092	3.22287650662842	0.804319589265063	2.9621242133683	4.50601018903223	2.84873264807792	3.89435443461172	3.45344385097171	3.25354409061749	4.08739138809126	3.90074423837409	4.38362156890356	2.95104524435019	0.860930946162275	2.19459820387538	3.39397242090776	3.7193499704832	4.74576817279264	1.45431043906047	0.986072798119021	4.35871257283551	4.68619377343887	4.67639007915868	4.46067512181491
ZNF585A	4.5883223936535	5.03612857431009	4.58194787394193	4.54591954396725	4.81058142013198	4.81734029511717	5.16626199146794	5.14415560262759	4.80913083727275	4.8489253515649	4.1574690494069	4.28151772686144	4.48349765306021	5.12477382100065	4.76687007650731	5.05363512946928	4.78155825820238	4.94021948724928	4.99244298078251	4.53260362085271	4.67424364333825	4.7331127511174	4.03124268625805	3.97942006365327	5.1617709389886	4.62788968494529
C2CD6	2.97545657827991	3.55187371378594	2.93949826038779	2.03074082967805	3.37277034726172	3.28163039858219	3.38790365459011	2.98381670900776	3.3460786535741	2.85814969858749	2.85638257037939	2.36663109106264	1.33251232923721	4.07752395535587	3.3760279101955	3.41498332106806	0.209009276294159	3.35718316497162	3.06927434787065	3.92827368282761	3.06448892513154	2.98824710109731	3.52499993893981	0.441985420616719	3.58564395933476	3.75933593701782
CIDECP1	5.31877695734297	5.46598850549638	4.85926058665307	5.09734132774052	5.23845019864417	5.09541448682773	4.95397792185926	4.94305706996223	5.44627368395992	5.05768273664832	4.87040032334281	4.99529181177066	5.14086286953871	4.73061588565948	4.516399669683	5.03680634093555	4.90365914146456	5.15443147154753	5.09704793569633	5.445715348505	5.21015158187102	5.52675925513764	4.66180580816191	5.17963836005875	5.14520728730656	5.10269650186832
SLC12A1	5.5079979673994	5.55366657410898	6.19100411020957	5.90251904511481	4.67830081442845	5.18641606192271	6.08088966870662	4.45388664112206	5.5570009018031	5.575157013551	6.17899950208702	4.68359979246727	5.44932519773005	3.34265185765528	5.93846444832487	5.67952662028539	4.83239765044258	4.62750987403097	5.84066864343819	5.82293592648804	5.18787760989117	6.09701931094457	6.27641865300969	3.09028084663078	5.5872974457277	5.99994041840371
VWA5B2	3.34366448437404	3.35478950017062	4.16415165644562	2.30247310068229	3.68881613486763	4.40307386279646	3.25299780093467	4.16458190988892	4.32962120703371	1.9780463406938	4.66015237608853	3.82668619983177	4.9707424089424	4.42419933608525	4.73196561633735	2.26211291491646	2.01474289509467	4.53514659972225	5.11168905467788	4.18567541448959	4.49220995787153	4.4500178704298	2.15673684579151	4.53783363995873	4.18069597442243	2.6105565418838
CFAP92	4.71858998147838	3.95662451698137	3.77507036373957	4.24866596977573	3.74477074105544	3.66134844763809	4.2498395733676	4.43434498388289	4.58931291507019	4.75389090306877	4.08374766699896	3.84035220935558	1.51530154794324	2.21283839894627	4.12569664448486	2.94627233556759	3.12574195144596	4.4643502077948	4.73475251397758	4.35250636269287	5.11767005895564	4.19813697892742	4.23833637562258	4.64919086809951	4.44817912020915	4.11131833101437
SDC3	5.55727362252586	5.28896792788287	4.99970422737253	5.36227098961434	5.21048166206409	5.26938361366052	5.48001792371432	4.8901059752234	5.55677060271081	5.47772595847825	5.5340398057861	4.81497511692559	5.63119913241726	5.82664657493716	5.41632754705407	5.20623290633975	5.17544769398018	5.546294823611	5.37012926793288	5.56097354144855	4.35382936132689	5.34176181620316	5.53262660578638	5.38326122993625	5.53851733955167	5.36096715609404
HMGCLL1	1.89349135740254	1.79303778006395	1.67681178574347	1.86756716548277	1.98857507695619	1.71053164662253	1.72267699409115	1.56858078527066	1.71504403931082	1.67079007234556	1.6533350945423	2.19568447955498	1.89104731392645	1.88765110036914	1.45050198505903	1.60094847100276	1.71150820389532	1.71339703357574	1.70658873664409	1.73620971408124	1.64768145804233	2.10136461854748	1.68076404051268	1.72718938677945	1.61319687896837	1.75700914252866
S100Z	6.07308923932629	6.13094258372216	5.79742529653045	5.91456847948097	5.66082603200203	6.02821857624873	5.80542765521533	6.29648174397599	5.24122739586296	5.60043589869984	5.59557246056206	6.21803338592475	6.14542901380777	6.10910034652492	6.37886841900344	5.90146152923042	6.2839682911518	6.22981663112761	6.16126120355275	5.75098982671428	5.77442218851902	5.98619689213045	5.39203199717941	5.95618189732499	5.58444551043776	6.0293388031537
MYRF-AS1	2.46341375581413	4.36388751492929	4.10438788855035	3.74793585131015	3.31686935046739	2.53540492630556	3.79409375378753	2.74062266669297	2.61359944070226	4.13056042531578	2.44534746189391	2.29143511341003	2.39370073986166	2.66483022214157	2.34077472232235	2.85913923902177	3.26786303276445	2.63224343558277	2.34672995712127	2.42556489356699	3.87967821523035	5.10593200860599	3.27733654089518	3.61547266494286	2.46216027921161	2.31525522346009
EMSLR	1.06903364998352	0.723268160141349	0.873236994491775	0.646060913079705	0.500922955675576	0.26961702999913	0.758116530763151	0.580021880799858	0.543626625589787	0.742657377620181	0.814664293481459	0.298152314774228	0.741485641725715	1.3709398803494	0.648792954235577	0.694308286014437	0.517927111978391	0.406721952185637	0.508128359060367	0.573879920173486	0.59438308059851	0.751010223418389	0.869949993779679	0.611665545485447	0.555741499751815	0.838166732274455
LINC01580	1.53140369506993	1.47447825518803	1.59866032368992	1.66305872085499	1.52138802675766	1.75223511350332	1.58847077788875	1.50207112889814	1.52218336127803	1.35283427656447	1.82399266466451	1.92525660538349	2.00919368133042	4.03019156355885	1.78088092387062	1.8861649768454	1.58589230316298	1.50008065597263	0.451656318793712	1.49335742885315	1.62643124483996	1.62153315922855	2.69932838987744	1.66527260309952	1.64639993496081	1.60550368915602
PCBD2	5.51765701025522	5.99166225984589	6.02209243175192	5.95579023799513	5.94539486670078	6.04246512342574	5.87828224496625	5.86456948417851	5.97678337023973	6.01344631983634	5.27830637844303	6.00974194021458	5.70396540859827	5.73789277039554	5.97827734704222	5.8878910150083	5.89889954070345	5.90953454810498	5.79791060079835	6.16360265954359	5.77504670533615	5.93312993077021	5.3908178313409	5.42258049822208	5.68687566856716	5.58998674915403
RHBDL2	5.01508934453986	4.88219896558697	4.43196563692225	4.74796437657324	4.4505519727452	5.9985924514341	5.1149156980568	4.49565277859842	4.93447971536825	5.53633829822545	5.50747827876007	3.99486889721851	5.67454470325905	6.35937645687218	4.22383292950347	4.58604139937542	5.2507470742033	4.8344586738975	4.3039653762195	4.75355128988538	3.44418284261253	5.34101380751924	4.87907406206451	2.35123306368342	5.49850029966404	4.80881584015352
HYDIN	4.59686664647216	4.09989807166686	3.99706208104417	1.69431404659595	3.72738569900145	3.53853051071045	4.55397267583408	3.72251822530871	2.16789734623174	3.73419673460845	3.76808253778209	1.43410796285143	3.7843409895153	4.18370626263515	2.12739602175404	3.3636270867801	4.03620095640204	3.49145677088981	3.47933608339789	3.61601348436285	4.03469718578789	3.83855619559744	1.51487152565257	3.84828405726062	1.63809905248626	3.93263524527974
ABCC11	1.31912187050029	2.02133327939764	1.96348170053013	2.33788396831395	1.91010730875658	1.79047983991252	2.29512602715999	1.77054071674904	1.84286201628488	1.90049571415619	3.42389347646856	3.26938363026624	4.13649871188962	1.73084010230074	1.76843240755093	3.02193009623798	1.81675290333902	3.23773776761124	2.10698890738539	2.30385912445786	2.00497060623328	3.16919214500966	2.40293141218098	4.19435097295523	4.03185521295849	1.75694553303087
PLA2G4D	5.02469170215519	3.1539892292663	4.4497451127018	4.39374566612434	2.89822665876468	4.01584307928636	3.96322229532152	4.18702543916801	3.85680660857667	4.08289399337137	3.70905536522231	3.32939090181906	4.23779552326312	3.19605005339013	1.87763787318631	1.82508446601039	1.83690300910915	3.99930504413782	4.29405380328889	3.41809027231741	4.32079145112375	1.80394927705973	3.74468427988633	3.8994809734647	5.48743320243184	3.83620418677535
CFAP69	4.52934890631815	4.2888745049438	3.8342872592005	2.9315258331498	3.2058388853351	5.119188584152	4.29917649830862	2.46864640696731	4.75890621175848	5.03134988416408	5.14220294691466	4.21676993410638	4.09728989341239	4.29895504350115	2.18026169794637	4.30244515831787	4.29647540209155	4.57980648384272	4.47183907057553	3.8124356911407	4.78253574311664	4.50396272628625	4.19225909236423	4.30165555637699	4.19833519856552	3.55913911608787
SCEL	3.43231369738528	4.38811892622305	0.55273754104354	4.58664813258801	1.70205457995785	2.46062878491824	3.34842776020641	2.65574861311578	3.18123953810085	0.799410333700143	3.76919951071719	4.04190195479411	2.9805316902816	2.79692340340838	3.5014780125757	3.63066376016415	0.830122977259165	3.18504869821298	3.06833508339326	4.75608584736514	0.94761945528577	3.72650913591405	4.32836261770625	1.41090725944719	3.34883861334439	3.51685313393978
FUT8	5.82817228164298	5.47897338613706	6.15283423918745	5.68043466372358	5.45807373922041	5.8200660488659	5.78307781865474	5.66096544794463	5.59563881736061	6.4964041087774	5.63304936020197	4.9746243981062	5.85127951736962	5.80804744499561	5.61299515659157	5.85109066836004	5.40361943449532	5.5169181488677	5.82846423264092	5.64331291096259	5.7489059559345	6.04540892002986	5.57316367717114	5.12207957861921	5.803631533076	5.7409934345083
CYP4A11	3.58190298943379	3.72894000413694	5.12456961690104	5.35535340281188	2.1835448445119	4.81731727978704	4.88705011151388	4.52042502678535	4.16270493477811	3.40819801274349	3.87910868349046	4.774464419755	2.52314750500397	4.36645052069644	4.50206395075468	3.04594962953388	4.5931793845344	2.21891539891662	4.60721530557622	4.41627809539493	4.8122920534821	5.28865880915477	3.93485713457476	5.13674055792052	4.93882115230203	5.26365102016157
ZSWIM2	0.360206358908911	0.170114276521516	0.397427645171689	0.362088193449204	0.329958885368536	0.611813716308743	0.29185411490762	0.372789273450493	0.2978788475445	0.168959395990619	0.266751986332416	0.118380272602879	0.157478090942636	0.245241510300487	0.0929650962910865	0.0236067961526101	0.0845805178987727	0.39485881634221	0.205706351963362	0.0533087307171953	-0.0599409114291646	0.352801712288161	0.243213362032124	0.349946266134048	0.323871390729688	0.238086284632934
FAM230I	1.60778590826646	3.80379905445973	2.4890563042268	1.51764733554009	1.28915101467111	1.4514726186937	3.19280340718887	1.36411191523365	2.95579596549736	1.52864342428115	4.12862525508572	2.36478622982935	1.59291015069444	4.08925730099594	1.45026936829569	1.28498535797694	3.39576422264228	1.678956801213	2.48529469444907	1.68523368846931	2.42344485634856	2.13664667028272	2.92936141940351	2.66309706954723	1.50494709815955	2.93328216037165
LINC01234	4.24847054831367	3.26932665523255	4.0049390857294	4.33874441384089	4.42138263485634	4.21206189129991	3.97730837028025	3.85879085159857	3.27230993969038	4.14521430375075	4.34082089834554	3.37158738987042	4.75467125383381	4.36358165413987	2.88899188109132	3.85312086893529	3.93205131932103	4.59009299004098	3.15662354824564	4.03712723118596	3.71005683374819	3.53781376876305	3.89431792911618	4.17320430691279	3.89221457214689	3.96881459419278
TSPEAR-AS2	4.30543862813629	2.24368640728514	2.5700587879899	3.20945974471358	3.76856576727653	2.34824767487876	2.63104329163855	2.9901709189359	2.2581098439753	2.40535524579524	2.44973466688175	2.17232360879574	2.57269436701044	2.65335420511292	2.34400606784559	2.79114545995963	2.21995806228253	3.1898141665111	3.60506606894071	2.30542781609689	2.99229250530888	4.14345279440293	2.46223490614181	2.25985095382702	4.50907507817819	3.03069795471674
CCDC190	3.29941225432241	1.73081486979452	2.69569345870512	4.31253451143973	3.36049842012751	1.83170711104003	1.80542783158613	3.76612574628208	3.0193648771308	1.70510964178439	4.23963831159562	1.487980127843	1.17108819842501	1.25193876894224	1.68313508475627	1.55831021395582	3.47093156713015	1.37373413349266	1.2678145780596	1.41003191027922	4.34024370928414	3.48152985614355	4.65204462876228	4.5656533741207	3.94647372707371	1.39549878600167
FGFR4	4.92292343873876	5.45560114527822	5.2858395783913	4.62415814081921	4.06051132284606	5.40229876580291	5.59766010568605	3.86087583974357	4.74232531563972	5.72645419068201	2.38112306023376	4.93330923868074	5.86711448319734	5.07527027558667	5.3180985938349	5.20949404437428	4.65247472744901	4.39467822149567	5.48031321190307	4.88728816595478	4.85376889451214	5.48543072274056	5.5100864351701	5.27194866793937	5.2142629640413	5.50228454343006
PDILT	1.28555378426503	0.612971297480762	0.925751462197347	0.679187143040684	0.718765927997302	0.838032132231355	1.06521104386222	1.02282324314151	0.813142243541729	0.885402795868239	0.959501351411333	0.801527280719189	1.04049479380863	1.5040728512601	0.734836553675953	0.763670992563	0.769800922709263	0.656704016589934	0.782036895521904	0.856292373059437	0.809090358558561	0.995223216308148	0.709346303620592	0.813803271973414	0.907929354145871	0.888721575037452
LINC00051	1.66688534315529	4.51864488567334	3.32893466218244	3.85904615522322	4.45673233586563	3.23498753599631	1.14998715893403	4.48628738130004	1.94728649061004	3.95645882886348	3.87689193024186	1.59455450103848	3.37586754194673	3.84858355502901	3.00286000825702	1.84387584695663	3.34454041733582	1.88806536307842	1.89800917677886	1.39994644776664	3.42639860111968	3.5788247087915	1.57198464740576	1.26695744569299	3.83669171537327	1.82450345323363
LKAAEAR1	1.63500231533925	1.73361561009292	1.76532659862013	3.58121584707599	1.72001041240214	4.20129753268411	3.18541623746932	1.65222358804125	1.75773201826853	2.5075871765512	2.20247789970374	1.64694248970445	1.68195223829658	2.03107986613496	1.69650350619367	1.75915565775636	2.15455226834461	1.70838736329877	2.54954103651517	1.90872120579794	2.1769469825122	3.09649496472193	2.8198978284535	1.62398629629372	3.03109233582087	2.31069225599055
DLGAP2	3.16193108984496	4.5316126172324	4.61347206253061	4.89089789382543	4.48886506201464	4.69359912478042	4.48097953249855	4.50197102679425	3.00203787408396	4.92775837475163	5.47754000599427	3.41860551135987	5.0455953773206	4.61332699491412	5.54770930478055	3.80966985393458	4.30500338697681	2.9324914068602	3.11569389404121	3.13185742859764	3.24101225837534	3.68534428605906	4.70466551496331	4.78749274978638	5.16697541638289	5.41064333585712
LINC00317	1.71477585083693	3.31286115731907	1.92192802693505	2.02630768961873	1.84423824545738	1.78564370268982	3.76116359583692	2.43078691132473	4.07434664443884	4.38035209400607	3.59008970127633	3.06785236047368	4.59304380577467	3.68761074065641	2.56844279653259	4.3964658936684	1.91578067675243	3.95195555154612	3.34948318028262	3.74879160554357	4.31802152965368	4.60052441187589	2.31255124937808	2.73008773254772	2.07877674678957	1.83458671422897
ZNF396	4.139114851379	3.34146192495966	3.70565453968323	4.79086215176028	6.0097005888062	4.94960984624258	3.6989562778349	4.80330002767964	5.14361193957339	3.64036102188338	4.69094683716016	3.17795934175142	4.15885627190589	5.28648104763118	3.42261318589424	4.74567924886757	5.15222680415265	5.25782845353602	4.9400559329439	5.91376776563333	4.10857655158777	3.20013096581598	4.1583377350963	2.98150781257065	4.8439699161919	3.58949758428934
RASGRF1	5.25005171141541	5.43670633349087	5.90356426805499	5.83814501220338	5.40271310348591	5.56668176143177	3.54013680440204	3.78955748751247	4.62341004841521	4.9530526218229	5.76984947235941	5.31006984580266	6.13030855260132	5.49002876078502	5.39836102872329	5.18356730056313	5.1456457430207	5.64579944867786	5.70698215493993	6.51724295691942	5.70923762532012	5.42412174744051	4.72931650833482	5.18066468012576	5.95298566656792	5.95184354916588
RASGEF1B	2.81344935417314	2.86376924510906	3.74128167617476	2.95030658653746	2.22958997023302	0.972559941816158	2.96631819649314	0.738716056186298	0.763843592684965	5.96425952721972	3.69702607880047	4.77631873581944	3.86853412517054	1.21934407644683	2.26584968278282	0.734242702746545	2.85134101137871	0.919829865140236	4.30997372831665	1.18503873757949	3.57652375303705	3.79181013165732	6.26195383651508	6.33239382942441	6.33384696017247	3.66151587758327
IQCF1	3.72703058014341	4.15603183071987	3.68896853346176	4.19010041074932	4.16282402084677	3.00230079717079	4.67759334785127	4.23505853013955	4.26625004721172	4.224239495812	4.95522459735128	4.24309412694016	3.73437190045547	4.07790574656766	4.06946440570654	4.28503978845024	3.57122896367738	4.37181368445866	4.19652221378679	4.2044112615809	4.20899237328734	4.20544068416243	4.49014037793466	3.84218421369173	3.92559825045611	4.10341759554001
LOC403312	2.14607386627178	0.0672987248428112	1.81503850664765	-0.593357931322373	1.78188450578058	0.979713847147003	1.63740987593823	2.61976193451957	0.198936783021699	1.27256534265417	0.952326699277118	-0.313989310276356	1.75836725137258	2.02105386345756	-0.957988692174396	-0.0395097416230286	0.731597008518313	1.63675195496021	0.854292775557113	1.12219797007569	-1.19180030310741	1.37198414322091	-0.209947939046874	1.46767984377886	1.19719675393407	0.289014875890004
CFAP251	4.53102224321341	4.06088357350857	4.35155964959633	4.12467071486615	3.74794108077547	4.78978595177157	3.73460754697945	4.22810986426694	4.13298624187443	2.63108220418407	4.40745370076062	3.77232330702588	4.53349832825225	5.41724333227816	4.27157273734001	4.31640142107196	4.50812620718863	3.01242657563802	5.12007855734742	3.25122200977516	4.07580600817575	4.38783154901223	3.99443364778691	3.92858273056151	4.7776779929416	4.53134999393846
OR2C3	2.16629114647673	0.266900973311225	0.330446822166861	2.19126163102734	2.11395799180257	1.49818231365743	2.94178147547849	2.25337803160695	2.40734405268824	2.52387709195058	0.252052550537684	1.37915397565397	3.46384995932323	0.745241478919872	4.31867491078902	1.98310534594119	2.38673817737863	1.83140378351513	2.66404252169502	3.64584613472676	3.67971469954187	1.00812316587547	0.440544558676091	-0.0696991640695672	3.3635183398062	0.913125416004084
ARHGAP20	5.41848620617032	4.19880560484264	3.48144417108598	5.05652507261746	4.53922183264772	5.15220400916854	5.64983120372963	4.12807566711187	5.25726421645991	2.37631834091583	4.9412849922762	3.92829103389422	5.27460766941089	5.72128241740802	5.27374629677749	2.22476435996227	5.43057172672681	4.9930474149289	3.45377774109036	5.29382367783668	5.50408726091764	5.37800111707059	5.334773210825	4.40964099537026	5.17650150366278	5.56486353130086
TMEM26	1.46593171774467	1.12443826360121	0.571945004185278	4.21292934130143	3.98636488216669	2.68790203379159	1.14553467302718	0.609337915606457	3.21505302409118	0.949349613644584	3.91006615138739	3.04678381063126	1.18179411505553	3.62854443341941	0.882473919894096	0.63705515911922	2.54552149920934	1.09633239514377	0.628668187713914	0.969193037230184	1.42140795177952	0.572518514707929	2.91101608448472	0.983159381743701	1.08627781939596	3.43124342314053
P4HA2	4.28252346363441	3.15676668522903	4.20875038773281	3.74013494715745	3.83525369006906	3.90590180086061	2.9201236901027	3.77988506514938	4.03347235582535	4.02552404388524	3.6152914238353	3.49982664178143	4.13425617192108	4.23733750281391	3.61848953188847	4.08531948590465	2.92866886644987	4.16175609984623	3.76205161420457	3.96018721032349	3.35911570465485	3.68737209912637	3.83200909652712	3.92217906210209	4.22770924976544	2.54298117591137
CLRN1	3.43961900658855	2.07051419136298	3.8991795478873	2.05118481517699	4.0012449381218	4.02625369856868	4.02480511320314	1.20085675558022	3.16686055249893	3.47272407462672	3.54051736671012	1.27765088209186	2.40962529578368	4.63519748737133	4.13833960866334	3.35941133618023	4.34629287886339	3.36804126198348	3.43531883344313	2.7926812228956	4.78720928068497	3.57369348894462	1.36485960995887	3.11506734551852	4.22061792692365	3.61615700560453
IDH1	8.75846755611738	8.05611072454323	8.04722667942013	8.20368087372537	7.92667905366827	8.7377028815408	7.50099124692377	8.27238515204782	8.42427764737997	8.14325409541927	7.94585035370473	8.05035308383257	8.15008508003569	8.73153267823901	8.77531081470891	8.27136471380204	8.57515961459226	8.06894916949791	8.05896364243163	8.10369175673632	8.05769996026805	8.21986928703618	8.16885226355256	7.81511035316608	7.83681762501845	8.4129303770193
LINC00612	3.23045338078515	3.12168618348241	2.87615491597594	3.45590489811071	3.37915298096225	3.79147821237796	4.30419349766847	4.10888499150515	3.39594618172913	3.69418636586373	4.39335675570898	2.33213388484026	4.25238777599297	3.85793870339567	4.61122427198023	4.0242243365577	4.23798248777527	1.41106362657109	3.40579524869157	4.65090855770649	2.84154420645342	2.62250593067518	4.28343110794347	4.04677651432914	3.7089214956601	4.03550001867585
TRPV5	4.69752620836305	4.39175092891686	3.74739981852739	2.57470821869439	3.23200714465358	4.85127199330457	4.3151132029817	4.5930214346282	4.38350173728028	5.04980026722293	4.86361964493992	5.00777426728424	4.90196940808473	5.00248172481854	5.11884233819913	3.03717241646339	5.03490713090985	4.36962842066297	4.51386986521548	4.39284794778821	4.82699075826653	4.57395355777185	5.05724122848422	2.01859168806128	4.7388357131386	5.05119372115629
LHFPL5	3.72479718391136	3.04857554039835	3.45023971401552	3.74258774006613	1.53534573537146	2.58197197406814	3.20403139688291	1.12092227405462	2.90908907547106	3.24091773187984	2.95693630431677	1.24787737083573	3.05935048358483	4.22442850381431	3.22458714327255	3.01332639406856	2.81804910248176	0.867659607144154	3.02666702245622	3.95104104619229	0.832255753135776	3.10049699158458	3.13515677894201	2.62177399294591	1.22024002634735	4.37565003996902
KLHL40	1.82239796653942	1.83555496819092	2.95335765751202	1.34649008651993	1.72404339555674	1.63692791509086	1.61298065296669	1.66275232107256	1.84011141265426	1.80614736966304	1.80703932670817	1.57650882543081	1.75167694704552	2.12109773169622	1.88115573659194	1.71066605347817	1.46076895868648	1.74274499033026	1.68580689774722	1.96859213249131	1.98757245631127	1.75861679272264	3.85607395584824	1.99458813638138	2.00005201221302	4.00373396858552
TSPEAR	4.43290559030131	2.50824508168698	2.75747454844479	4.4037949953043	4.93513535823501	4.68559011986618	2.67274970858976	2.56986880357564	4.10985747486156	2.26506643600716	3.5824622902985	3.37672827170122	3.62129503643504	2.62800066058535	4.1377320953913	2.87748600339008	4.47023364229039	3.80614599678182	2.48460407300633	4.41267853844056	5.21065331650837	4.36250062052662	2.38838606886303	2.70947234427924	2.51033481108905	4.77104055716645
C10orf53	4.39203791146401	3.71087161545278	4.1556824944908	3.62424394825664	1.75853740707058	3.74802233659301	3.163282653731	3.48667929123331	1.53711714001152	1.54639543296102	3.03383147668792	3.38485520251807	4.0497379907273	1.94479714899413	1.69920027767721	4.05854372377029	4.23180340552565	3.49485720473006	3.01506181181948	3.52878166274875	3.20048179304672	3.05666967536607	1.85528518289816	1.5875607256294	3.77901133631163	2.66268750368636
SYT9	4.26938674168049	3.90574587273991	4.48854632760907	3.70725298469075	3.98179684414044	4.88005282135127	1.94546473374501	2.66853411289577	4.21425202243946	3.81895361427984	3.4980995753383	1.53800456719735	3.45053111190813	3.93036641798136	3.97743708148733	4.23661035863684	3.34995777121827	3.77388082503314	3.80286507905617	4.26979271466922	3.9318351823645	4.1349319147878	3.51180707613396	3.93808652715048	4.11406688717025	4.61808786716997
TLL1	2.62170558513407	1.28879960486963	1.38136754270855	0.825862358753419	3.05711840281813	1.27224754009116	2.44916975771976	2.55909836651539	2.94127717090151	1.1931943295278	1.22485482791723	1.66574912074984	1.28213320037806	0.876327623853523	0.924674623098102	0.964728037154038	1.12219261482023	2.7405065134936	3.20226823442767	1.33589260335846	1.15301715349165	0.429029905410943	1.07670167561096	1.81897021046211	2.97468238954648	1.52397621921168
NEK11	4.4118754032505	1.75557190583752	4.41229860003299	5.16704818162239	4.40889791597548	4.72010286041753	4.36722382023576	4.39152705470866	4.41267140067654	4.16823234645967	3.6705591180909	4.1104074392856	5.1451546559806	4.57335779848064	4.56848879505935	5.31232834895289	5.03057857454403	4.63324925770247	4.83231012259976	5.35988743977898	3.97250887426127	5.01131877831901	5.2203267387481	4.34532219916436	4.77689391823224	4.32432564511234
RPL13AP17	3.59432037672599	3.65775261594122	5.12323332318023	5.79440694966954	5.59460813588213	5.54223706101424	6.03547582490824	5.84156432261825	5.12142835823531	5.7062993341551	5.56732952946743	5.00854854682241	5.98765599805285	6.10147904695514	3.59560785241198	4.54805577823933	5.75624281540339	5.69732176573736	5.66248444223677	5.86759512762906	6.11183746482292	3.67361511609249	3.57607146081781	6.35914970442376	6.09972928911034	4.37149919027611
LINC01657	3.67249846392508	0.918228507871873	2.3511809100652	3.63244979850606	3.59618094084274	0.853601733361811	0.877278659281257	0.797527475663045	0.50638041690322	3.10073018537707	3.90335213648071	3.50714480450841	0.773730452398757	3.08625541035253	1.69532056324742	0.898749273023191	2.45531963836554	3.02483544476154	0.839644467695431	3.82596933850588	2.40465241352348	3.28031019507287	3.29995109331634	0.643693399833665	3.56264120428455	2.73914107128654
TMEM182	2.70523214008941	4.52573849461886	4.08984119936562	4.52369742264386	4.44226890048963	3.87246328019016	4.78394056845199	2.03520722617711	2.87811466669725	5.00256951485414	4.69170062531829	2.92889008666208	2.80518585978419	4.76814813183091	4.58636368807626	4.33785338363748	4.03350051210665	3.59503945517191	4.38804568627682	4.32411668391365	4.40243233736279	4.12021799559302	5.14342221186164	3.77850671199773	4.69925405121351	4.03466293434864
VASH2	4.43794551522206	4.85741878919938	4.74262817327458	4.68189707407334	4.97435641501339	4.49441745675399	4.81311043763722	4.96478574076108	4.54699719736242	4.73559297984135	5.41533709632399	4.80022377481092	4.76919244693622	4.26575715239194	4.8628619705282	4.62646165605713	4.70294678414902	5.25359635026279	4.93614886541464	4.8791775130722	5.08442222522891	4.79405512196684	4.98589106038349	5.47180306959595	5.15731378308604	4.2238873039781
STPG2	5.20598531558948	5.05961951869736	4.84250119384402	4.83031696136712	4.29039632658124	2.96232949036826	5.05630478771988	5.08504324153935	5.04097886373144	5.02644625235194	4.99248810232951	5.24567971813112	4.91541922633365	4.61286315871524	5.00501043895222	4.99629645241471	5.1892630466087	5.66011044253192	4.80231137674823	5.4725959403625	5.27807304436748	5.45125031299627	5.34738739807412	5.11530536259207	5.00459302600603	5.0056739678986
PTGFR	2.40379745139949	2.58162950922372	0.00076900002718272	2.47627936605791	2.53729490209303	2.83778158587531	2.72200985166846	2.37990659444867	1.16741999767935	2.84215228863435	3.20906341906626	2.50667897724796	2.79126353487168	3.51654994556463	2.27308843854723	2.01042938314667	2.61602674404044	-0.101606195285577	2.04342037218712	-0.324155219026238	2.15843654544314	0.510640609478921	2.71827526080233	2.58008288663519	2.36290284348137	0.347959862536455
MPP4	4.40206740495747	3.8352688371835	4.11428011026253	4.09726686894569	3.88042103864618	3.98817267007009	4.5786740723182	4.11740659308618	4.1322921515545	2.85358567841637	3.98972555813714	3.9805943578029	4.04395144145378	4.49892295857489	4.26513112465314	4.06849184574118	4.32534842206907	1.9138652391846	4.05726685264791	3.98564894241105	4.5335654344544	2.53896695552298	4.30387906968749	3.7906663548316	3.71566860686137	4.30696711327732
APLF	4.30459797094418	4.03303023788026	4.37688850768618	4.08628834945648	3.83307345023734	4.50766761609667	4.20092310089326	3.94509925566495	4.9130777788385	4.56885733903858	4.99131228415914	3.95572695795444	3.86348282109903	4.41412732734074	3.9400023781667	4.17711488452889	4.0752405298649	4.61587152577874	4.24407428801736	3.93781101672089	4.24050823026931	4.66284046174205	3.27940651502227	4.43818154426392	3.5741171425847	4.37665291949566
CCDC181	4.64717476648569	5.04958236891742	4.11242739518954	1.5763911637044	3.6937049877636	4.21850910534725	1.72637851207064	4.93356541965564	4.35168568957302	3.80678679420599	4.94873652127512	3.14685018181834	4.78232007080389	1.56508561811675	3.1087465587923	3.09797179945529	2.60690565340441	4.37728382008951	3.97037228075835	4.37866765778223	2.81126641569676	4.10102615732099	3.86566133207372	1.480933367108	4.38989868092219	4.12972512160887
ADGRA3	0.990253070755323	3.66172359765667	4.03538180960023	3.20741419962591	3.5020971692373	3.60861627704756	2.57313065662962	3.80057435968224	3.68822009493981	3.1723430375815	3.84167693263849	0.379541029112681	3.26985343771852	2.49263041454306	2.84374060224334	4.07799881781267	3.30957259407651	2.85877201989114	2.20604217407698	1.23635556935583	1.20352920217336	2.13062028256411	2.72608361436882	0.438835129565529	0.805376455210883	2.05065568516353
ST6GAL2	3.38266834958491	2.28243291602418	2.87469806875675	3.66149930893569	1.26756961345178	2.16801866190408	3.19958650162415	3.31516120008298	3.46248867338118	2.5648899811528	3.93598258536569	2.96551722986795	2.58732318658816	3.0576124901617	3.24242450092693	1.9713191539923	3.37458505461028	3.16588103542464	3.39430923865374	3.44044839980385	3.79973282573139	1.19318178185721	2.44949993196739	2.55154475308788	3.1993530818979	3.05189598388733
LINC01126	3.44246254336113	1.77059081193507	4.15343299138023	3.65990688995986	2.30704957089472	2.92362280108592	3.29950671864051	4.34534154883812	1.72199273989929	2.66664813634361	2.00638822435339	5.28908781282175	4.75870379626236	2.31040878358098	2.1941949529051	3.19278558466094	3.14216666907161	3.93471862211944	4.79361866042926	2.45319051363247	4.41422987527155	4.79418585334188	2.21892485633241	3.19597098566797	2.12544627591445	1.93230932251442
FAM9A	3.49230876031742	2.00118891341139	3.53801964522073	3.75239964828813	0.776938753330322	3.95315243589008	3.45624598594663	3.45916129029397	4.13096489404024	3.77106843004179	4.21053838727652	4.53000069936435	3.67512458839497	4.13361103290025	3.34197261513937	4.19655463968772	4.19439014057342	3.28731881852357	0.773154218775002	3.56989270198753	4.02245509022925	1.75262845580317	2.2932157071788	2.72653363645485	3.61119025781356	3.42025632472176
M1AP	4.37555548402455	3.90987044640414	3.86822825806328	3.79266808126492	3.00743147100829	1.66005282181732	3.34040980485576	2.05782828078967	3.29836487435008	3.55748492524797	4.24487429184114	2.92519648317133	4.76233989150702	2.79446941295774	2.88150348638291	2.83364881601129	4.26543105842424	1.36485878947723	1.12142598456022	3.50297902598873	3.95501466365086	0.985854101520382	1.13547928801288	1.59779631089676	3.37939875782946	4.59382446028723
PRR5-ARHGAP8	0.199458980692097	0.305346968992226	0.635440624504772	0.57797640739944	0.842513479998485	0.532909728582485	0.556955304181913	0.861076424729015	0.557386410919847	0.730493906316216	0.845027773698722	0.912281002655738	0.678408958781627	0.531164960060672	0.128068103576016	0.619445515852635	0.681138693431385	0.56357524912973	0.6368454367474	0.544437712095749	0.991976443550829	0.886214238941024	0.697642616332864	0.734341810945045	0.645281207715566	1.00739925747028
KIF26B	4.53167307461996	2.92318615445549	4.27119718609393	2.9830609295359	4.77454843861355	2.93578855401158	3.32208384206504	5.55690767702326	2.98760675088455	2.86434308116167	3.48796506370352	2.56825310398269	6.34369340992477	5.39639567493707	3.00533249138599	5.89378351848246	2.97814233278265	4.05677140000802	2.93490545075018	4.68943961962219	4.73767768795278	2.82518263098997	4.60100787062869	2.8610868937678	3.94271021322753	3.27077016979869
CALN1	4.57470824032931	4.79048919591548	5.045448282591	5.56978227516419	4.92073342719252	5.53323308631503	5.44256906339488	5.11098281284538	5.20766569102787	5.0750842809915	5.15453295646711	3.5195912079974	5.13573960608281	5.82205832970555	4.89140828808747	4.58155876748585	5.12132548974684	5.00476710757293	5.06197587396691	5.06143955693488	5.45485159198225	5.43737659103654	3.7873795315858	4.93681611778866	4.70680597599631	5.09320186801969
STX19	1.72559622706034	0.967898619249093	1.34533135589481	1.52908292235843	3.59957040956009	0.836548900429978	1.22833254361554	0.434691586222079	1.32428726196147	1.38914703245728	3.40490782699687	0.989991108312639	0.969543984410583	1.96163804019982	2.89241961189023	1.38590341766318	1.40299650729806	0.942873448439775	1.32448464101793	2.38754352555821	1.09472332023846	2.39135598606497	1.51665198395317	3.96055240678188	1.79880332273146	1.52671404962408
IGHV7-81	3.752544468211	0.891502599181935	1.10080867986401	3.16716925919854	1.03980070184817	0.720444805970405	1.15817910239848	3.73828498460824	0.777240282238751	1.31579700392143	0.670841464382049	1.2543773974656	3.96756652986348	0.639331916263399	0.844735865861456	0.849848845877257	3.45084706751831	1.04395133005269	3.92587850000816	3.69926063832845	0.813163976171258	1.23479882044984	3.53892111296636	0.974592740255378	0.996167979871109	0.87960779056499
LOC100132686	4.70896108549266	1.8671432605358	4.86005671438331	4.81953809794241	3.89769576586258	4.47872232458964	3.77781159643498	2.49848495350862	4.08000461178932	5.22303223288282	3.01749963937296	4.36700714589522	4.6532646556167	4.65810817303585	4.06870123248189	4.41988740293805	4.29268655516902	1.74219362177279	4.57066554692006	4.93039689513879	1.5040682353989	2.40448724671472	3.15921657358507	4.24766797172566	1.89143563100058	4.04509980278767
ST3GAL3	6.45906411840993	6.19517312553032	6.84732471305797	6.40846508227086	5.89705507149348	6.289181444313	6.07333035395946	4.87476926386049	6.31792263123859	6.31665577276498	6.34096317842545	6.26943294290259	6.98702367457203	5.3736558558056	6.23510966135715	6.33576870038557	6.67993884761469	5.85351512206856	6.22934175906927	5.58838883748532	5.36411579461997	6.63115219520459	6.39738780968589	5.44676734806948	6.38228506517939	6.60709799929828
LINC00508	5.33626551469523	4.87021504187847	5.21528711987883	5.01068836624016	5.19899007259872	5.1503570042332	5.13996728920786	5.43288416847412	5.06202879865784	5.25560899764644	5.55799844951452	5.21543148374971	5.66525341979454	4.62560070859636	4.80989689009075	5.47252440779526	4.68840294789134	4.38950005941845	4.78540707411505	5.57322100329932	5.12156779534164	5.30447144411623	5.4228689323836	5.48783780043993	5.38919208364012	5.46526971798602
MTUS2-AS1	4.08193672079549	5.00776856111356	4.57059681249956	4.61114034588472	3.03808589874922	4.40816837060261	4.51674188007517	4.42540307341424	3.8499301353137	3.76372219488051	4.4129907178942	4.56296038152347	4.61182981818827	5.38242263204345	4.32208900578497	4.49584539362835	1.78070623898467	4.44490581915878	4.49304813891395	4.66980707194858	4.11146672776972	4.87492503067037	1.12881588458569	4.47506058827072	4.49721972281506	4.87057786049473
LINC00421	4.74428784249404	4.34397857817893	4.77212494345455	4.75140816830828	2.8100353884507	4.42414222252229	4.9631789393602	2.31991933186973	3.68097251620433	3.07069046871514	5.13159121156504	2.76571094740855	4.12446923179031	5.41306940213851	4.61493545972292	2.49494583145075	4.86010729538615	3.0017462602908	2.4404381902396	5.04632742580705	4.5197673606932	4.65077258126377	4.26951614515403	4.14217536811467	4.2100393491859	3.26097340507545
USP6NL-AS1	5.01641492677028	4.67705425838389	5.08426107220861	4.81842030333196	5.07637016347958	4.60921085858806	5.10813990784712	4.42856446382994	3.61700511806999	4.3800384769354	5.02806181706078	2.30142575899782	4.62645635077478	4.39060036778673	5.01470321099611	4.39570985445765	3.33487862079367	4.48457659080703	4.43104229910604	3.57874642405013	4.62411423503996	4.9133747753205	4.24178064285894	4.6954105987392	4.86536620735434	6.09956939180465
OR8B8	4.33956253377015	3.76783871808517	4.51864552051886	4.00953610358858	3.61130480808364	4.14609151061718	4.50456051812721	4.3620385928269	3.70785543694526	3.27070007672179	4.26931091343607	4.37707718771153	4.10241064323354	4.23927457835457	3.12136578627799	3.45600469123988	4.46160159574644	4.38654026579993	3.76129717000288	3.92529744709383	3.34403144047616	3.46224479443667	4.12270580766076	3.8273988942933	4.22249514886568	3.85420415464202
HRH3	5.8267181873115	4.91224263408018	5.99591760684028	5.1517467701724	5.93556921484863	6.03703349023252	5.86247834874147	5.81080999226792	5.59308068386617	5.96362570512061	6.01204099065398	5.27482938547692	5.83351392677321	5.63814367846881	5.78140818946211	5.45121552418006	6.01616675350096	6.10724706330469	5.76011829296837	5.8629464613621	5.67649060046331	5.41017569569707	6.13045381742694	5.71490642413152	5.86851757257953	6.0428475785337
CCDC148-AS1	0.479886138802106	0.0485627992688454	0.508188796211416	0.227230411003105	0.288065894513443	0.329893098488248	0.490642238783352	0.116436378806915	0.310574469607357	0.337670081238825	0.339756949884568	0.0451643956816599	0.475431844485171	1.1392791092388	0.537224329012062	0.349084340061909	1.666960705851	0.15732452439476	0.362265524978483	0.0683613994669411	0.31598743468165	1.47855699052908	0.00552297462669199	0.313023714762461	0.0112335664031723	0.220362927495774
B3GALT5-AS1	5.1294358993552	3.63727354692973	4.90768813926785	5.06825985824277	4.78819801492909	3.79608988872512	4.67511495287661	3.92450708540932	1.45568221674562	4.7556609828363	4.68163893108661	4.25081322570582	4.73208630621039	5.08602933257082	4.57149266916187	4.76789906351803	4.91684970101295	4.38265903479905	1.60765939521079	4.78285392682407	4.84574090977784	4.4305966600097	5.09959554039371	1.58958601879245	5.15963185351189	4.22355860765617
IQCF3	3.64827712721734	1.78567100132986	2.44616939914222	1.8786841462648	3.48612806556916	3.11889660662406	1.74535303778904	1.63255859721442	1.90012829136628	1.5612924807337	1.81013022628975	1.85507114534629	1.74425984325259	1.93690173343646	1.67340492320993	3.29512331803639	3.86694470791742	4.24167691600718	1.5379384050524	1.96770785272672	3.57135828581527	1.78811709811031	1.72850520985451	3.51811297684564	2.17492269676479	3.31151845144545
PGC	4.13243338385783	1.59774102147928	4.46321268274684	4.48232739250231	3.76070778212057	4.13290326705216	4.23489879366657	1.93471399198152	4.22220608488219	4.38430714761822	4.31670554054051	1.78888097880154	3.52578064242125	3.99780402664277	2.00049013936101	3.88865786963373	4.27705043303896	4.2030268662153	2.91973033709452	2.28239176390355	1.91965096928109	4.82142622501837	2.68459767783868	4.69706338094643	4.54001043327632	4.91544943156335
PTH2	6.43276359208924	6.61074394706923	6.39588143152166	6.41353881133736	5.84883108547223	6.43578142714581	6.81252477215139	5.86172170070399	6.29746538043617	5.56369352406034	7.03066905969372	5.96411145724067	6.43010609312849	6.35845074657074	5.99327620661212	5.94909041671475	6.05269957412807	6.12552806877354	5.90214500911785	5.85920380401011	6.34364071610455	5.97134103548531	6.24434288459904	5.92408098996629	6.27735553122799	5.49209467542154
RP1L1	1.91732045510228	1.15639836638789	1.18183162284869	1.38303172288974	1.11196249513161	0.936824415866109	1.22184797141622	1.03802522806446	1.17246025200466	1.17543482775414	1.02205272597912	1.43815535657369	1.24854768345799	1.58867219347168	0.915251778623969	0.924216513035311	1.12265814779005	1.18087031001723	0.981580934688382	1.1311677636695	1.00997936972874	1.08587540952285	0.904149336469508	1.18051755516952	1.10759740847653	1.5886033900512
WNK3	3.88801038545638	4.44600643285477	3.86421899343646	4.31906433636948	4.13453910103104	4.43917944287739	4.5563218714905	3.79077671018473	3.79151003638574	4.13834839568031	4.24511425909327	5.04889904748021	3.73136820518986	4.75932639494769	4.08405245688071	3.62922404166614	3.58494413501357	4.32411281071088	3.93803528306891	3.29345902234986	4.11834192592288	4.4076778515861	3.93418895537559	4.63941545989921	3.92408221753738	3.98194438638994
OTOF	1.41929432251658	1.31102331248632	1.30601433474546	1.09204136262597	1.11158649921982	1.19042705293872	1.57788125891634	1.25119782287121	1.31310835010211	1.30566438771278	1.32546868597749	1.69867358398544	1.49559647983829	1.51764686780559	1.25894432964891	1.19260252759409	1.52397962216228	1.16821598370808	1.20232685873667	1.40717089866894	1.2169230316503	1.52904553417231	1.53039831261033	1.39572261590778	1.62672762480637	1.57454152841383
LINC00598	5.66007298385253	2.12535501669902	4.94947908914836	3.12808263874503	4.18603622950408	1.9699516985803	4.67604593826574	1.86660075556376	3.13532790614948	4.57472345126916	3.18546356796735	5.02812991226575	5.28978808448407	5.83685515399325	4.32620654676719	4.9849335774795	2.12315779961479	2.1389765245278	4.36107456134986	5.37648757077436	4.84627251042614	4.66389583404035	5.68948308975971	5.08414701361259	5.39394489328775	5.07004263203394
GRID1	5.25373700500757	4.75505244762001	5.11389885690158	4.21871819547447	4.39967020652781	4.7506515408949	4.86855829388453	4.72349131403896	5.31422956073723	4.92666041382104	5.16002685892923	5.48636408977823	5.33630123261444	4.81385566759563	5.22998676469939	5.0075269413724	5.06306063296546	5.28097705832838	5.35462010430155	5.39600692415141	5.27618101977738	5.08058718443368	4.97250656378352	5.05100002931492	5.65499110135121	5.03653996261326
ANO1	5.70150607489439	5.73808561248161	5.58812755143013	5.84755770509515	5.23108079429342	3.28835418615976	5.28742858357308	5.54390830848624	5.07398804964846	5.15421251974008	3.01339441662193	2.87599432844433	2.96771057609846	6.16034686007731	3.62375645286312	5.43368695757069	4.59128574172852	2.86775301383149	4.25806656712893	5.18970119741155	5.54172724932407	5.29955224040387	5.85182328400001	5.2484400740295	5.62814967031315	5.56000155178803
GALNTL6	1.90568920538172	3.4689069116568	2.02210798468586	4.16941850257588	1.95401938215202	2.57373621803989	1.967808816575	2.98645993230104	4.3511000798525	1.77460990299869	3.59521517373069	2.36643753970222	3.70845935281476	3.67974777456438	2.40508879342665	2.74635178536511	2.34346332790231	3.3717616277712	1.89416154805478	2.22793215844777	4.18600733315949	2.96074654105098	4.4128579519863	3.99127956612625	3.70368698248222	3.46688385264021
CKAP5	6.12285213599703	5.88613936325017	6.02339513871039	6.59810202201499	6.32608237584833	6.50702092466745	6.20635921379841	6.41549484436535	6.46931360348994	5.66562796985649	6.18393005796355	6.109045954	6.08967791618792	6.11694412212175	6.20323299929858	6.11439347790041	6.20023359628685	6.49540720328145	6.30667418353415	6.21617086655093	6.26883174829843	6.17017624504184	6.01282234741158	5.96684012439489	5.68252653732825	5.97336121025142
FBF1	5.84289823914849	6.06549433623912	6.34387679876949	6.36040589513958	5.994495986924	6.27387695024719	5.96274013004212	5.72535055068403	6.16751048780822	5.98877548973031	6.13571067152118	5.89182546742002	5.77832878332532	5.7504273585367	5.96823571393115	6.48384798219315	5.64659720511364	5.9649114457028	5.97551310728432	6.19431529558389	6.48300994804201	6.03554596903181	6.14972880779605	6.07955938827507	5.88847073799084	6.10187069687385
SEC16B	5.40825424568978	4.94452647452658	5.03067065210975	4.58530801401665	4.56666957854148	4.5997651188448	4.86431475806461	4.91845244524753	4.62358321126908	4.36341684837872	5.41425139329447	3.94562920483477	4.33192807725416	3.78523000774369	5.02716350344688	2.3936108124255	4.97075410690866	4.84988772332255	5.15318387504989	5.13358200743749	5.27472182136272	4.80157838189025	4.67819271154602	5.4968042176043	5.41040906458725	4.61659790791583
STRIP2	3.84509784992719	3.24992707946823	4.57473333713094	4.20730270094637	4.85490889033492	4.36544815141425	3.87041634466363	4.85197332879761	1.65529365662521	3.89800374373092	5.22738819909483	4.2503223536233	1.42674875376434	4.23943609750693	4.58850344100961	5.33389059964685	4.63686937063201	4.93206793218067	4.21938150739408	4.08954798600653	5.11639498982349	4.28035967172088	1.94142128882804	3.68419055705503	5.11990512435495	3.79644151004118
ERVW-1	3.02681428228493	1.0315377379374	1.76994389736878	2.91195240098901	2.45655134797415	1.71324727539963	1.48092570177242	1.46555631018613	1.67130335505175	1.53757277140571	3.65773254667635	3.12762606934638	1.74031601956929	2.63094370544054	1.48307388999095	3.1399563633048	1.49615380701752	3.0016427807379	3.81789968785537	3.60166737355735	1.45007079711832	1.50929126412857	1.53922613333881	1.55751761222523	4.13978533230992	3.74114607596609
MED12L	5.60253656141203	2.87452669721638	5.53653460147758	5.24511573401224	4.09744658500278	5.57378202211759	5.80650563655419	3.82873405568498	5.19805325806027	5.24976719887259	4.32074036759897	5.50909975494377	5.43749839855987	5.24279528831026	5.339444559961	4.46346832139568	5.16757685090451	5.21156891764752	5.61550572241492	5.31307323123278	5.4066151225493	5.50769129899804	5.59379339353405	5.39396756296775	5.34998967652283	5.337399154811
KCNH5	4.40833928412876	1.27106975559336	4.08692558727784	4.30165539817326	3.34398028782277	3.84004885319071	4.48671211206788	4.21743314954632	0.96689602329207	4.71916295232252	4.56124732487676	4.46841298593722	4.47030993238806	4.84505052210467	4.70189268392798	3.92208735899972	4.35871589556631	3.87887506850463	3.9988662300216	4.87538517186396	4.48286715311095	3.86284813994731	3.79823581262007	2.41279010206928	4.70142201437986	4.27817799102914
ECE2	6.56560153647871	5.84732444177427	5.73606043206479	5.62547413950254	5.65054707085525	6.03139008035243	5.90928236191929	5.80483682728962	5.67898299667238	6.16757321610454	5.44510446095508	5.52776527256865	5.76707571941232	6.34829545063507	5.83436366628369	5.59734990641097	5.64016660695362	5.66427229673482	5.53446941205886	6.01513829276626	5.51005804000564	5.8937928016853	5.62888102244039	6.00745453432221	5.82252111718732	5.83426722424162
CARD14	5.36020951573438	5.44687075363902	5.48694917963766	5.51293648759865	5.30895908095338	5.66460047682676	5.38277774688633	5.31829872520272	5.49701249945177	5.50670414656844	5.30643534566429	4.68250147111097	5.41329369650465	4.71797319639822	5.31591086438381	5.09100022431624	5.23529394078214	5.69972506692894	5.00968989709362	5.38844248481974	5.31699539653017	5.39159278494325	5.28277625046024	5.43859726097386	5.3714229177132	5.00860761998957
PAK6	4.03340084826264	5.27851872882029	5.0281603192909	4.85676545099087	4.09802804542212	3.1025787674219	5.21951421282363	4.95289672753905	4.960448070968	4.58068917100984	5.20012447050582	4.88889479771964	4.87860625104199	4.42464465687062	5.01597909583025	4.85244005673259	4.66226667734383	4.26585885178278	4.95396188521743	4.98421678910601	4.37040502369983	4.56051454148006	4.50220184355834	4.89948514023135	5.32776430724459	4.5521884087125
MCF2	4.22931021084056	4.05707015838582	4.47516600178788	3.9723298509724	3.94515187392946	4.35119346738249	0.853285685223892	3.23319058606295	4.20440082527738	3.93827958596145	4.02321559471614	4.0940874334832	4.06365601913183	4.72665676178196	4.14517430036128	4.90246433203879	4.12616129258019	4.18629366048299	4.12642075180655	4.7881999369287	4.40111402037833	4.56398898689806	3.61451572437331	4.20908704803718	3.96190570795483	4.16850459991158
LINC02961	1.87289096255239	4.54838310940075	1.88119111210435	2.51088350643164	3.95416720523774	1.91102586573168	3.69976332478198	1.82793913089418	1.61733772866555	1.79506651812575	4.59560681432023	1.96534876868193	1.95479128101848	1.76496881429409	2.14762928598355	1.77666270693924	2.14508675679275	2.01977807602027	1.86680233580041	2.02103606140565	1.82271750468536	1.61888183150988	4.97958211573733	1.77056484723526	3.00316850913307	1.78235361393952
ABCB9	5.09489859766705	5.5214806903842	4.45354468320522	6.1192843041911	3.91933273485885	3.48456621418967	4.75580107535436	3.41797469986669	4.80006197927453	3.30420323233965	5.85690004746721	3.02536200109177	3.56489567555394	3.02050985642946	3.29392021285878	3.13338957406575	4.38980079580723	3.74277044313721	4.76438964251518	4.87227709624489	5.15886620209533	3.41095408641272	3.22877226633189	3.13376841438776	5.64784875552177	3.42823063703192
TPH2	2.67280592845634	1.92203134237038	3.00358207305422	3.82103227282403	3.7046652372282	2.55369012227123	3.20922152263479	3.00748627121135	4.03076441400438	1.95894969629855	4.55015247951355	2.01337390514351	2.00774103797922	2.9347965593103	4.70528021233552	1.85433557043873	5.17550413083013	2.68948196356473	3.46610512867018	2.53044254964303	4.10387262626941	3.62684259524192	4.43686900308697	2.30145721949938	4.99289013618292	4.55129660317401
AQP10	5.28418946858436	5.71731919912707	5.56304976036023	5.65426884339096	5.53573963768365	5.32628956682534	4.45282712412551	6.35282255814655	4.5933404296492	5.2277231002958	5.80545412267711	5.48964760840372	6.19247301862467	5.45299573573707	5.34567722668362	5.49456628354015	4.05086292404693	5.37076840669276	5.75397386415897	6.03944612643485	6.32676429133955	5.10850538381983	4.72966016100955	5.34336192403307	4.35143518167924	5.13205757393642
MEGF10	2.21404993582832	2.32681507222525	2.48940760872598	2.3109094950155	2.44998326549136	2.2980483817615	2.60162009985381	2.15646519999049	2.39649862895961	2.37415224027476	2.46176291200055	2.35904499272328	3.32234338113307	2.52161297168595	2.13589995321297	2.41564673067259	2.40413270365613	2.37817463002146	2.69351235308526	2.24994456204033	2.46460764221235	2.33789140500391	2.3799485717233	2.39886997379317	2.61975396906515	2.44289868014549
SLC38A4	0.409656273127562	-0.138567949551274	0.588511057287234	0.425389216939544	0.296839725628342	-0.186011436056974	0.31814346391409	0.716548406523063	0.293836069063752	0.286784924850366	0.418119364945959	0.535889742399556	0.2714649269562	2.01372776290316	0.77803085286339	0.421940822935848	0.740771840955721	0.635558819475148	0.220591683021999	0.602837011559969	-0.0134435521268282	2.49355072624112	1.29738341340941	0.190829356677217	0.276431694361768	0.426290463289343
TFAP2E	5.4136634153989	6.06649634499276	5.83573637767961	5.57628197296248	5.66431775876747	5.60326300249902	5.99021414320225	5.77800720461238	5.72250778975002	5.56581853602324	5.76098156482013	5.7412030422637	5.8098480204141	5.4589176642666	5.6608186805897	5.49884099074032	5.80082388046125	5.68676496757304	5.48391406489378	5.1169794730367	5.74255591232883	5.51350983127302	5.68979931007787	5.86487955851538	5.52370768297293	5.41364234098989
DDX53	3.55355993140989	1.00623675118952	3.67351120843132	1.96569632987642	1.91779224969225	3.36738739915491	2.12433308815839	0.569390943113605	1.45826012535367	0.795095249235261	3.68109860791346	3.3492358522119	0.686686402060881	3.21481590676311	1.59836394176392	2.26908752258159	2.26079643096592	0.643189531012129	1.02835986650954	3.50238334468531	2.3106520070385	0.816769937587915	3.34251013549803	1.59511270888605	1.67173771916266	1.15201716508346
PIGQ	5.22297505850404	5.86884425590559	3.82777486984527	5.09465069471271	4.64459648471268	4.00831598840364	5.97920506179377	5.35459268885057	5.75159153065234	5.46994963154328	5.12524558406322	4.67267724320289	5.67214432211591	5.34038895872383	5.4978889038535	5.99975582884982	3.3026406616074	5.75152155524443	6.03020500234949	5.38967177651118	5.36502035982587	5.54068322150522	5.83388165589845	2.89681625051169	4.94697707014495	5.88234805922037
ZNF479	4.55307579274375	3.66188317925737	4.34929151823384	4.68230268983321	4.26533107170783	4.12963933872446	4.15421221734541	3.56172653837458	3.84455020575538	4.11457333788759	4.59337311596737	4.04688880360421	4.55234967204808	3.64270658204066	3.99123553847418	3.67836332450651	3.96251324579708	3.81180629154793	4.19322553383067	3.81824023517105	4.10219764339122	4.06979266608956	4.09271330462868	4.28450168621696	4.75025558356656	3.85167316594962
BCL2L11	5.98801079739964	7.19416990005701	7.07737884088612	7.36518686205552	7.45427385389647	6.99798608995323	7.16550252356681	7.28767744642088	7.0864260449867	7.38830087658067	7.50105406696205	7.11682571791881	7.20070625466106	6.10844198185304	7.19061699885006	7.21735624816918	7.18281496903755	7.05163465800092	7.41733781041179	6.71726372158412	7.2672857998155	6.81258021963612	7.15000686510945	7.42074361592718	7.81077846692621	6.76096370054805
TTL	6.24749959931205	6.39902073348954	6.45184786468601	6.28272259661779	6.34856791185958	6.06120901352262	6.4119277783414	6.11291416777187	5.94787900870559	6.19531226837045	5.9714010596792	6.18193868798608	5.83375135311122	5.61107592408616	5.96027746131783	6.31302259722153	6.64261968229989	6.1471474290414	6.22450071630883	6.22648223036515	6.15791506557243	6.40007371594529	6.30267970469026	6.2225791928448	6.33505485733195	6.25600320743126
OR4D2	3.08055522382223	3.09643977279196	3.12699683167282	5.92592673232921	2.95510621602304	4.64461881497739	3.37122729903757	2.92874323934945	5.10051780682359	5.11179327671755	4.25202093306103	3.02037507078487	3.01216485907842	3.11985613846661	3.87665957627497	3.6818921868772	3.09399366041164	4.83320893781179	5.6802519935753	3.93128862557981	3.01580924974565	3.69216115146414	6.29486314103478	4.17799136628954	5.67797115502403	4.81353612525568
ADAMTS4	5.05087043749253	4.68999993815113	4.01100785918493	4.43053488681219	4.40399115996466	3.90613093453264	4.19157068069848	3.78721546495526	3.42195441949249	3.36651940505431	4.23536774439437	4.47526128970268	3.8411956558588	4.29241826051619	3.55224615518448	4.459015676702	4.49165864210278	4.01611775743543	3.6312674558679	3.44608039961266	4.50787867000409	2.03029983160998	3.52077363575047	2.08628265742255	4.1400802615149	4.50980091897917
B4GALNT1	2.24670413094253	2.240911001577	2.17220908748224	1.88631893813311	3.21394005377764	1.6346519570176	3.5632617975152	2.58855974548124	3.99806446922399	3.81286416320553	4.81816030438447	5.40817900518945	4.50885562605875	1.86253842100243	4.27866492871632	4.287218118878	3.56570055025355	4.08600268911573	5.30913000307407	2.28382516799819	3.34853894708014	2.06335248837223	2.62263386080564	3.53202229778795	2.11412848911783	1.62048456193839
LINC01547	4.32176693549694	4.70029564832322	5.04490991412606	4.36391856599131	4.42310384479362	3.84641218948873	2.58353075799996	4.54432863574607	3.13868321654973	4.67471022569205	4.96494001312494	4.84445044194253	4.98884600021984	4.65199466173183	4.54681649789558	4.8020349707718	4.96811263219871	1.96560370653621	4.12447629730745	4.76912450550454	2.02500265898936	4.89015484946867	5.3672422317375	4.63105842796809	4.98624961905533	4.86174540753497
EZHIP	1.20384766505645	1.71897881387476	1.89767606201556	1.69890881582324	1.40637064266507	1.60341230619431	1.77440848698373	1.36953966156689	1.54155054473056	1.69876325518785	1.96431870179459	1.42199653914551	1.76035528087297	1.62466730891562	1.63659055360431	1.38922041308598	1.33392005057514	1.84701151738005	1.62291198646576	1.68769261685746	1.80397363263982	1.7707385397757	1.56306400885109	1.55556539695636	2.04444795987647	3.69577197552952
MYO1D	3.32937762119912	0.885677134295476	1.11306170081645	0.421710985334808	0.834473378171482	2.99835100157172	2.67235657330877	0.312684387752165	0.906459447595373	2.49413054018574	2.74656178336628	3.19724954263917	0.813891683649585	4.02150230954344	0.998245643811704	0.852232983352603	2.6277797993756	0.547475880492793	0.49018154040445	0.524434756466196	0.933749370300788	0.833166957762884	3.86363313204585	2.1926466858518	0.653725692022279	2.60901515971162
DUSP16	6.35954470263064	6.24359342906144	6.32343945345845	6.56897409957859	5.80312910707703	5.8650856138031	6.18259979617079	5.49894503057348	5.68999127088574	5.65496378657488	6.23730441833	5.8961499888246	6.68328169065542	5.65638816239129	5.96992665775982	5.6665945775476	6.19445628232108	5.97200457804869	6.04444498681097	6.13939441521241	5.83245475192978	5.15121299015992	5.69917703236366	5.50059726807396	6.19029958428268	6.08611162610205
LOC645261	3.67917369962468	3.97115798124989	3.1496463367047	4.66159775537492	4.30159677980709	3.99348416085105	4.32940060739855	4.30917246966627	4.14823273813934	3.67055049487737	4.22740870270399	4.33171891038057	4.67670559671792	4.10713503709244	4.2090952363044	4.37492960876514	4.25950757036295	3.33425551404647	3.84950513278772	4.22732058129247	4.27888914653384	3.82277623750644	4.44896148679599	4.35973933425192	3.76861972342543	4.39000717432707
SOHLH2	5.06722348520632	2.38617866779159	3.95476528561153	4.49245424483921	2.85887673618535	5.25130713605924	4.99732192296146	2.67747079581421	4.85182774781896	4.83032518757203	2.50178129887314	5.01353829885795	4.10575205739137	5.0345941017506	4.97383195911103	2.61496764376405	4.61254741180149	5.18341361463584	4.18347745567636	4.78494769548552	5.0462612908397	4.96793148524758	5.0361132967016	4.53992718628872	4.75930982800868	4.75691613688069
[truncated: 19,943 more rows]
