# Supplementary material for: Identification of potential biomarkers for osteoporosis and chronic kidney disease through bioinformatics and machine learning algorithm
Source: PLoS One. 2026 May 4;21(5):e0348515. doi: 10.1371/journal.pone.0348515 (PMC13138668; doi:10.1371/journal.pone.0348515)
Supplement: S3 File — (CSV) [file pone.0348515.s003.csv]

	GSM375867	GSM375868	GSM375872	GSM375873	GSM375874	GSM375875	GSM375876	GSM375877	GSM375878	GSM375879	GSM375880	GSM375881	GSM376036	GSM376040	GSM376046	GSM377056	GSM377057	GSM377058	GSM377059	GSM377060	GSM377061	GSM377062	GSM377063	GSM377064	GSM377065	GSM377066	GSM377067	GSM377068	GSM377069
RFC2	5.59486337088613	4.77945653496102	4.39263629581587	4.38500846648816	4.92486121676588	5.09311876545902	4.81562454410549	4.94112038060926	4.9566508248065	4.01575189213244	5.54119867795459	4.86330886597841	4.58333642781331	4.06768459626068	4.30482035365986	5.02338416025285	4.46239881045682	3.33715890434729	4.55797006427236	4.51317918108314	1.92720117163049	3.52741527258245	4.50040012044848	3.72494122699091	4.13822858216081	4.27363741607967	3.63760897283986	3.98944311981362	3.52033081358998
PAX8	5.13163948715735	5.77737265188047	5.35871465336415	5.93490948189772	5.32474854701352	6.43376761161495	5.64183624072576	4.64735804396698	5.22021159513314	5.77351945478003	5.27608547383379	5.90492726668312	6.6939018210386	6.49184059887006	6.44088678081386	6.27262104845359	6.51754349950911	6.22536735674731	6.5960220668214	5.90181343695695	6.99537068568814	6.4596248134073	6.57954749423313	6.23387708759637	7.16971903494557	7.092452519069	7.1385967463905	6.83393482755098	6.85598380242866
PTPN21	0.521075835826131	1.00376838252893	0.487097563422132	0.66501470694322	0.349655436828588	0.312795490601679	0.488122909325354	0.264033683147258	1.32812029109181	0.831927339528344	0.269183500134579	0.273555530805389	0.915531207751033	2.79663585014998	2.71336474633507	1.82247681197031	4.1348646427967	0.73099440243452	3.16543244842022	3.16884365899259	2.92225023336696	3.46604621611588	3.7171143538861	1.23639649829781	2.16812048661196	2.55278555684402	3.25995273846854	1.03742064597512	1.77879047410053
CCL5	8.36088692923659	9.36165321354023	7.94636154342928	9.96580740161917	9.42053321376502	8.53353223484184	9.70610040653824	9.80385630650013	9.12245824370801	9.08461858031446	8.98571688324515	9.54832104222234	9.00816950323053	9.21646885415788	8.21973204221959	9.19632488429107	9.73441168210348	9.65297191154739	8.70258340237804	8.8819667209011	8.62601284319139	8.84325781799716	8.18224109682108	9.0043193717977	9.45682798741847	9.12760946210168	8.77537809109261	9.71787981095163	9.48442449914715
ESRRA	5.40296398536984	4.49855929011655	5.38338864717838	5.18317235673647	4.88221181797906	5.312689550255	5.45972727027012	5.7233836637233	4.90359906854931	5.19089991113793	4.95364453413577	5.2751698567234	4.51280955729892	4.99743030036131	5.15039418123317	5.39142187475298	5.38600816856361	4.89711908561114	5.050248114822	5.36891874410067	5.01937495224175	5.29134236985983	5.34630313005531	5.08339924017814	5.09584564340836	5.29751376526606	4.94813090178713	5.22039553667159	5.19535832297377
GAS6	4.0214683248239	4.8945282944414	5.82935834757946	2.65584735118237	4.32706331706534	3.4149482068183	4.15225209670865	2.71301628397911	5.62463936956774	3.73440498010405	3.14575231124078	4.62080120681452	5.44250948724734	5.30860471166945	5.34818172407754	4.79944445081265	5.61805943910708	5.01838183178392	5.58638389975382	5.8578992660679	6.18928587181732	6.14484272725216	5.77531086995816	4.76057310816549	5.53387901328741	5.91935146193294	5.3150078286057	5.60423140064819	5.60436517905045
MMP14	1.76527067230802	4.42904436652631	3.881962104362	3.37896160675818	1.92729507072323	4.81399351712701	1.79458510024096	3.18582764703921	4.34757895639522	3.07155307958067	3.69902994970537	4.40838516152124	5.45299827424643	5.53106361452892	5.58793066909917	4.74296042382055	5.45879199836113	5.52796042771108	5.57682996051999	5.30685001160626	5.55738260932369	5.56134929709699	5.63057245703391	4.97815254699884	5.45172266814858	5.52504264161959	5.68794076918538	5.53305207264664	5.99691986349922
DTX2P1-UPK3BP1-PMS2P11	2.7861904170158	2.94219795109798	2.93863225344067	6.00229005829255	2.54132952609997	5.89709080074393	3.19342580441839	2.89797115435587	5.44987816608101	2.51891708443345	2.91946203062956	5.3540995522438	6.65899411012026	6.83420798339958	6.178554338472	4.88272072669649	6.9630398959623	6.17680450620916	6.81587939554133	6.92287403335698	7.56402477726295	7.62590404321449	7.46246274045232	6.27097078761687	7.51970622134551	7.13653058134581	7.55444282550583	6.93872299702473	7.1843903490054
BAD	4.75749864296472	4.76785767983982	5.08951696020017	4.34723739937653	4.18591373682296	4.39312283165621	4.29002058040209	4.88296655170605	5.06889810811756	4.52474881124404	5.2451196480642	4.7779134998493	4.23455786602894	4.12244963356968	4.66186852216497	4.657494317691	4.6111259162674	4.03937503936719	4.28700578686425	4.14342088537725	4.23418894593902	4.56295664410124	4.59188761399185	2.7586337514116	3.56970627841138	3.432622934853	3.94331557926428	4.37258397616625	3.70584851575821
PRPF8	6.83599557420008	6.63675928569149	6.69554753347168	7.09128454978644	7.02763577842588	6.2525877902576	7.13541663053315	6.91986282004474	6.79491586125316	6.75807964298151	6.88999328875872	6.39993113108981	6.03011486651602	5.6837598610163	5.67804373717495	6.22609112601407	5.81890908262777	6.14146985846609	5.96321936443854	6.26152739471114	5.76093689434962	5.95189492053299	5.38054708137425	6.66343360760631	5.7483284602275	6.18107811766007	5.84295927110447	6.28207132870052	5.45077843771515
CAPNS1	9.04601492335608	9.039159149352	9.10426943772015	9.52955925504046	8.91111148671198	8.92376135786196	9.10811127976223	9.00852268672452	9.07640509587751	8.7855329231995	8.96566217634501	9.06643231506112	8.96935029171258	8.90854934103132	8.7527851473549	8.78408926086337	8.93043045302595	8.30855545140512	8.7586529436241	8.56336357188277	8.78572778183172	8.78470607582304	9.02042012862613	8.82138948179155	8.7850696380531	8.91111148671198	8.58534105307366	8.58161183159261	8.75378520561596
RPL35	10.4446843271573	10.1733364495949	10.4980230664933	10.0998813417276	9.88662088213687	9.33310329244619	10.250296602583	10.105455623233	10.2357027372347	9.77149393377253	9.82124983855727	10.2513484915256	8.34347351532574	7.67619253881023	7.02393616793196	8.70964743507607	8.49720238763152	8.01610612709658	6.44908775802823	8.09243092849288	7.3622592097411	6.74872836976782	6.94753865650654	8.16620970960313	6.4248794709532	6.08636496408527	5.18905909130511	6.79648912731404	7.16206015219872
RPL28	12.019907236909	11.6417586711177	11.6497699206021	11.6832616790575	11.827386439874	11.8206165839701	11.8972556448034	11.8787017997046	11.8713489894976	11.6647839076181	11.686530067871	11.7497308599941	12.1379952293629	12.0823064791574	11.9350215729256	12.1140976978792	12.2486202695247	12.1798105634303	11.997914166362	12.1572656752889	12.2383015432334	12.2973132493996	12.0798605596705	12.2780196879852	11.4851318639318	12.0116089156853	11.5557714369541	12.2625502254821	12.0133174598963
EIF4G2	9.49262230688414	9.68956525569324	9.34628871974702	9.21018250081713	9.37422713161966	9.16926832583219	9.50384469374125	9.69273212631389	9.48994774848415	9.55052240400795	9.35869538394746	9.42895235040399	8.17860401828851	7.25623194599798	8.05154373494247	8.7909381677004	8.32577339918213	8.37653822620413	7.50813177997329	7.47584041325567	5.0929615941414	7.50194967019905	7.30891700000483	9.04305630426809	7.76861937345259	8.10532229945265	7.70640734929793	7.74950872100379	7.22696315667415
EIF3D	8.91059936642855	8.88801620145769	8.61893299320876	8.82800301430862	8.80972269986505	8.81548601560834	8.78970596221314	8.82033411701975	8.96208494211631	8.64037353236756	8.62289392521753	8.7940808147826	8.26772555820033	8.1174538160475	7.67612180928389	8.92238505340779	8.35035629329692	8.28922684718257	8.082247692676	8.10746848245505	7.66625785919411	8.32934170662179	7.71972976086571	8.53167068554059	7.35344952383516	8.15168420119237	7.17123212569025	8.34777214644699	7.76916575462807
PARK7	9.55804737633319	9.18697316274821	9.45409863102592	9.00699898980921	9.33620883103318	9.29982417584209	9.13494101195824	9.34807954026908	9.52987574213857	9.29512119061342	9.45753269349236	9.56888389772201	8.50701477032523	7.55245632111404	7.58867219029543	8.39985875604873	8.33026055734618	8.38651138281891	7.53850309140296	7.88754801761487	6.57619281196915	7.75530096847232	7.44785449095019	8.30232592494748	7.33199190954346	7.93657349620184	7.08984511033925	7.94485565934455	7.87896301050839
SRP14	9.91774238549301	10.173977425589	10.4220528290547	9.96610871750448	9.67333560374892	9.71588901482875	9.69933050141238	9.8421338809525	10.0378428219275	9.78679234495823	9.80691423677616	9.88210333830073	9.00807794144863	8.56972759012064	8.78114955290631	9.01200249574447	8.66737019311018	8.49102198914105	8.56854453837951	8.85070238356526	7.60034235177949	8.17683297383448	8.52483722866659	8.94045128279446	8.03937557360806	8.00980336512503	7.5349943459373	7.66875729304304	7.78791965682748
GDI2	10.1317011537425	9.60898897917337	9.75745618474143	10.0976264362056	9.83824611815087	9.34076567774358	10.2212166257468	10.2725600259205	10.3198123315784	10.350370977912	9.94426095551875	9.84670123662248	8.92030372973471	8.07848245051625	8.89198549863332	9.48712078971303	9.04775885448367	8.99281536387383	8.86357515723791	8.99471083687573	5.74995247744222	8.33238884501808	8.50264438210814	9.03847974113267	8.1823641110361	8.75361422861624	7.98887942081979	8.27366620025996	8.2033880037091
RPL11	10.3840473832138	10.5814664931964	10.4481265599089	10.2973574484608	10.580352961932	10.7167307477488	10.363298746305	10.5310640244141	10.4710669760843	10.7201858542484	10.5831713124394	10.5120389354404	9.31140104146283	8.04316353112241	8.74472347934858	9.87372678338476	9.1787789719394	9.10368241060424	8.17866780053198	8.98485060012754	8.32383464648555	8.84799062242805	7.91800910749263	9.10097184927994	8.60697289465184	8.18905260752344	8.4144012424026	8.25428397283032	8.70841904521083
ARF3	8.17536760914659	7.89102231594385	8.10130936628496	7.75554597341469	7.83933246097937	7.75395998508735	8.05648958514755	7.93231755328697	8.10052281746636	7.89441006841043	8.17700010716555	7.8552658269354	7.94909224478462	7.32754278600384	7.23710456007486	7.81385987290543	7.33174121800065	7.72915613485191	7.81661077726551	6.89235666876979	7.1100681394899	7.55607504035456	7.89183377474759	7.36312514719904	7.59067284151554	7.64752004071075	7.15911750128306	7.93997198783372	7.465180392695
SEPTIN2	8.87850119794923	8.23847528214528	9.0484637101544	8.49864226773617	9.02046210687995	9.02326860379553	8.80640959091501	9.34366898069023	9.03950611394658	9.2045276289146	8.80471177815823	8.58284805457814	8.03971980497711	7.6517655304083	7.9568860178537	8.98758095486946	7.76017320284134	8.23356064696886	7.6427316693474	7.66398490778085	5.73920937138419	7.73917491653136	7.65971126985188	8.50059653622754	7.39577402478785	7.66113158584355	7.77711628187954	7.39837951649742	7.41387527154622
HNRNPA1	10.4181523808259	10.2637828099862	10.5042543345178	10.2401997225095	10.0429708218463	10.8327933593898	10.3001396845062	10.4582186643596	10.4513059355055	10.1412674602245	10.3735383513403	10.4806240318956	9.68060728106065	9.58168163358847	9.61523099990952	10.1135529097065	9.56062583839202	9.67975320015315	9.8454910551503	10.0611112582236	8.853990961674	10.3024063042868	9.97279329960753	9.92393950964564	9.61540241415284	10.0149264428429	9.58710130935071	9.85835701389607	9.62467551796814
RPS27A	10.8805324235174	10.7356058242547	10.5337913873279	10.5719829829984	10.7252764641135	10.5916642291314	10.547093592481	10.8476313949982	10.6381837116229	10.4190309287375	10.5494914537069	10.9105245939635	9.86453430269687	8.94917681011143	9.28180190609736	10.0864019329762	9.78682648823755	9.9650858311597	9.30560609918674	9.64947654857628	9.68453729898002	9.52501128485989	9.23563231140577	9.90348211741336	8.57957074801663	9.36547251119059	8.78502274702455	9.4930288042114	9.17682203570543
RPS13	11.4576383856666	11.5476571449573	11.5894031761947	11.5958943643014	11.6047624744058	11.5701262073642	11.4276851481425	11.8269084870962	11.6936279869099	11.6495128978601	11.5102835241087	11.5894200836492	11.307373343507	10.864704002215	10.7804373091817	11.369505719239	11.2436509690392	11.3402764129753	11.0509015061998	11.2839596397138	11.2160724258687	11.2604261390167	10.9036869851678	11.3567217910777	11.0079404911428	11.313205849034	10.8081634198091	11.4240396389201	11.0923040209876
FAU	10.7101296153602	11.1132905431574	11.0676907228982	11.0097545717316	11.0528250021489	10.5623119344085	10.9700284174005	10.892532788839	10.9062814817283	10.7858422608394	10.7314266576115	10.7887508703296	9.96296675276319	9.96602189343731	9.46260250997006	10.6169339910045	10.3070875544681	9.98973633878216	9.56598163189782	10.2056022893912	10.1105892849764	10.0368884087739	9.20898987021765	10.3004806481201	9.20552893148288	9.16357298745438	8.51467762088014	9.50095219808999	9.75883211008683
TARDBP	6.28789277832476	6.218375331471	5.85049287075093	5.44790827646099	6.65983354221177	5.32775827930291	6.71409003429059	6.79905529656788	5.59038421546913	6.89531500291956	6.71436113538334	5.85297271795888	6.05861507057667	6.0197107068485	6.13387036032145	6.94932269780746	6.2001546875996	6.49782206110959	5.76106849353209	6.13387036032145	5.42048748410295	6.13387036032145	5.96568676813041	6.82575245455973	5.73995060182634	6.31578717443585	5.86312928328769	6.18947848943456	5.75403639104909
CFL1	11.3082920399273	11.5687440201824	11.4199921144854	11.3701970309777	11.3457740333248	11.6095993283274	11.7005827434439	11.2324781353554	11.3709658214605	11.4113723980508	11.3177346719199	11.2517103668543	11.8271936642234	12.0044603780468	12.1187512101477	11.9062252005451	11.8900320321921	11.5516826156852	12.0927899581753	11.9474637942805	12.3508981302204	11.9212347716446	12.0816416710617	11.8182780193443	12.0407455162763	12.0981359220381	12.1574709969467	12.0776879454851	12.1004754833139
RPL18	10.9612094076124	10.7084398986288	10.7967986431454	10.6222161485844	10.7025692508429	10.6169610112218	10.8619171552547	10.6599780378488	10.9062059018543	10.7851529427448	10.5166312113059	10.7644005516138	11.0082358118234	10.7474704000188	10.5056938908591	11.3478024881905	11.0199682804482	10.8326336135251	10.6039204280383	11.2954073566318	11.3376893894362	11.0999397488461	10.5865866348584	11.1770629120055	9.61851183054282	10.5333560765155	9.68065615323078	10.9668166420514	10.60032966142
EIF3F	9.81435407720091	10.0482013301934	9.95497604389512	9.89246842194731	9.90472441765847	9.7496163229851	9.86014123612548	9.80003357860302	10.0948949056583	9.78369001847973	9.63183653111131	10.0997579498121	9.42899237810042	9.0174689479265	9.23645808104036	10.0817412916869	9.76890376230786	9.50214798616462	9.24124970533042	9.77519245978423	9.53147989474854	9.6463580575855	9.37785030580863	9.92200847864908	8.77422268552485	9.65818747412345	8.86700316993537	9.43040890962667	9.42215574728725
RPS5	10.70000541825	10.6550260126389	10.7429243514217	10.674505449368	10.5734411567385	10.6490402068938	10.2828733342634	10.6485817222063	10.4013790860505	10.1886947663615	10.2232552529999	10.7174151128594	10.9515306161434	10.7870992958328	10.1835775383377	10.9990135571745	10.9863648049157	10.6435294390697	10.4895738122535	10.6435294390697	11.0524632240728	11.195299976651	9.98338658474647	10.8174776112947	10.0867411407242	10.2933468084072	9.48649495087972	10.5535870717146	10.7852155339267
RPL27	11.0951242436151	11.0521164656349	11.0789102111471	11.0457796911656	11.066538591145	10.9737050854086	11.0700657493443	11.1386565320077	10.9106409483997	10.9552978274281	10.8764328834327	11.1157708616973	10.2544672997101	9.36945396724347	8.92155242488892	10.7182165874704	9.95740327218751	10.2721037773429	9.5639639514334	10.4722143009613	9.89489847310307	9.29078391208776	9.22489739861047	10.2042176591298	8.94798272704089	9.14886369496985	8.26815088556435	9.45047628028038	9.50670877468878
RPL34	10.5045768352145	10.5141501672718	10.310910129645	10.3163057906299	10.3177763087963	10.2731564218878	10.3958564997625	10.4195978523359	10.3074008898513	10.4454830245914	10.302508997533	10.445951135585	8.2368938649538	6.40589410710004	6.22160943506303	9.10354313851742	8.48222071109877	6.77400246730315	6.40850614542572	8.2960265269057	6.3523940657147	5.73624023190897	5.23366778442809	8.01569148326176	6.03042970382497	6.51402182167092	5.68164103396531	5.90575246069885	6.59186382050822
NARS1	8.19493743744213	7.02062527215667	7.57448990582868	7.78273128915304	7.96054963568862	7.60481507025032	7.79748294755328	8.26476943015644	7.53734741922958	8.20097003115593	8.0303448471908	7.39011378885765	6.92245002022105	5.85543882448955	6.29011143560252	7.07365448337663	6.63752841603185	7.22895086352733	5.82163135444807	5.17669587743311	4.73309337918244	6.3400942188895	5.98025720972908	7.48575570607154	6.35938304864276	7.20396601298863	6.10981832984332	6.22652868207525	6.13273199574068
STARD7	7.89462130791041	7.74594072789941	7.96875665729824	8.0192494245522	7.82017972574807	7.29530469542249	8.35358427932661	7.94834512156559	8.38321513905689	8.84318033199844	8.16275430102349	7.49322730872697	6.99603832894753	6.71149543063284	6.43368762634832	7.68823064794151	7.29230045811283	6.81025718941362	6.51784237315703	6.46041190922434	5.38440613230892	6.59693484807032	6.18244431667674	7.39324253915551	6.32940660430717	7.01221455030283	6.36995454033223	6.70589664931395	6.94109005491253
RPL19	12.1084380957267	12.0895147692901	12.0441252643696	12.0493392987837	12.1894126373469	11.6689091333144	12.0914475455789	12.0383155241667	12.1324823500171	11.9557933604258	11.576010578478	11.9012162064031	11.5593475993144	11.5372057865904	11.2830232185687	11.96434827331	11.7507070737646	11.7484480200647	11.3924972330152	11.8374798772119	11.8375955781137	11.8779943598386	11.2901844261234	11.8036276312938	10.9043948299201	11.5796729418295	10.7754719705113	11.7507070737646	11.3242076446408
SLC25A3	9.39490526343029	9.30932296942371	9.48001576710889	9.43009238412312	9.38350549438178	9.24297557426473	9.17789848708871	9.45410274916393	9.4917765403106	9.4819384553457	9.29027927970964	9.23281388670217	9.28244253526512	9.0924513248332	9.06502858018527	9.80512420181478	9.17727338938028	9.49670709756694	9.37660508439332	9.47449790417866	8.12673366602583	9.19759713055326	9.28365307570254	9.79305162678765	8.98603472989726	9.70863986695177	9.03407311466937	9.48109810745246	9.33393625817042
RPS11	11.8712705125774	11.7452670422131	11.9297749244135	11.953459032579	11.7850318670575	11.9190127267685	11.9230807251555	11.9183536139765	11.9279614978443	11.8072052206793	11.8292352352713	11.9360924509758	11.7896975551437	11.6825345684237	11.4565613635995	12.0237947312959	11.9419067932093	11.8591005165251	11.6055630727789	11.7746976494306	12.0504811767039	11.8202319913252	11.3962756110333	11.8746482179722	11.7474790481609	11.5498211706605	11.2896604225024	11.7364013984725	11.9481256117144
RPL9	11.3071060097317	10.9619907858364	11.1631671783202	11.3698500499698	11.2624652517481	11.4985107685717	11.1914548237389	11.5622066357165	11.1293840758041	11.2506581144631	11.339490242084	11.6092482869706	10.2175549338357	8.89830972778134	8.83007541605209	10.6669881354672	10.4068528935113	9.94860098582083	8.82517457948509	10.0317917421226	8.13552769795445	8.51169860380138	7.86837708293429	10.038479064614	8.26712367218934	7.5126894564527	6.90304535793223	7.51310349376381	8.81050221017801
DDX5	10.0224450022788	9.6745817069629	9.6367596445013	9.8933469466247	9.90973458000388	9.67555244877285	9.67114538525046	10.0141677684617	9.62635196470327	9.92042372141929	9.74649936715616	9.77531431277039	9.10554387682271	8.64817703822768	9.31342882416691	9.72361398421955	9.18321160423715	9.12013688620471	8.73043986765423	8.75294698616679	6.4197451592226	8.45370350590168	9.18168175991622	9.62064128217185	8.8230708212383	9.23719376265021	8.85871450312455	8.25569140727968	8.4355424687825
CTDNEP1	6.60110022821979	7.35652828142547	6.83805896490349	6.95954087240042	6.787756663105	6.44650792733038	7.33161364331987	6.54407499004144	7.09759264243717	6.691583573055	6.78539896319138	6.59744051790241	6.28537273541304	5.5704425616712	6.46924869780945	6.34805137636748	6.52639520099218	5.96334526387769	6.60370333323347	6.50256643989039	7.02372959267133	5.97927803968119	6.61140532611524	6.54669507996735	6.35371381798825	6.27520617184752	6.05491013885406	7.08853033740451	6.68432343774172
RPL10A	11.0293648344379	11.1756270964761	11.0256381387774	11.0157495227534	10.7050107841665	10.4003021196525	10.8959774651978	10.9122460283609	11.1566736886362	10.7395128078304	10.1877625355702	10.7762843455918	9.90140054851779	9.77142764978529	9.46594530978827	10.525770080086	10.2986399870835	10.1031090440865	9.52748805134072	10.5826904244584	10.0982576908433	10.2807775731244	9.49789024054239	10.4183017303932	9.36697879778401	9.74002852099504	8.71391613628952	9.68788939837084	9.35633682197297
CBX3	7.73557275584844	6.86126276274075	7.57181309419074	7.14273626935142	7.81579315729223	7.83191507716827	7.35897170671776	7.91112840245779	7.53779020493811	7.79630166467231	8.22449714228335	7.71559066604264	5.95166633646186	5.278457896065	6.07800085038829	6.25634390232942	5.96596754800968	7.07687627196935	5.36491400207785	5.35299599918572	4.25673606441596	5.10225004037739	5.68284758802743	6.47780500893117	5.73734943295008	6.02155737763948	5.51634988569261	5.34978920578456	6.00414973738242
PSMB2	7.98325133145719	7.74126887756147	8.05818454272537	7.79184154267953	8.12208243330346	7.66060713009565	7.9703366305178	8.11246471872807	8.19984200436792	8.05435107340384	8.05025877611014	7.77061908147764	7.43539240616908	7.2914027401422	7.30513185207014	7.65248059523379	7.2795506929351	7.93724415599912	6.98384156158713	6.85255122965393	6.63613016729376	7.39632581006235	7.02294451824629	7.81559115060151	7.1527110771125	7.66060713009565	6.92565741766734	7.7947186217004	7.31166881005603
RTCB	7.63027565218966	7.07705353835995	7.01673370627265	7.67949797915611	7.49866880092696	7.10461885880652	7.43692413145589	7.34095294598298	7.4703566541364	7.27665040402408	7.20779387080337	6.84907603981697	6.80207761414283	6.62129460027499	6.1347172146469	6.7284803572612	6.0236176078935	6.64297276384575	5.87848599408077	5.80246850844849	5.68892203003549	6.12672858788949	6.00012251651186	6.45543073285158	6.49944329110653	6.16835956071106	5.5692904982137	6.41927393800451	6.47484687253222
ERH	7.25940358038841	7.62414106454605	7.79832250203487	7.57670512482373	7.76509565648598	7.64396691045919	7.56035547263349	7.76440991056928	7.73536632615026	7.61367642097388	7.76004582161789	7.01022779924226	5.98891702868304	5.17041051256075	5.03519391449722	5.73389218483401	5.49745223142769	5.78311223325601	5.68460316463062	5.46029602652844	4.96664691217609	5.06375135719744	5.23152564594696	5.88262895050092	5.17918169726772	5.26607460775618	4.58527028163452	5.24235036542871	5.45112051025976
ABCF1	7.1177922397256	7.27783793952093	6.50064855215803	6.62581173685803	6.941483057005	6.52330889447549	7.36907914022897	6.96199815590406	6.84554798175624	6.95913850783044	6.64314334377305	7.14768975904537	5.90258017459509	5.8045952119186	5.74548630972547	6.06540283413996	6.30065336533565	5.93649830729966	5.91472024046197	6.24767769548358	5.44766833148338	6.28630042616247	6.30978486909404	6.38667556255375	6.06470848894624	6.44197685836242	5.91237301675753	6.28081758812113	6.0669792187538
DAD1	8.10582506304744	7.74567356512634	7.9929745997319	7.84861261280253	7.99378636870459	7.93279524099928	7.43923103044045	8.12047405063906	7.87546623896296	8.02054365214276	7.8099996107926	8.32014745163448	8.24148899302745	7.32212455669692	7.52716333176254	8.13301123553721	7.81984782498337	7.58076738977453	7.70810211141603	7.53133363985422	7.64102824779795	7.21193517673019	6.83511503044519	8.0916438785302	7.34513823489045	7.47537287729044	6.79381485095694	7.49970303194031	7.44082996563559
KAT7	5.42379377818206	5.11923256128444	5.40318915049949	5.89082113076678	5.32336309440454	6.06790726185901	6.04788839104118	5.58225720041559	5.8472640164467	5.78706355800089	6.12199947922483	6.04891870002544	6.1030534752438	6.01839940562735	5.74925472332601	5.8472640164467	5.55730219520675	5.76535169963087	5.63212162959801	5.50342415712703	5.39164346669449	5.70028159686915	6.0463707584865	5.92453433808299	5.8472640164467	5.93495773072283	5.53736173969258	6.01662132653931	5.93955287876516
ZNF146	6.09064133590406	5.738920016561	5.47382042702212	5.8784719975239	6.58986547384997	5.40220105312789	6.26821631057347	6.94266519689602	6.12203452486916	6.57010777127998	6.43131540035757	6.12051033759901	4.36554397756606	4.56627796210404	4.9554700867628	4.60093942930833	3.92187086124208	5.55080290107523	4.57272471778301	3.80449492660477	3.72993655088269	4.58165319027639	4.56001378051588	4.72133923363631	4.78486452444501	5.18316748670261	4.57901019005236	4.45371143477685	4.6278861480996
SART1	6.8397908654269	6.89779655887322	7.20004974253249	7.19578476712654	7.03385397310783	5.71680389595493	7.00176345437442	6.95889308872972	6.29216058549394	7.21948593700567	6.71606023321393	6.65254919558748	6.29700278083429	6.17212802040978	6.31982942110028	6.39610733371744	6.35259565013616	5.77594765106313	5.92155047202042	6.26609827319589	5.97449798162911	5.71057807377615	6.05778579155877	6.54319005434515	5.79276215800975	5.67449394972167	5.03102385717158	5.83602697023392	5.61429923777345
ILF2	7.51390555344963	7.0246211411822	7.22369934480423	6.402999758127	6.5486695095645	6.6190973114945	6.43396252574753	6.82678704458054	6.6774072548912	6.60085593026568	7.33236077054534	7.5211254319681	5.56162929064882	5.30830028385449	5.50764948849981	6.35247099801194	5.83680027744298	5.89280928297719	5.13711577720409	4.99187296390247	4.86500661807716	5.35531744289777	5.56537738450927	6.23149571811035	4.66562774912058	5.08580111832892	4.69103239930151	5.68114380765394	5.32869053878301
SPAG7	7.77773834187428	7.55373152826824	7.4803355400208	7.4138423709703	7.71748808008702	6.91079904101638	7.2587134832239	7.50029963549439	7.81708133521006	7.48225910750068	7.29303492063264	7.06949678223736	6.84334514418365	6.40708029118936	5.95675579459282	6.90114093040848	6.96501602052825	5.88022956885393	6.34061146768309	6.51194156563726	6.31200181313219	6.17424521153122	6.49489726477304	6.67235952387459	6.3118239692946	6.69952573088486	5.76431912353329	6.05821800377143	6.23888412494471
ZPR1	6.30619541541921	6.34805224518389	5.28484802463538	5.20809456760991	5.55063379050611	5.49277724364715	6.08337126934226	6.41040218494136	5.03775103084256	5.66156539175605	5.82879231088187	5.82140214144336	5.26994146044083	5.89685327171054	5.54423212049051	5.26994146044083	4.61854325295148	4.83965362596065	4.09702798679784	5.02360201306726	3.62913581530053	4.65993230769831	5.34490247128488	4.835404673281	4.74394364761495	4.41793314559368	3.60015859731109	4.70360009094187	5.26723817969686
TAF10	8.57329192660621	9.17703030343756	9.06166360487686	9.11796558960673	8.70225460960961	8.65055075538893	9.19607212366683	9.00188673085729	8.8899624440907	8.55695296459823	8.55266546370793	8.84872361992353	9.22532794621764	9.18157015269712	9.13764318673556	9.2958890366929	8.90834629299654	8.31109599408262	9.22953484894752	8.87355258641869	9.16569080375663	9.23937698162041	8.7791760948655	9.04004372261739	8.75719979059189	8.84270388500983	8.26934275904778	8.82895081141213	9.00817730324068
C1D	6.42400510151546	5.6209309654481	6.1127184122181	5.64209539346388	5.49051694361622	6.03019511209258	5.12561105666995	6.05362272237131	5.69458791413179	5.76785188142329	6.53630478491513	6.41466306074014	5.12394272915781	3.77876133794912	4.12615131587137	4.99013830435512	4.0978715442959	5.19331673303766	4.69763923475364	3.48984038275563	1.75816113839945	3.52579675303927	3.67407732590207	3.90927944485074	3.74761896428977	4.50344626063999	3.80469556211141	3.89326970105987	2.45389891599329
NONO	8.67894121323434	8.59883410958918	8.808318543417	8.87501129986776	8.92262340963529	8.62822981557497	8.60200919046074	8.91729272112584	8.94027283334752	8.79143157466174	8.56006352229686	8.68089677874861	8.19942349736207	7.91995624748471	8.18035812248723	8.73879196871208	8.27279513113317	8.39051521460287	8.34152825769304	8.2808941598183	7.67790677232231	8.24553225713665	8.33925939460067	8.92621575389489	8.56006352229686	8.74198369602566	8.3653329944071	8.37844386018011	8.15043587048175
SNRNP200	8.13803637110485	8.15223883352713	8.08754952721597	8.44017068437817	8.30439276829171	7.42206192215094	8.49862158792635	8.33237742913917	8.26206614236231	7.85274312829698	7.95190788631639	7.7784346392607	7.59390753408741	6.5431853455567	7.28198580501745	7.64216590682503	7.23370038061872	7.87815898254085	6.75163101824274	7.20003279689336	5.95699902599737	7.33151569248319	7.33230926261197	7.6125440936544	6.74065740920993	7.176007484095	7.17987847009889	7.61862972400905	6.84442128686645
RHOA	10.1422502600703	9.73903874252527	10.0985088505632	9.81690982429281	9.86136794787831	9.97544654446314	9.56839486388255	10.0328530526336	10.0905306806939	10.1136837555351	10.2068735087147	10.1250935584818	10.0398912997243	9.18807513612601	9.95214090921219	9.95674017424639	9.80537325371901	9.88892707312551	10.1161999764126	9.87844318356973	7.7712832636149	9.40908000925186	9.96378980656048	10.2727896009743	9.65211862511642	9.99675188821504	9.67573084775202	9.80084401532081	9.31655041014826
RNPS1	7.19595219351677	7.20226566426029	7.32825407583266	7.17047649962424	6.97407611138116	6.95582729917012	7.14117581410883	7.15326979747393	7.07719096449646	6.7166349830217	6.99126558289081	7.33787861894288	6.62621818801738	6.37868745966365	6.40355899877677	6.93216652493796	6.65402778501665	6.85440750303671	6.47424334552865	6.73606028095625	5.65807949556514	6.69142292975673	6.68781650428863	6.76167037911967	6.47626315469952	7.17742340540775	6.36184301072697	6.91011237784186	6.44132120364076
RPS24	11.6647370515734	11.5243368387287	11.5489035812222	11.6297589267588	11.6816861711295	11.7327001007347	11.7198654961037	11.664785396211	11.7339387392746	11.6647861216085	11.5252483713543	11.4772998953635	8.81333241273294	8.12925558010819	7.81087406254964	9.93496854031733	9.15563898831471	8.8637875663359	7.27516181960969	9.42140939947887	7.15477063746731	7.84175613411597	7.29549840162418	9.05295356016477	7.57980698245821	7.78093168798058	7.40720993892003	7.44038411770907	7.01672586723172
RPL30	11.4879591532183	11.5086277658253	11.2915904316049	11.6243741602737	11.3870360938569	11.2654343145549	11.375554538503	11.4892931178535	11.6085488837631	11.4362822242448	11.2869200157932	11.5374603719236	10.9317751481741	10.3181782394418	10.3193651381679	11.2202920901806	11.0315949309503	10.9673925732144	10.2286590928621	10.5723819664319	10.1169671265275	10.472147172999	9.75388223812136	11.0151026697594	10.489614619858	9.94413551993863	9.42670581262359	10.3245162274249	10.4521230486462
NPM1	9.51424213788167	9.67704210419227	9.65773006418375	9.45853221358465	9.38930083130298	9.06259888673397	9.33428349127137	9.50959389748658	9.63681784691869	9.42413933214973	9.2025403715509	9.40991835420967	7.68888114023618	6.78455701462933	7.04569658586321	8.25905737420744	8.06464195531005	7.95620736566066	7.04065101052196	7.77916898394421	6.02966438530825	7.20670294490284	7.02256708956359	8.74105307008155	7.26663482857287	8.00647903472194	7.2296869501885	7.38388948364988	7.10135917630495
HSP90AB1	8.73517508855711	9.05731788358846	8.95923453248503	8.70374907285167	9.25004783476869	8.40710240253554	9.20933693094467	9.14097232010777	9.14917885104084	9.21516972391172	8.83061476197068	8.94449483661947	7.76239137213124	7.40963408145243	7.45106079505078	8.6225401967918	7.77534667698679	7.87704461283738	7.54538953700507	7.46025509235187	7.06015484327641	8.10119605791658	7.8531681901825	8.52225224721503	7.72602824445195	8.67694373422306	8.25281317984282	8.18495134466728	7.59241145557014
ARF1	9.72354485708011	9.67736336540016	9.78733965809624	9.85320324065267	9.80650040073037	10.0348567893789	9.66984958223178	9.70994995440063	9.82286070588801	9.50375594472002	9.67944823217529	9.98461390827996	9.91443642424299	9.76028862843683	9.89615197458702	10.0039436697436	9.75265742599086	9.93085713186147	9.98131154615923	9.37825971360063	8.83975473385783	9.65130242465071	9.87738031547142	10.1264585142741	9.81056820658046	9.72942487752141	9.73994548521618	9.90707870992943	9.61356396519161
IK	8.23115392142721	8.24344790602238	8.70556350518608	8.00535307718956	8.79467132726698	7.88077605857529	8.06034524887602	8.2728126551754	8.62127181326511	8.09143555217321	8.29291057529794	8.40112971772469	7.50242852234503	7.5984058646285	7.72903055003123	7.97664987551529	7.19158082163849	7.41766402494784	7.15613579863109	7.56805780875584	7.19452613196227	6.79061531464149	7.82846686450368	7.8656792582244	6.79932937269226	7.14696260561015	6.8427042130401	7.35057656849766	6.81288492777657
CANX	8.55110234446128	8.82235521325278	8.99817971306847	8.43028848125464	8.81584792659879	8.56992115037168	8.95591057669263	8.97471745804739	9.00675535843386	9.13469977850303	9.23093725731598	8.89900428369335	8.18936909234199	7.17708002215094	7.2468516765995	8.35516458564673	7.56308807790327	7.42965149710403	7.42904285926536	7.07103373117173	6.78414212010289	7.07520429757487	7.46673107994718	7.84190545309403	7.94209317843293	8.23231369300242	7.99921712338841	7.8452041820732	7.84193540135029
CNPPD1	6.88393812105048	6.50825425066853	6.41098844334657	6.55547062732722	6.36375924177117	8.53316341778402	6.4284532961612	6.78326208534361	6.78314183981291	6.9293981633411	6.83517388569311	6.65289420229117	7.07192347573374	6.85056396327055	7.42687056390859	6.83517388569311	6.19827226888699	6.87364620377091	7.17744520701853	6.57482758392454	5.29597629879102	6.23544414262631	6.6592166933359	6.67101794255885	7.38945528553069	7.4660345775807	6.83517388569311	7.38539361463485	7.04411085064157
SMNDC1	6.80069291239058	6.34276080989997	7.062130191228	5.68282514997542	6.14838621580476	6.44423824683285	6.72732990156879	6.80633726225802	6.38964009584338	6.23330747649158	7.38259913746187	6.7250811609767	5.55333208395904	4.89409957690601	5.24505332645918	5.88381239879601	5.41507225809445	5.79490453118806	4.9687636877944	4.43216232292864	2.12197249961341	4.68913345766819	4.5897119375188	5.71568826514952	5.71818243614806	6.09793367209252	5.64308341924873	5.15397086955378	4.7767285721605
HNRNPM	8.20488522111798	8.36622592873181	8.55575668582685	7.48119921874084	8.16119944932176	7.70062767531295	7.62365047787721	8.14490734009636	8.08707756045019	8.19120096355299	8.29518667817029	8.80117617762584	6.66219863120734	6.43872004840421	6.4949248383474	6.88849408392564	6.24715214528365	6.88045084480443	6.53262298466739	6.60687072062357	5.94739004546624	6.8545241707068	6.02229670290886	7.62401436120162	6.11883660282698	6.83584741233535	6.69500823478618	6.61553193254824	6.13264601516231
GUK1	8.13806824465724	8.55189883005976	8.17037016394081	8.53792601467536	8.3609943047448	9.75485096194982	7.97214205926862	7.90581825521169	8.08702472580461	7.77919196358783	7.81399626775272	8.55737146735702	9.76788039320557	10.3529142992269	10.4745292438358	9.3973247191939	9.2284170526218	10.0578479258738	9.98188898428748	8.18053457984003	9.56744103723283	9.09880938924639	9.3980382984275	8.65161595036635	9.7871781837833	8.35380218280306	9.55903125035411	9.92972153933431	10.0929656178849
KXD1	6.70425296638194	6.75706050815294	6.51755066780593	6.83308974781537	6.36197461163788	5.84635851197801	6.31503239917343	7.04272546326377	6.83925324085868	6.81714819530314	6.40943998964265	6.24905145071368	6.33143686834091	6.2845320487514	5.73644635427258	6.41581676150198	6.60485849057049	5.79018964528787	6.34503257099264	6.51479654233112	6.06547491214147	5.81386174726263	6.31925601535289	6.39068958203845	5.67125182782981	5.43204385771278	5.57890710945007	5.9380635331679	5.93354856383189
OAZ1	10.7933809683818	10.5004965032572	10.4862848343709	10.6364353632069	10.4710647511894	11.2450418156179	10.7095067326328	10.5227301589812	10.769968445659	10.7275782672812	10.5533155423702	10.7589644318142	11.4629828602921	11.459029848153	11.6624594665003	11.2218147194214	11.050510442048	11.4711931604729	11.5762448042866	11.2415469815218	11.348861705446	11.431787358086	11.7564723341224	11.2877493536135	11.8164091745017	11.5694083056971	11.7208643623545	11.4824823739952	11.8735804532928
ATP6V0B	8.5241614201354	8.22483485244553	8.45463400604683	7.75443735790369	7.64385171288769	7.90701127112788	7.97448262499405	8.07260566606788	8.21601018868754	8.13783994506576	8.39012409457389	8.19945292176641	8.66029233484257	8.19945292176641	8.57607970462693	8.679374135181	8.6703139399619	8.32233272938085	8.73014573700858	8.40223657573752	6.93204086035901	7.72249960808968	8.3753200252866	8.2389469797162	7.96477656382351	7.70863490773304	7.72556843090012	8.19945292176641	8.16074454788354
USP22	6.65870017365398	5.9367323076547	6.43290735502293	6.04273016051721	6.3368877695714	6.22545012934562	6.51306962072297	6.47277995500105	6.05419206183495	6.0853841818768	6.70880104098888	6.86767574813355	6.39042225167725	5.96932837595224	5.94014398991294	6.37888341682808	6.32945138873596	6.291300990483	5.97715586582239	5.53780608510449	5.24229443406301	6.02928984714983	5.65253272839573	6.21417115536618	6.15772425801689	6.2726587442722	6.16885430726275	6.75827725769921	6.3866693219352
ELOB	9.29032591626229	9.01217639761362	9.12069709231044	9.18533942364029	8.87182157400384	9.29627481470053	8.99339801994289	8.71821276850892	8.81946632826437	9.12311747517906	8.84495751862685	8.96812486641161	9.09708416212095	8.56013999097305	8.49768210910592	9.18658478805709	8.88054836050173	8.89027064917196	8.97812335251965	8.94068920820822	8.61828376944359	8.4254495043666	8.44098029420073	9.19741447359717	8.59033613921946	8.15716823295522	8.32444051651134	8.50469501561258	9.55933998029705
TMED2	7.93717275646952	8.03512692049476	8.24427757393293	7.80519619999825	7.9188066899498	8.31613966628917	7.77169694172113	8.10997863211584	8.34698854085891	8.21019771345448	8.31269007120134	8.55687320644654	7.20381449510714	6.09420589068725	6.75192836090912	7.4523974541831	6.82463033357604	7.51013267585138	6.73961287112093	6.19813851972901	3.87820266933756	6.17383887047739	6.39335355040093	7.21143876325778	6.33338163703598	6.85830121511524	6.09338755207765	6.04090646544235	6.87791451025934
FNTA	7.62793915017415	6.8735398196786	7.38538001209656	7.37302248921328	7.93577656124021	6.79251467738283	8.14561774502203	7.85267229959458	7.55484730581871	7.99268565612151	7.60850883649014	7.31624109901548	7.40983119873933	6.91110180182543	6.7910510581746	7.85492624922996	7.01741781576132	7.32909900759483	6.79717339896743	6.83068802601829	5.42875548603765	6.54639403066612	6.88691046949558	7.39464489606887	6.52786237172	7.18856535628918	6.58686867241268	6.88308865292302	6.69913053271776
RPS25	9.75873155900544	9.81451569203343	9.5347209349692	9.68672308989889	9.80964247111905	9.99294618324298	9.30295058176765	9.77478801009439	9.71037512524001	9.62968740272657	9.44452419197979	10.1440298244552	8.62863524689093	7.39404554517813	7.81734541490847	8.8521829981953	8.78217888328139	8.52312138123656	8.0632275985384	8.65027687161498	7.87596388241192	8.53715354845169	7.4978688010538	8.97126814711743	7.17593784504102	7.90704046754656	7.57230452703545	7.76273614276952	7.5360620984962
RPL37	11.6243092996479	11.3668754452417	11.4924558496545	11.7372274699261	11.4861616854069	11.7364105998833	11.3445810765471	11.3331286328618	11.7040440200754	11.2694380763187	11.4078810582781	11.4872959384837	11.1156658499961	10.7663432033104	10.7874339530225	11.3715642843197	11.1740356737904	11.3233248799678	10.767933708162	11.4602563798323	11.1535734178344	11.332865932211	10.9619949973098	11.04158190549	10.3709425099222	11.1487523173446	10.8746484119736	11.0459669865807	10.647606827881
EEF2	10.0471042335859	10.5071673956854	10.1585419897431	10.4800116175244	9.8474962206693	10.3155823557936	10.4072434124361	10.5199552720467	10.3154164479058	10.242858901236	10.2656755472766	10.7617434972829	10.4845950244072	10.1893794808881	9.95255993602927	10.6148987082372	10.5783155938764	10.3485492162425	10.4185905020764	10.6947942180937	10.0994837374217	10.5584696720649	10.2735586930133	10.7711521215084	9.63236416224422	9.74100662860834	9.09133510273449	10.3236351240887	10.5317158715739
ATP6V0E1	9.76986839120311	9.13515842956844	9.09653596870644	8.92381682328287	9.72150669450012	9.31664309739776	9.24186043412388	9.57323072977044	9.48108751337669	9.85818102050382	9.84553946762299	9.43290106284433	9.89765336672533	8.94299492229684	9.19670576951977	9.57741879732455	9.60171768718038	9.61492840248059	9.26310555706187	9.33975472151919	8.16728499102194	8.73665418670766	8.60504175645647	9.3452233115047	8.58830191229697	8.56785402020549	7.93713768955858	9.12113604514198	9.15235482938364
HNRNPU	9.07873477111074	9.59941608067984	9.46337661768628	9.03625912308141	9.52446848115319	9.03901024624894	9.49858622587549	9.55986619448823	9.62229709482199	9.71850024866146	9.41140442752042	9.22289253958192	8.73148063056058	7.95381778812871	8.18340063058795	8.79252677034663	8.10908680606808	8.27722537199914	8.51342296346749	8.04643956145895	6.96548504482009	8.17976125182294	8.11164093418691	8.99769926923996	7.87480995781414	8.74229880170411	8.0742582898985	7.85494337202891	7.6562726036705
EIF3A	7.42166018335207	7.65470946598055	7.47295812696883	6.89886218707622	7.39970070557071	6.51921686540504	7.95584417450563	7.58806498776294	7.46190026255533	7.78092146009681	7.2078789485442	7.45839066077165	6.0855265470832	5.72440946632723	5.920082162938	6.56824909601916	6.12833621253884	6.5020493664603	5.1899330925779	6.45483838684149	5.31924243526357	6.20639727772193	4.92385212568891	6.88575040600665	4.91490592516633	4.96015382937333	5.72472140694348	6.10817446850448	5.28006692533374
HSP90B1	8.54197185087236	8.86071160481922	8.86336485892762	8.50921130447197	8.69058137694785	8.32834395100987	8.89599085370667	8.91439515527947	8.65279332076864	8.62246510101659	8.90822030760067	8.8573809811964	7.3721411279334	6.68799775070606	6.80369553232393	8.02370850197056	6.72702222623075	7.45740965292404	6.91707089233269	6.97724344624923	5.35612644182866	6.13849261725912	6.44682279128151	7.83287897787488	6.38107676686072	7.45702226013314	6.39610523102826	7.06373687718521	6.08435822007717
MSN	9.18829900455793	9.24395664403267	9.25624743893466	9.66904301081844	9.16645068422914	9.32576944530347	9.64592311935477	9.68225709336344	9.56094402820643	9.25579065194259	9.53905529358161	9.53254610592562	9.39671781812673	9.24297976024788	9.08830851172717	9.52563848477639	9.01561037445597	9.04922742552523	9.28702864660394	8.7773787513849	8.13921317331262	9.13911980209596	9.52102126645313	9.31003731809124	8.95202465794289	9.36338595292086	9.52109057005083	9.16717663646843	8.70852811060612
ACTN4	5.87745000939503	6.21798329641241	5.8708419461503	6.00725882431794	5.89613802170075	4.89774245556604	6.30064161179292	6.62813891777205	6.55929782259638	5.891550745015	6.08949451558016	5.91183108457019	5.81827260378238	5.96025869682685	5.91924604404147	5.75068103595218	5.79583734531179	4.82770699636232	5.92554564935346	5.81583974570397	5.91093317497834	6.0136934151872	5.91093317497834	5.87518342331285	5.68992431622554	5.8327786478694	5.95704693440868	5.80298249108857	5.02519318891307
PRKAR1A	8.48278317326029	6.94486902196077	8.06170582573581	7.61888543638101	8.35852418330428	8.57852707061083	7.78747034145799	8.5871435292669	8.2703404232433	8.55863048568025	8.73158869214208	8.20848381450243	7.87558114145999	7.27628487028736	7.71010314543006	7.9459810049343	7.26720359546564	8.42341040954687	7.98540954858436	6.86557084621126	3.89767396464234	5.90993764234897	7.5692912336466	7.68523954200629	7.88960534247544	7.90737481430554	8.01730518774396	7.84304935632123	7.59561483676382
DSP	2.91708599364199	0.84877139026927	1.86709198774228	3.60398181014463	2.23499898289259	4.24470567191493	4.21887813417229	-0.0013839879438895	3.66431711575025	-0.344391930151668	-0.370445408130014	-0.372694987852132	3.83794887374367	3.30636040822539	2.38161981903357	3.41258735210945	3.24149141248152	2.4297994602785	3.33974389680734	2.25094345524832	3.30066515979585	3.08966162360568	3.51508211241366	2.37825279605583	2.91060407973949	2.61875679141848	3.29338562211621	3.37803823088102	2.92281242240827
RAD21	7.17857335756581	6.69058775399886	7.09220295595288	6.92615035372291	7.58488981124823	7.27496343865721	7.05103820960443	7.14871652942063	7.20350433792524	7.00624096787828	7.56962827156457	7.59152386711953	6.53441570755132	6.62736277569249	6.19667853469029	6.72476375515198	6.68632568096368	7.49126512921454	6.88613694666906	6.76573745041048	6.51815385136616	6.4024190075794	6.16027322157802	6.68653764466618	6.5559858103948	7.04005453076581	7.04871276061608	7.19788770181284	6.73503352729434
WDR1	9.47347020754986	8.81646986869723	9.46627019068715	9.32698215093235	8.99831024545747	8.81592804446077	8.76847718691299	9.3714106769023	9.43407977638905	9.25037504620629	9.06283524932787	8.94380041368145	8.9785052689935	8.67812489368974	9.2451394127704	9.30197390763994	8.98375306911526	8.91752078544284	9.09974980280933	8.86114234144586	8.0014420168078	8.99007700598494	8.92430907478514	9.41402900040122	8.80953579926773	8.81976894276581	8.63291285798907	8.9329337820389	8.76818625793118
NCL	8.22556169020061	8.62483817205696	8.14807654530467	8.68587804222584	8.27611965832655	8.25963334968215	8.26341814835019	8.66854641858342	8.25021649289047	8.52209254329345	8.125864818209	8.54257553835289	7.52528132757417	7.38134128250331	7.27556077500044	7.87508922592536	7.50705108148748	6.96776724930745	7.51018619829333	7.44535431452516	6.5324878623611	7.6578955756799	7.25215638723731	8.16409092833576	6.66354634306041	7.22193600860567	7.01274109926281	7.00556355843766	7.35196764432999
AP2B1	6.8779029402326	6.58635516513006	6.78560051055209	7.06492845496444	7.07894234382507	7.83282474858423	7.35501494232698	7.24630993428864	7.08119387315668	6.34318772312105	6.87425301983501	6.71903713861566	6.65488129672649	6.63955617315329	5.40699630946538	6.55372129785961	6.29618515592849	5.1863833849383	6.26205149160561	6.46282247466997	6.33326837759707	5.10140755512252	6.1669351401356	6.66438573236025	4.21305979111315	4.27904450298021	3.70111405406742	5.42330521041655	5.61907245534687
AP2M1	8.00763462565909	7.75597244322243	7.73158691100978	7.52671796336688	7.41728242405769	8.05103087673676	7.80162179618963	7.78742040020373	7.82948425700546	7.8026983657112	7.87074123497449	7.93557883931219	7.35701976103504	7.15735748904021	7.06513922913749	7.47228226600933	7.21138756833031	7.2643739001399	7.26371065835095	6.13742000746801	6.98441230885569	7.04978059218076	6.88396882102896	7.54545446662107	7.3984388762464	7.10965101936705	7.2713908632764	7.40327628848803	7.77766384099087
CLTC	8.54050490424116	8.02634323906859	8.40756463641597	8.4038051690408	8.45341316384656	8.25475989874873	8.5791619705083	8.60756555087216	8.35660912658428	8.59396711366981	8.28216257561738	7.71724654479786	7.97129934129509	6.96013985908637	7.70397336236614	8.35559753355458	7.75642383933688	7.90369471644421	7.44981176388603	7.17733749196768	5.49654108710835	6.76737276503237	7.02364684291733	8.23183428901995	7.10125087755974	7.45680044387841	7.76539647973719	7.2159130583437	6.75741774837032
MLEC	5.96527762572845	5.52320691846142	5.91617004345213	6.01492891712036	5.30791190228511	5.31866989218187	6.0550909168458	6.08791654014684	5.53204084218654	6.11138462414388	5.80617815688084	5.38568104047194	6.32445336609878	5.800608556668	5.90910434983041	6.30723572023976	5.78644869131451	5.68563086408842	5.86835368861947	5.7214214347652	5.45828333172162	5.86495089321251	5.55406918262076	6.41939042485309	5.65264026613731	6.01639744001116	5.7319601271879	6.49995878608626	6.16738823494561
LASP1	8.71191550339204	8.48876898465379	7.82838968256279	8.32539206499835	8.69785961473235	8.39421969466538	8.87389113264927	8.84918002851446	8.56693884484269	8.51374249531548	8.62367749470861	8.45852426113659	9.22763080638399	8.57198397208643	9.07137426943685	9.13454399594026	9.08391588281462	9.04098183470108	9.04948884944886	8.71357929409466	7.84155157786792	8.51951845237187	8.71357929409466	9.21729247146826	8.65080856324549	8.69734563526009	8.72307221834338	8.92531470066169	8.66885939125581
SF3B2	7.12238324660856	7.1995805788067	7.26850439242422	7.21936533814441	7.31621143516496	6.68322199905653	7.59327984157957	7.40925772769184	7.33802945241388	6.61725678953017	6.98209682432265	6.9414398437581	6.74248442558872	6.94189436228071	6.88788442161899	7.47282180699347	6.78753744983656	6.58659046600831	7.25888818518446	7.07714471071061	6.37043265490088	7.10734836740139	6.66179800000945	7.25044837677504	6.32348360495808	6.85955909065621	6.31046670673265	6.83117736433304	6.4201163262302
TMEM59	8.74988200557694	8.74486964574162	8.70890206265032	8.28042275633781	8.66409096804167	9.00118006464735	8.48007648348597	8.45282349274319	8.70428942396476	9.06429976725553	9.01605385866214	8.76826466824039	8.36105997400615	7.80864686306867	8.23249022185238	8.55636103135144	8.35650950443029	8.36357887625126	8.26583011680141	7.3995634846566	6.60472623894276	7.22812229032116	7.03018770781283	7.71977606786159	7.44009699008152	7.25347973440833	6.90823383708831	7.8436370368275	7.53692837716635
CSRP1	7.26792437239724	7.03212159128127	6.88559568576333	6.9691896458377	7.07394289416584	6.57546910622025	7.10714944657853	7.02090655111749	6.73251182295592	7.0002488874944	6.89374054017564	7.17969669643184	6.46947671646906	6.26424394943549	6.54302958775385	6.33282857313904	6.33521589408439	5.74381052785786	5.97305292033832	6.04086107778366	6.553972567008	6.03308875696122	6.11339286923308	6.34262461134502	5.75682211209758	6.01619744801871	6.01697946305991	6.25029331765374	6.30116997328616
PTGES3	9.33067882358269	8.85970791457466	8.9326886169955	9.09499676243562	9.27119140207166	9.41404674748393	9.20846807838575	9.33501136189202	9.32333422319346	9.5703408199845	9.41786438265086	9.31735855131333	8.34453424810321	7.41140048528553	8.16349372813781	8.81840200999678	7.99532083106859	9.04420950205883	7.89896040698758	7.8593286073328	5.40008645017443	7.60578203887666	7.48491907383757	8.56379091033891	8.08232872486897	8.94979581184735	7.78206003462982	7.95336689385248	7.90386756159086
WARS1	9.04277905706199	9.40879648633884	8.32961775902905	9.08520186519099	8.7623721842062	7.99548718480541	9.32813571149115	8.78420397467509	9.04240671244771	9.12655307591708	8.82058895892621	7.94337144921444	6.91543069612293	7.42750585356315	7.71073167389205	7.22905641542568	7.2087584684216	6.98563021493767	6.90162707664902	7.82230361043557	6.75720466081894	7.41668801544513	6.86262018886718	7.90568426246028	6.66308585692375	6.90938846593456	6.83971419026877	7.27622327371184	6.65403011435124
SET	7.64305364582618	9.70641390450969	9.33839184401144	8.67696792938445	8.70706605968441	8.98739660277298	9.31980304159129	9.11299017235623	8.98926460828426	9.12411674627948	8.3934993487612	9.0123227492913	8.86475301026018	8.75688059115032	8.13703481873358	8.1268135330028	8.85828124798942	8.91852743950523	8.8577833608107	7.97924544732017	7.92831004948671	8.97310064713611	8.7674590129639	8.45746392863483	8.43171071116881	8.74969159484113	8.09459500668165	8.65531201153988	8.73543199857388
NDRG1	7.51737653728635	7.86327204498539	7.85089426579782	7.04700360221627	7.24431662518577	6.97131913407147	8.0457353283525	7.15467758723568	7.62260660270906	7.42065479620169	7.51573124522062	7.66558132124922	7.19201807341102	6.97147178282286	7.12931456127589	7.37396388683938	7.19201807341102	7.09445509150913	7.0023777002666	7.19201807341102	7.24739183182145	6.86040028188977	7.33354861203138	7.19201807341102	7.02304916782941	7.07879384085171	6.87869789628467	7.01938278429635	6.73187742515612
UBB	11.2144520558657	11.3138874654638	10.9132979354286	11.3342484124015	11.2057137521716	12.51244000131	11.4762005356094	11.275554111027	11.106781253497	11.1871320608481	11.363512437491	11.4134607667427	12.1759809998005	12.2126903510666	12.4438245757815	11.9521060730811	11.9099542891441	12.3130228792056	12.0883299010714	12.0713384220616	12.1573850382852	12.2337527972961	12.4906090818643	12.1495780624718	12.6284215839144	12.8577033569235	12.7037324033344	12.2642337323111	12.3944012864412
PFN1	9.81872478464563	9.68355709451674	9.66229668968949	9.96359191699522	9.49235542219665	9.63948087714867	10.141095985828	9.87581562793689	9.89946342631027	9.66418687173543	9.83758912854454	9.86261013036258	10.0641075721842	10.2925244416847	10.0365568653817	10.277354596621	9.95783453523146	8.85169325518151	10.3464899900234	9.74301966082965	9.88626968773844	9.99067392472526	9.92701037755549	10.3862331418428	9.51657503565262	10.3434103353673	9.63361408307044	9.83035403913979	9.71823898859055
PTPRF	0.587466956700829	1.20584799098341	0.458688711278712	3.13546471865835	1.39957371597903	1.68600069098737	0.393548528389621	3.28318069293764	0.968563838056031	0.828040828260668	0.557706876389208	2.01981912656915	1.71285826390495	0.961179003506237	3.98662824913273	1.08529863259401	1.90606032316711	0.963788880556475	2.72249408058333	1.45818654263958	1.94524675693455	2.86676115310602	3.66309519078695	1.70934007100723	0.857850790374532	2.82167897891888	2.02076949619108	1.39331641318986	3.14925117519854
YWHAZ	8.81025541420227	9.3813120562707	9.08072160100793	8.77408889598524	9.2118012157589	9.06918483059816	9.03276605654209	9.14421917295444	8.96197300773235	8.81025541420227	9.162316824506	8.82245465826812	9.09759185442522	8.17537140600436	8.97316494165546	8.96870117851691	8.93215283860197	8.72289288271612	8.81025541420227	8.194549442809	8.23895102172948	8.4572752592035	8.93559542755709	9.05256677408511	8.35903815665025	8.34895077275818	8.19193337781578	8.32098984195311	8.27260764505952
SOD1	8.77899934946372	8.98279917277464	8.88595749956681	9.00374332215004	9.11978646565994	8.99883810971966	8.68919240176815	8.82577666796933	8.9863618543081	8.81143844425088	8.71025473132304	8.88269566156149	7.47715682920474	7.23942932687737	6.71806251278243	8.03135987788863	7.53044361682106	7.69438948249326	7.06771573307066	7.6905659590891	6.79992007468731	7.29644091847792	6.29108800840497	7.74290727590218	6.87132867297283	7.45166028813272	6.54427426400228	7.61792349872518	7.05179393983953
MARCKSL1	7.16324780814209	7.37357343530418	6.89436495921419	6.56824456025349	6.86171556381969	6.60111059918479	7.0908182295649	6.82117422855177	6.84713994257605	6.60144746321416	6.77599735535009	7.00933579047856	7.03175184778253	6.63930456350232	6.22115475621044	6.49665896375626	5.92843882190358	6.04341606350093	7.39179716126997	6.60292570246099	6.29807907531779	6.58197193487299	6.61639040404259	7.14898359981996	6.80550622322277	7.25006140774033	7.46473128420907	6.77431378262501	6.34074835943501
GABARAP	10.143190682772	9.9894519243152	9.91970693737041	10.2340025510167	9.6770929276049	10.2583841717234	9.9118122907721	9.86729756903655	9.92667707682182	10.0359420908967	9.81082335976851	10.0177262639249	10.4621079869063	10.4298571826048	10.3196669620421	10.1969925898567	9.91840869192428	10.0547075974371	10.3989765321621	10.263307345997	9.79672895266374	9.74877589879326	10.4184362492642	9.99988969965058	10.261481912133	10.1895792333397	10.0416004049416	10.4254561487143	10.3350568564346
NUCB1	6.23532924032923	6.95096690182344	6.90315512743152	6.70834484719007	6.57126542044253	7.16171815816776	6.87319499012029	6.97085283893931	6.10043247307985	6.06003873692179	6.30621846719445	6.52008010218585	6.6316557253584	6.66461255825405	7.0466151542244	6.25851654859888	6.26750618666848	5.90622113729514	6.42433463883066	6.01500628528523	5.96156452966204	6.66305621029497	5.78069137418621	6.18908654496163	7.23852546106724	6.20110736288486	6.81130585181359	6.5984733215064	6.74536364167989
LDHA	9.76288805139503	9.99066910925964	9.87298609869739	9.40276173583477	9.51171472515951	9.68136103176062	9.68071084100666	9.68186152701317	9.86607826667312	9.76725657087619	9.78719986934468	9.97654285375358	9.23269526731746	9.06426990436568	9.18054217821705	9.34948880564851	8.97644920659463	8.6994036541929	8.9003391518187	8.72331689763764	7.72725732068942	8.73155565557389	8.60917822748844	9.42443204057508	8.39777805404258	8.88160724405362	8.15285931725399	8.59496370960408	8.47504601483541
RACK1	11.3005059089533	11.094217050384	11.0267522002649	11.1889613532894	11.2172700141633	11.0368414429613	10.8098175712148	11.0661821046843	11.0918157679255	11.0817108753851	11.3221350323105	11.3614229980763	10.712160419239	10.6943168594119	10.4370587091422	10.9909950259643	10.9143059247323	10.9494107452941	10.6862861319328	11.0955150581504	10.8558963864179	11.2000362868657	10.4896641210794	11.3313659940148	10.3292219854192	10.7020786910226	10.0890280601655	11.081897623753	10.9221024230193
SSR2	9.04789096798174	9.49924800752785	8.99143469878167	9.22945616301675	9.0089019326054	8.41201150011726	8.84545876601154	8.8757895484686	9.47349917428577	8.82286684428245	8.89413549207877	8.98774084112771	8.56034372004652	8.39385437152484	8.16436693344984	9.4129231100856	8.79509771910174	8.2786126014691	8.35644743364395	8.79407473734347	8.41078645108348	8.09823459419584	7.75784739208747	8.83572914035424	7.31945654445404	7.63091532549868	7.0029797660988	8.09216345957764	8.17799693608591
P4HB	8.72960983694701	8.97835463565301	8.63648624060733	8.59808182598981	8.14060561953473	8.48923870941925	8.58304096310006	8.72244694171546	8.70693279065275	8.17207845754471	8.79054522011519	8.83202408010993	7.89514393056321	7.18306266469422	6.93824863567864	8.21969777042896	7.74888827085197	7.32847559522774	7.27890143361087	7.66248015317103	7.02675286208297	6.89032620628837	7.55883077351325	8.27000965477816	7.79531703145908	7.65177632403019	7.00197221620198	8.05077453210288	7.50769876311772
SLC25A5	9.51844806548486	9.76507846532651	9.84054909849253	9.2378801471562	9.30415031842685	9.42287761570819	9.28673632860889	9.40857990454432	9.62077611611176	9.62226523481198	9.60218062780827	9.5750199381542	8.78932852883061	8.83846634807775	8.74169466223432	9.53915661556335	8.76553339329223	8.82663359397315	8.58904727885224	8.63432756494367	7.78167617127606	8.81215164858723	8.65481450709069	9.3179353682026	8.13408046773282	8.71077607463736	7.87163733859194	8.79411581224001	8.52841949581012
PHB1	5.72542422037013	5.27751487596291	5.15127538487158	5.64154934107452	4.74364649070604	4.99282805592004	6.28194244545332	5.90748649417255	5.98782579236719	6.27688617267261	5.40276816224844	4.03842195173326	5.61959980233063	5.7069464071259	5.6823525482345	5.71977624919998	4.97879503724415	5.82385053707199	5.73855863566653	5.91978058403287	6.00567416901021	5.90653755086111	5.56790537522176	5.36152390441768	5.59424623337251	5.66983514681967	5.7069464071259	5.7588247152915	6.05778611578694
S100A11	9.53717783041378	9.85832911071648	9.57530949225527	9.80218509958085	9.57251313718032	9.10648793833588	10.400610184477	9.36681942105428	9.46656873714509	9.5728706016371	9.88131134996634	9.65282289996846	10.4182065732279	10.1681611506756	10.3001613265798	10.3967535128858	10.485875335719	10.0097487344047	10.6053173679137	10.7620445685566	10.0097487344047	10.2793392668566	10.0167989240707	10.3296730658592	9.70777693027155	10.0609875750562	9.91632513165716	10.3334011204654	9.88564827858786
CTSA	8.06076512592757	8.0529004783286	8.20343798863294	7.47527537129649	7.44418684122329	7.60196966304833	7.51832988929201	7.71190657629225	7.75324456445567	8.22581946286929	7.5708487825998	8.50576529406314	7.15119598220387	7.02737137927285	7.20891632605134	7.30394135352537	7.05696172682958	6.99434600639543	7.08841532593129	7.09713383688226	6.55273048203004	7.26990824014631	7.18065655198947	7.44649192668523	8.51869955620366	6.80767004528758	6.98061482685963	7.35060020217219	7.32985687714634
CD63	9.72746504509242	9.80683276257485	9.51363104506144	9.3560440416413	9.30239195270352	9.45344146709774	9.54409579151529	9.49442692311495	9.87013753603919	9.64429562215365	9.97662790796827	10.0258672101074	9.72825853962415	9.33153258250197	9.51375468967688	9.57380812409393	9.48185132879024	9.41535004700572	9.46892192459133	9.30865546573006	8.29548751539015	8.37074377512257	9.34657909672111	9.80497918676577	8.72697121075597	8.71893727008025	8.44383737564345	9.53439503627435	9.06476469332224
SPARC	6.70474678338159	5.77099192280404	5.48330894906544	6.45876510250366	4.51840994151172	6.8008722181398	4.31355329143618	6.19313795308357	4.88569283774567	5.98004208607713	5.15284877572463	7.35902324150194	5.85144256962736	5.58352011623964	6.22367501485487	5.39989999464301	4.87464281452497	5.31894502526567	5.54720902138983	3.58962167532315	4.93550188535475	5.51033976465855	6.00897856814941	5.36997900046906	7.71951896227032	6.10698062824558	5.96227052015781	6.19321095904206	5.91253617517867
DNAJB1	7.83710133696001	8.2772680420989	7.71462936023729	8.07025011495852	8.34249018257327	7.55412446536833	7.41672347083059	7.42411930409056	7.92750958600025	7.31868215257197	7.80752755176096	9.0019464184436	6.5560563134582	5.65668113581488	6.50324451129151	6.73315773343528	5.99370444168643	6.51518036919675	6.26026429399777	5.86988458824358	5.26172366397157	6.39073744652809	5.9171171087831	6.84858197130244	5.22654834334991	6.33544686851379	5.99027575601865	6.65073684935007	6.22836229865173
UBE2D3	9.62411551777023	9.55922151528989	9.3517586470383	9.08680504391198	9.34267622880006	10.0153390454701	9.04483175965046	9.45265162210275	9.81406117773923	9.56060415069448	9.64300301232406	9.97494233687578	8.8925372370838	8.18902213048487	9.54883665215373	9.31301994559207	8.48809499930024	9.49818131964685	9.22030777721789	8.31008218604683	5.27643997863831	7.69059787020645	8.87451336714142	9.35429550252636	9.02966585680541	9.12037470086942	8.98974480431357	8.61892746809892	8.63060231560231
XBP1	6.24003395498999	6.06580240688613	6.62284584837125	5.56544638147322	6.78697245456654	6.17513098816461	6.55358000895798	6.88312444894935	6.73910641500589	6.39503765709007	6.98738732118257	6.95879594527587	6.33583967091767	6.14338365145535	5.71975528946669	6.67447500353113	6.09919801787729	6.45454505516975	5.61301539218383	6.21422392910196	5.12821526835919	5.86529440039361	6.44444697550266	6.47979447112798	5.59431648366725	6.14714994235771	5.48732136903733	6.71002517124466	5.8573943680287
LAPTM4A	9.30650671797847	9.18907438912964	9.53968968456521	8.80015847812285	9.11155192616416	9.09826912514583	8.57607288821023	8.86994903994896	9.26946787809471	9.26885795768722	9.25708801539436	9.20181729983144	6.79421110640724	6.49931668811071	7.43432235952875	7.11295316446129	6.99410584436921	8.16645028648953	6.92681573043381	7.34536625908702	5.65758696854195	6.30454133593854	7.16442173573784	7.75488272440793	6.8098341156124	6.97482332581642	6.56882128495859	7.12647933040781	7.09056879066295
RPL32	11.8131254540951	11.7029481101404	11.9206502244274	11.5150823917758	11.8132745170958	11.7108779996874	11.695815333512	12.0253338171392	11.5656163367874	11.491677557887	11.6222326402092	11.7912306258422	11.2660634739362	11.2334298525744	11.1575800570513	11.5034359816423	11.5972569357926	11.4170889662055	11.2323788578258	11.6760356636761	11.6166885608898	11.5270777926444	11.0956769833615	11.5593932925473	11.4764094230817	11.518128728704	11.0535981037384	11.4351572691688	11.2577222011951
CD81	6.46036020966856	6.32190508941698	6.14079459104658	6.13231144069675	6.32190508941698	6.22010160682543	7.32594148376064	6.32190508941698	5.89416451222505	6.07994455611485	6.32534246142138	6.18797654704038	6.41594019442856	5.96321543984856	6.33885031918837	6.56892273424971	6.40671580502932	6.08338340047143	6.42246452806564	6.45142270158028	5.83889743158081	6.53302340883129	6.55831090840654	6.41142949201766	6.22097782282295	6.47272629027383	6.2843037065449	6.17685906459757	6.13022659887797
PTTG1IP	8.79818041876482	8.49560976631833	8.4552050872654	8.5813816061374	8.37277306066554	8.22087162234555	8.23893230624798	8.65087206694846	8.38351069656348	9.11030548872144	8.8993177709697	8.71784287313387	8.42987285468441	7.64696422103638	8.9431125865765	8.62905549280465	8.62830527658916	8.76245445521625	8.33802548859359	8.76165650373526	6.80888931924142	7.7551779792984	8.01126145260032	8.8923038092117	8.42749170047533	8.24483810734964	8.34762651044744	8.35610827531039	7.80158918231219
HMGB1	10.4184250885581	10.1320185631607	10.400386275573	10.2468506209727	10.3004491007193	10.149846144782	10.3486136712641	10.1843549326145	10.260029600555	10.1539836758068	10.2332019707778	10.1692350502874	8.98368821659753	8.9885694651976	8.76773932716531	9.0851593588646	9.32044429620328	9.14351911005584	8.97144407598598	9.42045127385468	8.29903339454848	8.43429594888739	8.47728171270606	9.77700705178624	8.96319984339861	8.77233220110497	8.53960990976625	8.4941930229214	9.02364988827555
GLO1	7.9161224245425	8.19893734277867	8.00889268054291	8.00937120083271	8.16900175944076	7.94188470469338	8.08574950994444	7.89930096862637	7.98979844216299	8.29726619714311	7.93709188797319	7.97478432797589	6.72232913212979	6.2468826652393	7.1670546306327	7.74568037105499	6.56786246436164	7.35757923012306	6.62057808100611	5.83138952145734	5.93928020920878	6.425681751558	6.26776982588035	6.75040361975651	6.1528672376939	6.76055640921702	5.82199328694789	6.38748208641556	6.89372536433685
UBE2L3	9.38873048691374	9.14259860439399	9.14136645628342	9.04865935099552	9.10170746118178	8.78766992448804	8.85932563846472	9.10318677251179	9.38889375066275	8.99494830709543	9.09327798567286	9.33253681257465	8.17756481522659	7.85554416864712	8.38205201497467	8.08780640156966	8.26375974062417	8.4376445088185	8.11574819439993	7.78980347093784	7.5361679791404	7.92502377993884	7.48375958813727	8.63764108280649	7.4648301517422	7.94415118766225	7.18712487468012	8.53229977923386	8.05882873751056
SRSF11	6.3586364233066	6.20254286335071	7.38888538897203	6.31603911778134	6.47169959740471	6.39258349277166	6.68905362487538	7.21588378259227	5.89889836615246	6.7153366039276	7.08108689300139	7.21597814350481	6.03596352371435	6.00197985698453	5.19863940731828	6.48607033240305	5.38712658829428	6.57723631582384	5.1617036057792	5.42581447961972	4.57094052197722	5.45885112364402	5.7090173375731	6.64327946924886	5.57967430219384	5.98386930293971	5.36700966959203	5.45265991531607	5.31879661353794
SF3B3	6.52031446198524	5.79205933718137	6.04295304927252	6.17645316180226	7.21126013316612	6.2025508940369	6.54635866726054	6.58343387631001	5.89414121803389	6.2038383939784	6.57760961417798	5.62676732829623	6.70889016223852	5.70015826802777	5.44747295120366	6.23020763714437	5.59435307109175	6.35300289595087	5.49746617290809	5.68177904374681	6.31692367336588	5.82415990048636	5.75405320541311	6.04295304927252	5.0435009783744	5.38985576549866	5.35879106643091	6.19877447911341	5.79079768343645
HSPA9	7.58678655948118	7.64634650940434	7.8753418657836	6.97370105850343	7.55393264427455	7.56465061320139	7.35972336169509	7.78709032649341	7.02662015081022	7.32459644296829	7.72317025000083	7.94756231269397	6.10482450530244	5.48128141300581	6.69548188740811	7.32028522155279	6.00519100010897	6.91054062237816	6.90206972019003	6.10716164328771	4.44784841166369	6.37638902037719	6.11183926265535	7.07938561111187	6.03342925740095	6.97650504788396	6.06352617844948	6.18306078956748	6.22740017549744
DDX24	6.6391710400995	7.21581759897132	7.24803750029674	6.51044597320443	7.069538647667	6.67282948909121	6.99233071142445	6.71233314514017	6.56633173157544	6.64395164652932	6.6391710400995	7.18118150320673	6.50079359226009	6.54416757416111	6.4509315168412	7.16153388263878	6.10946207669288	6.52591385437622	6.25452198214154	6.20713150273124	6.05051646393949	6.48173435020458	6.09778480469058	6.87844424020886	5.94886916843337	6.66253329493626	6.20089382707973	6.6391710400995	5.94307920270643
PPP2R1A	6.60503700349054	6.83839016586092	6.92719803832677	6.73005636021156	6.90084932406822	6.60852727170501	6.93273881298625	6.96465691277395	7.39049761503249	6.86655884555626	6.71958610648976	6.99777322372632	6.84828900112213	6.98133541405792	6.65884912076945	6.80136406348258	6.29150145562377	6.69145242745588	7.19445303178182	6.60220152893473	6.93443064863645	6.55331248773963	6.99566008757233	6.73256271860365	6.86655884555626	6.83349090654252	6.55111710486908	6.95647083448433	7.09679015107087
GSN	6.53242509539978	6.94516076296515	6.98350468414294	6.46038441684582	6.31241941622592	6.75206217556525	5.92302558692406	6.97895382029076	6.2093957131824	6.28124289480057	6.34775010142122	6.62702979513374	7.82751200265608	7.07182436670297	7.00262760226202	7.15720593408858	6.87360635322269	6.93962042440407	7.52338731895474	6.36879409661083	6.95785893455584	6.89111077801947	6.92272360108283	6.87329820099033	7.14462753549029	6.79260850036801	7.4322391587285	7.0867842625065	6.65357320055842
HK1	7.54632059848472	7.30234413931459	7.25630476513048	7.50419470635808	7.35791252374604	8.81903478214989	7.90219441869248	7.49003039099825	7.49853515733123	7.34596098048074	7.44727540401519	7.02862569882582	7.33387644436754	7.41986476917232	7.65541969336785	7.42107463674973	6.62943301297621	7.32599267676186	7.31494179529052	6.91753340384591	7.2608123439789	7.31797670981378	7.16193688813514	7.37135874749154	7.57047013612886	6.74383896030925	7.26061614439007	7.43476006234899	7.48051805864604
KDELR2	7.5972855107535	7.65542692987916	7.69388566046889	7.39999201755687	7.48584592156621	6.72508201230389	7.62597479382971	7.66030161922025	7.81268718561752	7.48347300273055	7.91431264405069	7.7102636708056	6.73245987753527	6.26941016700333	6.06281008263836	6.95710301074612	6.44528609984048	6.41632181596432	5.83412986094003	6.52024125924903	4.69400844712995	5.73092583667627	5.57424907410336	6.34657977634917	5.79375485099504	5.85754856239054	5.97838611973168	6.30570650608308	6.33344593054861
NPC2	9.54004032113673	9.55269821286696	9.37645100242485	9.56522575617229	9.37754502074522	9.38441587006984	9.30459981267436	9.2400245400264	9.68679638656282	9.53664410981598	9.4973851151592	9.79621762388657	9.09443182707954	8.91806931038067	9.2509026130885	9.29367780852468	9.31929194934519	8.46816502054648	8.73731122386086	8.67289050322456	7.87689328402327	8.81421717355149	8.45156719825679	8.92717257822854	8.49227911781528	9.02715739922591	8.47905519518985	8.90722739665514	8.72943018472554
DYNLL1	8.78139304928047	7.01236574979286	7.31537961491563	7.59910250655287	8.52992950351562	8.90477516125129	8.50177197403578	8.83668494966064	8.60988628229423	9.05214479789584	8.5194818531528	7.93157306194155	8.13312055204474	7.10658706457613	7.49212591267855	8.19088617783159	7.60673154271305	7.97863673256838	7.14129974330152	7.66953348944698	7.25014523047433	7.15540481023635	7.22728634626344	7.6630151685427	7.51537694893817	7.72545642238125	6.75172622845755	8.22479146365678	7.61730558449968
LITAF	8.45058365917547	9.414296561226	9.02652790653215	9.39680839928805	8.76459715504225	8.55317781219276	9.01966742413218	9.06990765801012	9.04852629192877	8.43184084481425	8.58805275007431	9.64507515994018	10.4517003945477	10.0088010158826	10.8674996688582	10.4980190062191	10.3224850864124	10.1717867740643	10.6373113344382	10.3701008423145	9.36290156120933	9.96055517287173	10.2993638047276	10.2305162558568	10.0148100641036	9.68757081077289	10.1130585087099	10.1762580978384	9.60772633664907
EEF1B2	10.8538753315585	10.6062387229738	10.9820621922518	10.6866723569621	10.6119605626027	10.4287342742046	10.5178722125716	10.7548719531805	11.0432234211666	10.7691388428526	10.4191947454104	10.5945415601601	8.14944556936496	7.31745291282685	6.76111707966669	8.63773359085034	8.36688076151278	7.88907453604291	7.31057780705566	8.36688076151278	7.69249554546419	7.38883835319102	6.89474217639579	7.82643535956895	7.16570245124274	7.60586288042581	6.80718919601458	7.43797005954809	7.10173723500143
GOT2	6.57535626858541	6.47761055966995	6.70942190758297	6.39825029790053	7.01521504092474	6.3174676707158	6.86971537630993	6.9169203449037	6.11774816455527	6.54544977795844	6.64246381276502	6.49704576072959	5.96730737479231	5.82739678755177	5.39420795003388	6.40388156066891	5.89617550562374	5.74171678806716	6.11931697743847	4.20834798057247	6.20996490853735	6.02949487899436	6.20980681083001	5.693538539259	5.82193227494914	6.1143339931456	5.63133308549503	6.37215912739427	6.30117273930311
FKBP1A	8.19145502809859	8.27686341989163	8.67132065235468	7.11882373743055	7.90574627812936	8.3303232217888	8.07071904908248	7.90574627812936	8.33753643306073	8.09177068473329	8.50595970490203	8.35848948332662	8.1832886617279	7.15011700356663	7.74432927521265	7.77042789758674	7.28311754012988	7.2818417271261	7.79638136702479	7.29994823977282	7.15114364972407	6.88122185303367	7.90574627812936	7.49973025819076	7.99723686597781	8.34957251597982	8.1113619638927	7.90341569445866	7.32066247557783
ACADVL	7.22339685044584	7.48860815757089	7.67395913739587	7.26308270046463	7.31910795422347	6.62183593708666	7.79796952490043	7.60538373718311	7.46742286717427	7.32482119639459	7.08609146926629	7.30134251425588	6.68689402924699	6.75023017873561	5.99588369033846	6.82887491387272	6.69729029984493	5.64821773170573	6.06271129632292	6.52387968377368	6.77262536282721	6.15910598913655	6.51980680760753	6.87998953184775	6.33567025011119	6.61789271317429	6.21592224709695	6.37044021150654	6.37185439688729
MAPRE1	8.69081996643772	8.88904139255749	8.54238038131379	8.43990785430292	8.36484619021041	8.44098210951281	8.05799364217492	8.31642071077021	8.35547647978502	8.40071768748247	8.60320296463573	9.07474723074243	7.85339411495411	6.91206408462979	8.10556548696339	7.90872605928109	7.35632424824857	8.12447397186103	7.65436819491215	7.35067756112415	6.66025590729687	7.32333907512822	7.52295516106217	8.46017461593185	7.79083454960981	8.14303442498469	7.83098426748542	7.79228319311519	7.36735220563502
OS9	7.87380501592884	8.35927963726439	7.84269707615351	7.79505664071749	7.82902999293515	7.57621970275724	8.1046588957209	7.89517312110916	8.03397743215614	7.98774606169164	7.82902999293515	8.28290120494061	7.97394754279636	7.84673112395097	7.73772960604077	7.75604010617422	7.83588289137829	7.63481875172128	8.10922327805596	7.83820355313486	7.64286092578061	7.60023905077367	7.23231275750595	8.05323911504947	7.82902999293515	7.69773764890678	7.58859227192847	7.70882167830304	7.87183351029152
RPL7	11.912917268459	11.9146266828103	12.0145264422573	11.9196774299961	11.8310439103727	11.9315706112704	11.5761541556826	11.9949120151306	11.8117941649119	11.9807698161994	11.6014969931146	11.6865892040094	10.4822377032441	9.5103232176561	8.99058829861718	10.691488764624	10.446215817789	9.47808319228773	9.19265915156782	10.6365848959987	7.85640368796199	8.84058779065536	8.44329148673058	9.6980924643519	8.87937608687093	8.42358486099774	8.15736132602428	7.99513030231707	8.5579576945666
SKP1	9.68613697093697	9.49713634204559	9.68791135717025	9.38759477325825	9.67921737970311	10.6319307144512	9.51486672587576	9.85224622804705	9.73957949954455	9.68173834473003	9.76858755043339	9.86573034594582	9.9166926134778	9.24083867228899	9.17010638675993	9.73317171672941	9.27939835407121	10.1042870135355	9.28656565742196	8.70726952734985	8.27654234148016	8.8314174404013	9.21877911559251	9.55197668691889	9.30080526621264	9.22068569642972	9.01188007870969	9.20593501052996	9.30145005192275
ACTR1A	7.17762616511075	7.00962479391313	7.28135368635789	6.59766947801575	6.86017712619857	6.94778190233764	6.8221876837388	6.92407214732579	7.17456204757167	6.9147361674134	7.0500377565375	7.20135075338442	6.28642804270342	6.32202139902975	6.15076276695993	6.59683528765115	6.31158099616898	5.98841258928953	6.22002850413673	6.04719138556136	5.7517178321897	6.1723295351469	5.49980922712878	6.73105923329479	5.78973396955549	5.7757541809333	5.72207375774962	6.28152115488516	6.03880814487369
CAPRIN1	8.76028335296428	7.98845696326907	8.18657179252069	7.59896011679197	8.61455150797624	8.18317314026709	7.96619017309212	8.6957744064715	8.06035705274075	8.78929339877918	8.83383429438577	8.72938651816953	7.50191766005788	7.09941103577061	8.01732260585213	8.05120598893177	7.4638799985919	8.73891521102794	7.42575600895267	6.53298780097765	6.51271690618569	7.11542434739661	7.04127701766888	8.40314486770875	7.48558175640078	8.067282735246	7.70478391623492	7.98845696326907	7.68155402136961
RPL10	11.3102922614976	11.2211016130197	11.1485306405097	11.4084183777458	11.1470292146826	11.1794728290899	11.1754257297063	11.2111191756764	11.2586325549822	11.1351220979846	11.0673734330336	11.1780918614516	11.3905712395361	11.2097897563797	11.200476465923	11.5871356392305	11.5046861999754	11.3501001979677	11.1634498973493	11.7267083190002	11.643551399961	11.4955787987853	11.1717503451822	11.5078021993491	10.9283318312613	10.8974126204618	10.2879500447199	11.3467376022789	11.2637009906308
PPP1CC	8.71559065058243	8.69770935239567	8.84389046658756	8.46811796893398	8.94173396346977	8.88319721077759	8.34642693809126	8.78868814229943	9.0497408771988	9.17479917663893	8.65292162472177	8.3447554459123	8.00854836524472	6.78671300054979	7.4132848272406	8.42049448610771	7.64687596198566	7.57894833104137	7.02983105696775	6.63506326524117	5.7176823678325	6.97051574689967	6.54944245674524	8.53074077775122	7.11007084026951	7.54935070377541	7.19736666786535	7.00216147813368	7.27742402274787
ACTR2	9.92280238625161	10.1294146888951	10.1893315042666	10.2039894432071	10.450585988073	9.93333519201983	10.1065488067463	10.0835107188979	10.1073705953154	10.2684813044044	10.3989803580505	10.174235783482	9.56747138969374	9.41425813948173	9.67471675081516	9.88058023263315	9.40434012311442	10.1589635927053	9.3226460597233	8.60870585957749	7.18194261573689	8.56926446628112	9.01087545298947	10.352409534294	9.32598133749823	9.68859416655595	9.75793610144942	9.04959850033907	8.95846758688473
PTP4A1	7.3946814896352	8.12343320009911	8.1594522838383	7.09710811792661	7.67187874159194	7.71841850877931	7.0383651098109	7.62665011834864	7.96631838407825	7.79461476465869	8.16257783490531	7.89678900231466	5.35587427083632	5.03291777655839	6.10614298568681	6.50767725650967	6.29699211218502	6.45133539374191	5.19310674051075	4.78530282152089	5.01322204595085	5.95454987458715	5.32171979029567	6.0590447588016	5.85230686728406	6.23838148042837	5.80832084924524	5.84693766746375	5.22511297580266
GPX1	10.0211397609246	9.70527690965577	9.89266662970068	9.68188186839332	9.08345641655284	10.7258499051371	9.34290049856724	9.44900200809207	9.82431428119405	9.75349337614027	10.0212659352968	10.3991254704849	10.2318827366043	10.7921351570701	10.5677021830447	9.99533033701266	9.96219715184023	10.0163850536148	9.63567087277868	9.30889597239794	9.58730989912555	10.0678656724766	10.278509871138	9.67679646659922	10.8386423793398	9.96301673302079	10.4424402837921	10.8848984652808	11.0237379015628
PGK1	9.79283410085537	9.85189833560148	9.6311447367946	9.61387090044822	9.61387090044822	9.62210640693583	9.747920043495	9.62682244360009	9.98209892448949	9.78523663418684	9.82480828908894	9.94853566180405	9.91843045512391	9.2677648452522	9.79278196533012	10.0046066332734	9.63636467106101	9.19195881136699	9.46095669478916	9.43854296561543	8.59119658422846	9.22912325245976	9.42449662557101	10.0664161253528	8.87386129510668	9.20144673344854	8.74191375944834	9.12570299417571	8.75436217820272
SUMO3	8.51097042881319	8.15288866767068	8.34509628487246	7.47808345852204	7.90858850291098	8.3765145848525	7.81604161924547	8.02165376906528	8.10120864106497	7.98962647759674	8.4188131173237	8.53602618273085	7.11941411607591	6.4485323926273	6.98820568082855	7.425375716161	6.50943490933935	7.16494925866845	6.38688623020059	5.56079485297344	4.58859750897006	6.26312539507182	6.23354831170223	7.06774262794832	6.80048238245295	6.97284940342252	6.35828502663133	6.81815569014887	6.84714490787836
RPS27	11.902431957082	11.7449195826005	11.651000098145	11.6440872319432	11.6443612312937	11.8174550802089	11.918959680668	11.8142394955194	11.6557525220921	11.4360948911553	11.3695453828765	11.7351712795827	11.2901242172989	10.6720614999057	9.73486850171728	11.5774880799997	11.4871127883644	10.8947269150802	10.0433430096049	11.2878171521096	10.8089104283227	10.0841108162563	9.47343436665551	11.1896737795618	10.3130275613819	9.46017079621597	9.2442237476093	9.16333243019207	9.85882881037125
TPP1	9.71065633182477	9.28900765440041	9.58452345983242	9.27785791853621	8.93857471701567	9.04876502774243	9.4908730747879	9.25273050441186	9.42419701908244	9.50114607856788	9.50717811655506	9.31763129625277	7.90297288536909	8.16483087665636	8.66228847640284	8.16144440342858	8.01372317923022	7.86369919334124	7.93791385034259	8.24376419052486	8.19759327616231	7.31043541119895	8.10559702906987	8.54674354658186	7.56947833144331	8.01944308951924	7.74258437119077	8.24606707875514	7.53167935766486
GNB1	8.69351982682276	8.75821794342186	9.17125280919406	8.88970759414836	9.3279929107869	8.85982744115271	9.28532778031873	8.71053173742162	9.15045802832797	8.95190672639192	9.26301845382586	8.95844771342703	8.96544526318965	8.85618430295383	7.97055065782311	8.60273266490702	9.17992632926953	9.05883535350821	8.833459882095	8.97613366931019	7.43487559576956	8.26111502011404	8.64605771493053	9.41747464154338	8.77213696919223	8.77875287751016	8.9905416788039	9.29054549804481	8.66222471520172
NUMA1	6.47886746768163	6.14125813573236	6.18197385717847	6.65150329105384	6.647946288384	5.6942783935164	6.92508405097707	6.27601802398494	6.38079058157321	5.97182501897922	5.92683093205468	5.78815831549199	5.52566019468807	6.04019992249085	5.66333591549328	5.60531925722948	5.71353014099794	5.69918128759701	5.75393165740865	5.97182501897922	5.81428994707452	6.2224020065337	5.67163105313309	6.16261734016069	5.57433105609286	5.74585908817587	6.06439887449956	5.70523406719932	5.3692442340435
FTH1	11.6718731317216	11.8478586762409	11.597643275799	11.2614751967772	11.4011348114118	11.5823934701026	11.3881379479419	11.1624065627723	11.5829410755361	11.5428903960244	11.7241929103013	11.9106649871309	11.5282761865276	11.587566568817	11.5723850582735	11.5256513273099	11.5978487560418	11.0052458433662	11.8021500044938	11.5515558132753	11.0479837537737	11.4982672504867	11.2558955030795	11.3284486297154	11.2733119577329	11.0017461696894	11.1532711886627	11.2222977584053	11.1273908081728
RAN	8.68722835926754	8.6165641352353	8.5230671336539	8.73643472848422	8.91720811659342	8.13481378450496	8.58169200948615	8.86027715634354	8.72639491036796	8.73372698219587	8.55315623242392	8.60021251816918	6.97568491782842	6.55571743100829	6.41169981866613	8.17245576628937	7.09688667932014	7.29739627821231	6.6022332978417	7.17349361944802	6.45623279259158	6.94316587119564	5.89956166248487	7.40342933833124	5.84826430278855	6.86502239094322	6.00828913118192	7.37485334357665	6.3974810334297
CAPN1	6.2152724357561	6.17434954572527	6.22146829430395	6.42472733788205	6.11500992731992	5.55739303551691	6.0797494171627	6.35016205931892	6.21139620136249	5.41014846940402	5.94077290697564	6.04269964842143	5.55130684896184	5.87078579070697	5.89264746820484	6.45257336236028	5.43332980924322	4.91823046845756	4.99822437367084	3.19740232817827	5.87083513373311	5.47169503011982	5.59430544801169	5.73742006285788	5.887064226107	5.63535880932352	5.24111768959924	5.84231893535527	5.47418379416815
SRSF2	8.48800923348944	8.87658003494094	8.91731686609441	8.58087128507364	8.8096321333882	8.11307905483444	8.6118107371717	8.71902070844452	8.64077055520073	9.02471790187527	8.47306322949238	8.60879651765408	7.30500751365108	7.11592641464334	7.72999248424955	8.21657300777433	7.44846641794602	8.11307905483444	7.28008294434515	7.75827957494159	5.70149539484738	7.50072444537939	7.52467550017155	8.38379962675595	7.44270031697082	8.14003168635184	7.52880728945419	7.39508797516357	7.46623634148682
CALU	5.58961028099994	5.4164503018219	6.24676367452214	4.57607097152465	5.5981228418451	5.74331358245078	5.67749261989141	5.69644544695143	5.32142230608654	5.51115780303097	6.28085438223447	6.15244528907928	5.59584152157172	4.43595383822649	5.33094578748221	5.8547418196193	5.14635449220184	5.09345059699212	5.43724483412643	4.91841205937427	4.85599516902955	4.21665683832807	5.32354056495214	4.24184037944199	4.98132130452013	5.11312777512546	4.85082058449531	5.17144284396543	5.26141943969513
NFE2L1	6.33492041444059	5.959448400862	6.0341448725429	6.19709944344837	6.56062147385703	5.98313991486748	7.17309466903412	7.00493643701147	6.0969746558929	6.87198363608021	6.83618952309902	6.66708420366713	6.04283229514152	6.48559151154065	6.27435365713054	6.45228714583665	5.98931645410249	6.52539581108636	6.21695215496718	6.27367954662752	6.40508075298174	6.75703221453477	6.36079441208285	6.84620462256155	6.13402006637566	6.27286153840527	6.30440585269464	6.57183276259289	6.20872044701442
ARL6IP5	9.61223441086443	9.12105117012306	9.48194492347781	9.56130304211051	9.5694664315583	9.6547482931018	9.66256994206145	9.86129061127076	9.6420037756637	9.94429265383262	9.54299815275616	8.96034962478642	8.75485893204053	7.95169803354083	8.75438760685048	9.50459411939132	8.97111626623123	9.16598115189063	8.37579401601294	8.11445777422264	6.02747274445084	8.23470265475071	8.5990857448423	8.93418730687398	7.98147617876556	8.37814312167762	7.9212257100966	7.99400882036781	8.10937184465388
DPYSL2	8.39781793066475	8.53016092777839	8.50631878677678	7.88287771149108	8.08492339775001	8.14784181157235	8.32494841394299	8.58647476515702	8.50355393418908	8.49557221802897	8.59132062912442	8.23952317914	6.53349922789577	6.03011712326306	6.73086013260917	7.01957120620123	5.75964695478156	6.62932668509634	6.00140672269578	6.15068590507564	4.30673988516665	5.47123837336948	5.58776601871914	5.96135192525984	5.40735137481599	6.5913643336282	5.61077698597296	5.94952007035528	5.14628948379503
RPLP1	11.657189599283	11.3202595029247	11.1532751392558	11.259728907109	11.2619669136578	11.6669290311809	11.4702235531138	11.4172412736269	11.4770454034356	11.5285372393537	11.609563360493	11.7983236699137	11.6414760070334	11.3846066088923	11.2854629190764	11.6904581214199	11.7556388804446	11.7732841974317	11.4026363148683	11.6671656260943	11.6391238149558	11.826270003791	11.5213884634602	11.7752340319645	11.7824503244265	11.9805139323509	11.7219084118614	11.9603195343045	11.9656834726601
CTSD	6.34633538684136	6.64047549055001	6.71369397446045	5.83689241921081	5.93362384141575	5.02820519462715	6.789427380998	6.55632220246774	5.97913120732676	6.16707226762938	6.35915324707746	6.64974972957733	5.72679974453405	5.5446972698907	5.64646846143916	4.96846141443268	4.7477062649263	3.7423027286777	5.21431851935225	4.33800207410579	6.19593026233082	4.91894086783562	5.46096002252234	5.6440241245966	5.17709502903173	5.66320652224855	5.3095952143945	5.11876500791489	5.39185090318595
MAT2A	7.31286541668557	7.04766421465017	7.17638347281287	6.81323757846457	7.17530673470438	6.03174237309391	7.62432797982937	7.7155450746535	7.21680673700908	7.70492654251898	7.02813774012146	6.30072358085985	6.86518761211143	6.65217675579808	6.70560384478658	7.42167203584049	6.69670189987022	6.51124053892803	6.04247342547509	6.22843865522333	5.97825861328712	6.70740167354951	6.24108665186807	7.13160041828091	5.99557054163988	6.40575279573548	5.94706792657006	6.76668308467611	6.67877244525101
LAMC1	0.771697786089092	0.984782942578219	1.0900010137104	3.27706589739995	3.56904763682613	1.45445218718897	0.0655493790547235	2.57097752729162	-0.138001019024193	3.67708777439895	2.73295315207977	3.32095582320351	0.988663501530109	4.15523966729645	1.3715111785695	3.04692708857859	2.26972591639057	1.04800787489054	3.69669528849035	3.69789530872584	3.14791390624762	0.942963736415717	0.818366270667934	0.0834548753142208	3.65523636159457	3.23228334792719	2.81101004947163	2.31071539601306	1.74378376326413
PTMA	10.4591295803429	10.8407961694779	10.6322562317504	10.2963280027644	10.2191759868833	9.83221056563364	10.2645021889713	10.3079858208089	10.6897014825954	10.4371127029455	10.5160899161843	10.6985312758231	9.19322133375588	9.33333818951934	8.65398864227171	9.79569281178703	9.47322996047235	9.18750699204396	8.93006951125224	9.91631358966168	8.69258408941377	9.81375822077699	8.30699154891787	9.62121588998857	7.6066690558369	8.61426455074449	7.85829821041872	9.51919883399465	9.03428875816087
FAM120A	8.87133560622579	8.67589031945474	8.97587832787134	8.50283408559151	8.70114727424803	8.66282601158785	8.78775110818643	8.96524367412358	8.70548972920644	8.91775515237011	9.03926418524384	9.21295541135095	9.29156278165556	7.672662853174	8.53076635000073	8.95740312982537	8.69389370045442	8.43362814980209	8.58515615029572	8.09860296656052	6.22226412555573	7.57573520185836	8.40969184525101	8.49575008129815	8.09110624636677	8.41189244628508	8.45172791930225	8.05923173676098	7.65230993272917
HNRNPK	8.45031205218187	8.29299127718501	8.60345638356078	7.89849852741003	8.35900912519573	8.10440512725879	8.348781112015	8.38256680599783	8.41694515249288	8.11675297739296	8.37584980525423	8.74563747582064	5.65299947474932	6.72724856614333	7.98163900276044	5.74508585283672	7.39633508839894	7.78104093918656	8.03965065587175	8.20611000506176	6.68022581621717	6.94744751433685	7.75601125615794	8.41752267947279	7.35387250724468	8.04162223209825	7.66315192040597	7.73495776045003	7.61938098217371
BZW1	8.1956684095912	8.66352270164448	8.22593533929259	7.57495037363039	8.49523154263002	7.920193816861	7.92757567920346	8.34227688560218	8.61616624702226	8.30943427013046	8.28801692729848	8.44450142031793	6.6349797391264	5.67562312046159	6.20650840950139	7.00335801190121	6.30648610565173	7.56372074706306	6.2013676965357	5.82859146970888	4.0228915249565	5.02136669633967	5.96779708892877	7.16691394235197	6.15087564493226	6.80352526243115	6.12550265517957	5.98417292720631	5.93393971698972
ATF4	9.44311015441252	9.78422501223969	9.87978968015152	9.40283687387404	9.41708702578776	9.26489660053811	9.18530965286128	9.29999649732142	9.47763548941822	9.14593886853986	9.17231957671664	9.89415458724375	8.26541038989834	7.76407949159127	7.96261861744398	8.48128885693216	8.4384603090769	8.16860279187684	8.17213396222768	8.38997208421017	7.97644846324344	7.98549238453092	7.60382570012281	8.67638121197749	7.69917555379282	8.00690661388733	7.27287065418068	7.82463466162557	7.56057173079586
RPS15A	11.5949273786407	11.4892345702481	11.3853087528751	11.4382589773795	11.6560829246911	11.5141969821411	11.5579367000001	11.6925569248523	11.5217207322454	11.6633115947217	11.4755509863276	11.1952146205555	10.8117756653025	9.92640639581732	9.7217253337537	11.0905676063598	10.8676592036443	10.6077838106049	9.9199911149139	10.5155298589847	10.4096231774745	9.62414693726321	8.97525756300672	10.8048862105071	9.46757689010431	8.35075134947348	7.39627623522403	9.22815552485891	10.1945119814011
ANXA5	8.50460978215537	9.17637096375215	8.9585245054737	8.89943069148689	8.59773576531678	8.42345808784593	8.52727020065573	8.55832434319406	8.48319782793901	8.56231920956406	9.00747339866091	9.27692620698148	7.32321694842201	7.42160573231724	7.6282562165972	7.74061509059136	7.07402800987278	7.57747542728256	7.21331308216675	6.47131283759818	6.47616075428462	7.21239454104374	6.96762734368585	7.7605816300572	6.96863250147369	7.28127639848017	6.32307407518967	7.26336664430144	7.1094317492801
STMN1	4.82767852718899	5.04902336207138	2.3552013511702	4.59025871684432	4.44536855389542	5.03990056917835	5.21589468164399	5.5973708587918	5.38482873969591	4.69091452379544	5.18626942598742	5.10383155228531	2.71285931730288	5.09853818682065	4.80575905439074	4.82767852718899	5.15474044812167	4.7684056593498	4.57614209722417	4.31497272193007	4.66405180628347	4.82767852718899	3.87328193996605	4.89472944784303	4.57937922772759	4.51530610700014	4.7075705530983	4.99176609953936	5.00822829766498
LRP1	4.57804916498948	4.89455426909263	4.67772791163374	4.91615447706163	4.70237073821443	4.10658401802565	5.88855780053109	4.99450521845211	5.23834588682048	3.95081812884699	4.60213073785027	4.74280942144907	4.0504547203855	5.23672945167515	4.53795163719718	3.70594044417121	4.63729983646353	2.16085427719188	5.28987832657266	5.01618380846048	5.50335341557868	4.86061996381465	4.76172351123595	3.92682398566129	3.59808844484365	4.3851084108581	4.2405456052648	3.97284264306109	4.63476582520463
PSMB7	8.76793812642472	8.0505288813197	8.6311198348697	7.78565575797526	8.39368056155321	8.06113275106254	8.33281036937272	8.2089981858312	8.74725451198348	8.47058637425754	8.26422058162252	8.39322376332387	7.00847637218043	6.78979928356784	6.40585293213549	7.31986996233874	6.47410905960627	7.02072356034415	6.44765431583853	6.93723180128366	5.56044826151655	6.64222552254031	5.88244175021594	6.83863492926821	5.82333365582135	6.19351511502809	5.36439751700161	6.70464606865542	6.39811362501707
PEA15	7.85584504409992	8.20815671517834	7.83563856568751	7.64117695721928	7.39433294308362	7.05239477064964	7.60016787171865	7.93591930761242	7.80927579911764	8.08578906567278	7.62789716106838	8.12814011387583	6.5582393494624	6.24871463951226	6.58401096354387	6.72358250441938	6.60361202944142	6.88682409167937	6.18440896819025	5.88812580033881	4.32713634169308	5.77249214258245	6.12505256232448	6.54794579001605	5.16163205131884	6.05737834153822	6.20803944924852	6.37431906202929	6.51883024779317
ECH1	7.41618424154657	6.56594655174914	7.08712789978379	7.42571074186593	7.53849608177131	6.96747943226456	7.45085549319988	7.19606939168762	7.64270159100746	7.25406783397982	7.26823052786803	6.97753501177094	6.98799988948669	6.68708499295698	6.66142377240705	7.02518342071032	6.84844985740407	7.10655990557359	6.04306740996534	7.05395680295909	7.13505053821621	6.6323727425829	6.57923035981919	7.04338558305875	6.32124299486676	6.49042941703539	6.46484386454652	6.93698411957248	6.57572368484859
ODC1	8.10188662378572	8.36615447697084	8.57160898060433	8.08090625056798	8.28958848095457	9.1067441329068	7.43105487946254	7.87296973054883	8.47998102928185	7.88243700182688	7.8112400244103	9.05972020337914	7.91876138855389	7.79938642679127	8.11201168619319	7.46227587534831	6.4523969323624	9.00930766242295	8.11968891017041	5.8452812873824	6.44657912235167	7.00942244061255	7.57992132669105	6.95767966232645	8.51924809552163	7.58147541614927	7.99856647619406	8.52967162513294	8.50541334117746
IQGAP1	9.11915893283227	9.35800208520953	8.99644913997079	9.33423182380539	9.48383764549884	9.13393364139241	9.46886221882382	9.91193796824793	9.53714992351795	9.70937732324987	9.57526964345333	9.57339118445518	9.44010824383458	8.04323511851607	9.10725379911496	9.45517522356071	9.21279843140919	9.13067917905454	9.3544695879756	8.92601749824024	7.15436033908071	7.9031485844993	8.4554591200734	9.42047293125048	8.82823442795622	8.68911383943915	9.1589263246182	8.33986636821735	7.88181720189946
XRCC6	8.95197164586518	8.88862222563346	8.94091170767237	8.58656445558144	9.02361866725724	8.44986404893386	8.94631611810587	9.08808086403268	8.87028567397149	8.78168411797316	9.04403406664762	8.97659740070431	8.13063014786796	7.84570074733144	7.54855588050496	8.46150319925434	8.37557682283928	7.84662894539674	7.88771050055451	8.58033393232298	7.0459196406254	7.69887266945485	7.43119479434222	8.16035565932236	7.22715021378357	7.55037365885354	7.56992046008527	7.63553868451856	7.17562344407352
ACO2	7.38910882803583	7.21014602466585	7.37720595962602	7.16586651476703	7.5344548483717	6.90814280582496	7.07921304113494	7.29248645896284	7.1686254715359	6.91505720114348	7.20699297425348	7.35000027138264	6.07615298525301	6.07931678855359	6.00973394154823	6.10484830581626	5.85895780375332	5.97544176134122	5.41352447209408	5.50458546940532	5.99464889806467	6.25227590355993	5.50272464886362	6.61874095136572	5.68118298967871	6.13422115743292	5.82793812860898	6.31942504658614	5.75162034882885
SPARCL1	-0.456976035406716	-0.739052216225909	-1.18301904765977	2.14570978449995	1.37988483802399	2.1957486667083	-0.642485449202318	3.20710905413516	1.36797923700132	-0.906701206742484	2.91075200435354	0.162868915738017	2.33804439222448	2.80235845072697	3.25848455732718	2.52450692232747	2.33804439222448	-0.502940562556178	2.71078214713021	4.10182040780669	3.64461538778871	3.0957593189561	3.20034365182	3.2139155008549	2.33804439222448	2.5036976786218	1.96316652637804	2.87838002313594	2.39836770215341
MCL1	9.96137419416619	10.5355695518929	10.2367042723228	10.3250217514191	10.1775870896219	9.92116676013107	9.89504478291588	9.91446887205227	10.402957571336	10.177122825161	10.2508186021637	10.3233739654748	10.2837012429712	9.93573819747581	10.8990740346437	10.3317935813035	10.9172144566505	10.2723227963418	10.6630476501257	10.6115507864179	9.87528996610863	10.2723227963418	10.5237225975131	10.4375759408841	9.82416480687955	9.71101112330421	9.99252559682978	10.2597076162646	10.342423289898
ACTB	12.2508642165626	12.2566119946618	11.9686922923786	12.1906024860068	12.0709532537506	11.956140926844	12.5478367332671	12.6900788375189	12.4502174676883	12.484460359096	12.3159335388067	11.939145782534	12.1261869431625	12.198830502962	12.1906024860068	11.972425203657	12.1066536364965	11.785027435504	12.3622657134136	12.4812034193216	11.5974733027863	12.2406061341826	12.3467489879098	12.2545158592454	11.898786392859	12.3103775024667	12.2299025314417	12.0806642092816	12.0358929333037
SARS1	8.17209917837587	7.19866200635535	7.13252611928017	7.79776672879067	7.77430807715433	7.16619656820947	7.93449665142291	7.94637967807935	7.74244138522271	8.08219303532786	7.84084175818888	7.34568680069564	7.14210942443311	6.70550634900783	6.32108374544237	7.54497760448728	6.47451574980354	6.54842613555049	6.47143907239296	7.01302145483506	5.83165155531379	7.02878839308174	6.59021909309552	7.29208412612903	6.48081404995132	6.77020773778399	6.4755006406059	7.04218235163657	6.65507938988807
TMBIM6	8.72195527468955	9.05401668076872	8.96182348367142	9.14101419316225	9.09025735049429	8.80228836583744	9.16313776277219	9.08051131873057	9.17308887821741	9.00114900614938	9.18507282531817	8.95211597963117	9.11342765008078	8.98069671456866	8.6189465436004	9.19129219180352	8.79025001817962	9.0917529337367	8.97290795094312	9.10700361166415	8.64545475673023	8.91027098006139	8.60682886311833	9.27577920165697	8.65730573866659	8.95006682435829	8.84163237816307	9.00883880057927	8.68745958075836
LMAN2	6.70549304084404	6.09439518605955	6.71821181216993	6.10475815601517	6.68215749881636	5.77147370117367	6.35725029233316	6.28108386794259	6.82086834062786	6.56792741323385	6.40649249631313	6.59183583364431	6.45513506045612	5.52914628400714	5.58700090593893	5.9860563124758	5.79818208484567	5.31841748812519	4.75898977570872	4.10166237524743	5.61473608048586	5.26127731023185	5.29911897809063	6.78526979408207	5.75888225819187	5.97604334237921	5.26164903570163	5.6464282910066	6.03417104717999
HSPD1	8.35235447747177	7.84815567102755	7.94278781650563	7.74071809618865	8.22237345768441	7.35725355705355	7.57020259833185	8.3376382572736	7.45553762638731	8.25124885801741	8.1306311582923	8.27073223812293	6.64064333595556	6.27005655476164	6.76581155167478	7.35575401907254	6.77713939403127	7.56037937477581	6.09414408764616	5.98326805213436	4.58356444975733	6.72623593653928	6.20107871473158	7.38694038688275	6.63429271568169	7.28238088026082	6.66445150018831	6.937949250272	6.25973690893169
CIRBP	8.52056480484994	8.50710716515829	9.12222172474593	8.33000189155079	8.66946754725128	8.25417651988874	8.05180693957918	8.31510434684073	8.78206180464164	8.20500305409744	7.98301866941799	8.83160232447047	7.33610676987595	6.26538108931427	6.03181013692587	7.27037918360731	6.56651722376976	6.63595203596458	7.11753746193889	6.45664764154447	5.74949967589288	6.72669687941833	6.50563798870566	6.84416803877439	6.43850794439965	6.23518437137016	6.11435807641212	6.58342029734939	6.72482725881693
CCT7	6.86070389394133	6.89566866317273	6.98058299370679	6.92662667640289	7.17549142463276	6.27225032200797	6.84000237469376	6.99531959071609	7.09650849955911	7.11212510443486	6.54839653841425	6.24463144993898	6.09808842139163	5.92182404293273	5.41812762675687	6.76732277780169	5.68593827307069	5.94964934066278	5.98232463932018	6.17638771171495	5.81424654623938	6.18281827891719	5.86482748305924	6.75597474035754	5.24183749454496	5.67648856961197	4.91817800379236	6.10581588708095	5.81979005297076
PSME1	9.69952387999733	9.54123437184148	9.64994029045398	9.83721465697206	9.52885573982745	9.40726050190674	9.61054197152665	9.57529591972359	9.6812065010969	9.40645203694484	9.52967602390976	9.41931941924382	9.843961119013	10.0874046814359	10.2009161909876	9.96469411043298	10.2380539961427	9.96701511218104	9.87378615952918	9.77825686791266	9.46619583221868	10.2968396758859	9.97944295179983	9.92986178220784	9.11291816421753	9.59978949805935	9.14423452334704	9.72642215583475	9.37527196059835
PAFAH1B1	6.22187004131135	6.63434307396117	6.72398391160726	6.08673602264507	7.22436026644499	6.10307948632998	7.31901392405777	7.2065611456382	6.22381541506821	7.16299451773288	7.21373251963554	6.25737317606568	6.23102020119352	5.23301698735467	6.05280736230198	6.43941092367763	6.24232538915521	7.32715992934391	5.85171501749336	5.79100235543273	4.22405465351524	5.68679952118849	6.07931232564617	6.94803107283501	5.32428367868115	6.13262347327726	5.84165988495473	6.14131369978281	6.18485039965979
ATP5PO	9.37453160689928	9.42811350725406	9.64386220357693	9.22107942763533	9.12548691945055	8.66859993900933	8.89622560430494	9.28802858262422	9.41593455800969	9.26572341860874	9.2526797791948	9.16060778932107	6.66045888257684	5.97853557054759	6.22408735731717	7.42785014385827	7.3260068989315	6.72371937406246	6.12235604739761	6.8422717768182	5.82020419990935	6.54300907912756	6.36195546693732	7.11094853865669	6.06926358356682	6.37941559984676	5.37360799041489	5.9056994447351	6.12361269973593
RPS15	11.8032735947353	11.7885304935017	11.7468389971791	11.7628097623075	11.8227747886153	11.5721151139751	11.7396581128504	11.8188517738897	11.8518643274295	11.6860368888763	11.7296903904224	11.7659432842016	11.7194474145613	11.7217068708639	11.3484667159241	11.9839880024681	11.8688587695755	11.5415878269181	11.5586342930757	12.1408518042314	12.1605891124793	11.8918867953292	11.5702165571086	12.0554807932529	11.2445672995224	11.7543104398716	11.108134701888	11.7543104398716	11.8464442127861
PSMD8	7.57746838356751	7.61816940783511	7.6548175919669	7.54528575074048	7.54565098796245	7.29824121254571	7.46224378169171	7.3618934213613	7.71328729939615	7.53856924114422	7.32085432108023	7.55024251333845	7.26460833745597	7.31413586203047	6.60564457750388	7.83481443624966	7.52397997030693	6.99406955048933	7.0330383463858	7.3590056078543	7.45649820536221	6.68396953505661	6.84565172158796	7.59294405321825	6.25731946006225	6.15711021060709	5.464468097611	7.08027633095184	6.82924448096273
TPI1	8.52925264965805	9.08180551165668	8.7583436878363	8.44488792859853	8.45818575417677	8.3515435886762	8.63494288665047	8.68881370441686	8.46667533465513	8.42413405331587	8.4203607944589	9.17578325616522	8.48392233925547	8.3005528806993	7.76178485708944	8.6522758356297	8.42543798477206	7.98256802651933	8.89503184789846	8.78240834307828	8.70509800418644	8.44488792859853	8.57328067594244	8.50015857504345	8.29334572888312	8.36674589060103	7.82892940029257	8.37055364355014	8.20441298790137
GSTP1	8.73042088538078	8.68201109072245	8.58841668308373	8.51815186958013	8.4273108336051	7.68841751259288	8.43881671996117	8.41371322932942	8.4310516250582	8.6737200193731	8.08719080702393	8.83411033845981	7.69710841775389	7.80974326381437	7.45340319905051	7.90994471514572	7.72763587640388	7.45452266053118	7.42607196810333	7.90994471514572	8.11902054078017	7.69762514172454	7.71320235643403	7.85763202049323	6.98267754239797	7.46310377659732	7.15928829260933	8.13661516933943	7.51876052751576
HYOU1	6.55010611027002	6.63237799579321	7.12403170379902	6.1783179468189	6.50813778744703	6.42852162973152	7.06533119053842	6.69645144602216	6.46476556594655	6.29889422268836	6.47682192419022	6.78061545320561	5.89930714784123	5.67864096593527	6.40410966804266	6.45618423274998	5.54722985101408	6.26462580169499	5.99316620655612	5.51922470093787	5.00526707569587	5.71403358538526	5.71583653164205	5.6303287577119	5.82165604668207	6.07196958417981	5.76175358339815	5.86955706719551	5.56722064053306
SNRPD2	9.54156031352234	9.38448563052125	9.5279433795434	9.4384104190963	9.36167934968392	8.82985810218292	9.25282830210982	9.23750149946451	9.38167328907433	9.38548380723799	9.06811350750118	9.12853307061713	7.02442589668858	6.22625928654605	6.03964606539917	7.95084671526232	7.69304939722843	6.70552570631344	6.53616188006497	7.42617593850463	6.50177897083243	6.14943281158121	6.15171693497518	7.47657111280148	5.91172720750413	5.36430198161053	5.3046510029619	5.85224260330036	6.08336515702238
PLOD1	5.56234017114706	5.75144288819923	5.78637592935428	5.3165365951705	5.44587793548824	5.54262708725994	6.45896969563194	5.03601794982752	5.61129950968723	6.25758210909756	6.44537075656376	5.50884821253224	5.5205273444737	5.22627100152741	5.59454354756104	5.92770311657775	5.31883981329506	5.08501722283173	5.79211838495311	5.5086549098103	5.57362282450055	5.32693638981854	4.86593273834166	5.33308147073099	5.14188453151548	5.86854457843025	5.58877174983214	5.83103204605554	5.08339390198924
ZNF207	8.49388032637841	7.89454048716662	8.00508562184032	7.42670590364884	8.31649568756806	7.84895018962268	7.56942903407742	8.14106771788431	7.88198927580712	8.47037518928391	7.91370975474588	8.32741701216443	7.08280387128173	6.79513898913063	7.19400830122743	7.47902865409751	7.18730205620526	7.51410101539864	6.64302770015368	6.47432219985851	5.96227824237753	7.10877885155604	7.37204596660425	7.63716548708333	7.04339160258684	7.45236502734394	7.19174234118206	7.4121381437656	7.26209180201796
PSMD2	7.97089484090162	7.9089857222424	8.21661957778491	7.38139968258916	7.74000827328416	7.85340236540749	7.70172070037728	7.81232076548301	7.78146195707538	7.51620553431339	7.92452902162822	7.84426664921404	7.36799793071463	7.3661235774536	6.92587044103581	7.48669723607162	7.0196522217137	6.71956493063892	6.98207665879253	7.10389369885463	7.05646626304872	6.85557880240232	6.81733494701096	7.61576287723731	6.21333363953395	6.3358100699323	6.2815599302394	7.2714921921362	6.90005715429281
SCD	1.22347418626922	1.02348653859026	1.23163861661208	2.64057644991381	1.0022489074688	1.39736233235151	1.03472640862692	0.936319874116754	1.23062959010368	0.840676686149651	1.05154541096944	1.05195298475734	2.08208964969526	1.6413458443305	3.77184490828505	1.61436770453974	1.97147692505712	1.84187214369646	4.84528156971183	4.98725165086061	4.62335976228407	5.11163629571999	5.00342630340926	3.09295156904033	4.1645099344045	4.26729188446591	4.34502807379772	1.90528908187433	1.88128829783794
RAP1B	9.41145199881712	9.25840287661039	9.26526206242721	9.66976077895524	9.95689830804265	9.42861108957128	9.68972073415347	9.91804213548399	9.67369296273349	9.76842659510992	9.74067853408419	9.6432055893026	8.17194350219752	7.01460213547373	8.22181824214202	9.04139660368756	8.38085252577128	9.11008102835264	7.83689024222738	7.59855394481097	4.42271720560619	7.45502972889434	7.50748142955951	8.96360636483316	8.19931093504259	8.32702659941658	7.63489073236679	7.26889196258111	7.40191820023402
RPS21	11.4799223196969	11.5965588452493	11.4002919741045	11.5279934263876	11.2740332674872	11.3091621078256	11.2958522070619	11.2402017311222	11.4396722353514	11.0683393109165	11.1865870350547	11.2705415308319	10.246514466179	9.69394081452487	9.136620262049	10.7975674766752	10.4385674744926	10.1742325202934	9.01813927725142	10.5034494046236	10.5173846750633	9.59184370320868	8.65369773571995	10.119371616611	8.85055878317714	8.95973395231112	7.95555097407062	9.61620006886857	9.91291116325957
BCAP31	7.78224311443191	8.08765701816012	8.14585715284388	8.45515917066703	8.22366883304791	7.55806952210468	8.2692697117804	8.17991579790793	8.20986431367495	7.77079277392268	7.94369624222004	7.94265337123418	7.47468083169061	6.72780061209124	7.44384486320487	7.52699678148014	7.32438190412111	7.50924187489656	7.87553053254097	7.91639660028673	6.63756911559336	7.2665837201231	7.50850877450385	7.9996367153966	7.5141583459013	7.00786046293152	7.05149352099667	7.75312232374683	7.4995067337995
CTSB	9.09363449711144	9.18662754782616	9.21215678144792	8.90255114265149	8.95255916137308	9.3726749348063	8.99098504892035	9.03021740656063	8.78315398564531	9.11563526590723	9.23106399885235	9.36299401042189	8.89104972772759	8.44542808195044	8.88707910862822	8.57688047360694	8.47512113453028	8.72689691648572	8.43664963485654	8.08635092566971	7.47762301408065	8.6639810489335	8.67880311291966	8.88916768475537	9.42818076647159	8.66513145673435	9.09694303661492	9.15869198118658	9.2535451662061
KARS1	9.4468672531008	8.95780673541149	9.16211490936343	8.83229221494169	8.90331531757061	9.08467168151326	9.09085664160506	9.26159389669388	9.02736071372177	9.13938235182197	9.05000219289666	8.6567653589997	8.82646348911743	7.96193147221762	8.06646959580278	8.85633036451892	8.05630542253907	8.82776873259453	8.07596207508341	7.37018406568662	7.26659283155252	8.16730692056944	7.75113861604021	8.48699448083255	7.84683020816888	8.19774737227931	7.47241377956422	8.57295223207501	8.06325797955517
EPRS1	6.61318507465967	5.76170025764391	5.99956602490531	6.32183984869682	6.71880286724764	6.07836868733781	7.04966764553574	6.33730202539959	6.78991515292305	6.73250564674997	6.43808590813485	6.40251713973372	5.94791788262261	6.27368314382246	5.91475666284659	6.11464459651998	5.89538299638535	6.71890103924193	5.84534371861086	6.38289032767537	5.94459376126633	5.82099260723714	5.46043956282419	5.606091202009	5.78367164493679	5.55771097107248	5.76951103463683	6.58127425074333	6.19692974709879
PRDX6	7.91673999084165	8.28405560769124	7.98713229819937	8.33313079307002	8.02652905517371	9.16899013434529	7.78726734430884	7.7834131663628	8.2613430188268	8.17630476707981	7.90711295127215	8.63727260888832	9.71734069800176	10.1623008049455	10.2363706365669	9.0669300398092	9.53100642226534	9.7899634901297	9.90023554887717	8.3954807227732	8.63114649561985	10.0524021974149	10.0246500924464	9.05825233193389	10.3864988494487	8.97674899597228	10.2441137428173	10.1220095751199	10.6824785449317
PPP1CA	8.62138789481219	8.46765560925006	8.10973169232961	8.35133105728733	8.22807366013899	8.07430410768127	8.53515206260114	8.43358553817755	8.65298699294325	8.22240877167814	8.23697526428422	8.23602130161714	8.3059889864959	8.65104015669703	8.40734942091026	8.60529142191577	8.06419645860346	8.03978825718445	8.3059889864959	8.22320416004106	7.86557817737174	8.18235683524461	8.1517806866489	8.84557898350624	7.72402610472816	8.42199728703141	7.73387580228554	8.55105877760134	8.13909831998841
SARAF	9.56899516262566	9.53324477209636	9.40242046112063	9.45203070689091	9.6929033153109	9.73856755569791	9.12223180515754	9.7066669734052	9.54575520099294	9.23826653881218	9.56700024565082	9.8424850662522	8.86869563477497	7.74465942440168	8.61226408300457	8.85703101064403	8.55909834908071	9.34439445583522	8.40513013564201	7.33541718086182	5.44957821654363	8.06890134640792	8.26747276021516	9.04458436006958	8.46789257017227	8.60771809328805	8.01650088220761	8.04394190111252	8.11299203893784
AHCYL1	7.05393809549945	7.06422426847305	6.53026004337238	6.51161720739809	7.23119593036299	6.57101360053636	7.12206363751151	7.33374390677311	6.87629895448181	7.18480478301662	7.20318840322647	7.23757116966335	7.40371096500583	6.56619059544784	6.66185878185738	7.23479876801528	6.29529096933878	6.96652257152819	6.42932535006408	6.467304117167	6.34308713995062	6.38194352363925	6.7982002413514	6.82160735162397	6.56675755269377	6.6997885499108	6.47334938531763	7.10798935637271	6.72870913955245
IST1	7.17437928418817	6.90598733373304	6.98375555621225	6.77697770000607	7.21121025229154	6.80733801845012	7.07554003890399	7.04124287422947	6.56515783975736	6.98848295486258	6.91057017722627	7.31989236986529	7.66909257901924	7.06468797036224	7.89108873619888	7.84238453809547	7.28304618403421	8.02039100956616	7.23713362566174	7.21015499299615	5.52487175603483	6.80402707091625	6.90581625419904	7.94785684651059	7.27236810310884	7.59068725546387	7.36383582551622	7.41801898780496	6.82250895361106
GNB2	7.98492280116813	8.34714839024443	8.25889009229549	8.37121195271428	7.98848181779872	7.51047942730746	8.38796138472885	8.00915872687335	8.31583186713148	7.65632281624119	7.77843712988691	8.0328145463548	8.33778019890661	7.91386949452946	8.46647280678366	8.40675187934635	8.55008666158225	7.56979134486567	8.67213230301876	8.16431533948069	7.91006804107066	8.14840851366658	8.03812907782561	8.39760832723418	8.18401635960206	8.14344774813284	7.97232183668364	8.14728441684361	7.63334398444734
NCOR1	6.11596433085864	5.49774674502611	5.40879560238403	6.14212825500645	6.37640715560906	6.26095572734954	6.77684067767724	6.7905220874425	5.98332572982286	6.6166027256654	6.41061731371079	5.59621136958159	6.08780616777547	5.62612968354105	6.04213232529	6.60037863980777	5.44550066918547	6.05218252418161	5.80582090695765	4.15480927635148	4.98529056014433	5.31969773995793	5.72770313563588	6.24599769191854	5.65928048953693	5.78656526889778	5.89897314792704	6.03522162257708	5.71295372844295
RPS8	10.0567801771882	10.0664271045411	10.2313753929905	9.88021269681577	9.9337707742966	10.0473626980852	9.95049840021745	10.1052534975303	10.0279996402898	10.2278429724789	9.86345985014243	10.3289808143521	9.76353484942139	8.28832908987549	8.74367268783053	9.86365863892808	9.72475850725418	9.27810285829622	9.44891919280213	9.36069294035885	9.70789888935867	9.22597516875308	8.58533296864582	9.79455980390028	8.75337230353549	9.2883036997332	8.98550172875443	9.41863134142377	8.83670776328058
FLNA	8.28700332977018	8.88343638335708	8.30884423567395	9.18986387187637	8.50457345050918	7.87701822894495	8.53744836511689	8.63224192481308	8.47880864938914	8.02240853222672	8.51870314039268	8.34901050124311	7.09053462226462	7.01850758471138	7.03140475743157	7.26667673181123	7.38419971295701	7.11223502921231	7.18612203763679	6.66545249753519	6.90266322572615	7.32029435618277	7.5482570328973	7.75787839809546	7.5016051161832	7.24238870289579	6.98858866321982	7.44520421283588	7.54488943934388
CNOT1	7.78802923180632	7.00521993436207	6.75486149202253	7.80496487515165	7.9051935227798	7.014116172229	8.31850635127885	7.97605935112969	7.76430049011862	7.64733659545746	7.4294379576081	6.59264968649983	7.65708950285225	7.70568089176439	7.7551725803208	8.14074101273069	7.87371462156981	7.64149740665381	7.34172168674115	7.69246346290758	7.45276242747483	7.41766245530082	7.54826557399067	8.03708214379897	6.97141001528691	7.51478063201374	7.24844705455343	7.54826557399067	7.11603686093947
DHCR24	4.15458834423703	2.39614931486556	1.14322147304848	3.87756823592784	4.57173209429201	4.08258930990494	4.32190922757846	3.44139649059074	4.06011879712903	4.61583463931434	3.85482039779501	3.84960861154693	3.37268116109186	3.2738489579825	4.33361262322354	1.26564027535817	2.87997297338424	3.96635917158358	4.06011879712903	2.82863257378588	4.94553375760947	4.21371489717351	4.55971086133274	4.06345333134239	4.03625688087912	4.25497657201575	4.11668264862423	4.20596269725441	4.06429989680146
RAB11A	8.79771660640163	8.41862269646262	8.5908157285084	8.80383959810826	8.97659150536047	8.58165162150478	8.60405406165914	8.81533882251505	8.70479486760112	9.01265278669508	8.68925175802955	8.70407811474126	8.59627173901739	7.72814506040052	8.37855146191568	8.8416691045755	8.44662500553077	8.55839067850682	8.4482120180872	7.88471356048999	7.2935493315807	7.31411862062192	8.06199985933878	8.52283403508785	8.25683485004014	8.28111129925109	7.80687623640646	8.52360050805472	7.80161497989198
RNF114	7.02270557765074	7.29456551232676	7.61061760532382	7.07833850057943	7.13430292222666	6.72155469519038	6.32731952923344	6.81875327317249	7.4061728757299	7.47103396068125	7.03333932780968	7.63748313482559	5.79211215836087	5.6972517045697	5.58984365952308	6.37561150575063	6.13085139536566	6.41091760556166	5.87619784332281	4.87491889347343	4.99466289508446	4.66824059803258	5.18545553989056	6.06916108254109	5.27536992284541	4.77253455252264	4.51239805922546	6.036245847606	6.02386484225199
RPL18A	11.7819772647774	11.6870811209512	11.7190422630725	11.7987459986856	11.5742149143509	11.5623294213123	11.3060658288683	11.777091440339	11.367168593085	11.4573652566889	11.3660393904745	11.7502368868911	11.5607895477777	11.5986132550944	11.1648538653688	11.9567093308682	11.973409289618	11.6812334913636	11.1639273037675	11.8426566291205	11.9749790526048	11.8853225325081	11.0520752927732	11.908071889615	11.0115807200277	11.323241790561	10.7849818537769	11.2808500046464	11.655741826392
STRAP	8.09034846919036	7.57644780425489	8.28034738813867	7.77349180336857	7.9680764705894	8.15760319936324	7.37693623856079	7.78760008511147	8.03821153822765	7.67916319697604	7.97232060015359	8.5123850754234	6.57984161353466	6.00599015076497	6.44502832259153	7.04413366488192	6.4539625558469	7.44086646065195	6.3515256277853	5.49252396759509	5.23307419860732	5.93329470770708	6.40733670498985	7.04569051241304	6.50077020035852	7.18136914028627	6.68602893870705	6.68199261462506	6.49261978334113
PSAP	11.524397438254	11.2298996949319	11.1427539173119	11.0710843665725	11.0500330563258	11.115904090991	11.5777727577971	11.4384904766871	11.2116041010564	11.6924729885603	11.4527169379711	11.4298097804678	10.6872070884031	11.0006743701176	10.967048407356	10.5988548595726	11.0539930335804	10.9017124960536	11.0500330563258	11.3095545676512	10.8012402175938	10.861795492464	11.024812030919	10.9677664513025	10.12787381021	10.8414050301541	10.2310904313276	10.9708456190354	10.5725818220577
S100A10	10.640761171997	11.0464040273232	10.7984753132083	10.6926377793668	10.6226892628375	10.3757900199296	10.6823339170346	10.6042965426323	10.4132392140159	10.8826068032272	10.6323914673623	10.8228746836919	10.2272061547452	10.0533206915818	10.0427176155192	10.4137419635586	10.3667151309835	10.1469227416156	10.4290002466933	10.8187937457105	9.99957971019711	10.2398960380481	10.3918815548195	10.2949852175469	9.21819997593786	10.0188975116683	9.21374734219978	10.4130636983647	9.92506553407961
CCT8	8.8412193825562	8.38255020216658	9.07609432229899	8.31314797851844	8.82055414294326	8.73868460695098	8.70098383811732	8.81319501128676	8.76439563821564	8.91999058061045	8.86711382474551	8.55608789084567	7.66461471484132	7.22808235154137	7.42557370671243	7.98874862089797	7.36208373817868	7.62811626973583	7.05947177657338	7.09717397278003	6.51038884553205	7.77517408263582	7.35078754494319	7.23981631114189	6.91034617174805	8.00428578589048	7.08242711497462	7.74273240025043	7.16443112870741
NOP56	7.19982128612481	7.30075380789618	6.81484037632775	6.85498217272736	7.36597943653611	6.11150088510246	7.57571688296184	7.19157159479529	7.03716329639219	7.33458480287126	6.42691145291238	6.72400533835397	6.74884554427416	6.65593101801018	5.95999786622493	7.49259233902159	6.82689914186927	6.49582066284992	5.83788942314142	6.91793187840652	6.97551337642049	6.69207265039119	6.06735508151325	6.98490461904462	5.77832065664036	6.12413505976429	5.98355576960073	6.72400533835397	6.25327520044149
CCT4	8.64708836284445	7.89854187359821	8.07127014395434	8.19943180215109	8.65795816614579	7.83117773285425	8.58713455970562	8.70304663870687	8.26753308004598	8.43965296155074	8.35464204065296	8.0914368205453	7.47266178607061	6.98527710783002	7.42904034972095	8.29252941931635	7.99566707958	8.23249877619066	6.92795006334952	7.335832535535	5.63563670640316	7.72689033366081	6.99907506442179	8.19183230634186	7.01261371534695	7.54888964783043	6.83071619618556	7.95505399269883	7.59077574157231
EPAS1	1.60574317974572	5.38258033333624	3.95750451616978	5.14598591836846	4.0503019104479	4.5264875778073	2.48754701578745	4.14058499087415	3.30050810006216	1.17382816710757	5.52083141558595	5.11070312110369	5.08234042400274	4.60879903815641	5.61057864552163	4.92404042834188	5.52887682089855	5.2167867939732	4.80546083007059	4.89158274990643	4.18281249392297	4.78178779674381	5.42770434376041	5.2235277494884	5.33031101241587	3.85096766215202	4.59921164144421	4.75189702772357	4.79267531379843
DNAJA1	7.89756235083428	7.930885280596	7.55277863079653	7.22979557185281	8.38400318697925	7.48961786778269	7.98222732360497	8.19357507419528	7.37088484972361	8.6171259152135	8.14741070133226	8.31999918414338	6.47827658439424	5.69879984026335	6.5253171155689	6.73468773741439	6.09621758610155	6.55511770708769	5.97969747084583	6.13578808392317	4.67786115596462	5.97889855335656	5.47317112110641	6.99637776583477	5.7177409157403	5.73604345783989	5.76480345092782	5.91787712478451	5.91199779272392
PSMD4	8.51221264391838	8.32613703747172	8.68488673779547	8.47247101527174	8.4295488584386	8.67151892057433	8.3550924416897	8.34585530212459	8.72162314098614	8.30485677690947	8.18531476165984	8.36973050768766	8.07324499398996	7.82790994691827	8.01681889158023	7.97332260295023	8.03136432068869	7.68596332402461	8.08613237860894	8.20189942448526	7.15468888718246	7.85187795433117	7.89027141627693	7.86446973377122	6.79937578855628	7.26510877052791	7.20243052258021	7.5147773701152	7.50657998250287
CKB	4.90494312322524	5.36064405574087	5.04746574727089	4.29052087051403	5.16557437418139	4.5995078350612	1.60705860173073	4.5995078350612	4.14975811450835	1.46005131493726	4.55204817023825	4.50443894827893	3.70215509130658	2.32122510961022	4.55011358862782	3.17048544246079	4.40570770188422	4.02589254906858	3.42044474015497	4.8916789355261	3.88742702960573	4.76834981382163	5.26102230230429	5.20764200772429	4.41587514234993	4.51208421872135	4.48281015267746	4.62043256648175	4.73520689335875
PGAM1	9.58957144509911	9.24318968260372	9.61099252354202	9.04177615750629	8.98204777584104	9.60548811020883	9.2600101912168	9.08298392564814	9.81672623444105	9.27019202219979	9.47780858147075	9.2866811395481	9.78810733038348	9.0468614211641	9.56226317908227	9.74510031561834	9.21861116386668	9.23732598162537	9.77021941657611	9.29443981902572	7.75607114629831	9.14741777103754	8.92161424026756	9.5622477727042	8.88244487151308	9.29103072199041	8.99788641150918	9.52760620680313	9.04926717848473
STAT1	8.98816719975475	9.00982214354152	7.7511779623929	9.10935339315337	9.29433775857866	8.95067964831801	9.20544950959024	8.83647049048462	8.54137527773609	9.3332906426812	9.03385430499576	7.79592334307736	8.28999321340978	9.19026896699883	10.0078244024953	9.06303148409003	9.5034415906748	9.6757111809727	8.37271648143602	7.84074970241924	6.01039834943288	9.24517092025006	8.13221766714233	9.19652310714229	8.30929392173816	9.36857196721407	8.57702600752794	8.57172794184266	8.72774084842928
RPL23	10.2549040944162	10.3850987308072	10.3132847964798	10.4091455436804	10.1919029199283	10.4890496535112	10.2671817679168	10.4596597062057	10.5330865141532	10.1224377041656	10.0645369094734	10.1317638529495	8.0256197861028	7.04709062156087	6.37804715566989	8.7779809404518	8.01312908142013	6.4456122438375	5.88031580675299	7.39812530892048	6.16914638218807	6.53486989328086	6.12133498073937	7.86180603244074	6.04973947148982	5.77175271465896	5.33606255889771	5.77783644335399	6.34309363400874
SSR1	9.11888961910692	9.04210081320688	9.22825817166369	8.95076706829077	8.91679745438304	8.6262409248648	8.92422892863793	9.27670409575253	8.99300969397833	9.12784688503645	8.87724756420624	8.50051468494492	8.52375837952259	7.87394693866718	8.68615475733565	9.10110695771362	7.96957368994641	8.39326004946952	7.92417344895669	7.7863381030529	6.05670897055654	6.96640191706959	7.73892394952432	8.48231642968247	7.80910892559241	8.44371770183713	8.03168451889338	7.09453533879119	7.6016448508887
TRA2B	8.60133160109653	8.53721652810116	8.82019076292071	7.87799640597982	8.69622690217515	7.69854034524093	8.46842033842672	8.84224557628244	8.37397622121579	8.88333833288897	8.71623566588001	8.4152833165448	6.84806493667293	5.67378096247739	6.4807145182062	7.29976389927034	6.33235050243703	6.74814420713148	5.86566141927924	6.06007392217629	4.52485160676218	6.57897391617804	6.29396563973317	7.68701360060711	5.6804861537417	6.51705498040348	5.97261457817417	6.48641169969709	6.37363682932849
FKBP4	4.89341172563371	5.95418008097774	5.32023825421122	4.62499087876556	4.91408880793794	5.26208686520652	5.62672496413905	5.42388895865193	5.68716702918124	5.56344296459304	5.5365009635144	5.62597696798243	5.81017971625857	4.93378880827425	5.61763429744085	5.57349139586364	5.0674127236441	5.80140775963114	6.00929862782999	5.73924119398458	5.56344296459304	6.20132701255053	5.68945772669565	5.33163815774912	5.07324368557422	5.5743096861	4.66384784902174	6.11977674449229	5.54424595861349
HDGF	7.63480540937931	8.1018404078774	7.89777678046999	7.9021566829259	7.59254615811431	8.39058611564483	8.0778048058764	7.52805412558131	7.88803523009335	7.81975212919518	7.87883452026361	8.0778048058764	8.44596137459753	8.59609585519682	8.12408349422349	7.79350833055763	7.87412525622388	8.41946566112029	8.99533843626716	7.3967629607428	8.03454376353165	8.5864748890448	8.64389462426381	7.90065720804599	9.2172103242882	7.95760300995341	8.53759723474832	8.65693787736474	9.06331166069968
OGA	6.18409822828877	5.40091802304735	6.27789852705614	5.89264617953894	6.89382123149705	7.38192678444469	6.56780601573438	6.52119527053209	5.76493287398296	6.11863390465001	6.31516674752016	5.71089196408047	7.17157376827007	6.19368585001577	7.57331135128538	7.05029297400834	7.1501977326987	7.5787942092964	7.02283546510737	6.52119527053209	4.50472055436984	6.27071536553386	6.9277791050126	6.94587141286327	6.3891330546402	6.91282277844183	6.77718355102173	6.0458117078949	6.35075542846548
M6PR	7.50998630590375	7.11042987146641	6.91799848526135	6.92057043070811	7.82458804594383	7.12771239847745	7.25474660903827	7.58718566539322	7.96316454354628	7.99032717457736	7.76046924169623	7.10943477812205	6.53683088969366	6.78517413267957	6.29821324031742	6.95216347542283	6.54668555841818	7.35195342027047	6.05289842530507	6.43802769147747	5.96712010928914	6.51192435148605	6.48185290575472	6.5013653151514	6.33964090703027	6.69373753525449	6.20009701737832	7.2602060630148	7.40886053938473
SELENOF	7.66376335213908	7.33459616521777	7.56978720303702	7.18538911810999	7.15305517528551	7.29310310153218	6.64793098320299	7.20905782915818	7.22205240040062	8.22376925858431	8.07304679377464	7.73125802466038	7.19641058946152	5.82097968308346	6.82198918323121	7.14701407941917	6.7620871033101	7.31840755393381	6.6424606686683	5.91587420397423	3.7282095730516	6.5164019402017	6.06785207453746	7.05600241954865	6.16716516010951	6.25983673156196	5.84445275825641	6.21417877418369	6.67333852771202
AHCY	5.75623890773371	6.17223592184751	6.26080888565505	5.8652329562831	6.0879048881745	5.85736597310527	6.11962448106571	6.17569376983989	5.34266902035745	5.65610212025476	6.23875846266719	6.27403586998538	5.52383810892695	4.39060993796454	5.23576610230786	5.51546552500645	5.53528410146199	5.48524898028148	5.01604401420233	4.9882373771825	4.75006944059299	5.34576760412401	5.04221112505488	5.62808838626435	4.37408665290824	4.96315380431937	4.18767954202874	5.19189928298221	5.15631317189554
HLA-E	10.9809591612419	10.9181564472344	10.5766587432699	10.8981682539955	10.804771832852	10.9871358468848	11.1204326341985	10.9213856433368	10.8621176957159	10.7893965349361	11.1369265832551	10.8567251487598	11.4723506419046	11.7254215739888	11.9225830984819	11.5930712076257	11.5377636847597	11.5400510449575	11.7563253070318	11.4731793191087	11.4208927328906	11.6958400944661	11.742332770681	11.6302325762527	11.18115526935	11.3055250560303	11.5791414670857	11.6673980236745	11.5200361580747
PALLD	3.12392181676461	0.933731702153473	3.60444292384723	4.22758450539664	4.36774285683654	4.55969454420595	4.12302473151107	3.81695524357506	3.12665288921137	0.833776383114554	2.53891096610524	4.25390247912179	4.46964455335632	2.60203101054273	1.89056814843787	3.68789387578603	4.0638643834408	3.24249738003043	3.88471301987321	4.68131443875434	4.38703803741126	3.49646697980444	4.51149787292899	1.39649247896811	4.72693690582525	3.873003327775	4.61359875320483	4.31886498797833	3.98159085279775
RPLP2	11.3751977499625	11.385391258959	11.489577501489	11.3458100113909	11.2189391671867	10.8273852861777	11.017644158795	11.2576835496141	11.2351925322579	10.9162088444088	10.9433343559004	11.3227851527944	11.3094033839631	11.0849559615848	11.0661413835267	11.4259788902455	11.4037479632707	10.9894317010178	10.9918990911793	11.4941371843866	11.5777094389959	11.3577186637194	10.7835828304218	11.5508784507856	10.8102206311809	10.9161687715819	10.3515689391798	11.2189391671867	11.094592497167
CCT3	8.0674298406939	7.731148338199	7.62799270522911	8.10651295598327	8.27080181069464	7.22774599150826	8.36459720279063	8.24953327248353	8.05778179730373	7.96144225499381	7.88550327010595	7.5479810516013	7.31092742438443	6.70423078606283	6.53556168637623	7.58379552027555	7.06289861579812	7.30412578291235	6.19675078490782	6.70894084008983	6.38802976354148	6.70551548505678	6.17495310317332	7.04878110346301	6.26724532411273	7.11377248549974	6.2328328950267	7.4287479055058	6.54524026683649
TACC1	8.01821134385597	8.6715279958086	8.60371287257272	8.24895112633213	8.27432363105714	7.96306285055819	8.31750891125774	8.48316637280928	8.63332886201483	8.17788894678577	8.40810073043708	8.47278218550356	8.22791186971071	7.45267200997762	7.84611246993346	8.45335921792778	8.06477237563138	8.10197775042936	7.97288866481597	7.87057657091315	7.13412408414625	7.78370010092228	7.74244923809871	8.42396823366944	7.93459785634896	8.03816172066786	8.25569543000951	7.94470448037789	7.51733112613255
EIF4A2	9.24659563667938	8.99861120860139	9.18841099051952	9.20321113807227	9.51452200743487	9.23450556368331	9.18695678129331	9.54483229096439	9.31872694880464	9.48066860250593	9.43238366127828	9.40716083995906	7.92604066960523	6.80499341416006	7.96440309329711	8.69561218756069	8.16984325567112	8.99570131112223	7.5572994877887	7.34189182309041	6.11998393722802	7.43008934248651	7.06258120363443	8.7922895147255	8.0440233182286	8.40025120144385	8.07662829644929	7.7564450706377	7.82633357625762
PPM1G	5.46462947259962	6.24624027068213	6.26858284720512	5.80949350123287	5.24362537650548	5.30281724318203	5.8077977206819	6.39693769166615	4.96393844471255	5.46716915357656	5.46353402606684	4.25768833961856	5.96573990636016	5.56884818958991	6.38417405044344	6.22235702247079	5.95516632799938	4.48866331357448	6.2755186572444	5.00373763085965	6.51934330287353	6.17692303078897	5.73961394743932	6.27143167520648	4.92331879037047	4.53485702073922	5.24502502474322	5.57279760296171	5.5869918335393
KTN1	6.98565354438108	7.1470794834296	7.38940492556827	6.44726664023201	7.08032122541812	7.19658969991285	7.13064125412889	7.51101978204967	6.8366779666011	7.19856631829653	7.71421824087814	6.87002927992776	4.64825910904689	3.87285849758806	4.08455221405808	5.6307108409587	4.08891139912754	4.76985101484828	4.4572150477548	3.72226253768566	3.69440573121645	4.36007361118027	4.03162260395285	4.69388787642908	3.89596476699768	4.35507418478675	4.17231442211161	4.15793707946051	3.6307776801951
TAGLN2	8.88782690325866	9.61233727784139	8.88218375352569	9.23516125402783	9.055536707462	9.17340536147535	9.08832066998908	9.02186670994432	9.00109754314021	8.81522971100828	8.99881671172796	9.76358105091117	10.3127598689703	10.0097875469645	10.1432780142403	10.0836409919709	10.4453498886219	10.0223171490924	10.7000710555697	10.1709266606073	10.0357147970966	9.98311105728055	10.5290143446002	10.0443111164473	9.75250267979142	9.18848233402418	9.246021728263	10.2637679343209	9.77158050926034
SRPRA	8.58535263359321	8.69030083660768	8.37261080064737	8.91648316432862	8.97443500978801	8.13628767570908	8.50604330100884	8.9018410757721	8.47135881783365	8.86034858342698	8.59911622837769	8.35247988239157	8.6773261323265	8.40819671077895	8.51615448029375	8.71697953912606	8.12896859152567	8.44539551465079	8.55651278395957	7.83810601613782	7.51100985279744	7.78371963641322	8.27345799273618	8.98281207952408	8.35603189125021	8.39909333940249	8.05083456192133	8.55942590924724	8.34588122951333
PHC2	7.28226030952686	6.99286542325299	7.66299020687652	7.26002617144009	7.14178624129208	6.84492892090378	7.15099740639248	7.19072843801133	8.1282510336223	6.88574469186823	7.52262907318326	7.17964678708632	8.54266144734618	8.04742350953911	8.31733648237478	8.4071419657967	8.75569917053588	8.14945378436607	8.41783492609624	7.82731794451522	7.72451427346751	7.86232619314435	8.14212760701478	8.34064347980166	8.062729485117	7.72451427346751	8.11704570423657	8.17602281373131	7.84364579507209
BTG1	10.4599580469886	10.7302011417942	10.4531741791095	10.5299244307876	10.3510353141857	9.46748279940004	10.437992993066	10.6964146102569	10.4305274756665	10.5995163403357	10.2660695816981	10.8063572867342	10.4473335875295	9.73793106916781	9.76198681162243	10.3336377838475	10.3317677846574	9.67125638797394	10.1023489851605	10.5472001077486	9.81579517213822	10.1772184602166	9.5159167626498	10.7032270663811	9.64659231038678	10.1573079828421	9.95964049748125	10.5293704418609	9.48101958078074
KDELR1	4.92243203573971	4.63440962217584	5.45665034198962	4.98729207534737	4.9250660186935	5.08502406694155	5.54592691998113	4.17710067319258	3.60771055219801	4.97049644822538	5.40702852568586	5.06063533100983	4.58071685180969	5.29354694311783	3.16919576428469	4.60912848819231	4.05939525578123	4.27836356691012	4.31101153199513	4.27398524207173	4.43198251874931	4.0639036256084	3.83576803155062	4.02287197918379	4.28723263498452	4.60765234637499	4.11958943281383	4.90397640668599	5.26817487954766
LGALS3BP	5.47111978232105	5.34077802407577	5.19466849834502	4.95002163195815	5.43199138331356	5.01106698491293	4.79295165700277	3.89678031767076	4.31275169268879	4.44907278899822	4.63199384344303	4.63409980498647	4.14351939221905	5.06605352989804	4.12073572647099	4.30776553638288	4.70838640523625	4.15077296112503	4.50071105103672	4.61889296816189	4.56252807967114	5.3424749826357	5.31261684606734	4.29172324771429	4.00570856944505	3.68862382544669	4.1443073888003	4.60081720585133	4.40637983307392
SLC3A2	6.72954023634592	6.5968015174737	7.2247381596949	5.66574255083665	5.92793242146115	6.12329025702242	6.06393844373143	5.72652210342869	6.53561353524754	5.95452043258997	6.30144774208895	6.75027310051298	5.07768942281145	5.6225408985085	5.24379293168391	5.30333435929232	5.2240751283658	4.57118639749153	5.42410275729256	5.44653026921334	6.06442741546634	5.58251153503527	5.99417725523654	4.61784944238924	4.64631365633542	4.80037891493517	4.71669432000277	5.33648334676153	4.7504460116281
COX6A1	9.92438484983819	10.027234478407	10.0929330786061	9.78750637261022	9.80443619842367	10.0659665321423	9.59558898857302	9.83048851989465	10.1638018968476	9.570245369599	9.77808701593975	9.95905685966521	9.51464531088264	9.40386538779236	9.28560726009642	9.94090133571162	9.61447363349657	9.25730892542449	8.94869411342316	9.17396989761686	9.31896197199847	8.83391491680013	8.88589830506367	9.22929521761348	8.59266906519712	8.41010161789092	7.80626305617463	9.2871314839664	9.169177846905
RPS23	12.1813683876503	11.9771371248205	12.0115677524415	12.1170270539842	11.9657675664182	12.2854161040985	12.0306500930151	12.0995820825869	12.0921861125412	12.0658795563571	12.0332414374927	12.1131077878324	11.7592038436713	11.5367779172891	11.7525930963786	12.1235065094583	11.8998125142688	11.9561777263485	11.7365791796918	12.0401424897048	11.4942418009707	11.9171648546215	11.6413852147034	11.9998152025297	11.4684544494168	11.5286743497321	11.6851076338328	11.2549227638605	10.887642268179
VCL	7.75427534440819	7.06293453835382	6.99182261338576	7.68952694754023	7.31721447477481	7.59834631284102	7.4895262252804	7.85088863541534	7.58381512479122	7.85299664037983	7.66180160354141	7.92219904171616	7.3041140396315	6.88262030463512	7.38722782485166	7.56937503983858	6.55193377321255	7.24657609006606	7.22196610986766	6.24014868221901	6.31536262396346	6.64253295395123	7.38722782485166	7.32222406668448	8.00894894500094	7.36391737011603	7.54360825874353	7.54673104656742	7.11783877206434
DCTN2	7.25898142490917	7.1422925565389	7.29074517649506	7.39856715603566	7.00896328474056	6.80760722633656	7.37694434830543	7.10627948069379	7.10505840419761	7.15105280678109	7.05831103109138	7.09619960037899	7.09619960037899	7.32008462567201	7.09619960037899	7.3859282769911	7.12262743237444	6.67021765729199	7.09740675251235	6.86180028910582	7.23718344360589	6.9099609458674	6.84891587023884	7.23255579256083	6.44328450992741	6.56645639061616	6.23631170201387	7.18669815749846	6.5960041981725
RPS4X	11.3673745038148	11.3752119269628	11.3557365223439	11.2364896183648	11.2462236871702	11.5687447604811	11.2464011561609	11.6336723586923	11.2480070549654	11.5054234411226	11.0505420843834	11.3633269307544	11.3956815704299	11.0620684968997	11.4493476532021	11.640322169316	11.51087864353	11.2358965775385	11.4016140605557	11.6930818577055	11.6907135343245	11.8017474195723	11.269499196208	11.5503309032951	11.3837797772041	11.5315990778888	11.2655134541513	11.6252283492819	11.1809321647153
DEK	7.70294850173546	7.35970462640549	7.83387684346179	7.33834249095743	7.87891623929634	7.62001784503633	7.55660406103237	7.98232426133036	7.68350159130884	8.10126919678304	8.43044445373233	7.62705019771029	6.1632958682012	4.52515981974369	5.81434898579902	7.07073272362363	5.92814170368897	6.72021397444489	6.03371681184344	5.25857020436996	3.6933492506835	5.00554970021649	5.04968804109775	6.31306060360107	5.65846056165671	6.02830806266712	4.83356529343716	4.49663695233593	4.53471650166818
RPL8	11.2251158721274	10.91754545491	11.5251938803858	11.3849703991678	10.7589928038546	10.7976753478254	11.1045762752662	11.139864399933	11.2502733105584	10.9367713449062	10.814746143791	11.169998600836	10.9230120278286	10.7564006525669	10.7531106891338	11.3464516029589	11.1385864301381	10.6657662716454	10.5779949846059	10.8676536531781	11.0947179970714	11.0410403369834	10.5070699046688	11.3120382199035	9.61408184082168	10.3582530629126	9.50541173296854	10.7367958334732	10.9364567367824
RERE	6.10127487329822	6.07981483555064	6.26061898946621	4.6391552600236	6.16647601630611	5.84266251284869	5.87763965585692	6.37901287530407	5.88289054809716	6.34304268174039	6.12351852060431	6.16647601630611	6.86665415502261	6.03546670538232	6.31755243415126	6.83559083424328	6.57048611905251	6.43184492610834	6.33201993215304	6.36168648694158	4.9540726314327	6.06726947528968	6.54944181590161	6.3235306171128	6.23493246092156	6.33181727747658	6.52648400509072	6.34313877000819	5.97616437306078
HSBP1	7.67496644263013	7.37633119999274	7.57303517721286	7.71935436320236	7.72949922269396	7.75301678089623	7.59723178111512	7.70912348080044	8.25056826068232	7.88845768863605	7.99547720573776	8.00593428897478	6.35974837042424	5.84107617443104	6.14864224228871	6.55318433441228	6.0797233534292	6.08135636253672	6.10228664354776	5.99724267513015	5.17708602618333	5.43371600173507	5.37580138269567	6.24522604595557	5.73860967072723	5.62529488316094	5.53117552012384	5.41977391190214	5.62418910756981
HMGN1	8.65891512855265	8.62935751860033	8.88595120447315	8.71234217466646	8.88079542855479	8.55982968779992	8.80349659100822	8.75890847874808	8.90505234229667	8.55440657219806	9.02593103834141	8.94572403664604	8.13259042834801	7.56798738200412	7.75248544555398	8.47910503093528	7.69656489711857	8.4759397571487	7.23062925729268	7.6446742441074	6.33114384457154	7.60317907097864	7.44600830224427	8.61851972164477	7.63147249009878	7.87817416277841	7.74794042999981	7.89592146374696	7.46454764156311
GLUD1	7.3619294041674	7.30320072057392	7.32469202032158	6.72892601473911	7.02174903897849	7.32916351012979	7.0415440833235	7.54586509855244	7.2225611037726	7.17721959177046	7.20712663367958	7.41408023844348	5.22656794409079	5.43044659216428	4.43816794634595	5.98082716684625	4.96739640297787	5.97236889643858	5.72763723311455	4.66076942999217	4.55799279492185	4.32346816228707	5.15897698171147	5.72336900723513	5.50677593144186	6.48635600945541	4.16140712408866	5.19856291966014	5.41144971385213
MLF2	6.30657631053404	6.67721798835186	6.48473718962014	6.24985198086509	5.90170153874755	6.22189607279289	6.45978805009363	6.3487472956081	6.77137667530606	5.8304482086659	6.30377605562896	6.62174935840764	7.0153198607466	6.8487828410811	6.43168752919734	6.71390161420908	6.77225997241678	6.22709726574863	6.6977394360459	6.38757719614091	6.60723090352511	6.35123475967628	6.59925813296402	6.43398902157625	6.47573657992653	6.50793288932182	6.08171226606167	6.6616634877226	6.3475592199005
ARPC1A	6.25771388571954	6.51104107956881	6.69673761271606	6.07722405477033	6.3959330990283	6.50785689392749	6.28766607288976	6.20978879799535	6.29422027883643	6.46021641593877	6.88027866967934	6.92815104376382	5.94348836649812	5.56271547113091	5.61663271738302	6.28129819183261	6.00838686715054	5.8599281607738	6.20171942517878	4.97015081351982	5.51163694921609	5.97590504624517	5.64938900533193	5.82372780701461	5.88901126495948	5.83197587112298	5.69886897038408	5.81801169046668	6.21688096562269
CCND2	6.50214412883613	6.53876411951715	6.55307143638391	6.80998898185686	7.26299635961892	6.65052692390575	7.35387851843254	7.07181633294068	6.33609541216081	6.18126378976876	6.83203671975104	6.95861798376572	6.41267523659604	5.66825591664814	6.02384253738951	6.96867629157722	5.51280475200112	6.56264544016111	6.29679825259088	5.79776488577642	4.68414002809931	5.09770709129778	6.07516607689048	6.78945555278386	6.17417300135414	6.80837704962767	6.57872396359732	6.0408983799581	6.41772363737796
IMMT	7.35765856120367	6.56673251386971	7.14253582429639	6.79101796584357	7.17909731164653	5.94127560609551	7.47690917586792	7.57648237367107	7.16729390701088	7.41745566791273	7.37490695295945	6.63627645646037	6.23824618531343	5.93307681764276	6.34837541030193	7.01742204388361	5.80075988103301	6.79949181921189	6.06484516962867	6.08172401339181	5.57378075034744	5.66647567260065	6.19192992693444	6.55506177059652	5.81219832101045	6.13263571638307	5.54743855937772	6.32115147948319	5.84019458919716
SSRP1	5.91008656540766	6.12065881555626	6.22844553473289	6.0956090972228	6.12938267938532	5.43492921238971	6.53667111787356	6.32268219291047	6.10238577375783	5.83731070482471	5.63940113593456	5.71332698348152	5.31927095765668	4.89668250603597	5.12539697599285	5.52572105830574	4.29615146010743	5.08984567820723	5.64553071951766	4.9688909708574	4.31619492351287	5.38464639441361	5.61723171496204	5.42741007860945	4.65898978333627	5.28808200122197	3.74295936815579	5.43526442625512	4.87544272052317
SDCBP	10.3427056899366	10.2600579580688	10.4892503494022	10.1995535481405	10.2440273411199	10.7004850896251	9.57519845328513	10.1465773761415	10.4466253489801	10.5013755121374	10.5978574666203	10.5700256876631	11.0417079245775	10.197231823361	11.2578506372724	10.8447342671069	10.9881239197846	11.1361755728735	11.0207843354502	10.5824626250817	8.46754761697011	10.3573373402854	10.7041262780942	11.2168646812078	11.0773923775396	10.922861783619	11.0818334382849	10.4498630027706	10.1902488352785
FUS	7.42169865711715	8.08545923419768	8.13308536948302	8.2284417020297	8.226598622789	6.85639351241666	7.96485407350444	8.11922053578956	8.32825425513696	8.10267910731615	7.75094391584865	8.03742655416673	6.65426836787532	7.04564789877035	6.84640825566694	7.050587429511	7.24921211221135	6.89058092064276	6.78536108817952	7.43085448753971	7.29236439055857	7.7155861129892	6.98927457585806	7.93189328342696	5.76640689509813	6.03427919503863	5.74995781145369	6.67554710359112	6.88328929219487
CLTA	8.43642625330009	8.4131283194577	8.25826758951956	8.53778645829212	8.2560960442991	7.86881345798478	8.68590645234439	8.54153098854491	8.44120401229863	8.34957582071396	8.33874372779488	8.19265413070435	8.07646381051684	7.93168295695662	7.79315068867386	8.02707248662392	8.03427687382081	7.89506264077528	7.5507731928528	7.80108975051586	7.50670345420861	8.10508490653531	8.12379339039553	7.86345489726292	7.07870371382729	7.90495919088178	6.76879114085581	8.09537869990202	7.69650792260831
SEPHS2	6.36519407012801	5.90383804073096	6.31104910770091	5.68175483775211	6.34513605069399	5.91433996784968	6.45787185791843	6.52725484909285	5.81791022188461	6.85178299446131	6.14123178821791	6.24304259270438	6.15245556433248	5.47692357581466	5.83729007458414	6.71783998089404	5.72002698302251	6.74805868890568	5.79041615862254	5.62657988959681	4.85285427346135	5.36910117261549	5.344513925745	6.2060894829838	5.51146172828813	6.13336149868624	5.21350450513178	6.17396573489425	6.00339050545239
RPL31	12.1591441903349	11.8710010364667	12.2751296817872	11.9936185029495	11.9694410920366	11.8302977873162	11.6460912126091	11.8755103825385	11.9624193864057	11.8220689729522	11.7470340144465	11.7773098695776	9.36714792144413	8.05115988879212	7.66013108026037	10.6340124679818	9.73918769011623	8.7398217579268	7.66102536802668	9.51074902362944	7.78675196326011	7.31576437835414	6.89324189281397	9.401690711388	7.79582901084229	7.18418562014572	7.14760606567473	7.24027593862157	7.66645198303868
UBA1	8.04348961359764	8.30579479076392	8.10164934317405	8.44889882104294	8.28571669243322	7.82624728151322	8.5759498897639	8.31427360539955	8.04567635711589	7.99666516705562	8.05879222964872	7.78838767519887	8.01576853766982	8.02294052045278	8.35053104869992	7.92543956025642	7.61537788318409	7.36760081539451	7.63620372103253	7.35428635878934	7.28311208742801	7.92253384847051	7.54059770251904	8.17241219494692	7.6345072024993	7.60731034981896	7.93024582190182	8.00360243214255	7.61051491941053
ABLIM1	7.58783069182497	7.87771370915503	7.63131491165183	7.4362660466572	8.55470390074706	7.59165204113224	7.67753819534736	7.85540913320389	8.11290995220422	6.84254597922119	6.84782458673778	7.64070400124786	7.90503628141647	7.08489367253745	7.22259263700879	8.15141664084197	7.59519204226784	7.44661527845219	7.03787610810994	7.14538527800823	7.57140586620932	8.46331818489782	7.53648286205022	7.88291187219582	6.85628733839182	7.63294818673529	7.39479948122327	7.51326030424135	7.12993161437482
PPIB	8.13791906469966	8.08318454369204	8.36540087455059	8.09792670936836	7.95113604959649	7.6928888396685	8.20293181390367	8.30991218292045	8.39050204295541	7.78343542758859	8.15643661798073	8.25926323421276	7.95653891117661	7.9048948022751	7.48682213334649	8.53805140149911	7.73677243977067	7.41899078394977	7.65243330682478	7.96225757523098	7.01861536101942	8.06544672181162	7.37880555202628	7.98443024984686	7.01660097263298	7.55931519241316	7.05553808181631	7.51736442255934	7.42938699387188
SERP1	9.49903005142426	9.35276682528301	9.17516541873431	9.10426358591572	9.13590576713025	9.23386158378844	9.1761273480306	9.06344196274566	9.28041509783777	9.33574568009955	9.15511188201666	9.30848140965853	9.02162764916795	8.60167930914686	8.41503937452323	9.14431986676029	8.9887509605645	9.23570357205253	8.52606900859252	8.79689760966051	8.70184942350094	8.48889583247958	8.21436640310927	8.89850101485003	8.39451579846754	8.67035261272253	8.06899364754093	9.04099959508564	8.81557220026507
TSPAN3	6.51250765309117	5.58361342581603	6.28491804408663	6.14437855395801	5.93652243570302	6.34856057127046	6.18636360092433	6.67970656899449	5.49158542899216	5.95420286470668	6.44837456519815	6.34551644389963	5.33687149758081	4.81355917767055	4.95737149862546	5.53750613765051	5.13626497447808	5.78084358207257	4.67747888274225	3.89503474113379	3.80623454884395	4.96432316856298	5.18198316451781	5.2976410204019	5.43961633566196	5.03366311962843	4.58432513643779	5.46454314554795	5.07070421102482
ACTA2	5.78172369729508	5.0045612030797	3.67849345231726	4.47929356683561	5.46570170697011	4.74397062673843	4.60363349958286	3.93834775322472	5.22614502349757	5.22564255394417	5.40821576025805	5.84499650458976	4.57713226697595	3.84916635334618	5.62443024088288	4.35131204620913	4.80055812989753	5.0800152914234	4.93439889424525	4.95467888621445	4.80787492600764	4.86613939500257	5.14749601304084	4.26627358766339	5.1520056132906	4.63274480195231	5.50093948214869	5.04337913476334	4.69353099958898
PPT1	9.81795772731438	9.09800501435028	9.37665366495921	8.94600791567671	8.999049755548	9.42619573341593	9.13899314618756	9.16515080481743	9.37961527013925	9.66755705740936	9.35324047924427	9.62746447338114	9.58849087801562	8.91846945527865	9.51640905899173	9.39208378136862	9.80531367486526	9.19970336646158	9.22661983955296	8.16086504621399	6.61276217194059	8.88946033485658	9.19353659070467	9.04973662608754	8.63238181704839	9.17789261423825	8.56153329534097	9.24047838340929	8.03164517455651
TAX1BP1	7.64295808228078	7.37101763586277	7.61166004257302	7.86566712712204	7.76819211336871	8.25068218913223	7.76871319133704	7.40901213583851	7.1880231809109	7.81478522366433	7.67293434915037	7.9346645888532	6.28059380744833	6.01771133408672	6.0152830021012	6.79639617285197	5.90755934020839	6.39282972436872	6.17971512943473	6.03279994982409	4.99717518581656	4.64622069645624	5.52006253013215	6.52099518059188	6.21533547109759	5.97340579067006	5.79678332885323	5.84001956202895	5.86248540649231
MDH1	8.8650717388958	8.58564156630205	8.56927408536507	8.47328671156537	9.21933609045484	8.26917095029338	8.5865871982407	8.79840560150877	8.8823315637425	9.26267999874944	8.81143395608324	8.45803216858955	7.43704970967721	6.75750073302701	6.9216519260217	7.76884195689952	6.81795261980274	7.88620270995917	6.86195787952154	6.9636988922718	5.92877809602967	7.051173920784	6.55032213513292	7.75086186220068	6.02763220909317	6.82828084874808	6.17575721243024	6.89613247787326	6.91843921033445
PDHA1	6.83917612578923	6.24070794345998	6.40672764272518	6.29815809537038	6.82092419990143	6.02384124701364	6.68053310446638	6.66063961923589	6.3624827424116	7.2500008422108	6.29069700060073	6.55986654429965	5.32723323237902	5.43893857255755	5.12540881701515	6.00338197208348	5.69422233430227	5.87772361079041	5.01010462619172	5.77758293012194	4.28528271877667	5.28128504402766	5.18353094105979	5.82080136644132	5.221773792101	5.87772361079041	4.85017867041058	5.59012641463797	5.47385842671107
GNAS	10.3727702452454	11.0222301725128	10.7944880263753	10.7384260905114	10.5854566533105	10.6794572528988	10.7372490796456	10.7223823793359	10.5099881653227	10.5558102064811	10.738519081064	10.9928883048496	10.9768990229139	11.4659104435036	11.1986068993491	10.8984745800984	11.1999432611226	10.9846648792225	11.238312067501	10.9471597520564	10.9304042254377	11.284215188604	11.322950404587	11.196953123898	11.3189582440294	11.1549026871775	10.8402842720512	11.2261879410919	11.2365160703333
ANXA6	7.81392152965361	8.24120872072321	7.7963950095079	8.50170316658093	8.21817481143222	7.81659279314652	8.64204139488781	8.47639194173809	8.5279839786508	8.17110544388342	8.20118682288195	8.23175579833489	7.92974516368196	7.51717640821873	7.24363454537777	7.92325540230312	7.97698987585975	7.74904531814631	7.92246406821503	8.29921653070037	7.38188363716558	7.73412210773956	7.35435184742959	8.1871981835037	6.07542363707593	6.8403304878416	6.26271431528228	8.02917862193944	7.74849429138256
CD59	6.01685111742768	5.68502261242136	6.08265120036915	5.42204113588031	6.15183061182611	8.18185584209148	5.22500191823775	5.61725452282658	5.84940196877916	5.51174159448361	5.72513022250178	6.29256526702463	5.77186828136883	5.80282530594891	6.09362168096002	6.05514270926012	6.01118653534976	6.30058916307629	5.70088330457208	5.59868375286344	4.91758208661082	5.3093317469931	5.19457028279678	5.74746890801707	5.52362866797211	5.21196354790371	5.06047282220936	5.62351589617903	5.88521019220226
SERPING1	4.46565386332969	4.7717085136352	3.9408170205737	4.45067368141896	4.49715231613041	4.36953187434625	4.26822776074993	0.646288216252587	4.60043653910467	4.22535386395206	3.77006092677139	3.66952335721117	2.85800479303225	6.27436424859498	6.74417859869998	3.7553619823799	4.49327443021066	3.77587072959086	4.35891774012884	4.26822776074993	4.87961010100192	4.96627879004208	4.92348319166604	4.99849595535674	3.15866521908205	3.64753778070221	3.72927469493786	3.57082839366641	4.37317859552073
HIF1A	8.26097874971492	9.19445269617703	9.08060416754994	7.72191737883582	8.32385787678287	8.49993992948157	8.17074258542335	8.01400986874646	8.41635422470199	8.18947421490042	9.13040217462621	9.41957729659619	7.95904708354621	6.34835295205146	8.02331527272072	8.01400986874646	7.53865405525278	8.53631702975837	7.89357008131506	6.7419436924424	4.27645725455855	6.52825013238026	6.56861051449291	8.50021665185403	7.61397218170112	7.75538167345361	7.95341669261832	6.54205181394375	6.68469813128056
TRIM28	7.02729681589076	6.84130342818287	6.44762485866977	6.87456445122841	6.65560850515656	6.32847074616351	7.00334636073707	7.00736680781291	6.43399844152974	6.44406113048115	6.66621094377838	6.81858230492404	6.70254077491887	6.50040034037131	5.91857920015719	6.82863692788086	6.52586656385755	6.22153816244705	6.59915192129131	6.13089677626072	6.00360341917079	6.21552542365223	5.44619239264092	6.70721816138975	6.28068311979844	6.83733345026939	6.34594585040924	6.76315249299952	6.78618800374605
SNX17	7.42508128623027	7.26512351699189	7.27570295402346	7.5052252529472	7.49908457115193	7.08264223257572	7.62099170921189	7.62690013090202	7.50127095283092	7.36326317927004	7.5745455925635	7.3940892205315	6.94307606842598	6.72762814742771	6.41441977119479	7.08166340885348	6.78857754111957	7.24563720850302	6.55746640961547	6.20031700572839	6.41233962602913	6.24359434324804	6.63254734193772	7.42523070043011	6.33785905247415	6.70811682087067	6.27842841832604	7.0468312490491	6.7762788930788
IPO7	6.57740804874764	6.25941521632728	6.69533235820268	6.08338810368917	7.01000376614365	6.56620821019765	6.76651424622357	6.73918422559448	6.92622110125076	7.25109559135666	7.28010243566097	6.90678193016999	5.26222776475254	4.60686422421715	5.12699859995464	5.87630480938748	5.123267804934	6.14855893499023	4.45530931308927	5.60655388700189	4.44692040416595	4.36723249521482	5.64032569116047	6.01298905240865	5.44375735210031	6.10100316811607	5.6605464580024	5.66182374610175	5.57869729656217
CKAP4	8.31829530047622	8.13874460785539	8.45263086396955	7.45157746053576	7.75845055023995	7.83760827525787	7.65043176763784	6.7389683431049	8.4131934815076	7.57789492579143	8.50324804018722	8.6544065870063	7.78305956473869	7.52526668643789	7.44812930281868	6.65235458487783	7.97821181893859	8.08783920200743	7.70849284108074	7.52727772302483	6.2585704424758	6.73328778654622	6.80484640290406	7.1433135156571	7.41963391524082	7.39515147561786	7.00170239860777	8.11430426039577	7.45920028338557
AARS1	6.38692357543168	5.90116096489834	6.17911192746828	6.10098496281598	7.14240242192602	6.60968065497208	6.69840337218201	6.6047987809838	6.41661066731653	6.788181501026	6.4948583242033	5.89139244527599	6.22480646494935	6.45082938696117	6.3945619934521	6.39476311618813	6.24340906509684	6.54149151539646	5.76104243302167	5.39218576408307	6.11640947832415	6.3945619934521	5.86709034662562	6.81420922525543	6.58457195011451	6.94675652015484	6.3945619934521	6.67538789780927	6.43762790816298
SSR4	8.93225914336554	8.96754548674378	8.91615729916369	8.91039333341862	8.74981248861077	8.68513480630297	8.85460457494432	8.7931954859303	8.79084132158552	8.64096182455818	8.83093293214583	8.76103976265391	8.70386037215119	8.67768627027542	8.07391495792777	9.19070577246628	8.56846593514294	8.70386037215119	8.06281375816712	8.7527132309849	8.92853234070574	8.5469138807532	8.05281172075738	8.84551140854264	8.19334184362475	8.35003036380131	7.28645744722055	8.85012519358447	8.71291591670643
CD9	4.78826118785329	5.87504525506075	6.14966675050055	3.85659191056888	2.95067320086431	5.05519836891288	5.02401610141613	5.28978906633206	4.85014601399639	7.60248748215402	3.7112638781278	6.80449702671305	4.8952910479888	3.71238590619394	1.37053383580837	5.01005718632725	4.55847996616154	4.87810343926576	5.02401610141613	4.66115776889528	1.43418783074482	4.51151020809386	6.12487594374114	6.94010372400053	6.45565380296238	4.95349816943038	5.707618631303	4.64624914378397	4.69093028028257
HADHB	8.36471809621941	7.77098120026728	8.22236655460206	7.74898079377192	8.25570862299513	8.08600805607057	7.99518879157691	8.21940336129719	8.14524476224796	8.3590006988692	8.5224196350815	8.36674311941725	7.86911641176219	7.06502306654845	7.38702169383984	7.95155902866987	7.54139743794121	7.96801961204916	6.9872871423379	6.5606774801541	5.87662671208824	6.69691847232759	7.20167208539926	7.61011712845944	7.28174349408331	7.50103258086807	6.910236947441	7.6385697401353	7.03779753910941
TXNIP	10.8945190635802	10.3628159770875	10.6694314289577	11.1847113258278	10.9799680739831	11.1881878500487	10.9953376504581	10.9996651785302	11.2518521007868	10.8860504237934	10.8451095431524	10.9984601370752	11.5202235735537	11.214405085858	11.8971309346835	11.6989371104625	11.8257318553505	11.5674962280595	11.4457897032222	11.3335108416971	11.1320307262981	11.5649759895483	11.5742672266815	11.6771944795893	11.5389168775926	11.5278339960608	11.8637876809645	11.4060208195545	11.3622462396348
RPN1	5.70565567644608	6.07841926949819	5.87677557826913	5.78354101836776	5.66165839692644	5.66346503972753	6.00916491863279	5.58557166818034	5.46960778676892	5.49566529749712	6.27172946115496	5.95561118539502	5.47533087676279	4.86659080703744	5.63592819780597	6.11739277685622	4.89373236048051	5.69040518665877	5.47625689718433	5.31592310863868	4.78614919797941	5.70887259035069	5.2836708400413	5.67417923351485	5.64928310917692	5.70153616234887	5.31900537612742	5.43160097845463	4.82399310616787
ANXA1	9.79126747252534	9.88874000984462	9.98023645340701	9.77081532724586	9.79325448401636	9.40949566697402	9.48250904958633	9.7522037537906	9.66862252022241	9.89113813818692	10.2355211099558	10.4210304396823	6.89783068083356	4.91852516205455	5.21629637593472	7.3812364560487	7.62149070250747	6.79065017526323	5.6909252061863	6.34455844990126	4.39487304039064	4.99349339199118	5.68702492242956	6.67070451453703	5.94500777318919	5.99360046605757	4.98980187891078	5.40260724545642	5.46348921703303
PAICS	5.7775997713399	5.07061650393307	5.25644996619883	4.56986224399708	5.19650518312279	4.95359011767775	5.66239688623617	5.53372052021001	5.2101549323555	5.59356265929001	5.52587126780462	5.43310872197555	4.87796531997648	4.07960924424914	4.26507324087818	4.98944863334799	5.10706569574694	5.36549519508144	3.85841678756682	3.48564035975096	3.85264507588115	4.41306249906035	4.13051079074122	5.42410347087495	4.38766118060771	4.70400325607883	4.24151967719465	4.9785023456272	4.87694269333566
JUP	4.54234508649107	4.4107037163005	4.38706542392927	2.84191590095558	4.61112833678088	3.7872761926372	4.31677720111111	4.03482308326562	3.35487984776345	4.50213307063415	4.2446168188237	3.49988814766904	3.26841333353466	4.08526597691061	0.622342632385554	2.17622069486002	0.494833285654127	0.452082243096431	1.07098979197285	3.96299463648786	2.98650663773664	4.56693671790042	3.29272823048676	2.88301391655864	1.82885483509191	4.81722099696762	3.6682637459334	1.60993396871111	1.53422462173915
EIF1AX	7.26220777044183	6.60303714682046	6.76168359124848	5.66267437861447	6.41198071347511	6.98176775518066	6.10703681806861	7.12416704910601	6.02525373192873	6.94780768138898	6.95917554123199	6.68005821005486	6.08567804542098	4.50716208330757	5.49725091976935	5.67317369149348	5.71290071630401	5.86522619968627	5.30130378999943	5.11088199239822	5.21312801341872	5.96305195260369	5.36483033915868	5.47080232528384	4.71179995142569	5.54198517397554	4.72324055060764	6.24728005875004	4.76277185883313
YWHAH	6.80315223754925	6.06662427577254	6.04646285943031	5.65939726801508	6.29216859404996	6.35909289269855	5.98234638324164	6.25503649425559	6.21744497174556	6.47397409725285	6.58529871657545	6.72664107926001	5.8969790164094	5.96615293917168	5.74513969352891	5.8971271462362	4.9534969793544	5.39554286253641	5.67347493609873	4.80259103026612	4.45735767546799	5.28960443229215	5.12446618132702	5.68466933139197	6.40963823091473	6.0003541514417	5.37273692872461	5.63477405721746	5.49746758036913
DSTN	7.97642969259732	7.92769990761762	7.88643603850549	7.95194645898776	7.96407424575431	7.88565592706184	8.15414160565572	8.55233989280882	8.80888518749374	8.38506739631245	8.39277872495238	7.9258382818206	6.24153536170566	5.30106525258065	5.85773892731128	7.29280070769691	6.1100348078154	6.75588159529308	6.39921903024016	5.77566578011678	4.21467815780654	5.47658684414824	5.5996643894841	6.72869127318534	5.88564463250961	6.1957235441447	4.90667054450088	6.35917569324495	6.3246313781685
TAF7	7.90125532046265	8.06201719231025	7.6815217989451	7.0850817678483	7.88253801365166	7.71097921960337	7.57105987433432	8.10251759681995	8.01375038556422	7.75796639512832	7.93627452661	8.28900350011377	6.77690197529497	5.49622333390661	6.43620221756796	7.13296473217924	6.22366735795164	6.4231105045562	5.93550044792356	5.92257652526882	3.64754751747323	5.14481415856326	5.26423097354161	6.82998777049578	6.28483187462147	6.39999109331138	5.48722221523743	5.15617143441964	5.68223075840459
EIF5B	7.86514385864862	6.49172150298575	7.13050631368497	6.29407243013267	7.08702102663943	5.94035018996648	7.59530248800659	6.87001893023776	6.80206596870632	7.23534532795907	7.38406187919079	7.54760994976154	5.09659683181915	6.05033182677269	4.71092386884378	5.64881072745056	5.78220236252652	6.08721573516825	5.23102703177756	5.70342457434162	5.63258958440525	5.47316405947267	5.74808621238658	5.45242494537822	5.63825372650493	5.76780762517149	5.97681908474271	6.13678607823696	6.13388612390013
CD99	8.85881480166718	9.31936446456821	9.51119150019974	9.64592084543153	9.20322832286667	9.15531989016302	9.67675178950751	9.45539168701129	9.43942309942583	9.34435832786102	9.3934006542776	9.74196730237984	9.32811519327198	9.51778751738181	8.87194434872367	9.56322950900736	9.47867312906659	9.36854211860773	9.49134761678437	9.85595017156034	8.9334440095387	9.23395134437204	9.46508980265879	9.77769284389154	9.03378209702536	9.29183107058407	8.82639496035623	9.40154192231441	9.69583871843808
HNRNPH1	7.06847949461311	7.11200838985945	7.7638530422501	6.69391881172324	7.10788039675074	7.66029563272939	7.18619347964447	6.97306448947349	7.28697948393015	7.64736731195077	7.51800764204872	7.13211303501172	6.59685004230901	5.30450313752002	6.04493140122061	6.59612833380054	5.97774367602279	6.66504010779934	6.00042223042708	5.67090892987702	4.75454989379779	6.14432069445418	5.77286483150939	6.48662933953564	5.95883492272612	6.99463014202877	6.35336951586814	6.40402554638991	6.30264468710839
BLCAP	7.94683848181216	6.68253805515465	7.23050778654806	7.29854577178217	7.94532599493407	7.68926106603053	7.60913413445419	7.93468235174237	7.316771072882	7.68862293246746	7.9142627014753	7.70100388932365	7.05231745282374	6.51790503240935	6.9421544559511	7.56957393155932	7.04530095862878	7.50314914837273	6.80766068080834	6.60222897205449	5.18410203356518	6.93166644898103	6.90620833569976	7.22645487985067	6.74369953624478	7.49200772201072	6.68923864283534	7.17345493161492	7.2193692112848
HADH	5.73280235031115	5.31494064693076	5.55646582244042	5.82682792148788	5.73065900848455	5.92708048018508	5.49157823132613	5.15946343229015	5.70001167001289	5.30173685430687	5.73511784430838	5.4547707859887	5.7936388431736	6.29457801659446	4.90350145202438	5.22744595322081	5.2502474556517	5.79406528333034	5.75744287629778	5.14303412187421	5.50450450884192	5.4506280049728	5.72137480859439	6.00333169184686	5.41477872144698	5.99430941315879	5.798689249126	5.82269084132557	6.08345031634726
PFKP	6.66598606043286	6.36152221286694	6.14727261907004	6.32165997192962	6.80433419724429	5.56951165896179	7.27844214646145	5.65988681981726	5.95309459077645	5.96227172412898	6.29785761653479	6.51234452200544	5.69116921249718	5.29468149850474	5.15032871625672	5.80172647832012	5.92841551320066	5.90779710859639	5.77006293860684	5.64696983408026	5.27164193585448	5.72453391905834	5.04073561376638	6.23332098455686	5.42410463630266	5.68915528626966	6.06368215034567	6.10675319446963	5.53292903888404
GNAI2	7.62722141664569	7.97870274020438	7.71644108761614	8.19052084304434	7.46517330625951	7.35482951049053	8.02823529052193	7.51429103601548	8.01161756676125	7.47977625266269	7.59116520100352	7.62993795397459	8.08360644243948	8.69827129373546	8.60529109611477	8.31780270623137	8.06679075314895	7.55907500092871	8.35800334644048	7.8457148942041	8.35740643643308	8.16391460743367	8.32696574463919	8.2297843955453	7.95049354413684	8.12277233765926	7.86289700686509	8.04814966073048	8.08039380401066
DUSP1	10.5047650775576	10.0711883870878	10.6422411454911	10.337275761797	11.1269764109132	10.213573698788	10.8946018619817	11.019614838735	10.3806223984988	11.2246818100152	10.9387505402389	10.8439669942347	10.1202856328442	8.9972324843598	9.92830926095543	9.5087071617999	10.1081426958796	9.51597018872893	9.72550951433501	9.74128663208473	6.74720526057995	9.22888778469944	9.4239289633306	9.84995216520686	9.3276786299308	9.0353866359628	9.79902732696042	9.62342443903868	9.24115364225682
TGM2	0.61261216851405	2.44722610567189	3.79588329428993	0.670791854334959	3.67522842845253	5.63925172189484	4.11340671837018	2.8339915996777	3.69738193811146	2.80900081643446	4.20607609971388	4.33965602845159	4.54735074603508	4.50472195275462	5.23436151448018	4.30942325211475	1.3370935905657	4.42408303614052	3.5969891487724	2.6755001543447	5.4883733530935	1.25938916704789	3.94037132237118	3.95345378333984	5.50549477380914	4.75077672803841	5.17930050544085	5.11391917787036	4.35449703053508
RAD23A	7.14721449430487	7.65027025198083	7.15092942765919	7.10542625358204	6.98601579341552	8.47708507945308	7.90566174656433	7.37438435946735	7.37123638759641	7.08527711952186	6.951683938061	7.69366469956539	7.68096033838207	7.37208798864928	7.12118450151983	7.6499128381772	7.48980976326668	6.92609424956579	7.56893536755558	7.10376586547566	7.22530284580001	7.80064681757696	7.38274429178238	7.58437217338994	7.8107981849872	7.57511597538694	7.83726617763589	7.79924693619911	7.58305231934825
RAB6A	7.20934501405181	6.87716918797158	7.07251446168242	6.99238359738029	7.84462896357896	8.65665037159483	7.34817811219741	7.61215951471471	7.30213099396111	7.51807751799658	7.65477858863114	7.42030818393063	6.37895784230596	5.58707888441137	6.06764993492008	6.68429615425323	5.59502622410609	6.82734053298466	6.09703509050668	5.88556740891862	4.16604473812162	5.18359904045495	5.59220768670212	6.60191448495225	6.36740427324087	6.43275120285906	5.51058194347538	6.10380582890716	5.82632797729486
RPS18	11.9658680228118	12.0260532821422	12.0037266147318	11.7375798680182	11.5525996535126	11.7251372025953	11.7095364397188	11.8437562816412	11.7378263428568	11.7803953286291	11.6243923897547	11.6026216336214	11.1748033172954	10.5225630913036	10.3085733166063	11.355981688879	11.3736753389257	11.1133779790273	10.4238650984533	11.3539667722146	11.1464433272357	10.7809891441782	10.020074436549	11.2153602438269	10.3688875451421	10.5629901230979	9.71866604600591	10.6809237358595	10.33232126908
PLD3	6.8191209346566	6.92503763784152	6.40745767422968	6.98818448929168	6.24825692199698	6.09743099344897	6.57926425363786	6.78656315440736	6.56427459105426	6.92704192707457	6.38007408656047	6.53284186605091	5.77520170010294	3.89131210273713	5.87864818292737	6.15771752968537	6.14512211331124	5.23529793290784	6.20591559375509	5.70817808705415	6.23075777760349	6.59448218656776	6.47930262071222	6.25538146894271	6.5007896232196	6.58938143233793	6.55125037776412	6.48129765864244	6.03868781501462
ANP32A	7.54965615953853	6.6152224121676	7.4754013685684	6.88078300338671	8.08398563569916	7.67611792812835	7.8037046210613	7.6060749298687	7.99889652193046	8.25980016488458	8.09192886696603	7.89125136728884	7.73611685322881	7.42255336442561	6.79326645374905	7.2991899864578	6.65482433379341	7.99577722485038	7.2955632007351	6.3992918093383	6.02420317828635	6.84373613080975	6.97118790487627	7.0632739948934	7.26012103876352	7.70698488766848	7.4084084984481	8.06101369776152	7.59157926133829
PSMF1	7.03755308672539	7.1464927721876	7.07847785193063	6.9068666699323	6.8537216132696	8.51134776616061	7.08128980439706	6.95979136892978	7.19580488153304	6.52782895905031	7.14281408461244	7.75155986433447	8.96493833049534	8.89543620094488	9.23029436555406	8.78842883335636	7.81813235511892	8.60274492732454	9.00266810853397	6.88875307213469	8.20688596296601	8.60463560664418	9.31452838728345	7.86791235105564	9.09280946758353	8.0852883622912	9.39020845666083	9.36727493140205	9.3968269337889
HNRNPA0	6.16103119614907	6.38535603051501	6.27596356505729	6.07341118844206	6.8345465885598	6.01781711894126	6.20044845032609	6.7282126854371	6.35187566044556	6.72385572367511	6.64506682952828	6.09573947108569	5.57367140242631	5.04962502396813	5.42003911589256	6.70097333087747	5.37393434862584	6.11483090792308	5.60723846069079	5.41746762611126	5.01210193598076	5.3956904224305	5.02321714279214	6.46997557647409	5.20393112261354	6.05612577020354	5.44520287816934	5.24349999289171	5.37198316210811
GOLGB1	6.38328682779473	6.17345116543356	6.50449804453629	5.98164340448911	6.15985298901607	5.54184769695515	6.20450335934977	6.31691225564491	4.31951581806968	6.37454515833084	6.11639319341632	5.73419462131245	6.14652275986964	5.66553800507028	5.76374929154361	6.13269525984288	5.97429510467602	5.55804988591099	5.82560552531345	5.92026054888143	4.77479906258205	5.25097543591064	5.55103148262659	6.19207687378157	5.38228777868118	5.36010915074527	5.36777089222715	5.37090682825717	5.44444862506085
MYL9	6.06887452869967	1.09111538279951	0.873056978909408	5.25982295771222	0.253409946420201	5.66027934795572	3.48513734946912	4.54541087922851	4.47747697113394	3.02779967838594	0.727604203462026	5.57587242831655	1.22942416652862	4.13586226317065	4.01435805134071	1.70353241191848	4.29014502073783	1.30974546873165	1.4394739865224	0.996194300664683	3.92337336473665	3.62171869118245	5.04256584808685	1.45150057675132	5.90035785009246	3.48861582125232	4.22279960007957	3.8440290618024	3.06667711761339
CTTN	4.75235353206796	3.6550947348331	3.77862677064948	3.96115577671964	3.40772102732538	5.01163994060834	2.46170351216897	4.94396507477852	4.05935478988824	2.81176409893504	2.40572650267333	5.29704702297641	3.94081851171129	5.27641845018867	4.37488114498415	3.93230962686771	4.63746902045036	3.92622551965311	4.76702682390469	4.3947131186937	4.67630792364831	4.4509372717646	4.99793379990168	4.0734638257605	5.34698629357522	4.34663080096494	4.55670797631541	4.70825850561685	5.31127637806693
STOM	8.28520588675487	7.65389799203301	7.61988311969077	8.37146389736309	8.33673129326688	10.3257068145943	8.43740739305419	8.42050177118523	7.76294272335299	8.25844844050929	8.19263120384496	8.60751835472655	7.98871771409731	7.31505283610084	7.15246873982806	7.9821944460545	7.20398475866577	8.29561371647694	7.12398181991514	6.83915716967304	6.09410484799552	6.26109907045711	7.06735424379808	7.46461115078761	7.86070616903019	7.75013753460474	7.13013808075632	7.49188618790558	7.4477415653875
RCN1	5.35334146331369	5.70003184606351	5.12302459702058	4.8731615409736	4.20763552853001	5.16405026366147	5.39163813327208	5.82408720186144	5.37973990285779	5.66620922881944	5.35124534991288	6.10619885250815	4.60584701186714	2.81272715584749	4.18174214175083	4.52718284102712	3.86489890308421	0.677934567008971	2.59590910585427	3.30300537493254	4.61259687226111	3.37432300109298	3.70854651366545	4.14651721875088	2.58494759092251	3.3453728661751	4.1050638556761	4.50958029103362	4.60353658325429
PABPC4	7.88078738554507	7.83371902720714	8.05092608571961	7.38084639253464	7.34872996308133	7.92150000666383	7.64744532695568	8.00807343915881	7.79602468266136	7.68859318733004	7.69390724563275	8.26682485156482	7.14590880055269	6.49156827572727	6.47238838813442	7.50082429274362	6.56601306859045	7.29211909010445	6.59215150043751	6.10559653493503	5.8718017629954	6.77979482529866	6.66791388994833	7.09816101029516	6.3056532505618	7.26239949251195	6.18456758926876	7.02794524094496	6.73722696623134
CYC1	7.15313801260459	6.8397077291692	6.99617023432116	6.75609848335133	6.34127418934246	5.99580825675569	7.13942960561553	6.68299447130467	7.20515201923126	6.75564001771513	6.60610990166975	7.03580151257683	5.73359721502652	5.66106369091189	5.18943829130303	5.96087922495537	5.10434272170083	5.32091370533799	5.22059457697916	5.30413389763743	5.67021353407424	5.5226583206012	4.94767251655818	5.61804412834395	5.13360477067866	5.35396835565528	4.01626359422783	5.87403181314628	5.64703001706105
PSMC2	8.17532440620979	7.4033932310029	7.77145062912113	7.49305268461548	7.89538251516761	7.52858156121468	7.49789080379157	7.87692796062079	7.67760816756543	8.17080073126989	8.01716775087889	7.67721756416926	6.43046695520222	5.86533605421643	5.72435429585834	6.47517997146737	6.4009935428374	6.64955072421313	6.07374219299431	5.78307816335955	4.52665065398702	5.6797411017445	5.86236604177102	6.37678026408261	5.39199707365376	5.91438138052231	5.42911018889921	5.77025157226874	5.86457639523397
MMP2	1.25572619304221	2.82957409894846	2.34922272404419	0.523236839507879	-0.0167503236077864	2.810538011572	2.95446949648692	3.31931391522872	3.49292557257029	0.657732005416095	2.10842149405265	2.84272707502913	2.53329128833	3.40005293888144	2.6661122903872	4.09008694262548	3.40461140237851	3.27282115271051	3.46355434770798	3.18310055793355	4.94518328042799	3.45284454874115	4.38286426482312	0.698372602859728	3.61397455617917	3.4246561726209	3.33210172454801	3.67434817511569	4.06810657514547
SMARCC1	6.1543699730086	5.67304470737594	6.09040311078013	6.25318581461028	5.89414644344918	5.89743199196128	6.40525749957738	6.0141454205288	6.13021313441834	5.81903200198478	5.686115585502	5.60182537165853	5.52348293752264	4.82304105166605	4.7420731383168	5.07095667504845	4.72647796443284	5.19630651367549	4.89264664613856	5.37299095710583	4.82429632915112	4.85588955396679	4.85641531909668	5.12291346701771	4.82668381427208	4.91341203286198	4.89640027124843	4.92829631100021	4.78388784325603
SNU13	8.77047651072991	8.62216406983212	8.42023453976801	8.26871562889238	8.45656399897852	8.01060315224142	8.26183116021574	8.23766583321801	8.84819448845772	8.30465848726556	8.08054737217727	8.41641431335657	7.12694791281113	7.19867664405351	7.15916676746214	8.00572452745905	7.32922842647857	7.58093159933752	7.18722506813535	7.25036528838186	6.36773984792644	7.28421498742054	7.01644196724593	7.7785267091792	6.74388303676795	7.37775031228381	6.40497133575556	7.85846835250496	7.07754254645346
TM9SF2	8.32995753289349	7.78532659353101	7.96215623645849	7.04668012039941	7.99815827711748	8.159571755428	7.64135101997573	8.03239697429628	8.11160893533647	8.27431644593356	8.58461246753792	7.94490390159919	7.74443780058062	6.76509443152712	7.64694954236379	7.90709220706104	7.61374366699559	7.79133748818463	7.56098670288407	6.90631936905801	5.51126307054785	6.11083844786541	6.64923461984605	7.77672130550378	7.12788812862166	7.47391984416861	7.51028919711585	7.06784961506306	7.05123431687171
SYNGR2	7.69027101496226	7.5731365444534	7.72109605720137	7.18427604603071	7.27548430468602	6.72565179145301	7.25017312491087	7.21951614946166	7.59912418987466	7.39262040812265	7.53455057615723	7.39628778608405	6.9169043264756	6.06992201022895	6.58636821201021	5.85106455994101	6.42339424618049	6.73445143753718	6.16638873424185	6.1196012716225	6.22405208104056	6.18402663483103	5.9325068825179	6.11828140081929	6.27239464183202	6.74040396087487	5.9558136605456	6.72337395446835	6.33766371692928
PIP4K2B	5.49298750825998	5.64829723641099	5.17171719662647	5.26589750571071	6.17974660569084	5.09073325301063	5.00231763048578	6.12280110358142	6.02501855509847	5.40093658212419	5.39817469905485	5.15314596782928	4.93944038039726	5.73612834319133	5.71889276327932	5.54706586779607	5.40904180043964	5.44210164563073	5.21551963885392	5.57302489729015	6.27151166132048	6.21643246183815	5.7852982436994	5.97384084531437	5.22126133157025	4.99887531412974	4.7429163001632	5.81288884244345	5.36605171210153
BCLAF1	7.77337965319499	8.15247023607288	8.22721720577341	7.59192795958197	7.9296039829647	7.75973227761671	7.61698724186671	7.94075375079175	7.64554149461676	7.7425937692956	8.16527163802396	7.83766791944914	6.25472632384567	4.41307121974806	5.91868976176384	6.72832515226905	4.80116891681401	6.96304284315555	5.20724770160665	5.30095156787046	3.47379363562996	4.24119649993852	5.29744648174877	6.24992820800386	5.31968799440813	6.39459494646143	5.61062587684806	5.20869337240885	4.81271733742522
PXN	5.95452505283555	5.7464774108988	6.53220709517081	6.56255775051021	6.33492688428139	5.2524150024258	6.16128888723221	6.27510009858777	6.12638551314996	6.20176567011052	6.44673053486065	6.21084188278982	7.23276487525213	7.28825920075235	6.93692307519483	7.11170873499262	7.31566911661991	6.55172746455487	7.0094638477253	7.28622451712748	6.84651403872187	6.95853289868898	6.86523272699315	7.29544234974194	6.67606268430631	6.67546968226379	6.95172717282106	6.75549064653574	6.48759179644333
ATP6V1B2	8.38660439118049	8.20284552385746	8.08961207379764	7.63265457031983	8.23245291441453	7.53306556764241	8.12134510279195	8.11608288443202	8.36153985638994	8.41979851331638	8.27815245756532	7.72064813851817	9.38801199437385	9.18784169764304	9.73837802760816	9.52699986694746	8.95636900682266	9.25008781195171	9.34594921523948	7.94713220989619	7.4767792880266	8.43745995541829	9.29454791855079	9.17002726354659	8.42734957211243	9.01541414165843	9.04244092254944	8.86980255458128	8.41180086230919
TUBA1B	10.7321862670089	11.0007815405945	10.8584306142132	10.1407430447446	10.6600358539312	10.3672611736299	10.7361112797559	10.7465686083771	10.331869974504	10.6406843081446	10.4610231516906	10.7382323077908	10.5491921618522	11.0017116036095	10.7144340183832	10.6208140327297	10.6387885412633	10.1194795238441	10.7683325327093	11.0989256082683	10.5391093783678	10.5082107824607	10.677106728762	10.9152567876885	10.3794197461491	10.335022533267	10.1076904870645	10.586298197812	10.2112989244936
RBBP7	8.07091700158993	8.00517744911205	7.80725465337438	7.98132644082027	8.45460332949046	7.92769451701075	8.13477077137348	8.38185253436962	8.37042721048912	8.05384101050948	7.94932083589811	8.05156771085056	7.30080309580226	6.98942248710597	7.1720688828996	7.13766950936507	7.32933797001258	7.80650620204325	6.74770315825181	7.21049654522752	5.61558860301288	7.38034357113177	7.0522371104358	7.73021950688641	6.89905381733454	7.21541408117473	7.03487372741594	7.04479431719266	6.92295807842171
SDHA	6.06713247938057	6.35437031658634	6.16511378143514	6.74441109995757	6.19771797913761	5.60420538979178	6.40466609476755	6.35590088646182	5.95205321854548	6.03979302746212	5.94800778844202	5.72495563847825	5.98844368717376	6.20622555035295	5.72829380619931	6.15615402237798	5.83679357377621	6.01766679144389	5.51132303878083	5.9591331419588	5.64066628838005	6.06241615797167	5.9591331419588	5.83635466463559	5.4093385315841	5.6516943245059	5.55745023205607	5.45691697438695	5.52037050447809
RPS29	11.7190424604302	11.7428388676607	11.7783294592613	11.6866223644705	11.5633753385059	11.7747950657613	11.852342202596	11.5752115882492	11.8232074778676	11.476980953801	11.4830556909485	11.4681379107602	11.212603235383	10.8858227148137	10.654967191608	11.5076742440826	11.1863960612917	11.3493481987913	10.564588667364	10.9977403772686	10.7946928260378	10.8195911545042	10.3011164738968	10.7657320065116	10.5680705889913	9.8017731484129	9.25880895519628	10.549375005547	11.1159915183928
DAP	6.57791205381463	6.88642465117985	6.77407109392426	6.86371345043857	6.79398651852331	6.82844796828502	6.18427423761529	6.64447629085286	6.48046248951099	6.34468358479203	6.49885738222926	7.06871814565954	6.59679223568422	6.31601817568493	5.86446689230727	5.89523659185972	6.05054897706199	6.26507172330925	5.61992751463662	5.59274345655302	5.55237579960987	5.63441171432595	6.25127178678838	6.26364482795814	6.97356834433628	6.24622120041495	5.93707349675723	5.93470208755698	6.34468358479203
ARF4	8.26415836127704	7.74149737777282	7.7123315415175	7.0627197618806	7.5244260693606	7.79085356999409	7.43179107567247	7.73327486904243	7.76213157004374	8.05209824777886	7.86211370329839	8.00028413570854	6.93477231201423	5.405008215141	6.28404932397723	6.88381542793348	6.15402128643715	7.36928516262507	6.19747333262107	5.73915721477391	4.16437781324697	6.02892318116481	6.42212122681557	7.04101748832659	6.77535578696191	7.30006262312264	6.58107463802048	7.08265689363909	6.47453603231262
COPB2	7.04038906731669	4.95827840407682	6.36700099081543	5.75892389954823	6.91070671334062	6.0781883272202	7.00398750867509	7.13968141840063	6.53474491596524	7.36857921049046	7.17266767584517	5.89492130222665	5.74420668483914	4.6251820947773	5.54681124604321	6.04570775200758	5.54458875226714	6.23494989305427	5.77117609460225	5.6345825079564	4.81247750518026	5.50038101725119	4.67572790071978	6.14082556379139	5.55389593161729	5.73626543681349	5.47189494255154	6.12301424734448	5.8316221886968
USP9X	7.22319484841464	6.56611564179957	6.66485372831554	6.1069988084686	6.88110481269866	7.99509495140005	6.84628491395095	7.23898585619961	6.44522423231476	6.79321784962374	7.14375330133338	6.51990268626168	7.79069348705361	6.7636908598236	7.27225147702763	7.10848690556887	6.90103541822371	6.96908729089808	6.85791015609643	6.88110481269866	6.6761750593656	6.56841411445053	6.65894021110891	6.5212813082659	6.67464897123346	6.69539322943377	6.98830392809714	6.86296030391215	6.11666555091328
LGALS1	9.62697320931788	9.93261992801733	9.74381747160258	9.75873949465677	9.3576804139657	8.98127428286089	9.54073522656671	9.19303374027898	8.98127428286089	9.83547388041434	9.43797497405005	9.56478487669526	8.32381316366818	8.30110723657306	8.9362546879863	9.24701104572453	8.94812544399594	8.85771080965688	8.55243952268358	9.49712539213617	8.66966318681938	8.21391226234235	8.08112508878287	8.79971198623755	7.51768245628932	7.9844247440647	6.93912154785417	8.33402912858682	9.22677936100001
GPX4	8.76203245709447	8.76453586099181	8.71872932823817	8.4328832708432	8.23854339933626	9.29333573557412	8.44379770825087	8.45012889299078	8.58610508250494	8.50113987753166	8.60809315381324	8.64775429300042	8.59107523658987	8.24955825578202	7.98915338179886	8.87179697539495	8.55238311362019	8.42611658250882	8.16170030810085	8.39263925430946	9.0448999116279	8.37002318449282	7.53165085470589	8.4223789104104	8.39072555984402	8.14898085536307	7.69571649795741	8.22430728706177	8.71326113540589
THBS1	5.65137322810553	4.43997119620472	5.69746206945565	5.31492705982306	5.59537014841454	5.53583942073741	1.03875471039608	4.75652198622169	6.76788300824424	5.81855455388459	6.03733201873632	6.60576266356066	3.73404759042385	4.69390629581661	4.01140416408319	2.75822975177397	4.40512998821921	3.93879305171377	3.39843751694868	3.93060152025642	4.53808877009166	4.50359240352223	4.59260583684094	4.29610201213515	5.38263665876621	3.88205983203314	4.48675853319244	4.21667450135249	3.50700286278576
CSE1L	7.02396129422048	6.722170858833	6.81232321269517	6.75006693857775	7.5823328815168	6.47197294807005	7.23243464211642	7.5223871195816	6.89883506941599	7.54612829318384	7.12708707519868	6.50851533399377	6.24584262088343	5.56538130214561	5.99930877297574	6.98147267348247	6.04349777296269	6.51808376565013	5.64920472467255	5.74969899152657	5.79355824530619	5.83653298319723	5.3814297970019	6.80972421871763	5.66910384651711	6.47494105917692	5.59026474431324	6.22553485992362	6.22593810134928
TUFM	7.75923589281774	8.38409268397232	8.22372916567148	7.26433584397767	7.81254603287671	6.61901030336449	7.94767229515092	7.60064411619595	7.89553959459951	7.48269562408336	7.64037781474171	7.78720642017228	5.73430721260935	6.20245465467587	5.97957262944898	6.98527395665348	6.0380455608536	6.088618289619	5.49188335913687	6.57142756748305	5.74753750646929	5.48245222615294	5.86476518088755	6.93151533861955	5.9704972677544	6.54335324915491	4.7260278181998	6.41154749350198	5.84494866317713
PSMA7	8.5495576978467	8.71830161673149	8.97787909473783	8.67913000095812	8.53000528217053	7.92680948202077	8.58036146619088	8.81777876110071	8.88779796841337	9.17534847899088	8.62653928767774	8.14864472245853	8.51969252596668	8.41043422775534	8.15238496624324	8.72881140063532	8.40344573727393	8.27172040386454	8.39083857780641	8.72764896452866	8.04075892375973	8.28443795082758	8.18931461266929	8.69068489402944	7.38176111558848	7.78357362237158	7.24106235117612	8.1039821479316	8.04679848794457
POLD2	5.46816963291428	5.66935196405195	5.52645762335833	5.74308785091553	5.13718130495116	4.44367651175351	5.34179043961963	5.47032223956353	4.1720317375159	4.8414191062932	5.26068047502885	5.80499461811084	2.22069722875183	5.10603306515277	3.19985553624144	5.57131139316755	2.28958703170504	5.0774982869606	4.97844246661628	5.09617986040975	5.17057456447259	5.25609568420748	5.13064040072302	4.97801594323411	4.48610937894407	2.95132851172056	4.49360516490261	4.99340657554017	4.40759326439688
CPE	-0.0283746514565509	1.02152109283103	0.0216995543477168	0.49642450893468	0.419536651250353	0.247931712362667	0.226539864458656	0.099884630902312	0.19154614443031	-0.134870007589157	0.159159369449138	0.260942718892403	2.34320466320082	0.788515814029332	0.235002676388148	-0.192140419849591	0.740066239068767	0.602967710991852	0.553975700733108	0.00521086630113021	2.60043925079566	1.31745638351608	2.30344149708441	0.522177465466326	2.32740211151579	1.00033428899747	0.782073246095727	0.918711435937001	0.415421155791636
PGD	8.23416235347628	7.37987157778612	8.1087252263579	7.84386462438568	7.87439509127772	7.76474769927322	7.56344391141053	8.01359489598529	8.18965789042138	8.11814279983981	8.40249717133448	8.48645055850398	8.49099839394731	7.83767898772468	8.58229616898521	8.22992544346149	8.11958015866791	8.05773839692054	8.33563745226028	7.65087369406402	6.76778525761019	7.69961363531902	8.18346605781974	8.68730770906543	7.8207217281321	7.58520257840725	7.98665584910585	7.85145287825518	7.24763165766333
COX8A	9.04687925983028	8.74558761473856	8.9085512419761	8.73410478030003	8.53873363938347	8.71187952467861	8.92645421989403	8.71838160543176	8.87682656469932	8.96556083457571	8.7190017256598	8.8007260826164	8.38240480309597	8.7735804762126	8.70826709336398	8.91451013070989	8.67640892863119	8.67536581066189	8.47765029661698	8.58521220026082	8.96621997701257	8.63301337221804	8.71187952467861	8.63255434244726	7.62777311983257	8.48732657369931	7.2768942667895	8.93479223848714	8.57467654766539
PGRMC1	7.55180264357131	7.38530244632224	7.44235249741	6.5388182554974	6.50328759973297	7.4583764076167	6.50328759973297	7.17498464712953	7.11911978411939	7.60941797149604	7.11981949634786	7.58323553325348	5.87409801801875	5.5107852668871	6.3000824486501	6.31079766082575	5.86668088236509	6.41465575530429	5.61197424380673	5.21677740416471	5.12755093750948	6.37095133620423	6.12400279118832	6.0642780671909	7.20833555224343	6.9127909456376	6.37989068302593	6.10202924952756	6.14861235557195
EIF5A	8.38534152471516	6.60806812219907	8.05196137647549	7.41438228619537	6.17378029037299	7.86691093364391	7.21390191310765	7.71790048191103	8.31861313998761	6.61433816126717	6.18323797979658	8.00153609984284	6.25524710619376	6.43672886998787	5.53764224204727	6.04351405475339	5.89025462524793	7.05272095827321	6.92765708872798	4.69265032801835	6.02776461365975	4.96657714927189	5.23798703884878	5.7197113093163	6.75367838135899	7.0728745197496	5.54851041371296	6.94124472859917	6.93126348173999
ITGB5	4.81583862315341	3.68324579144264	1.71743727117481	3.72723310418528	0.452818501983149	5.10323944504	2.28399660400661	3.88107276700854	4.15082788228637	4.30287277964164	1.1657468266727	4.53562593296759	3.36192207415052	5.49924218664748	4.28491839069443	1.74334629426875	4.00582710665658	4.18299437645983	4.50735084106111	3.8163647186977	4.81722464583449	1.37083999260269	4.58517303752137	4.2473799803785	5.46499644923587	4.44913525505631	4.43268448799954	4.32583289427382	4.14851307480848
MGAT1	7.46251068673663	7.66557407516022	8.20545719696247	7.67535811797472	7.14014659785806	7.07331670716746	7.50221886886797	7.46035698206523	7.6457915548672	7.13667372854349	7.68575694343384	7.75535222648758	7.22147317967046	7.32416930400993	7.43612545367728	7.33840579108036	6.99829047473712	6.85109968897899	7.23134595769162	6.87127493936856	7.11949455344256	7.13023531257935	7.04080611422939	6.58729909580509	7.11950999859453	7.14220800025457	6.70521704125204	7.12656398770167	6.77330255619491
ACLY	7.6569700732356	7.44536505251812	7.53073916295389	7.02668548502085	7.9033180448345	7.35548199341206	7.63637878891243	7.79152051624837	7.42301357070917	7.93701913552246	7.90933508267117	7.16805825507721	6.76304970409465	6.63057300155352	6.40132424990953	6.88643425206957	5.91001386572276	6.67836648139957	6.12188607969432	5.50966334938904	5.18509668978611	5.79965733891479	6.25041508247501	7.16501206907	6.05074978097068	6.71309142263171	6.34078625595447	6.27111596273393	6.03180415199254
CDH1	2.90658718126126	3.45438161531188	3.35642356218896	4.39376712174397	1.19757751634352	2.91407560693866	2.64150414041227	2.34422127989198	3.09134217395258	0.54790096510358	0.50226847012852	0.60477987705373	5.0047836344178	2.89375177539763	3.98395683796918	2.89407001628197	2.3383834880156	3.14798593098034	4.08379796893717	3.91480475527399	4.37580545892748	5.09596440991779	3.55662874379458	3.512236445108	2.16059231169172	1.39068798431114	3.91789109746169	3.37127884167994	2.82671207629692
PJA2	7.2079038396976	7.35570819346826	7.67223866177663	6.83535302471608	7.76864915011404	7.5680115214105	7.16407075709717	7.12333999812987	7.2316784852521	7.46023267421729	7.96589089417063	7.88434309837357	7.61766343511857	6.31755304713061	7.22789541469093	7.38175074273473	7.40094842138794	7.94005585474767	7.11150382429595	6.6929646466502	4.51573334048407	5.66811145637853	6.48492606666289	7.92007603693717	6.91603027441123	7.12778739121457	6.83068412077745	6.81224084963539	6.39900929995287
COX7C	9.12182796499735	8.91830353546699	9.09653352341345	8.8119580280862	8.96993959845799	8.38506703926211	8.93482261201088	8.96818724774297	9.18822693980517	8.71746734020062	8.77295385981435	8.35364792563992	6.84484902593	6.0985870164654	5.8274661263258	7.61272993651943	6.73914871493492	6.2871787228791	4.65717729229117	6.50533081699728	5.62253506598446	5.63787253793592	5.77299496718129	6.66678699041477	5.12174474008844	4.75534067195144	4.674265020977	5.4346329628908	5.32517394926376
ECHS1	7.38318062664849	7.38895188259448	7.48360060731369	7.19752217502771	6.90943660578912	6.53620441498636	7.44408243475448	7.32564960616229	7.26556457421848	7.29022996732479	7.03080250775256	7.03971848360687	6.93912366515098	6.52206455238683	6.31982019916968	6.39685406937073	6.45655460067116	6.36966664173618	6.59524927879725	6.1212814018012	6.79085631627511	6.54794962685452	6.46950778661102	6.55075513664082	6.09367536592395	6.4574089689478	6.29178008332091	6.77672136852061	6.06286674151285
PLP2	9.3462269360589	9.26008521751138	9.91246460551236	8.91268790819485	9.21747663854602	8.85406988933576	8.70554494898379	8.67458850777555	9.54028873755858	9.36205601173672	9.47031295689345	9.37569721454585	9.45234081670242	8.86008017689949	9.21284881309955	9.06847900017267	9.18432276328147	9.19821824660532	9.13852095383325	9.24629288984613	9.03939327641345	9.07320072171645	9.05696652155883	8.62388521907758	8.94395149486014	9.08550416134531	8.74332374409704	9.08474116430119	8.76580405573852
HLA-DPB1	9.48218849403027	9.25351106812961	9.53874830188499	8.99168773582538	8.55007100840026	8.9893853828172	9.67041870870377	9.39688762387143	9.0479989389588	8.89089777092239	9.41523759233576	8.95443820935674	8.63568967248951	8.55895563997819	8.17652343039656	8.91571638242314	9.0399505976884	9.53950429187184	8.31177864254743	8.76414054988678	8.37402048949353	8.65079517362262	9.42056309223726	8.28946085114147	7.81821605514576	8.18639064432104	8.55576141923913	8.3338222057632	8.70374009025938
SSB	7.14421914470297	6.46345147384258	6.49242839544237	5.86635202368705	7.12265252973952	6.16393238479383	6.39008371843817	6.97901585128309	6.33779152640933	7.15945948071325	7.07600417683829	6.96876653252956	5.0183175383872	5.07063996836078	4.58496368936105	5.059161935936	5.12390326112765	5.48400800790543	4.10889462669037	5.07359202059896	5.13052806935659	5.33615476634749	4.80623090424236	4.81740108103564	3.48971234246775	4.31687327084828	3.81761242364086	5.22894053009178	4.68330476847779
RAB5C	7.55639964064358	7.57233598138327	7.32599962936995	7.33612336737374	7.42369695778851	6.86954089806774	7.80039173501489	6.55541590460576	6.99478141527038	7.0135271155557	7.77538424678676	7.49549564448207	7.60206930129161	6.89727633598191	7.10103496958925	7.57774100917946	6.81542057463246	6.02701861400029	7.28051612675291	7.53917844859504	6.70217844407475	6.11286957652631	6.86710928035509	7.28994188654651	5.69388726877546	6.05835429339713	5.68620991234037	7.04898514694559	6.99261096198371
GPNMB	2.72474867077931	-0.447761383270216	3.90439074720435	2.21254119605908	3.02198569490419	3.02995926732291	3.02151015390477	3.97314576367578	-0.721176336025706	3.5023972587704	2.96187752639107	3.89587378281798	3.79367139894916	3.45093541248057	3.65913467062511	2.72371642053019	3.02827786358804	0.20972626222566	3.65147223394257	1.61994139775473	2.71357723899991	3.4254266676235	3.76625668219342	3.2757999578372	3.00452622713952	1.12928168453433	2.34927459815451	-0.093854659872485	3.89319571709002
EIF2S1	7.01229164967706	6.58977950571403	6.60903111496022	6.64081366071864	7.42651729485566	6.68649212456185	7.22003272588598	7.21586213690028	7.09004351837405	7.75940138526642	7.10780789072502	6.70233154701263	5.82206855969594	5.37618805264308	6.35453656886573	6.0591758248722	5.69827321174922	6.12401649142875	5.44671596275341	5.35995532865153	5.21906726746157	5.91431727143727	5.41006189505536	5.49892961617459	5.20051116224009	5.69379625513163	5.36766389391253	5.45922671602086	5.85548640981487
HAX1	7.23876111652713	7.19051506268222	6.85784353361446	7.21286921541708	7.72045185413907	6.68369040144143	7.27451679912534	7.23572980626056	7.39234435886859	7.13933577080627	6.7653434495751	6.83000599226157	7.18165731466139	6.92786207900584	7.03703108377386	7.32669433975765	7.01822384376809	6.85722670031183	6.5813363518915	6.72305854941243	6.84033387013999	7.22211700144925	6.72581078477052	7.03908909195735	6.41430548278964	6.20347734307738	5.83870218838296	7.01087355363384	6.84373088322818
NFE2L2	6.81177956974669	6.98029966955434	6.79146982047047	5.87754648281127	5.5275382872861	7.06942044776406	6.16629571546021	6.69205501240732	6.18297303647059	5.9578843917368	7.67262196088182	7.56072813967997	6.16629571546021	5.08414021739666	6.42430028049776	6.68431868907432	5.82295153576657	6.83625608049838	6.14389013936614	5.26026358291323	3.79843182759116	5.5244150142488	5.6567615766549	6.06698593042043	6.02417991735761	6.24718955914648	6.1881070868912	6.10215764066844	5.36395402582712
TIMP3	0.466496867582414	3.84192578154744	2.31430562250956	3.88061270084746	4.03704600862064	3.22551120709028	0.787017636610258	0.467034132025761	2.95340815173177	1.18066752707029	0.395501197548425	3.14243205602901	3.87696464270937	4.48903384009164	4.70126413603157	4.26329920702209	4.12978492282617	3.26016780228599	4.30866802979142	4.09563465371092	4.86495707531815	3.31755524472409	4.76779851858367	3.97070702777457	4.49536059944967	4.43248335622738	3.78179666318946	2.62951883632424	4.99261242939017
MBNL1	9.03391740898273	8.89144945331456	9.05429848602424	9.2844510291562	9.70838711441375	9.50402087057017	9.33929775472205	9.14902496685326	9.36625490515965	9.52558623538645	9.54902937501935	9.0954969900545	9.24976535372605	8.13817288863232	8.18291313198676	9.39093953610332	9.58937443308462	9.53127791377749	8.3245588768693	8.57318690298265	6.34054426577525	7.74243469292025	7.47527574542618	9.5452769071863	8.55375959400396	8.66038315094317	8.49287129118176	8.3719799179864	8.77862322062575
MFN2	6.22823538172979	6.53401111846461	5.92904856237868	6.16539359186105	5.87395580367654	6.774789329627	6.74883773642122	6.14666487477109	6.16998603175674	5.81042553519622	6.55432826453752	6.72402397231475	6.00694654700297	6.79217104214398	6.25161610393957	6.90906675559177	6.19369667382744	6.36542762664366	6.59226918681572	6.59260563152409	5.92392117839766	6.05065734129745	5.82765082400513	6.5193973425759	6.28307925813378	6.52944745388731	6.17042024914363	6.27184317961846	6.37454738196275
NMT1	7.56243328704141	6.90818421491501	7.47811522637141	6.52344214248813	7.46662454181121	6.52027519391311	7.32315100954067	7.54473209431147	7.11651640526459	7.19518126277083	7.52275307292578	7.25096847571011	5.59748480374689	4.9140366325364	5.72636593312999	5.59646586954934	5.20048260793522	6.10352690449115	5.0013629751834	5.73483093837066	5.13529683831558	4.6370493418857	5.21865364963179	5.90198610260475	4.90690494823804	5.51493650949585	4.94250270894767	5.34687368712005	4.84283969005231
YBX3	8.1909601487329	8.6159123490046	8.60956478967615	8.45347558938002	7.98111683306138	10.3279325021514	8.27844409195846	7.79301428240665	8.35369800710309	8.17512025050582	8.81795169846579	9.19075558170397	10.6943653463775	10.4183447280857	10.7967524833932	9.85402850289602	10.1301046617129	10.2567921945502	10.5778407182502	9.32353163781556	10.4564638815473	9.82313726655068	10.354083138076	9.34158424517668	10.749872840884	10.493889248146	10.8652526411949	10.2685790708353	10.4417463214076
IGFBP7	7.50739599109955	7.10622352031249	7.02510895088242	6.94770778517032	7.05313737389077	6.72062928293106	7.37689500491605	8.22592955322482	7.08148161293793	7.44305117063529	6.94615897822719	7.38214399020512	5.88444703820045	5.26032764232377	5.58881018031131	6.46269956861819	4.68672877393097	2.64807029960757	5.92881231291903	6.25342516166894	5.563328820247	6.606774132019	5.86950909538048	7.11303842612304	4.66805819971566	3.62595289086235	4.84035494445944	5.72216019254415	4.89927680710033
PUM1	7.44937529500533	6.9741165906535	7.16686031542548	6.90179608137811	7.13965970495799	6.37668744183388	7.48037088678315	7.57560425312222	7.36603615350298	7.48372025612832	7.33232882028555	7.09326313511007	6.47913532572396	6.5337061446074	6.45461114558327	6.84005302776634	6.27915457455509	6.59230009706832	5.9413849893532	6.47150634067883	5.50716572905496	6.26453992559623	6.35520556297833	6.50124571970397	6.40766525170061	6.53788397041239	6.44227688715283	6.89060941068642	6.17544651186492
BHLHE40	7.26277506640367	8.57167488930474	7.63190400465565	6.91950185510034	7.70694584343756	7.77861447522862	7.53052245696722	7.91692137869573	7.74695670887663	7.62024578657749	8.13807804152838	8.63673336431378	5.40922242365841	5.02690236476443	5.57234458058594	6.30434391152025	5.58751182144818	6.87697594541058	6.28783748284452	5.88579886546861	3.48031406220027	3.21465826108118	5.75144737359772	6.30434391152025	5.73328030186714	6.03178985396062	6.3074632752635	5.85522393139667	5.19083202831387
NUDC	6.93056031667351	7.40424884033001	7.10259511329323	7.17887634894169	7.24993678123019	6.64328589481242	7.77386872084522	7.00382597296836	7.26083607014058	7.24309381190361	6.97627068410817	7.14059927523736	6.93326293772753	7.26588368968622	6.93056031667351	7.21043788592798	6.8687750576382	6.52110595368101	6.90370468153362	7.11699981476508	6.80070613723798	6.71781306587552	6.89252485859801	6.69313577639112	6.24027274067857	6.4510878939022	5.84575645845003	6.89229855277505	6.40562154876621
TERF2IP	7.09677265187643	7.3356182757064	7.17953272188709	7.19523747990848	7.32271021189494	9.80797378955491	7.176218345243	7.43569041689259	7.01120768071678	6.7834624935051	7.29876765065685	7.43987786766788	6.87066759180632	5.93512021615823	6.87563616795011	7.46009688073225	6.55346995225842	7.12684345047633	6.63649164073864	6.02868145048651	4.72108908192845	6.33295712917903	6.24182982855347	7.51544006647627	6.99662845780722	6.71691101041212	6.47805530123977	6.78047126811269	6.46897133809008
TMX2	6.63125874801584	5.87329098442956	6.31811890741597	6.43843523565223	6.86313238125263	6.2571687501072	6.55195528881448	6.62510621694188	6.25061776732873	6.53536296165195	6.39814260236824	6.58271866076403	6.13371847432135	6.03169847709763	5.76547084398298	6.27898910389752	5.91803134151993	6.37530727013592	5.73683442917061	5.69783361094474	5.45511757121326	5.53110877342278	5.40801372736929	6.36736050699185	5.32807330702536	6.25124679806073	5.54079147843838	6.50712061092492	6.02257316007436
ARCN1	7.18444098487914	6.23231506474821	6.99441341963213	6.04295840739818	6.97540199106209	6.49428312980122	6.94910690920407	7.34279660030957	6.26679846421133	7.202488638157	7.28445224212782	7.21589794115553	6.79036779128508	6.20030704343989	6.64534074813047	6.78799973901145	6.00846001752674	6.97464226219837	5.90142722799112	5.2775566994819	5.50284883551228	5.75618469967331	5.97832887977532	6.51910417287478	5.402620159892	6.45209202272216	6.14268863844634	6.86882322694381	6.12862084979466
UBA2	6.57807720541577	6.01093947513054	6.33674743777065	6.00160144454568	5.83476853553694	5.96502636161283	6.00887680604414	6.43422751577796	5.98689632513299	6.0473200645297	6.62064561338935	6.51830733024959	4.3669536245555	3.87875401924137	4.56391654379408	4.93812822508291	4.58604885017515	4.91112548017879	3.88524078249232	3.21203373961186	3.48821935009058	4.36824623595136	4.07724358071786	4.93812822508291	3.80612831401595	4.64713639329549	3.72729424582199	3.98223289049244	3.94770359380875
FBXO7	7.98794665324489	8.212122249208	8.07164851064536	8.2530441026217	8.21525355138919	11.0952947270456	7.98718223328957	7.81785069007436	7.77874460534869	7.96331058738516	8.31842039251743	9.36653150915077	10.8114948250419	10.6140183644364	11.0970538613809	10.2549644452539	9.79480038104028	10.9593572868492	10.4586843206235	10.3807171609469	10.8989037842473	10.0265909456033	10.7114898062778	9.4745742626655	11.1188379079564	11.1818197273206	11.155323170635	10.6478413824029	11.0305420244025
GNAI3	7.86797351626752	7.91024580395076	7.81187486895849	7.60972847126025	7.83823753387483	7.40250369325601	7.53192000942146	7.84311168347286	7.81614292763285	7.96253821640752	7.7921499479364	7.70770614781707	6.38695133385768	5.04672510501133	6.16736240033645	6.39356393711157	5.96893455056829	7.10720396256437	5.82030854063869	5.02844266637111	3.48090354928215	4.80595717813765	5.66127718185438	6.64526522702871	6.08607081086929	6.25109730264889	5.7305489188734	5.45222396517777	5.66387429896007
CHD4	6.39736929631932	6.74723859358378	6.23611736369676	6.58215195016818	6.74725870853835	6.18427887340945	7.1797111200041	6.80540997605129	6.21067639503097	6.17368271592019	6.27249873784337	6.35039239827919	6.27339230216255	6.59054583453698	5.74897712540554	6.68026721279374	6.15048509865171	6.15461675513208	6.47223367659048	6.29123234490428	6.27704223619083	6.80940713425345	6.34752262803986	6.65790598875932	5.85168970101635	5.62970825448071	6.07993981005431	6.18562223835136	6.32645302811712
HTRA1	1.82578246143934	1.64973528801912	4.12947922475936	5.4832517869396	2.03039288796691	1.64992264030869	4.04853128245831	1.44571200813317	1.72930166463852	1.14245208163005	1.65425610969204	1.85311124477823	4.97934766862404	4.03438992051973	4.57053245880326	3.57550366916468	5.47992173100668	3.02373612184266	4.77118485598262	5.55405423745346	5.32157558949188	4.23597741399674	4.57947397541445	4.83218449092152	5.05253593558659	5.17708257128236	5.72686140274782	3.25861898753407	3.68085259298481
LRPAP1	7.35576776732636	7.65038027239611	7.4201465683104	7.40760446041245	6.92560398088577	6.84771110351651	7.45277362777211	7.33396365110044	7.36042277044627	7.17801344168226	7.294408070611	7.0936087906805	7.00329639270087	7.01028028460093	6.91365333152684	7.23813790928266	7.25542276201355	7.04906822012726	6.70750728468049	7.47855839409388	6.81360047225514	6.79674839107621	6.71001846931993	7.00812396668289	6.21618405425432	5.98549781491724	5.90674323932222	6.96320108052119	6.40718252902124
ITPR3	5.070877315802	4.85754624941011	4.41587804746042	5.43179172398639	5.34376561925632	4.73384656034619	4.78825535481271	5.1972043425595	5.25800665535703	5.37401977944682	1.73482944983579	4.36354549822494	5.17041005149118	5.06668472576536	4.9044503501409	5.33681018522585	4.23231455292721	5.06668472576536	5.00439554784393	4.14308831753941	5.03635827938232	5.42671562596936	5.09057858042496	4.7716471095351	5.19950321566942	5.00506966494985	5.24018277755338	5.60040228191313	5.43924801050207
PITPNA	6.81805061481019	6.25203053349051	6.42597410419681	6.06024009306313	5.95984345264667	5.62564742681069	6.14472336697391	6.08417844461048	5.97831572568476	6.8210237563367	6.9246314733789	6.23824032509425	6.86753620905112	6.25203053349051	6.25203053349051	6.8078682570644	6.9081380035684	6.27652020113018	6.53090490722206	6.44761660168454	6.15871140936932	5.90158119863068	6.62307447130485	6.41374795497319	5.82138198024726	5.78901327203016	6.16816099473508	6.34670517094639	5.98103830682515
IDH1	7.28142445336841	6.2443855607921	6.7414649781633	6.18179918442797	6.96299753926819	6.67585461981379	6.83746006714035	6.99164033475969	6.59531973003056	7.68910653901515	7.36442757429683	6.53135639306917	6.46670349096834	6.12384526923586	6.35015790669011	6.23681285872839	5.46491760696683	6.75660433004747	5.65661112278637	5.37364567285433	4.71691716452342	5.59472207249937	6.08225184743145	5.74774143882566	6.28177085099539	6.63815313444258	5.71836264177064	5.98499802077624	5.94491781664301
SELENOW	7.4417695205012	7.02415924647724	7.3155082752174	6.74420289521368	7.37815048105852	6.65031054163076	7.55245656233178	7.42141814574475	7.46902407267663	7.48511427126234	7.15432109825727	6.78424683999164	6.41282356383353	6.26049985880412	5.89289627776557	6.76632172168305	6.22337651338531	6.67326519438591	5.76420662849455	6.19012634378014	5.18019722651426	6.11739178963825	5.87460069491074	6.60810498434845	5.19499716935296	5.25644474833566	5.01609858678617	6.44814804988043	6.29082885243676
SLC7A5	4.28486059419899	6.79687393535662	6.43231100369515	3.0869276252307	5.07164764908399	7.49929886280421	4.30316507121971	3.40433556252021	4.91205186477096	4.52070331622621	5.24105455556859	6.99912666597578	4.75756639015028	4.53483203694168	5.30238133300951	4.24302990673125	4.90368960823216	5.35049310963957	5.51279743128209	4.95089786107865	4.99841684824071	5.20668446621418	5.67919132197205	1.51618374013415	5.72521502843169	4.83385157050704	4.64668148675821	5.66157657165147	5.53333018857759
AMD1	7.22991776865362	7.2648669649793	6.99491835634128	6.34787550409222	6.6028103227987	6.98691370722313	6.84990816984714	7.12522308285691	7.10068506366856	7.07226756873196	6.9987307779385	6.9690621967346	6.51187605538494	5.40698728595718	6.13104263192341	6.66967184874444	5.47220524238111	6.58351014864453	6.05828325083286	5.74124799126436	4.95179051376902	4.94241875924838	5.48509929336666	5.43689328502665	5.67369663218006	5.88507622882952	5.89425751674615	5.5750603160363	5.29003983502924
PSMD1	6.5205604142476	5.86119211457099	6.25535733642403	6.49780747284887	7.02022708207675	6.14989228868708	7.02597240437638	6.69917077632969	6.44191065918339	6.96396010848978	6.69996281812212	5.94324908379532	6.23200705224238	6.30120064298655	6.23084432607755	6.60282110401221	5.99137498528577	6.22584749163584	5.86008349896048	5.95013678942448	5.75781625924466	5.99769753776563	6.06198204081845	5.77163001595058	5.39703232343844	6.30579963902705	6.07805134743281	6.23118990724457	6.0363699634286
CREG1	8.36283173767018	8.04946299204851	8.28684006738737	7.647063799165	7.51257583260648	9.54943675178397	7.22413147861331	7.67045269717581	7.75860962568088	8.67336113638693	8.61994187445865	9.08005570448116	6.8484492820992	5.44072020853404	6.75884631089106	6.72161216653165	6.36680110353564	6.28036084525181	5.92066883946072	5.11056535569509	4.91831213111021	4.97422948500872	5.88358389115274	6.2616011230652	6.50064084755069	6.82296055573349	6.25393798490047	6.39136986813528	6.21834245665557
CSTB	9.47412212383158	9.33838076602345	9.12475997210042	9.00696386868982	9.10969453905511	8.27986643496786	9.20239591154755	9.15214406546536	9.04437402751382	8.95997788590969	8.93010161420127	9.23673325610165	8.37742156023663	8.37394208779663	8.46704826679347	8.9758248182624	8.4133702041603	8.44367024238704	8.03396745149217	8.89989940223859	8.34997150947367	7.85835243042894	8.38842276230941	8.56555411876356	7.95539005700148	8.14639682381494	8.01811811050661	8.06208353765585	7.27388223652108
PCNA	5.9447732162201	5.52964798279244	6.08861356986102	4.96345335058814	6.5298228510846	5.79123270211307	5.81561076501628	6.48958791563879	4.80867240833196	6.51950112070266	6.49973048897373	5.75194030392055	5.31327467770403	5.65189229242428	5.78095390802582	6.32871900171243	5.70357685702201	5.70357685702201	5.27796994572648	5.16864584314884	4.71245833563266	5.26654842190799	5.69731045767099	5.88571641139028	4.93642810027055	5.45625951082064	4.88169752460242	5.81526625271018	5.50916820052552
RRBP1	4.15039390976277	3.98376155580121	4.39134257142389	4.78446859447587	4.44424069335466	4.31259556939406	3.3179985981712	3.70545992483691	4.17060320744094	3.88978368579982	4.40005402377902	4.1534186053416	3.95608739557177	4.83636123717034	4.91117610864325	4.42715944718426	5.02007626146762	4.66972404773567	4.92750650391012	4.42046256384094	5.00618562087033	4.94131107409584	3.44169594093384	3.52231735158732	4.33629628532433	4.0488384504421	3.78734489592779	4.37684750604668	4.4957028266661
TNFAIP1	4.17866602178203	3.77277948341475	3.87077446220603	0.227197870626827	1.19771621747637	3.65075085064639	4.70820140412886	4.89674388813769	0.406116962139839	4.57118091574299	3.86584972181842	4.3340123156072	4.51330561894792	0.505998701981933	3.91193307157532	5.1955880123406	4.42031263337763	5.3976826723798	4.0829280047868	4.28209701196316	3.93656786643356	4.45583941294631	4.28974974392343	4.11877008424416	5.12865923793154	4.95941096572954	4.06716753646736	4.87563854103103	4.84453613840023
HDAC1	7.18835643348457	6.94586097277354	7.15925456359913	6.76372410759981	7.30175417584196	6.1110807390384	7.18754901623075	7.06135309406655	7.10543641889353	6.79430958378705	7.04545825758301	7.08712282218523	6.47523706312877	6.39519984871861	6.43268594524763	6.53707780988735	6.0859671341024	6.43470240336499	5.96846219890401	6.11849537615685	5.46723796650107	6.76776299643121	6.15264473745424	7.21471784183295	5.41543177193082	6.21174479580016	5.7116694580563	6.08787515066284	5.96251393629645
DDX3X	8.35268541827017	8.38286274535637	9.11744474898498	8.75745945604276	7.76613589141108	9.00352343298506	8.24036111902184	8.6615597201164	8.73105810384685	8.64428154833991	8.52777541164515	8.09966787824487	7.95248025371531	6.65298542729378	8.24323760748279	8.54607167858832	7.69348874085654	7.86175350351177	7.84969172469999	7.16706023128667	4.79896300180474	6.84087870101331	7.40547626688663	7.86664468892461	7.11367730804607	7.45636124642531	7.55404798423451	6.08146529620424	6.36532957712909
LGMN	0.585132254597955	1.42262058193436	4.15573690806462	3.3383636323191	2.08526318113608	1.90638625517269	2.50305995112159	0.498471268998775	0.710412439335326	1.0395326453768	0.72978199076153	0.613904512721219	4.22966279466155	0.225381165156964	2.36218696171885	0.65383396396932	1.51609808092013	2.44323352654627	2.52759874330291	2.81119638397271	3.50272444970446	2.08962112236617	4.33626083125738	3.76138297988367	2.6268791137802	1.44618686365351	3.99579346363014	3.36345628619468	2.92611345330268
PLS3	1.88730122008102	2.44321166374694	1.2494921285428	2.10737006544019	2.89748822615834	0.35059609386388	-0.555469529814612	2.2035630035785	2.82712906499956	3.39519877357576	1.70508501951319	2.85976279254386	-1.17816311741989	-1.54815839773774	-0.880593878898779	2.53901555554507	2.17038136741992	0.722653230181925	4.21831066362771	3.05082233607574	3.26262469705985	-0.989362824907597	-1.62537642604926	-1.4608148034615	1.94849810885148	2.2569727611089	1.32066881648502	2.43384197905824	2.48824560562412
ERP29	8.5501490339395	8.73085745287444	8.45469850690592	8.62585101726849	8.54642609627372	8.27353144528653	8.37554840924656	8.32459106537092	8.93912807773842	8.56911249311959	8.48993626538524	8.69714335444781	7.70176085937535	7.94746177392465	8.03761818033783	8.08602648306066	8.16925493110216	7.7904037316522	8.0056495418754	8.12648585124353	7.93818464536963	8.24483957240908	8.03678555682784	8.60349649392235	7.42439429838401	7.82467394935513	7.16985324084261	8.20240940857101	7.71182441157788
CTBP2	8.07389065497184	7.95821246865874	7.65178605738384	8.2499574639354	8.26183822962357	7.50816139129343	8.92321315141813	8.54820903087983	8.09194339969986	8.39410264103659	8.33167196399006	7.73385804534257	8.68558251809452	8.55329539786096	8.53145371424094	8.80549736931737	8.49763072953681	7.99558479873101	8.75483879163154	9.00941252526667	8.28366481519858	7.86881178853363	8.47145878016384	9.00640291005569	7.9416112987489	7.85624066596109	7.92946190375696	8.63724930199947	7.81362933421234
SNRNP70	6.28656306930209	6.63417942833681	6.80785388845286	6.23700926775255	6.64594643292018	5.64901896965169	7.44974640229413	6.87805797661273	6.35656277238738	6.52204212939923	5.85699601937454	6.00293411545338	6.25542441461072	6.21336360202778	5.71853828319409	6.4447645302199	6.72567927921956	5.79606870675915	5.46006563446545	6.18131274467414	6.19048792071733	6.49948865922995	6.45853492478711	7.14804812242375	6.16898019106173	6.22150272118645	6.15940092274507	5.74158939547666	5.83041140086382
RAD23B	7.611214853647	6.66618779809277	7.74709959682638	6.60261259703988	7.3921321212554	7.75574548711194	7.35574819681823	7.50852096941031	7.2723318497069	7.91494276018667	8.24424549628319	7.80538901692393	4.53142927618486	3.38564814464095	5.47789327712256	3.65964787525269	4.9517469968736	6.22270386534124	6.35575852635536	5.18744081929251	4.17990645796747	4.67568941652686	6.14684054390154	6.4786512599514	3.7130754831526	4.33340020925248	3.86408671445347	5.61886603616944	5.64919157613827
SRRM1	6.86956992706789	7.64380441619528	7.80247016567298	7.51237450705921	7.7354838064896	7.31143055456722	7.23916307977817	7.72865358589076	7.50442667359273	7.45086137643877	7.56107792906828	7.93904545573675	6.41436382253046	5.37327945128682	6.61974069112233	6.71494131716355	5.75303439279133	6.75653839214446	6.34848835005289	6.12422745168631	4.41019548050496	5.81111025096618	6.19235553220747	6.9108512146761	6.54034976577568	7.20734879293988	6.49663547010835	6.22793234559574	6.24600090333919
NDUFB8	8.7736722919496	8.53726306133797	8.7784256088793	8.48446116504316	8.50653093450465	8.31344672653688	8.36718998305597	8.24514848899238	8.61378217766524	8.40094277165043	8.26277297153338	8.12457965585016	8.18641047699952	7.89600979007891	7.660807820003	8.40440335720528	7.98309246503234	7.89742074224627	7.24792888186581	7.65946531464897	7.89401075234515	7.51164726732348	7.44261132768393	7.77659896466731	6.82964019370841	6.94134627132189	6.44196808146944	7.72801561747722	7.54637372829013
ARIH2	6.17382478359448	5.82818281411234	5.41927811065249	5.79818858394374	5.79345737852184	5.59557745033186	6.33068716300379	6.13947552569258	5.81403000261126	5.94546200559736	6.01950966314158	6.13645007806554	5.61205395194051	5.15110218753094	5.4920090047828	5.96025615607724	5.17286800165062	5.46132585915946	5.45688387928819	5.23786034450008	5.93489761883953	5.60897698344798	5.12895569828561	5.50668450978998	5.36773701212253	5.61219303140226	5.56747590615802	5.39217658295365	5.48766246388927
ENO1	8.84940150104657	9.016444221825	9.07196222622274	8.4919013022145	8.41491145360656	8.26068225159097	8.58257693856025	8.6149893478853	8.57552577096683	8.49875480138788	8.72216561810201	8.47174045025958	8.2880499105438	8.18429749896982	8.17402370872278	7.80623816834908	8.0312108709858	7.49016480821562	7.53033555737418	7.98577904729569	8.01027385455612	8.2751692945754	8.05051629528202	8.26075118706325	7.52418109695744	7.62713150205018	7.66391295685076	7.99847665115095	7.45356156918629
PSMD13	7.78172978942242	7.4502688417943	7.59399567605634	7.35375255225667	7.6452920617545	6.79314956449249	7.89272838146779	7.16772948691754	7.58625433327689	7.25519394515935	7.61685561454422	7.26412510540815	6.66786420003296	7.07425861891346	6.8044133765051	7.2782445145291	7.05011140149453	6.89612727373247	6.72513928656342	6.94967525268338	6.32361157379414	6.37649351326644	6.69122101441326	6.79920243105799	5.52345835341497	5.74879468101713	5.06555934650083	6.62974931471713	6.3254944858485
ILK	7.89603188836948	7.3783243737824	7.32387078239774	7.89113399827935	7.54958178032239	7.21349209291124	7.9204397416479	7.62253326261151	7.5047150415934	7.17744787659274	7.35807169165191	7.5245652394086	7.93166100918723	7.62461262483914	7.50592429649976	7.84764734165576	7.8369837537896	7.27953477324784	7.38787442757908	7.49400752297693	7.54958178032239	6.87112139328343	8.11211853911161	7.35158126739647	8.49648431178906	7.4444179285684	7.38879010125085	7.77327438210963	7.76573221020546
BTG2	6.62740833596816	7.06412394318743	7.27131127389683	6.35435593132432	7.82419555094922	6.37997063062421	7.81588371427403	7.58849789138032	6.28849755754184	7.46821167027911	7.10903729204522	7.74202555299258	6.65715443062588	5.76927923023584	6.91314677661234	6.56264608825222	6.20282185364276	6.95452042327746	6.9375159899086	5.79775386238852	5.08762216001577	6.40372318837613	6.03582483402677	6.78314661398245	6.7004226129867	6.95566621246542	6.67904131714746	6.74151888962066	6.60171091957124
CAPZA2	7.96155700683493	7.13320483423174	7.73439965722399	7.36698191391306	7.69788124906178	7.91044238884573	7.53484757218137	7.78579505037536	7.77847577970684	8.03138472389595	8.23159693441517	7.96619802630421	6.51939902144562	5.08114655303684	5.17799769718921	6.87182310038463	6.01723978892095	7.02724501338395	5.61065598878205	5.2451188568093	3.46143606844855	4.87679143517772	4.78306750921759	5.75674541349119	5.61996182523899	5.19353533111428	4.70324028723902	4.4992380201879	4.870330637853
SPCS2	8.7560291833475	8.35484076143493	8.23272231134969	8.85613182379848	8.61227393159474	8.5054751966518	8.74766011514098	8.99108974828243	8.60232860511792	8.97830057548332	9.34578488985242	8.38716078029478	8.23365718839421	8.00452154537037	8.59246608171199	8.89223201054399	8.24201553023692	8.91973578337894	8.40820464451889	7.87336214391867	6.24706614040299	7.95087465681698	8.44244480699774	8.67995744834126	7.97866799937	8.62356686468401	7.82825773755757	8.36017005465969	7.98139595350322
DDX1	6.77727801945008	6.57887532217796	6.80776398175863	6.55570118770328	7.18751714991537	6.07878587414853	6.97669934825838	7.09444737593377	6.33178093469191	7.32695068395043	6.83636657225257	6.60283681102184	5.66159696921585	5.62113530533304	5.51627809073011	6.10557308651195	5.09593926382356	6.29205181033458	5.10704000611082	5.71608553871176	5.05086304036287	5.30154815577188	5.35237125173588	6.08929801178894	5.15534361648297	5.13918123174353	4.38050063441062	5.07188436781603	5.20317434112495
ATP1B1	5.15677562045192	5.98818216153629	5.59952661850444	4.26953349444787	4.94122147372801	5.56183565555224	4.99942037353301	4.75242580710275	4.98971467723419	5.75817896086534	5.74550006154436	5.2061022286336	4.36209522697841	3.90844113178854	3.67589072926196	4.16836108222595	3.6527605618137	4.3646466341176	4.16954774561993	2.77613660208862	3.35818896448362	2.98070755689831	3.88481544686884	-1.40930984931288	3.79149733400855	4.0170519637458	2.96696599265304	4.38470638184692	3.65200196092638
RAF1	6.86368996413462	7.37784209696409	7.362315305489	6.49243367046574	6.9668597496203	6.22377584530527	7.08935572296457	7.08379028655955	6.34480579557201	6.85562018366122	6.99954344029132	7.0346138222077	7.53652943138656	6.94950636501511	7.30255135291864	7.79615946062445	7.69302070420427	7.11490869302112	7.10148255703328	7.40770897740423	5.67655188164055	6.26502873803658	7.10462315566019	7.50178471577873	6.7131109048603	6.57109570273275	6.65519661452338	7.00915448122894	6.49740399119759
SREBF2	4.81601546914458	5.97387050784637	5.98093673332624	6.00396552651005	5.12809918994974	5.74056255978171	6.33010119609812	5.20542085312524	6.4717671064162	5.73904302773657	5.33448426498236	5.92027414988402	5.67193524657584	6.00829820616331	6.28197953525527	4.75248851127053	5.47320282305573	5.08206587593453	6.71664190900687	6.17885259806365	6.50560737229407	6.56204874301869	5.23507581403079	5.67204497798609	5.22160578783101	5.79448250549937	5.51662915068278	5.8647502357829	5.66956821056184
SLC2A1	4.45799098880294	4.95079199612159	5.26610035588847	4.88187975462563	4.42477857340687	6.90646333421142	4.38897864476322	5.06620864562017	3.92098579223826	4.48821543611432	4.73827848237673	5.51355837360682	4.9089578868656	5.37387629690246	4.61949747647593	4.65740279911885	4.30825611261313	5.32525732678271	5.70130082386865	4.84069491377838	4.58350859754526	4.97426561532577	5.00072574918822	3.95311334759848	5.37378583974023	5.89523475690027	4.77460876832182	5.44835051635869	5.32879088504661
PKM	8.88717997003794	8.93411665024546	8.97174603471016	8.82790455754071	8.45204398282181	8.13022487962439	8.83709694025692	8.50371411465318	8.49330969884599	8.78087323162972	8.62660303134295	8.7899938019027	7.6510126761641	7.97489747288284	7.29472338933707	8.04130848250328	7.53460563356826	6.89680541192898	7.4623885537947	7.64823345070944	7.96205279116437	7.6984978352477	7.79186636415329	7.95386177359813	7.77267269402076	8.06400967296986	7.58817482340665	7.51342840890219	7.39921947934937
PSMC4	6.21965784813029	5.91739529844539	5.21376480134069	5.98471099959456	5.97727443570344	5.86788875152662	6.17270985262587	6.10916266628169	6.15717850580073	5.88430268946244	5.95583894835494	6.22047425487825	5.6658496235485	6.00175759374636	5.59730180448058	6.02621750960671	5.95419926940917	5.72959743304808	5.81190619349848	6.12317951104968	5.7461623360824	6.06275355849746	5.34224538918948	5.53334933049247	5.46469761532071	5.88430268946244	5.46753518987048	6.0327295026137	5.68603111272959
CDIPT	8.09226224762304	7.17347349622007	7.51682193445604	7.54204629137998	7.29374906275555	8.61140263674602	7.18922337261121	7.82446571541326	7.31223411356418	7.5425868716596	8.10990223443523	7.55212573609565	8.32143756792565	7.91892993290547	7.98355190863692	7.85737982352488	8.02048989023043	8.64837925745663	8.12604073644417	7.33216066744322	6.63127424453262	7.90105943706028	8.24811334998334	7.04023290288455	8.36440385657697	8.3501437997406	8.51047577933105	8.61638225549096	8.48493584328636
COX7A2L	8.42503363530794	7.79355860169547	7.9561853434069	7.6813886121858	8.2194828081921	8.15464699242913	7.71395803791039	8.23842407004557	8.42889240853476	8.05179932422024	8.38038716031395	7.9800102914057	6.69734293287546	6.42995545593682	6.41087665259678	7.42266715167882	6.68318443498578	7.29687848495763	6.56400067561966	6.04919688545986	5.03158865817388	6.27048937431013	6.57239772463917	7.14907792208292	5.80657318829258	6.44673507146161	5.94941343696208	6.50266549784286	6.99481618491488
SYPL1	7.32964319693662	6.27291064759237	6.39362956847521	6.21026420730841	6.57186158363431	6.56505097708679	5.35810767146463	6.36316605983998	6.65748416355121	6.8118554211303	7.06347227218501	7.35615305138424	5.56024929816832	4.41419750626639	5.45233835989609	5.84150020868598	5.29125152787986	6.40013800852427	5.43757510181771	4.72487409492425	4.1294186588454	5.32506554503319	5.48724955221792	5.53593598661555	5.59474760979118	6.55378818828139	5.85233415620469	5.64644251236502	5.47752978920763
BGN	3.99038935560516	4.82079237002009	1.65905721355201	4.53660523121657	3.49093962017036	4.64557343136586	4.79054721920547	2.84095145836133	2.96913220829264	1.36043982876537	4.27453503508846	4.88646992888768	4.50383482144787	5.17498921813299	5.01114368050989	2.82433942427614	4.78947873542333	4.78415107246116	5.22110866831206	4.70379825897466	4.87578696578589	4.49514067280581	4.90575631946825	4.33920448086229	4.34660496870666	4.84495610709513	3.88690455900062	5.02722788897296	5.17210442131958
TARS1	6.06165364881572	6.02276945569534	5.68794704891882	5.6081821356087	6.28872846395392	5.4152395627431	6.11563301189975	6.59669567072015	5.6472104413843	6.18672807629171	5.80645260248811	6.25575350147658	4.33240882182136	4.86339088915043	4.82507763972119	4.57935643135839	4.78380133367056	4.53185591144693	4.08507586618947	4.25690932152082	3.28584087971418	4.32913083382634	4.11921722598276	4.75332174130103	3.70282166908003	4.49930475143855	3.12383893814429	4.60188595168688	3.2683485232565
COPE	7.48878330563537	7.40186425512217	7.9789719275002	7.78115568033405	7.38890050590293	7.25665429006939	7.47027453442689	7.31144608003244	7.78341874413523	7.16616785244069	7.64798632774925	7.47404890256251	7.47012800646416	7.36123913643558	7.19007841884108	7.42906823782416	7.17969306103277	6.7195994587886	7.5433876558294	7.28876112187108	6.72387771673666	6.93430588996078	6.78465224683907	7.17668267980687	7.16922770524773	7.00652951306917	6.73967977321633	7.28673272462056	7.32246984175994
TXNRD1	5.95055798240806	5.93052234542602	6.36358234950862	5.44846167826621	6.99872903052292	5.92920502869018	6.09924874468169	5.99498896697579	5.95485431356794	6.44256319665153	6.52490061686778	6.35571871141292	6.57722807981964	5.53827417340713	5.8376259402188	5.76079469542191	5.92920502869018	6.33764993629278	5.92920502869018	5.14356970065049	3.52046806534619	5.3154616819102	5.7031129059585	5.84081552522299	6.03264595819044	6.22895603197812	5.74136825445532	5.86952769421783	6.13542679515898
PSMC3	6.98663700893343	6.44358104450421	6.89026658862057	6.66732168881729	6.59248578849894	6.59329950601255	6.3358178808479	6.83451802345796	7.15389440806141	6.66580219092506	6.8384914467309	6.84972653993152	5.90124947955845	6.51339122122438	5.42150045948143	6.08268596130416	5.54487971356107	5.37428336828542	5.67335698439562	5.74023339447355	5.95504030456515	5.62521444415831	5.70858913098734	6.40271314207831	5.08160343561137	5.73993099618676	5.54107448689153	5.51626919391653	5.54416192212371
NUDCD3	4.85359118758885	3.69991490367422	3.55484093455307	5.43223817231324	6.61709313305293	5.6174444681078	5.98979342024846	5.78042427107201	5.53795941993504	5.88580039419143	5.65870089894149	5.27362969726101	6.05342401274837	6.08009922295878	6.04434096817708	5.86021070777956	5.55812514773575	5.96999149516232	5.90433091812644	5.97284782259761	6.28606289072879	6.04416969281143	6.24101692947943	6.17463831168102	5.97122089152383	6.04252347391982	5.62031455504036	5.97789719786183	6.31086621739245
RALY	6.31768949709736	6.26020118708154	6.3230426315236	6.41422224130132	6.28452161155121	5.61132340479653	6.59157515803379	6.10293946769389	6.16858917596156	5.95669551860706	6.28240550306351	6.33555959667114	5.81539063203262	5.92879845910839	5.89746653194822	5.86255824911947	5.71977842970398	5.24473582222925	6.00886521397203	6.2906794170959	5.715745587558	5.51534344116295	5.32303400541234	6.36798993957584	5.30209630634249	5.95785325426464	6.03273004747078	5.70766368100003	5.5698958591414
AKR1B1	7.02427398657732	6.97716341044694	7.20767906850279	7.25294220370391	7.09263699786249	6.48212684350386	7.16838705177196	7.72272697799164	7.22599605909155	7.0444197614173	7.1392055019473	7.58415714330922	6.59779329863613	6.03994885103829	5.88342258493861	6.82838672457898	6.29973814810215	6.40194354096898	5.9185111605077	6.53713135698083	5.71739327582211	6.46566356428107	5.85268466810192	6.56960419334164	6.04180714093852	6.1573446979685	5.79322451533711	6.7295346542488	6.38073670901922
SRP9	8.54280603900668	7.96948303597225	8.31728689625089	8.12117441143824	8.49534262255559	8.41106930885359	7.93064097159294	8.60189860921729	8.67059960793573	8.47358912762069	8.92592891504204	8.28379680381459	6.04080311146979	5.14128794799465	6.26326312672929	7.30474364582843	6.37892807542289	7.58248717297111	5.36294005446062	5.61290235018111	3.66577199961613	5.53399097105446	5.42716739809018	6.78922364548676	5.99958893653713	6.64564847662923	5.6257713346345	5.64444042665995	5.7625117641063
PSMA5	8.02101495127323	7.53365616161773	7.38496976068432	7.10833855616761	7.82792486432486	6.95920005299708	7.7952067578445	7.6450410740814	7.86325338988967	8.19392220910038	7.74582714138034	7.29366298105667	7.0177865210717	6.75123086923378	6.23694038743754	7.26437384049021	6.91703819909363	7.10833855616761	6.52298450735235	6.53623899879297	6.34418060647939	6.59502616500763	6.43592793348153	7.16441844581271	6.47403760483149	6.8070475033128	6.15648918956462	7.18033520526005	7.10833855616761
FDPS	6.86534247203919	6.43644528886406	6.3527777715992	6.40587265754577	6.5914839333918	5.99500834370285	6.29139419056478	6.37503589197723	6.44688904047851	6.66065565247506	6.39846982904965	6.05906707622769	6.15360638441484	6.04545683750521	5.66822954875751	6.53211422423749	5.96853717375516	5.88842191589076	5.79821207136413	5.94466218446103	5.14643387638384	5.66201813690122	5.59160798367744	6.58284585285048	5.39498204464316	5.47627582052432	3.88649020147493	6.11968341833188	5.54228714168264
RAB5B	5.19138877338422	4.67937663390403	5.07827459731091	5.46749372007656	5.41058235108766	6.23012156120007	5.69689526429253	5.29284423123567	4.97147050038547	5.3815765488459	5.44827378113918	4.97392733398715	5.45617013967343	5.27328738093992	5.3912481668699	5.65912215428171	4.61713950512381	3.95537140674898	5.36476721678682	5.24719899116113	4.86241051170101	5.20937625459013	5.48541681341853	5.44457692951607	5.49160683959331	5.85467606799542	5.77997204600802	5.15109594679916	5.08149835312993
HNRNPAB	7.61267119066635	7.94748548803062	7.70894220410754	7.72094760242293	7.99087708076619	7.16417182141808	8.0316185936242	8.14581864295565	7.60233532033199	8.04083088554748	7.71305821619262	8.01733492721892	6.65252791699087	6.50215198478394	6.91975316001999	7.54603914860216	6.49444550980865	6.93990402326115	6.69281895187787	6.21731540840194	5.63426800636152	6.37994886532173	6.69158026216185	7.24140788996329	6.33531759029844	7.0803079832903	6.03394039455722	6.76826196869765	6.75630896641803
ADRM1	7.11561670227661	7.10274626352657	7.28163566170217	7.18621217662993	6.92642031227453	6.40424218988466	7.07465175663844	7.11620956595049	6.93448939325967	7.04352751424461	6.87532736200105	6.81672923941264	6.74284906611297	6.67093025093288	6.4780772579515	6.89539012915586	6.48998090368895	6.10264488400086	6.13466479934263	6.68615555484104	6.46380360660001	6.49212625262795	6.23564956605211	6.52085426832017	6.69338350010244	6.49412816108778	6.74284906611297	7.00465009054513	6.52650380392185
OGDH	5.99450952062697	6.3821030992123	5.77658051687784	5.72874917103083	5.65772288433313	5.51739442984534	6.69082068612319	6.53437894630136	5.57752434289475	6.60408624910098	6.1534742631149	5.73842881978033	5.08339814455238	4.32131938318067	5.49985763243011	5.49750670178117	4.98368341873327	3.66492986989886	5.15701242183399	4.79925769058585	5.21776789971146	5.26986923272206	5.22110735241795	3.35817776308437	4.75646747986706	4.69455029082562	3.9275412512148	5.23850509397696	5.3353256748239
APEH	6.95670048236952	6.3360350641079	6.0132799069803	6.28119110324349	6.39488027741218	5.36499723479561	6.9541950103753	6.72232707673434	6.4048347923493	5.98888486999001	6.49478163608739	5.9791221995575	5.98888486999001	5.69494104477802	5.56428026010554	6.18645617591799	6.15199445849072	5.2935030979621	5.26302771102687	5.569811104459	5.34857931218442	6.02359043894348	6.1710747485259	5.90560272770827	5.31791472048772	5.52505878014238	4.90654003438549	5.91382264472607	4.88367838892561
MKRN1	7.67546040969409	7.87624039151877	8.11420770831939	7.83821743637234	8.10215923161566	10.699968752671	7.73165966357961	7.72478579229905	7.63584416487648	7.75994904121377	8.38349366865571	8.7538210898302	9.80541347905567	8.78323567916352	9.56768296167624	8.64942034278763	8.297450310542	9.5957053490375	9.27108740041408	7.59753448161486	7.20628479820701	7.66184209059239	9.26922959334489	8.13252048983555	9.84776030976331	9.72335757174505	10.1927558597623	8.92605496596585	9.32251998628278
SDC1	0.910050949980253	1.68523652160489	0.727343005633413	1.55916007007994	3.4622076543594	3.87345363530615	0.972034901971583	1.07224896570842	0.770724089877863	1.60156344783018	0.788310886712499	3.18508818121876	3.6289605053078	4.66633358424573	4.69585627532238	4.52319864914835	4.83926824768643	3.66251642952048	4.06174511477445	3.54399578553628	4.60254997152311	3.18680185221608	3.36778685834453	3.83608947260635	1.92841237493995	4.02836392762682	4.53498169487463	3.77825728802828	4.22536995442089
ARHGDIB	10.5167943853657	10.4463265873923	10.4958152269817	10.5068787866457	10.6513557035258	10.6137822901348	10.458938770445	10.5991502036023	10.4768943844444	10.4704430422288	10.6457634319662	10.6831709253665	10.9558807201177	10.7127507085202	10.8809329707202	10.8768339091405	10.8040341090345	10.682259980575	11.076348685939	10.966485996131	10.7127507085202	10.9038154617256	11.0041675341924	11.1304201522742	10.7127507085202	10.6968220906365	10.7127507085202	11.0339060081655	10.4685088302653
SEC11A	9.48424072029056	9.08639227667688	9.17305413597039	8.87631911218761	8.85750621692774	9.03377216003434	9.1470471444334	9.12286141813155	9.39667865384882	9.59181056662894	9.31959896756971	9.04570079377577	7.50913737416848	7.08788766893313	7.8648102567559	7.9608164989933	7.38668019776553	7.72768719134578	7.15235491228441	7.34675009011441	5.39783869357662	7.07957797404064	7.11433858436231	7.705472521654	7.04929591214515	7.321175503757	6.65341419920044	6.96727381927739	6.81788938197878
TOP2A	-0.0574948251989889	2.45959721888856	2.28207079889889	0.868660405508034	0.11921941729993	1.73677284660251	2.77150570977658	0.150930827927956	0.626895546670506	2.80079348799102	2.40798411691761	3.37451734012237	1.9533470987259	1.76826088641786	2.88138423559566	0.573612681870209	-0.757934762122174	2.27559094491869	2.11656899626588	2.3833049822696	-0.390839449737725	1.59893995364836	0.499734957451248	2.60541140498543	2.36248526405141	0.680685595432988	3.32710827853619	1.82957121999452	2.59564650642504
PRNP	7.90250322372422	8.08546185800228	8.20484914237005	7.12858718439544	7.10390551375599	7.46010473811243	7.079538465453	7.56266356877958	7.27046526188659	7.53697351428825	7.85127761424269	7.98136497620438	5.09856418972023	4.37575229763014	5.46818289955997	6.09282706033638	4.80623160638884	5.41896412733744	4.87215689401896	4.71790429319141	1.59601586794603	3.39386137702224	4.45171753879294	5.82747197440208	4.41691045991282	5.28936919305765	4.57483988331514	4.89024007337417	4.97224337056052
ANXA4	7.90127884499716	7.05786611829031	7.38868668217497	6.5429787736877	7.30645506958621	6.7741681242615	7.13152718354986	7.60081063649009	7.10210411226498	7.99254871450919	7.66558074678846	7.77454317352431	5.82686642742622	5.76329914522106	5.65994568781685	6.55427330568015	5.6818085215254	6.14016301454001	5.77134492903013	5.53096884120646	3.80080395594532	5.16612778409709	6.16265864950676	6.65271122696622	5.4134214032834	6.3211130479482	5.60726782836561	6.28155379770244	5.46713431010898
EIF4A3	7.85952526322227	8.41070643785221	7.75397864270251	6.93833356616797	8.01741946572884	7.05282667540643	7.93454403070293	7.79278131544438	7.56447812171859	8.0422007596008	7.86648324764701	7.86602058400759	7.42658244834587	7.61947343425766	7.7617329855931	8.19052470551233	7.37580905966951	7.59050948728112	7.6123043179295	7.04119986050365	7.26561239244362	7.14505681463146	7.53171779835776	7.8146642046666	6.54957243168005	7.25529971289184	7.05556393562823	7.77886714973394	7.12165204179504
NDUFA5	6.77933593466867	5.52730465020486	6.15262645509671	5.19600069754057	6.09390190138842	6.68721405546381	5.63693865575506	6.36096588655931	5.34623229875465	6.21997118496501	6.96101946352118	6.27699468652445	3.44975595865787	3.23644440728475	3.49386708696622	3.70832111586232	3.52432613905106	4.0248782616284	2.55065451074005	2.92270745675711	-1.1567032157903	-1.94155937777856	2.3163452115994	2.32093199006279	2.77094533010838	3.30049353868535	1.54782426617437	-2.15330720987382	2.95167866502936
ANP32B	9.98730840316453	10.1197728769172	10.1773594453043	10.125183423309	10.2501804023274	10.5957660310416	10.2259562540076	9.97382709369437	10.3888026522596	10.1089198727958	9.94646308234851	9.86521192883436	9.34620090684647	9.5093867697495	9.38223062089693	9.76190314956325	9.3959418555737	9.98290424364253	9.45923006879908	9.21087334881313	8.09631906425821	9.7061123398083	9.23841808531391	9.42383432934874	9.30224225948969	9.71030286846518	9.17595463014111	9.38366769938613	9.1781514046244
SEPTIN11	5.06499344439334	5.3200522726764	4.726025698338	3.94383434431301	4.57483338263747	5.49787534542731	5.50323503985791	5.64771023307457	5.18763774821283	5.3918154068778	6.16121393095441	5.34244103870062	4.45753889293741	5.12862004609956	3.88979867999477	4.36043640140159	4.726025698338	4.70790640574948	4.81948092750914	3.51079279543424	2.93340879898308	3.33034925665657	4.66006236859947	4.60742597494663	4.57168133656632	4.66430384781476	3.95375147467423	4.66650285764377	4.39928952372462
NREP	6.64507809980161	5.86912014949177	6.2543137443096	5.91736009241627	6.00031329882431	6.34798724427386	6.02745901276889	6.02667199253748	6.49408548809816	6.8552812801817	6.8960078953215	6.35648697433095	5.49155931383797	4.99245366942695	5.60113391462353	5.88563195534	4.72350772793995	5.65741117739633	4.94165247748974	5.09296399357205	4.2946355972646	5.60804135452517	5.33071983743705	5.25304208715238	5.28901746547779	5.69032475963745	4.93304524535719	5.65092412164227	5.55547853631975
SH3BGRL	8.84003564903097	8.94756538997808	9.06720791417824	8.65996591900489	9.11402230845419	9.41038857125102	8.43460133665853	9.23083129978091	8.83846702150099	9.20252761794376	9.1101245171749	9.3774746422102	8.00421877679591	6.95065474924712	7.61181666415447	7.77292966267673	7.54276221879309	8.43508873815729	7.70620352618242	6.11249023437412	4.76502627196982	7.03072177087035	7.40499143269384	8.25335260862722	7.35458265716493	7.82484223098908	7.18019414432887	7.71356153456062	6.57284290167013
ENO2	3.76857393006787	4.9268392977561	5.05953549689083	4.74180624902017	5.37802863742474	4.71554870468698	4.49584557631086	4.69561804463274	4.72272070529797	4.48194767805721	3.52072709435818	4.25224972347365	4.88109191327269	5.46804948426702	5.23624556330721	4.90958123233802	4.59024882732376	4.85643226199459	4.47861585931898	4.78878668931761	4.66376065036106	4.64047751493291	5.11759007375396	4.91439113118113	3.43075011737192	4.71649348695725	4.01263776978024	4.66081120758076	4.71649348695725
STK25	4.38758801460398	4.76692536509058	4.68003998107816	4.56059577188706	4.62084972567675	4.26320839465965	4.04259139373478	5.19195602200077	5.0734198840882	3.79964021360511	5.09429494189549	4.55214134539719	4.44666306997789	3.78145182552601	3.21386094762963	3.76255384542293	4.82304051244167	3.82749255650991	4.17417439670927	4.22029469719431	4.19379820720719	4.35763692951912	4.40814905547708	4.52468013857886	4.57254580685782	4.14390062500793	4.53917562166641	4.32422538372956	3.63792038162542
IFITM2	10.2825360172545	10.2253903259545	10.052447188757	10.2059907712028	10.7155621442188	9.60683845989705	10.4119379426501	10.4677888032722	10.3462250803382	9.91772839514721	9.8466856021685	9.63730656573956	11.5973646479015	11.3326047134863	11.820318308245	11.4972862788701	11.8895638724379	11.2866940090555	11.538410941057	11.7833653707916	11.6650762558356	11.290402269345	11.4503149151859	11.5545442301167	11.4134537653111	11.068600599747	11.2612812273425	11.517979972014	11.168015355689
PSMA2	8.12237011324588	7.71778062498385	7.97154789357529	7.12975742760651	7.94996415236756	7.91140899625509	7.55235548901914	7.84074236871737	8.05698616114409	8.12811747217487	8.31284976420897	8.04349367312965	6.32313579235748	5.37756146733068	5.42667698270805	6.51717652566238	6.21086602689891	6.11378279576735	5.25628863255948	5.28676702487221	5.12468852283767	4.88305121388942	4.97259824837252	6.23650583769163	4.78717179155418	4.33158374520529	4.28693331465278	5.27105101277793	5.19937266995737
MYL12A	7.88906280416693	7.56116487826767	7.72631093038844	7.66763465756527	7.94922376461076	7.86927165203526	7.64167823640177	8.13014850703289	7.83631336897903	8.23079867729176	7.45551521618905	7.80517990812187	8.065765391938	7.59093289703168	7.46724778249859	7.67133911184547	7.81931652187843	7.64714845360981	7.38157828231315	7.52004482877391	6.08331258985209	7.40836937734515	7.4966229792759	7.71648910484915	7.2400877180428	7.54396434522515	7.26148949311086	7.85120243473342	7.27258810443458
SMARCC2	5.59831282006688	5.22423808948743	5.19714115802829	5.25566535963727	5.25212623717005	4.91032015041181	5.93139326893064	5.71108232786607	5.59037019971192	5.55080271390433	4.90934232742786	5.27704343605177	5.04682407491535	5.13424542833911	5.43662373546059	5.543478085936	5.05282202716145	4.78659691966933	5.05148431926981	5.16503216629195	5.40785284773449	5.07732731607503	5.27291686604177	5.25420708490061	4.46352803339285	5.25064595759548	5.36758917090373	5.13129243021017	4.56285480213716
ATP5F1B	8.66133706278937	8.55700435350073	9.05472985115251	8.64066386392605	8.68046068517562	8.70513799332731	8.82076011165147	8.54626238499415	8.59213183194735	8.47036799818955	8.65642568145424	8.66001617868553	8.3273262367228	8.30310292232521	8.08726638760341	8.44534922126382	8.17815841504372	7.75477173185766	8.10240684502885	8.20926629438882	8.01572649744028	8.25238897070013	8.04999940735132	8.48401237320883	8.0397913024703	8.04987174445906	7.54588223352361	8.39050398942879	8.02299236732518
EBNA1BP2	5.58788908484091	5.01524375684951	5.12735066246469	4.92275096280122	5.77637586655756	5.09828325961178	5.0997288350329	5.68048087663916	5.45934988930262	6.0452160774276	5.74375077047539	5.43933484066799	4.27317582713014	3.95329954621899	4.04682995721717	4.38219968609794	4.40595545765112	4.6892258447085	3.697271960467	2.36352889685157	3.72743065371421	3.80151729280291	4.2684651594685	3.53284570440704	3.47921846983313	4.17867624132187	4.05746203442217	4.63584558653528	4.63584558653528
EMP1	4.5292717757255	6.52886328632789	5.98510920378116	4.05415753830268	2.62678084529839	3.56975109932767	0.704436461364068	1.57809648941683	0.931438413482435	3.4001580451376	4.04066389367432	5.39289462699327	3.93737598196874	0.460788962495858	1.13243767515221	2.02928383360215	4.01182662696986	2.40423548713277	3.47447129885452	4.04439471267812	3.09346348253769	2.86707783537533	3.87701129084321	4.26738217590788	2.82231062461181	2.47174725438891	2.19853510493437	0.659812889500782	3.60345185140352
CCT6A	7.11891821556536	6.33714137656925	6.58517641905678	5.86706706851034	6.81396176298793	6.46440340437545	6.6456077176738	7.00118665163427	6.41436547995062	7.18661354399831	7.01016522562181	6.81864092204143	4.87770428006062	5.17187012688603	5.49994457494673	5.67553901766356	5.33532182600287	5.61458009349656	4.72026723340214	4.38467114450707	4.1536732488325	4.36425271552559	4.55564490654032	5.84247745286767	4.68292434556939	5.07089409002995	4.79796705462013	5.19736914887401	4.73622864899157
ETS2	6.15336664901171	7.17471027107058	6.97681104934319	6.5338959744232	6.67737973488857	5.78052950833303	5.5887057652798	6.1274851944939	7.92814581430312	6.27532783864903	7.52895964354219	6.54644250615509	4.98005231126907	5.18695646782176	5.50346620990163	5.33491431590253	4.93417298635836	5.31407175347166	4.7661408450573	4.75978419375952	4.72675188522392	4.79908667142134	4.65843211930229	5.10671248892998	4.6891431751036	4.7641556166268	5.03668986082465	5.06109442154574	4.62046962690825
RARS1	6.05888116978488	5.30764975778994	5.88724458341134	5.30000063503717	5.63303076630347	4.88182346797897	6.04368679474717	6.22426620878168	5.43148984622851	6.80711369170848	5.61441922582129	5.17102643673297	5.13845563472613	2.96718745261344	5.23530900033332	5.09967801599152	4.42567700718079	5.13722171822664	4.13534259964349	5.1239675492063	5.15305573454062	4.41762023902102	4.89563546589086	4.71077200843934	3.81261390812595	4.69511706165607	4.1958440774447	5.0685526252496	4.17860997179051
STAT6	8.27909972021848	7.98819151954638	7.93927889611987	8.20542012043274	8.29857304807922	7.5235101881589	8.45078335667516	8.25915849973195	8.06546672398639	8.04553349656587	8.1476881828624	8.08228304847375	8.59835382152784	7.84841505303663	8.5316430720502	8.58291819992219	8.23382687159412	7.77608069126977	8.53414135447969	8.77519000687773	7.9766105576778	8.25527725618263	8.37701674179383	8.7446054904014	8.12947349094877	8.08024232654733	8.11338525134894	8.50273271273878	7.79896313509294
ARHGEF12	5.30154522414454	2.21079217287137	3.61949892468926	3.99277365976109	4.36811491780186	8.77936709130837	1.20713958680202	5.2908467637639	4.22801789746797	3.80512952376334	5.08271308615558	5.27063660899533	2.57433812023985	4.52176561843111	3.76808864385417	3.59538467694297	3.07109142387735	4.53290560895214	4.83806230732165	2.60774035369459	3.15522352440212	3.62735317477254	4.08095169084769	3.40518258559437	3.83273213072039	4.6469284887981	3.40719020839009	4.12303254399294	4.01953458803692
VAMP3	8.85509478389553	8.83046602231685	8.93292084674109	8.48854577302199	9.13643906343257	8.63364287317413	8.66298920992074	8.95686079155306	8.94104461622293	8.75116946164239	8.94681714952786	8.72645721525533	8.7502719049002	7.6281737078406	8.66972306237812	8.77236419163196	8.71610478940076	8.23522850659398	8.40799426448044	8.5422573205536	7.88450545778739	7.81894972008065	7.78583051452361	8.2194242593832	7.99228949028056	8.27543993929606	7.66329479906676	8.35002357150001	7.87745665387789
GTF3A	9.04522320614082	9.4118312775845	9.50635897705866	9.44728168752294	9.26392421478898	9.09730985980039	9.29427841494409	9.29877105761049	9.34746065492352	9.05959255352026	8.78717741687644	9.3566815638761	8.27327395735033	7.93769378053475	7.74479767516551	8.87702480421522	8.09929527957039	8.40927458727031	8.15111655862185	7.73609068913725	7.20030037286395	8.1385365254823	7.97315160440353	8.52599204823743	7.48456456246229	7.55379976647007	7.19707714805787	8.18278162602348	8.15510462413177
SCP2	7.6017878996975	7.07284185838697	7.44619998880714	7.19099177249161	7.5245017885086	7.44903550451115	7.11938791479892	7.81989817446473	7.42296688191761	7.85970995479626	8.20933165372822	7.72697517921779	5.77065011848319	5.53605765197255	5.7739087710193	6.20005468136756	5.6057557240908	6.00168895799994	5.39255517443588	4.62299317964836	3.52383835024552	5.08457567862232	5.19898281648293	6.23284679918155	5.59590255651567	5.98109494245489	5.50143979197207	5.55332050837533	5.51981553530452
ENC1	5.07227555472019	5.7797081477805	5.44388727228183	5.30239287145786	4.7706782662677	6.18672390265011	4.90501879245211	4.91268223887502	4.93032590548667	3.60015509677459	5.83165677834921	4.53929884863467	4.86872109823182	3.69713095419707	5.46799329445217	4.98137282972689	4.45986488305019	4.94945164915157	4.92465745725352	4.88072640244116	5.07227555472019	4.70563995939867	6.04765387934626	4.91530786790865	4.75076607347963	5.17331538175973	5.04014419131578	5.09006837743127	5.73644455195872
SNRPC	6.79415382538148	6.69149043405798	7.18639618085944	7.32986557233951	6.54879148753202	6.17574622056503	7.03788221253002	6.54879148753202	6.82400249336238	7.0651860376401	6.64802249173955	6.71643214289532	6.3972235499537	6.57283916593786	6.20135512078144	6.36825659656764	6.53744672183824	6.88401575856982	6.26450625829101	6.50571631463156	6.87246002522484	6.72366850297856	5.43583007494406	6.16961975300257	5.65433354621387	5.15231492372585	6.06676267605952	6.30908150673333	6.38020418357322
UBE2D2	8.25999513021098	8.33421833045074	8.40390752265517	7.64733566579402	8.16011704370601	7.80517462536842	7.95931887976709	8.19079360964852	8.38152584886774	8.29143585831046	7.82988517213183	8.11472871836264	7.60689176316371	6.5171508710788	7.47106414305786	7.77689950696883	7.63090001448233	7.2885692918716	7.61218035980618	7.4171494466546	6.46827482616665	6.90097666762059	6.86142654745121	7.58929315070373	6.78454463267821	6.96349215526231	6.46007268710035	7.13454070249037	7.39798665952263
ADIPOR2	6.58860385781115	6.513102417107	6.70297022366279	6.9859609631705	6.96835264619148	6.45887182654627	7.10672426988183	7.11886915919904	6.55133163107568	7.14580705680481	6.96282166397571	6.7140393106332	6.41373916868375	6.08909158994362	5.48015794859867	6.5351060014836	6.34933091106108	6.13488450490672	6.23851955941023	5.65914977401683	5.52853899955547	5.48608293741697	5.80957479398083	6.76176960949201	5.40572966669123	5.69670269737002	5.67511399561913	6.06673321054642	5.75323954999465
GRHPR	7.100918575677	7.04519416755783	7.22535535973058	6.68691829190437	6.59479667221443	6.20010038525697	6.76382405047581	6.56605374856389	7.14210076811742	7.29043977373853	7.24552308247776	7.0401923818198	6.48899357839127	6.18757835065509	6.14762270650453	6.29566536205597	6.49771565776221	6.06573976628634	5.85463057091768	5.99089874627702	5.90277780756532	5.91945665769986	6.14862036477786	6.31999670539521	5.81334087072994	5.68704561052169	5.45369644037607	6.39864733836111	6.00508819892391
GPX3	4.18914174906663	3.8613109954075	3.47358658203433	4.64278662798047	0.566060472383672	4.28038438102142	2.70970859121876	2.67987427752415	5.03494168364157	-0.337637198588174	5.33982459794075	4.29364626294389	4.80179306277459	4.1540892655635	4.42174160210093	4.50815783154643	4.1745175343529	4.17870549636326	4.58634264398074	4.68034984523938	3.83427786902144	3.97229814229659	4.09929889713301	4.78555236477275	4.48969481138854	4.14676928212494	3.61430169429412	4.23195551885456	4.21637068728556
NHERF1	6.96160433455712	6.49179465600179	6.77781337300602	5.92179861346046	7.08178405175046	6.26534129396636	7.32435460165037	7.46900150392935	6.79291687826302	6.83802992492361	6.96898487503562	6.77854927560298	7.03510719786881	6.41258807576326	6.47849976373277	7.17093507178576	6.50679769891353	6.42952746795732	6.64229415447212	6.85543313941985	6.43636011222477	6.19092114709768	6.6300255306749	7.53283810342761	6.54886631757685	6.40527666662469	6.69196472358384	6.97560126325987	6.43181352499706
FLOT2	6.70155770901212	7.12759077705744	6.90830481581697	7.08134653118698	7.13338073422067	6.94436376716446	7.33161209498977	7.10637894411954	6.941535195207	5.88885733610591	7.14132092830375	6.88831409173592	7.9651024623772	8.32218572319199	8.33878219232358	7.97768789996485	7.91729936629994	7.76097112801532	8.23127325678672	8.438196898918	8.15907457438034	7.65203242987901	7.93153633273935	7.40940338849101	7.98940554830574	7.57363532531455	7.54277294710788	7.78018890202504	7.62047691046245
BAZ2A	7.4646071843211	7.01553211669204	7.55923629660749	6.72995057891176	7.53814683188473	6.99612494852482	7.55402880338293	7.44181950573257	6.90082546328507	6.79692516543036	7.22825252422493	7.11731959529572	7.19557047436287	7.31906141671607	6.83334939574457	6.87559366226657	6.74754547259937	7.24183620053621	7.00736365450197	7.4700834460698	7.48284738302949	6.41250820390419	6.21804218558227	7.07865928575483	7.10058943993501	6.88557569106602	6.80581050986472	7.21554218719469	7.13059407640182
SF3A1	8.14264115223304	7.88756799154743	8.35979978524123	7.92215830022777	7.94121667263256	7.58984362213191	7.59654470169974	7.75948049280648	7.21730068084395	7.74505224262896	7.99291130571359	8.3216417318309	6.92129424435298	6.26597838223152	6.83540228158646	6.72387849750466	6.07517935621963	7.48902732953245	6.90625235546895	6.85063693104896	6.00732434112691	6.38208704384612	7.06754078819193	7.08783699464521	7.04246644005122	7.17310012295497	6.91551647395787	7.10139384481225	6.64614745778812
COPB1	8.62772152641825	8.38617579265244	8.83781148724363	8.31567851815454	8.74282302154063	8.03724102499672	8.74655199129892	9.12180325705781	8.30796640985534	8.63949065476376	8.77917781676382	8.33552582992719	8.16305226795623	7.3522439263288	7.75166530125447	8.33215998086759	8.10471637667356	8.69533685184964	7.78761348713686	6.62777528101361	6.15091193711083	7.27087578196318	7.49600983107675	8.40543207138672	7.02553024047028	8.11708114519408	7.36158470088546	7.43940787585029	7.12676276942449
CST3	9.67912245945809	9.78014126526876	9.67544748370007	9.29989448330409	9.53895969810353	8.37234914073154	9.68067020556365	9.20520721979616	9.42367031595805	9.48633675119223	9.43118211404474	9.63114244936428	8.51727639196546	8.54015358372746	8.10672842468572	8.80155152656688	8.00108496683538	8.06870530852754	8.32733830686604	8.56408498255662	8.40540502341577	8.28034173230635	7.99291200611959	8.28064345953609	8.5073720507274	8.72179601279947	8.23267451307872	8.47108781926644	7.48847919628366
TMEM109	6.11184740046842	6.72112303102389	6.11193089157247	6.20292567801336	6.43066257519517	6.06699157546541	6.59763034392444	5.97049435478446	5.77123874241143	6.51684191647371	6.23367646790993	6.2401884126932	5.45299586211008	5.97049435478446	5.89866978904841	6.38490493462737	5.82899886031955	5.70126505274228	5.97049435478446	5.80645799032224	5.5806065126192	5.82901522139073	5.34112694783287	6.38447765090272	5.26135944893587	6.0528419998486	5.4260085258616	5.83299062455289	5.64264702070738
OAZ2	6.65860841194946	7.11721500530335	6.4663502815803	6.77997033556715	6.73933085217156	7.68607483820597	6.56400893300518	7.15697323584767	6.94657594115527	6.90410812435192	6.90355539346679	6.73630847398593	7.68877440961856	6.99349804506759	7.8363913519844	7.05975068728822	7.72220176726415	7.54733221146765	7.94533345603753	7.28341721845822	6.92322287073061	7.05975068728822	7.3967357137811	7.45610153797435	6.70342722099846	6.68284529220072	5.89310767541524	7.73636978740721	7.48945891458856
ZFP36L2	9.00805252239753	9.23982460754882	9.39910673869448	9.66453284306507	9.52010645237516	9.18856648014593	9.79461447752523	9.76659741099287	9.60701049744904	9.51049100034352	9.71419890118733	9.48634064553048	8.59742432014461	8.23201900098693	8.94680942049626	9.15791942954786	9.1495206945848	8.75340653134436	8.73678683347361	8.37658866658444	6.64358219423771	8.77809024850774	8.65842067108488	9.63372937903246	8.7277422421288	9.17578013774552	9.28853562890862	8.54170319500698	8.6293867565732
CUL3	8.03946871273788	8.04459188008383	8.33625275922419	7.60824723535462	8.22831788229788	7.57724999653124	8.31089297667129	8.3571479770969	7.5178218128815	8.3809620229315	8.17623639414409	8.35520260449621	7.31415928114468	6.45945499879524	7.23309009055343	7.77573419859968	7.18222483964852	7.96694444626965	7.32970595190794	7.18893800999992	5.30405876898912	6.10181203089299	6.68700257384008	8.03093347508239	7.19904802957921	7.37923171223591	7.08915145037565	6.82263519090334	6.5651740550594
PLEC	6.1318084826514	6.12168795372328	5.97291107022951	6.53793613380267	5.9793734038744	3.97127862171797	6.62370516595115	5.84849379702434	6.03551307514093	4.9252950024029	4.98103793750753	5.08739979411004	4.58259906011827	5.89632402949665	2.84578493206309	3.81282182901529	4.16940371088002	2.67176908392055	4.33811684528691	5.18082740775739	6.36042116939138	5.7511560055141	4.21300913491566	4.29540883969177	5.25503144470753	5.51290125165215	5.15837497747482	5.13941494463708	5.19878446271852
PPP2CB	6.8481992332122	5.79524249493006	5.75200530061204	5.84760220752068	6.52046091822823	6.01518630669589	6.30665465048404	6.87354366944796	6.58857054052922	7.05977698320812	7.23771887416502	6.56963221191638	5.42182805768655	4.30668604983017	4.82622821504838	5.63250800875596	4.80286571212744	6.69103792361164	4.88244519308647	4.72771599298587	0.674595606083138	4.88645844940495	5.18765100060242	5.43634918263791	5.29633054694165	5.68787579811668	4.90566798135909	5.21172714686491	5.19693299532581
HNRNPF	6.92339342947583	6.3873385991332	6.32112001392325	6.15605253807477	7.06679327238327	6.08095712360408	6.56440295382947	6.96917811114294	6.28210309958182	7.01866552650405	6.90670010046579	6.69101739236829	5.58974339206705	5.78621243757909	6.55316715876877	6.66749584138554	5.87832902845182	5.93385636872297	5.50242661095621	5.63932441440663	5.65349297713753	5.68069330249497	5.86284617844526	5.9757760634525	5.19336798559327	5.39137154620208	5.33837626606015	5.94701602417004	5.50920838313646
UBAP2L	5.86163173657308	5.82191104739164	6.23201777967562	5.42319572554485	5.89066452601232	5.44757596269676	6.20326398451416	5.58358377326193	6.04095675387028	6.39064342468477	6.0947740582467	6.04567835960114	4.86737700211011	4.55699248011461	4.96790589372933	5.68942198030993	4.92196183790394	4.94141623622638	5.12656575200293	4.80294364633883	5.36852158919098	4.38554039645319	5.01294507772507	4.82476137008211	5.13853761019994	5.33912310145677	5.19028006563321	5.20454409384981	4.90319003102637
TPD52L2	7.16144263366636	7.65645125168711	7.49347127376339	6.54491673778213	6.34759010999621	6.5808370638877	6.9358954068777	6.39102138176584	6.49515528353425	6.72930982837742	7.42936997748922	7.4127689026577	6.64495450038202	6.68890002265085	6.6722298169888	6.6609467766364	6.84510722522259	6.01271548693309	6.5685438851411	6.4974455608724	5.6491072570653	5.1212451443309	6.00153641143553	6.4974455608724	6.23048842527704	6.0419325367901	6.29164037357706	6.03541669329933	6.14392981714565
CRTAP	6.28862547040236	5.7512124628204	5.64421811316577	4.92836239353478	4.13777596285891	5.87237709200543	5.06886345546726	4.78664757920626	5.6647762609771	5.08909331505178	6.16731099414746	5.89349587498204	4.92836239353478	3.64883957590918	4.43372340532568	4.80803351041993	5.09257526346962	4.8491985702146	4.70525967236417	4.91868128891096	4.32255236838946	3.67381851162322	4.47617705242536	4.74979476384565	4.04448085361738	4.3380099858397	3.95895839848921	5.15789217202218	5.12271597243951
CACYBP	7.37427395924429	6.92386105522123	7.37682651527072	6.71033510308758	7.16084469073339	6.88572282736916	6.93130828920237	7.43681527069013	6.97205303014592	7.58524641753322	7.49904198792756	7.4358171772732	5.98171370702608	5.25605526426084	6.18722388958349	6.47097628538657	5.72843960964879	6.05760298338984	5.32027783128507	5.24901723785186	4.69380962079707	5.70584578470308	5.66503102864495	5.83846279521843	5.58096768991976	5.6601960349647	5.3853742691998	5.90006385173574	5.82185201676844
NBR1	7.31101532448303	5.96591819448674	6.21032840475368	6.48684469266415	7.439793444409	7.22026226495576	6.93244700175438	7.10221635890712	6.66054937322688	6.94803924968236	7.26805209271873	6.50502862601042	5.67189234687459	5.02359743704043	5.95059465636682	6.3157281036671	5.79425587925258	6.52341572866556	5.48354045531037	5.10728028740081	3.30424423022214	4.90474486194019	5.62954749969203	6.24083186948447	5.36057000386735	6.16523206128939	5.79066722454463	5.09520436331852	4.87680469095373
DHX15	8.44213853234277	8.12894580205405	8.25250150220103	7.42047274193043	8.44063088662398	7.74754021648075	8.40176609576167	8.66589567074805	7.78129381145822	8.73638624487268	8.3996192458034	8.18340257139818	7.84589147974417	7.41668751537875	7.80764416777298	7.84284290798453	7.51186386120256	8.38634530391293	7.52663587065026	7.05460044047133	5.53002652347813	7.51685998056368	7.2857112345725	7.908422427734	7.78923609308966	8.02946978486438	7.4975665776659	7.30599611020727	7.53037923625646
UCHL1	0.938178961007483	3.72077230233874	1.29377073751142	2.22789114861254	1.59930439978751	2.24754943650599	3.70933219863773	0.773084518965802	0.991194436696329	1.34027878666465	1.17518457829026	0.751785977303153	2.36788124254853	4.11358758281694	1.35636848267728	1.59805688094318	4.09802903224478	3.3963449734353	3.43654988480265	3.54583555292897	4.86855734956998	5.413347303264	4.22067709298619	4.26286973477091	4.09469518518095	4.9034257512723	4.49761985366483	3.06688703939331	4.9535041480998
PSMD3	5.76243238962275	5.46702118575375	5.89043994785477	4.78779610789776	5.47961379519629	4.996230645149	6.21846130198828	5.95348338383026	5.09909795892618	4.98413117826413	5.90466989316845	5.62192196357341	4.78411378401654	4.66059637193872	4.09555650320241	3.99409294518469	3.59804587413812	4.61003575632773	3.69681748516008	3.80370501986211	4.30393623311249	4.1952226919525	3.94860748307259	4.0018376023501	3.15711342310836	3.7376621654552	2.90769451956995	4.75024917833319	4.51142832647552
ITGA5	5.33251097883452	6.66000144133969	5.24047687653968	6.00622749192688	5.42885809540044	5.18819280558475	6.02501457480943	6.16181458491403	4.96986382169675	5.59313867685171	5.47871860268316	5.82119564808464	5.94153800155719	5.92077003889219	6.20724887889449	5.95816684362162	6.52658770761	5.8012377323634	6.27518500182719	6.58717241422683	6.24001059773028	6.25220753239241	5.81339501665999	6.21154967385704	5.58378156948895	5.77506470775341	5.69712779107196	6.03522724374345	5.90099979468501
CSNK2B	8.32691819935131	8.25637949704563	8.55181523575465	8.58852590506899	8.10966602577798	8.06742549748351	8.31400132638021	8.1384949915338	8.3994932375958	8.09161198659004	8.21099859476815	8.62341830800875	8.01125974752374	8.2330693981607	7.96972428444445	8.30979467780988	8.26245967539615	7.91034955861761	8.05217304032617	8.25361475062233	7.98344770270427	7.87911570929005	7.88988647342678	8.24629367493626	7.66493161709181	8.12607165244723	7.79929117741419	8.17691528706228	8.03336308139148
TRAP1	6.4297139194454	6.42782183949471	6.70499740495034	6.99128401867951	6.72668064151369	6.00104401247845	6.93527591763613	6.42948618175317	6.31767596818914	6.20909132204723	5.80942657294857	5.77886823152102	6.59669292618217	7.04316446774344	5.96663870615125	6.56339518490334	6.90168242646664	6.05996359489293	6.56339518490334	6.47898268220158	7.43374288047972	7.34017332542737	6.91889850118121	6.688806115492	6.33539793032159	6.74547138136675	6.56199385803569	6.86024601424258	6.56656176073722
IGF2R	7.11616555498832	5.99016775228843	6.48839973575985	6.50467604846927	6.90019319800162	6.69503114329324	6.90555040268021	7.09798292942241	6.50521606746706	6.85873349888643	7.34028193528406	6.52893794770114	7.31301991628856	7.22543970733559	6.90991310218189	6.84710534343909	6.80579021504406	7.86981933508628	7.22886252741566	5.70555820507118	5.99672378565033	6.54114817747813	6.77157006416725	6.6962211604091	6.7642539781386	6.38400576498585	7.11789993345443	8.00920634164624	7.79443624060237
RBM5	6.65655422947283	6.66153584866735	7.12468811976584	6.21827592589828	6.90040188966581	5.74658966771058	6.87406660656628	7.14921933311086	6.10317291171092	6.42518962408657	6.25086600019481	6.21828785095788	7.94931234825579	6.67481197034426	7.45016421470332	8.26214540297005	8.08128032256476	7.2701767480253	7.48145002723116	7.67206904495244	5.90530025900818	6.69554742335757	7.05154159577558	8.02175465588255	7.48931330086865	7.31958317873914	7.53778906208387	7.47999058017206	6.62729437474899
SGTA	1.65706901678622	4.44716428870692	3.52038263765213	1.85599320661084	1.53143778092239	2.89084698691821	2.14996383351439	1.82957130143083	1.4170847638571	3.6561492192594	1.36006102223874	2.68384293894696	2.03756252695252	5.33775790755144	4.42148742816017	5.33973842732741	4.04594095890343	3.86337920407338	4.00313238324053	4.20810857704616	5.40715014170035	4.22641547025035	5.42656906013271	4.45849037692027	4.49583428446377	3.85597817507985	3.85597817507985	3.85597817507985	3.26780818839233
PHGDH	2.30653458301013	0.906430780727723	3.35727413177311	1.19091559497178	2.49904520135733	3.87478020345114	0.191281074708598	4.07496614165499	4.07688545049812	0.577462501171624	3.63896714553398	2.73811769938248	3.83983315422986	5.15816082042453	4.13361120243727	2.60076707975846	3.08432171220744	3.70093173982183	3.68400529907066	4.17007849819177	4.68771244891126	4.40845861672975	3.33686732322476	0.696058357108874	3.57947830978191	3.84507919537935	4.09074287587815	3.82241035867241	4.23780292823653
TRAM1	8.90445403838175	8.33095368898164	8.99791331025649	8.26305526297794	8.75267077559057	8.90548881134285	8.68678324120365	8.63189889563517	8.65335594591171	8.74425318458645	9.06996858771157	8.28395336574935	7.47448239848434	6.39326916561665	7.15647021859349	8.4551599821291	7.30118725555449	8.12938310789437	6.25916498377776	6.36153804008894	4.82660358831788	6.43322576587459	7.05445436973273	8.04506638706355	7.18830141013038	7.72397003654517	6.86083031318706	6.57461301966592	6.47053716866125
PSMB3	9.29498618078508	9.04392407899249	9.25960929992514	8.76049399497129	8.73415843728581	8.57200961977943	8.92604406738465	8.78773535073859	9.10935225480453	8.87043066129015	9.35971458663192	9.20736190194856	9.3658795661545	9.12782160988663	8.91915816463588	9.36841406346061	9.48810839567828	8.96093736506297	8.91446079685732	9.49660636236855	8.24322669613025	8.5535503246459	8.42533854936017	8.9779457930577	8.45172553075635	8.41270842967705	8.07710506415061	8.76399893550591	8.67217719706536
GRK2	6.53034081933539	6.96437771407831	7.5073070637884	7.09706711428642	6.75601825013121	6.3690714651297	6.76290118446461	6.82369667803339	7.05073597315863	6.70923975054993	6.82928397656651	6.98164660564408	6.76253137025048	5.94818758780264	6.58102034635553	6.16542434367971	6.24233000894944	5.43881807252273	5.71294027324202	5.63991073907484	6.19021662091198	6.7411135228374	6.17698310807012	6.78833582802433	6.51232411753396	6.53034081933539	6.31149253098971	6.39997547762489	6.56950538705689
MGST3	7.35586137911524	7.41537773211051	7.76210973976337	7.17088144241066	7.4891887568492	7.35638688903355	7.70669747776489	7.40725508296305	7.6666402620124	7.76427601772129	7.81586488234188	7.39802308267653	6.97643360021466	7.04125172226457	6.438790210973	7.08986589549848	7.03666469034763	7.43658956896858	6.44209602725869	6.92373226867995	7.07572915164775	6.2686853809358	6.10158912564548	7.01186800322557	6.21925144285062	6.3612054049469	5.81339820767781	7.38928964160179	6.96914024324692
COPS6	7.24633737970674	7.32468165114457	7.25000190017603	7.3047746265206	7.08329549131445	6.77896531930199	7.19506755984701	7.08870177252413	7.11241984056361	7.08775768660645	7.13684611994318	7.18793724684226	6.44337348586784	6.60222804107988	5.79665097856412	6.5140198007516	6.12509320073698	6.30490658503187	6.18005372257058	6.14308283925829	6.4868510101826	5.971017709268	6.15374089312037	6.7251541636029	5.51945256643211	5.83730646538922	5.32797072122395	6.30496353366982	5.84307081762199
PPP1CB	6.25526167723221	6.8012698706982	6.8367536530006	5.95555642756396	6.31873641715686	6.64414355102317	6.34482935761922	6.34138732536508	6.65241753957268	6.08783920750882	6.86587304706231	6.32233225423053	5.52441692496651	4.05911399037333	5.07167042004569	5.73289590396695	4.66184045560645	5.61492621458431	3.75888743572176	4.6338385906475	4.31799884560652	4.39616324262881	4.60945687776262	4.73477340651993	4.31779418371912	4.90028285302921	3.73109884189846	3.5464132845819	4.19093034352568
PLEKHB2	7.93336555959445	7.23999264383004	7.53371174525793	6.78668062991933	7.45084270036856	7.56997188274548	7.15734352441563	7.24636079292928	7.38750020755741	7.24323128033727	7.73365300347163	7.35781717667391	7.64601257432042	7.23693398621002	7.60609760064862	6.68179383024136	7.76758331008848	7.5291075453093	7.49861650444457	7.38986780980574	6.72836374451592	7.36259389170649	7.0318629443642	7.57877857754875	7.19373338028593	7.23188975093129	7.0330655055187	7.75012292479139	7.01136622908578
LRP10	9.01384273870568	8.78343154667991	8.58688112920708	8.98264316760693	8.95543273214336	9.47777774448258	8.97462107857403	8.85855629775706	8.52336427097829	8.63389333659185	8.53191165522356	8.58680602184078	9.79057193329614	9.8025512438259	9.87264603724773	9.76845244387195	9.89420024822532	9.34158394251169	9.9472924611208	9.68007060549388	9.65979244778896	9.59699028909911	9.66969358395298	9.4439827761317	9.3879166848774	8.90415975390884	9.29162505343752	9.79847870486086	9.23335339075678
HSD17B4	7.61646306455162	6.66448097021425	6.79001364510355	6.73766391512399	6.82920161355093	6.82292427323101	7.34686513531427	7.49385949699868	7.45898938145003	7.37191968212861	7.56047021556823	6.74727522197609	5.52240421494497	5.42487233404836	5.74972094910248	6.38609909234689	5.73057871137699	5.83541249982598	5.76774142569152	5.47446257835382	5.56576602404954	5.21170744137332	5.80983153690585	6.6355078386713	5.26120548995335	5.38064023400577	5.60380580558661	5.91649040197953	5.30937982572748
NAP1L4	5.92668240646524	6.07889885033082	5.35592014951238	6.09539998047825	6.49796881202903	6.44467745942982	6.42299719300409	6.11256846188896	6.33235290403317	6.20074962934856	5.53383414505865	5.49098856435254	6.08076419177252	5.47531665819007	6.49858068004871	6.61077842399417	6.51274430822758	6.08853983632024	6.02567966387157	6.06167898915744	6.59272554587381	6.12572982924473	6.08076419177252	5.75098437461855	6.07166403990428	5.55639494280631	5.78804515974137	5.77471228644514	6.00569876462966
SOX4	5.94653581905335	5.19515190320095	6.41412126839225	5.08974204382251	4.20476194104014	5.95198367578465	5.22826230060926	5.69945182149145	5.41554568636937	6.43968504272051	6.7466677481208	6.57036655094591	3.6644629994736	2.69872978113336	-0.566137693579657	3.40874246364191	3.45991790805893	4.12766994480753	2.88022258783886	2.97068797196993	-0.406481576037068	-0.307645579558836	3.13962751094459	3.92479797016649	3.04198509353494	3.89718650927565	3.36008947686756	3.65707031436108	0.0332493622344217
BAP1	5.20773143186699	4.9923256511588	5.75599032420632	4.20349274515735	3.05895968086874	5.27591953338722	5.72556576633609	5.82875887872867	4.97865233786441	4.7250054742026	5.28352597598726	5.18880398936991	5.04984462535104	5.1881481568426	4.18942550054985	5.22736892522645	4.96005278299261	4.67453352875025	5.32029741540579	5.22142250072293	5.47310051019509	5.52936029180405	5.09705921882334	5.03847902035834	5.40920585219768	5.36283621828809	4.89782993713079	5.27780534832589	5.57070601382277
WDR77	4.76431787340762	4.9966538865883	4.90873594305307	5.97882808324237	5.21264131675394	4.30671665704361	5.30056087056333	5.45812123106077	5.4765231620534	4.95964123981297	5.09370913876336	5.11489456946953	4.68988901656215	4.57476700909728	4.84898463516092	2.34339873643001	4.87099573863326	4.86397008902073	4.84785130706617	4.17999417208824	5.28915962744367	5.04357561437784	4.51582886216515	4.98126168989569	4.59902699429905	5.00884103927906	4.09136903492558	5.43329417572274	4.87099573863326
IFI30	10.9087214994574	11.3076150156447	11.1258886525045	11.0543916613601	10.9435306390526	10.5424592682058	11.20175720527	11.0076848694184	11.1337182137492	11.1584973399013	11.2529804774395	10.9698235448861	10.1860909194144	10.6320982824462	10.6244005287426	10.3436153289967	9.60536716006678	10.3449504592936	9.97331843827054	10.5127468778147	9.85840667406802	10.2098475130832	10.049504556748	10.3027421788743	9.28143724211965	9.80695530048979	9.56740726524146	10.3343353580224	9.66897407068049
CUL4A	5.07552362170189	4.93834561540872	5.26948439987286	5.52847813514953	5.63684287421041	6.48454011274976	5.74227645743827	5.74441526852638	5.50950170586279	6.09229836040805	5.37589096433961	5.65669314493577	4.47152521144515	3.02921155380519	4.91168202958676	5.44839451392212	4.39890827493467	5.4673707596614	4.80180570885328	5.00591160839501	4.08605039772296	4.52369015960552	4.64669869537182	5.53655691093616	4.74794669188161	5.09764550655895	4.60745645448091	4.37234612635656	4.97962638108352
ALDH2	8.7260452356123	8.67669923559905	8.60512493891511	8.42908147875649	8.45222240197009	8.16424162420831	8.35024684384166	8.41879388523767	9.0016018121348	8.50224998733303	8.8145976402512	8.68477570645726	7.38552603040957	7.33666687155419	7.05939460986466	7.92736557728598	7.47281314499027	7.7491255256648	7.174658104925	6.62246034090226	6.60763450173211	7.15122072190034	7.31742417153911	7.8515917044316	6.55490787955967	7.68169995606619	7.2028567279669	6.92013963050835	6.43393271050867
VIM	11.1035814106951	10.9919698033373	11.0527383111105	10.8982131397767	10.9674951328042	10.5988833566332	10.7456908447698	10.7853679929555	10.9082265244456	10.8835294653167	10.9627304562906	11.3083435230392	10.4935570627629	10.7333729210513	10.4774884568153	10.8087648603866	10.8991535106278	10.8723669676805	10.946334766924	10.9036781892743	10.5194312739198	10.6468352185588	10.8878232288725	10.8087648603866	10.0452557218989	11.0319693381153	10.5722793120771	10.8087648603866	10.1687770167595
SELENOP	-2.51748528441091	1.64183222270291	-1.83996067449955	-2.12227214421467	-2.70034240298362	0.680329351000102	-0.781350252809471	-2.24310100307998	-1.63328304846874	-1.20507173903884	-2.33262551732693	-1.87057599192667	-1.54198614276851	-1.68615817736517	-2.29478639762592	1.12384700570387	-1.46919989932748	-1.79804283803303	1.5085371690575	-1.86956573512423	0.832287576993672	0.33596216764319	1.71592672034704	-2.32900832297194	1.92795792336546	-1.85937976121478	0.605644605991689	-2.11851751683313	-1.66784519107815
CLDN4	0.732289409846278	0.933064726512644	1.09098266959987	4.11169774296282	0.44532631861817	1.02427426022474	1.16235208445534	0.663794923578586	1.13787671213801	0.502372787851342	0.74445621743938	0.892484607350844	1.56035441496692	1.74970505372408	3.90460114291549	1.00148307051166	3.64909392878726	1.11453723455209	2.47632078603297	3.60009450307091	1.54308806412812	3.96060096557918	2.40409338222819	1.23389783406439	3.98691027263374	4.1156686825231	2.90740586831272	1.40552419020597	1.65740788060187
RPL37A	12.1935778601951	11.8885571956631	12.0099623392943	11.9028025355099	12.1610397896683	12.205329609846	11.9694330712625	12.081538377433	12.0185020271137	12.0750471722556	12.2274609683062	12.2296393383937	12.1751261622262	12.1221352658143	11.9586792382148	12.1935351461662	12.2738439865571	12.5462347923682	12.0439434544682	12.2256108336306	12.3147771323002	12.3638585917415	12.1935351461662	12.2076409685291	12.2107346977802	12.5656187126216	12.1839079239196	12.5148487057944	12.4196098472811
DPYSL3	0.0835100746336801	2.15036226791322	1.91047248749447	1.10955692756929	-0.723990081299275	0.829670907514038	1.74147059768594	0.987152203636644	1.82777352772531	0.0161810200802561	0.69148561689082	0.225564656369759	2.56920582242921	4.01176510799452	2.18342809270409	2.80576440708798	0.693264264371592	0.901172783583467	1.15963401410562	2.27184042852121	3.89437558213015	1.94592937927999	1.81276499522096	1.21083719297211	1.18697446729387	1.3135297508935	2.69418201916869	1.80917804376549	2.87339554435583
CAT	10.0076419082245	8.9870603734201	9.67296681120728	9.47552507532247	9.28173197778231	10.4086698897662	9.51301396932844	9.6601935647443	9.71997896393493	9.62697471088443	9.72685697380553	9.90445675903599	9.92767455653911	9.48080972564047	10.1853062030184	10.5792856372497	9.95094324508706	10.1292385513675	9.51101419976261	9.39122090307587	8.04105854049156	8.86597784686225	10.7810506772137	11.0706211059062	10.0531801941107	9.69866914566648	10.2779531390769	9.52236531243989	9.79334693832029
PTDSS1	8.11228901275691	8.32855646348178	8.13878245270827	7.79748755847534	7.99256379360156	7.97982326863938	8.11601356191704	8.20923159536946	8.3961661651987	8.06733867531784	7.85765167965257	8.24222491473931	7.60962923247381	6.85578650815402	6.97424859823693	8.22409685693322	7.16875748428001	7.54743531948674	7.02420823558067	6.67625814894785	6.85939038374557	7.53601036613262	6.96911393839957	7.26008524715688	7.3274189343059	7.86820329584855	6.89283062749776	7.73181875082281	7.31534541209373
TTC1	7.03779807098405	6.42779562458163	6.56123317899237	7.22410762876192	7.09591431131302	7.04057474694178	6.7849363741955	7.08613830209952	6.71324170168475	7.28609571848264	6.8245106095133	6.23380479204652	6.24833955842658	6.21029008037283	5.73638133745476	6.69641050141143	5.89905490858312	6.24833955842658	6.11721639345433	5.48757243471639	6.47294757011443	5.6712483874744	6.11624369473065	6.49872370519354	4.9556438989837	5.06743788592486	4.94616816750181	5.88486591539141	5.54498804979077
EIF4E	5.12586535870645	6.00510374869604	5.19246593610582	3.7524566735861	5.68368470838095	5.76997035812335	4.47826170399613	5.39047080883318	4.454307082344	6.06403356686111	6.00056199685987	5.98330262501808	4.20450888630334	0.530623480414781	4.10384482098019	4.32509537964406	2.6540175184123	4.5605375448209	3.31574804790645	3.84544604675401	3.52795453844667	1.66625941926377	4.23838004647154	4.4322189363434	3.73402284964095	4.3581084596453	3.47658293443707	3.27047770300769	4.55966278068051
COL6A3	0.0884133569611398	0.138132922488272	3.86083020180596	3.40645808534633	-0.0316543349067273	3.12147922514691	0.211350889301496	3.2168243473008	-0.531719328583455	1.58006173603587	0.763884901468257	0.415977148895949	3.63536792077192	2.19152367175254	0.992113283686677	1.25971732425147	0.776993460324941	0.672140439858771	3.52681788848551	3.44357241818893	4.58836560797232	0.69188993283512	2.28838778886444	1.28905479600167	3.87475929271238	2.12710179545718	2.9977963912674	2.37386011490592	3.59609592859495
GBF1	4.31022365851437	4.16270338655669	3.99801044064309	4.88366259607912	3.71843421177439	3.28908901854088	4.76072513511562	5.14521569032832	4.60547515599818	4.5618249026618	4.23445666123137	3.70437224777041	2.98203452383246	0.734582509236361	0.840534713231898	0.981402632429121	4.0960197420455	3.4528993304852	4.37050154523672	4.65100981155429	4.57524180948941	4.26889382419778	4.16270338655669	3.38952321004544	3.49656306695116	2.79839665651508	4.54957418128935	3.90076223710875	4.1342859899157
DDX23	5.98546819138433	3.406460840487	3.88412949953226	5.33353612234455	6.19908004368849	4.15814330897845	6.18686538962397	5.96511250670529	4.90535528200939	5.9709835136306	5.93620115863882	5.45941134320882	5.73390332869289	5.55197866334044	5.79497642294229	5.80465950641382	5.53947232078688	5.56790079869962	5.36430570184544	5.21735726138209	5.31631049529259	5.7194626416962	5.41322336418244	5.83640124672155	5.58549307879664	5.27555689780097	5.18766408839315	5.53947232078688	5.15526152623439
COX6B1	9.93778052378037	9.76246370694175	9.79411386373615	9.8609241176409	9.75906558410423	9.67984390406834	9.74021328035785	9.72611652429517	9.94873138104231	9.74632060917665	9.7876120502683	9.53694872883007	9.83850613985449	9.21028083141188	9.20069826473157	9.92533880371571	9.47947616557569	9.60912121693982	9.59597024653971	9.95585649192433	9.34682684070748	9.55400528701085	9.47812061792105	9.72441392905388	9.25001575927014	8.90549743809515	8.4339140963835	9.61544900360061	9.28956846657005
ATP6AP2	9.01368168402356	8.82672969174562	8.96242510055144	8.72768867539423	8.60744424779423	8.62642132186321	8.68850242880155	8.6683858492816	8.92071282219074	8.8967672796919	9.01895264146608	8.82423310012244	7.15278254725707	6.09749657599769	7.31805199289867	8.01637009940963	6.85459089963678	7.9389060782895	7.02917053020218	6.48559232172244	4.56457562463978	6.38158399889723	6.95175740067363	7.50969749850307	6.70147688303673	7.77738296960417	7.2324343858692	7.03929836987096	6.29711886174247
CNN3	-0.163531250486111	0.735249183556106	-0.146940828410058	-0.224859246455191	-0.0677826193318001	1.49421841170682	2.52953917621431	2.72703994737551	0.290409733761769	2.50962564971189	-0.50059292636941	1.49840007440503	1.3917587528056	1.30557311260114	0.134361968095373	2.01730538085327	-1.10023816678191	-0.931589690808193	2.42225737425974	0.198106604226779	2.88791846755085	3.84794140765971	0.152008306765124	-0.327001689591064	0.842353448754818	1.82299814026992	1.42932458812179	0.735142373616259	0.200409979233879
TIA1	6.54126289544749	5.62881644584838	5.65045589757434	5.4701135116478	5.86065000998924	5.5171881018358	5.84676993450986	6.00062451534714	5.4701135116478	6.20420518414486	6.46842728758121	6.39555486246851	4.55576461266155	4.84527984950279	3.79301359459909	4.67267087278645	4.55980681821994	5.68998349503982	4.69873438189198	4.34736237892759	5.0086446546423	4.75341301312164	4.75781443551393	6.16002252222325	5.23373850136372	5.95850194321364	5.36471335414482	5.4701135116478	5.4701135116478
RHEB	7.97818292184656	7.62044843320236	7.85553216031031	7.43426953928762	7.13307136000054	7.92137809433171	7.60009330667071	7.9336259550851	7.43465059386468	7.41794573693315	7.99230401918088	8.18929142783389	6.92534357460678	6.64992012369722	6.77554483488965	7.13363179929774	6.86636576528746	7.35858733851347	6.64750592174922	6.3646237337115	6.95219966177075	6.73715638631422	6.77767093968592	6.67272052898632	6.88185007179379	7.07680671064588	6.15810455349324	6.56782265956003	7.12702683658971
NPEPPS	6.06860892312648	5.05735305195941	6.37998149638186	6.10252256053899	6.42414644754881	5.62720716365515	6.28232229317794	6.1954184682155	6.19628790448509	6.60556783274	6.58601005081729	6.08958011995581	6.30831682498655	5.63841604745739	4.6487568316385	5.9200513204628	6.15602283115469	6.3070309133727	5.77810344600686	6.7229205554942	5.17213420572191	5.45538331773961	5.43075497559783	5.99549920132675	5.79239347222857	5.28251684586517	5.43339138305225	6.39995340637088	6.05952623047098
BUB3	7.98909768850411	7.5777110105041	7.92893430428198	7.86983899923946	8.53734211128166	8.12755097684882	8.18314488667168	8.54977509301209	8.02482187596765	8.090063213401	8.3063784925923	8.07549165360466	6.95674111751346	7.02887378194401	6.4888498618435	7.62359292170959	7.21106818061066	7.93742349347489	6.64552790680972	6.65141936771734	5.8286907789313	6.71895365261522	6.30434369252516	7.37811798982739	6.48860442681562	7.19842970690212	6.34591904812808	7.50147902045006	7.12724828416024
RUVBL2	6.23834029405862	6.0646976909095	5.30061805357936	5.71421259693913	5.94042496535827	5.17069461322474	6.32161386158993	6.1164427661944	6.04022400550385	6.10606919952323	6.23352676150881	5.74755514439029	5.30253716024851	4.76127353352442	4.72804871424757	6.13901081632817	5.38067211050816	3.47046348222637	5.43038439995224	5.54335030319392	5.39710721635418	5.14538881719329	4.01418889919122	5.49671717183637	4.66631039768086	4.86996440016379	5.07085670901204	5.03273612349508	4.92240318508046
MAPKAPK2	6.28760219727794	7.31724016142435	6.42299346683994	6.61043418168851	6.47476813224255	6.38979041189459	6.7502427361	6.91097460963765	6.49894009731195	6.24254536833467	6.383169004072	6.38979041189459	6.30466090319675	6.54205753715239	6.71499046346466	6.55410209139893	6.11101149557701	6.28055851604347	6.71402178999554	6.35217024186666	6.38979041189459	5.96000414049907	6.03679422105913	6.73464866802898	5.95720534167923	6.18611509420017	6.16215713202036	6.22301368686125	6.51575276254101
SCRN1	5.72943520998994	6.05883426605704	5.87318306669245	5.18080324236903	6.744893651414	6.02093071915155	6.48921213909219	6.38440734685738	5.73530001365186	6.07006953562109	5.73038979028052	4.9844897956187	5.4412041438911	4.12524838898547	5.0677143308686	5.67835490297189	4.62226626493038	5.4412041438911	5.15821830852743	4.9157388289588	4.61131545262152	4.94935245370567	5.45178081599372	5.58139442074631	4.56831918916617	4.71579022919793	4.57835745500115	5.31795133942697	4.99324145000784
TALDO1	10.3283389576723	9.91748054701685	10.0527213039013	9.88329186452997	9.78525721501192	10.4798059491589	9.65566562798258	9.67343251570176	9.95916526797092	10.0397953023936	10.2033610158735	10.2648725791087	11.2963728381639	10.9595211696962	11.4437833341712	11.1949118695657	11.2691352925926	10.6645809004966	11.3374688427557	11.216808635951	10.8594566861667	10.6655274576209	11.2078481950182	10.989300420312	10.7351985234981	10.4655949855717	10.5382838482922	11.1745876664559	10.6857937510328
JUN	6.26029964156979	7.69746642361415	7.62545976940623	6.76993925184571	8.33102563446163	5.98198806489079	6.73315477856304	7.76803697041373	6.78857025190555	8.81706962956078	7.32866497027438	8.45421100252407	1.64988408658324	2.25263143118992	2.08321017594177	1.5207255753118	2.02910502735895	2.53323239958536	4.00315800345912	2.99453765017669	3.84655421874307	1.39724599202747	2.93160348280747	1.83729099705852	1.21468441991371	3.87523374031079	1.31561201924698	1.88657457721173	2.05974115562069
NQO1	4.23831705458573	3.55271926039066	4.38049668389735	3.63763297078091	4.14445420124176	3.50410961685055	0.868644123773921	3.7107609494448	4.3973026074287	0.857886837867804	3.95252912019206	3.8534641442593	3.91678883638518	4.09632729110821	3.91678883638518	4.58850417937279	3.81989285185284	3.28936046584998	3.81318512529035	4.22931343905815	3.9960095656106	4.21382119404807	4.10547879093303	3.97785976165597	4.34364191867437	2.31314722441884	4.55300105943469	3.14989213826138	4.4289160461689
GSTO1	9.68933647265447	9.68815296170209	9.44579249326987	9.40932632918015	9.17653485177233	9.16939544918437	9.16203185386785	9.26008163186117	8.79873849788923	9.46448074121141	9.35265444080835	9.51394578031545	8.39313200977911	8.4634272233385	8.54408594801264	8.6073634765587	8.2235588530719	8.58286274164735	7.78643936500874	8.13200263036442	7.42955284998711	7.9284834305971	8.03080555665542	8.20402647344382	7.80284642162858	7.56951861737101	6.84602739630187	8.06475499370305	8.17173269239754
SQSTM1	7.60403206296182	7.83037819452518	7.53509950567795	7.15144780432523	7.50188779909562	7.37689853127432	7.32337590770034	7.50750818398894	7.16442797703525	7.38146598873727	7.50746770336868	7.84806274732527	7.70601678042781	7.33906159558789	7.61041943078211	7.37689853127432	6.9833236437558	6.9942246084082	7.20771782228704	6.86535784754602	6.7983370735437	6.77280857942932	7.03630994673813	7.68944051557779	7.10600896997011	7.58133055795001	6.86288184767133	7.53396872650372	7.14602435229691
VBP1	7.91449220053393	7.3470424787552	7.10709903751776	7.10530863279258	7.82995120079102	7.60489557721693	7.60944657924774	7.9826572607291	7.37379862861218	7.85750489266291	7.91137073039062	7.39491478652387	6.17428039085595	5.19192729145356	5.08812681272651	6.24168612063244	5.30118093135848	6.2300258718055	4.907017889509	4.55502520457823	2.79851239411753	4.10634054800361	4.50337395918717	5.42679764838264	5.12565353773745	5.44216137017384	4.92505310418545	5.19435751674569	5.11647561065852
JUNB	6.97412539015856	7.83208818723368	8.01360998214441	6.89069541268071	8.59849105814999	7.32409390937244	8.32737416944595	8.668028988418	7.44044661731486	8.33963892235709	7.65897208334424	8.44053993273444	5.55648553319717	5.67350364964703	5.70088863906073	5.65695087293226	5.82840095208039	5.65679152106003	5.39868037419636	5.52235993344934	4.69923387286734	5.07385093228853	5.56148725255306	5.70237615410059	5.37908600642164	5.32318367869532	5.34787312980671	5.75949795360281	5.34684376627032
ITGA3	0.463562222745197	0.725297358724803	2.32151979276046	3.81708506748469	3.23361174346424	0.317132333583952	0.85926865541084	0.656549503561058	0.74058174643338	2.17783459412444	0.387983889285967	0.710734593286201	3.56560391563356	2.71293430520598	3.71623888942346	1.39812325905806	3.80395276739716	0.631624319495186	4.15716018609524	4.29368842312306	3.06352947628117	3.08630655554294	2.288326559532	1.01447485982882	2.96993215710881	3.26858386394639	3.57339627807131	2.62726807412699	2.02498148774205
MARS1	7.09165995248883	6.8144982838661	7.04477438562162	6.96610522709536	7.42898175646069	6.34856696950242	7.64545134726971	7.46070628942565	6.96853074623175	7.2253947426567	7.22110257545095	6.94898754322948	7.10247008570484	7.10793977113255	6.79308342844247	7.36539606956141	6.85476636973516	7.07060260624615	6.73585772611116	6.53403071760328	6.24209619342308	6.74772559356756	7.02999245866769	7.43935255374979	6.44944784292601	7.09544428680912	6.72414347454501	7.18191683515424	6.97894004847525
RRM1	5.58912088076128	5.09344454332458	5.6572181579567	5.25208584500545	6.08657907984163	4.83983989708933	5.73879044640175	5.47134803349286	5.6577373455684	5.53078914941494	6.1126312937473	5.51596236628171	5.09520901388727	5.55504427768721	5.05324553263633	5.2673211368002	3.49728682881864	5.51228786803741	5.2787011408576	5.14063512417107	4.21274663667205	5.37766461359358	4.96442611156337	5.25208584500545	4.34510205946935	5.25947035864457	4.50943203821098	5.02122110687165	4.51599674926964
DKC1	6.59303496515094	6.2763919507741	6.92417220551066	5.96685498934161	6.43985046038793	5.34543209409989	6.68921942036318	6.70401069727752	6.61008461566766	6.67643277298307	6.39972251075411	5.97615786256275	5.52426971065382	5.42864314174514	5.88930534555415	6.36211032965305	5.36142784304164	5.94002466058769	5.08456946121599	4.98509611918608	4.50169111919021	5.52105147982726	5.65896599429494	6.04639407806684	5.22280768034832	5.88930534555415	5.66229471775325	5.67614647083895	5.21010993946702
SUPT5H	6.40057383004572	6.57005886679013	6.11476107798286	5.28873371711377	5.89988721682541	6.15032400072444	6.49774863315015	6.42149144550523	6.06997977497236	6.17073167102542	5.89073123363924	6.18841027195501	5.82544393780584	6.16533423571142	5.53118710245724	5.7732211952686	5.39578177147003	5.52559568607521	6.29488503664548	5.47880349222191	6.14538553161472	5.35581299219405	5.95456317225581	5.89372048083072	6.1580369097678	6.62314812509898	6.37828996277584	6.05531287594911	5.69231486059394
PYGB	4.74331051670787	5.2148118573152	3.34030479263403	4.97209747130007	2.53156801501565	3.99271317089284	5.22548390742921	4.74307437712348	4.94563521111408	4.04819176305888	4.71099727577914	3.72605684995597	4.79900653317631	5.48508240349532	6.28839413803256	5.28042655425044	4.68115358414632	4.66452150668209	5.22749077264457	5.18776399425961	6.13854058187536	5.47555091590345	5.62706477455824	5.79836546905576	4.89297292861747	4.65080572266809	4.703497488447	4.8426812940299	5.38484282857631
QSOX1	4.96461230830385	5.29768259723222	6.13379606032685	4.78521178507568	4.84190807298126	5.07515368275205	6.26537096815981	5.15377194371569	4.72233270539074	5.70749772948488	5.69780909761196	5.945604187691	4.30191905156489	4.73032644018153	5.09255830438318	4.26415426150295	5.21056282514911	4.5716194861333	4.9583349206736	5.17662100818666	4.53696924755003	4.24922759057388	4.47138242484401	4.97655681107145	5.25871986698397	4.78766847998803	4.60707443895484	4.41936122869991	3.7031027262132
SUPT4H1	6.97518617556893	6.86473163362994	6.91553655213134	6.96146170695868	6.8776856012534	7.17226214158535	6.99739007037597	7.1132883359466	7.14803812352166	7.20685537528388	7.53203981871951	7.50407424583901	7.0621789236745	6.35301656173269	7.27108643709696	6.96146170695868	6.9219813659616	7.01521981452276	7.03217377829405	6.46450856770179	6.19602958052471	5.70582561311556	6.8241566607516	6.97317878569155	6.50983714682698	6.34457164633229	5.55273896936852	7.1412167108915	7.00742765878391
RCN2	5.53913816679171	5.37737753137192	5.6131891260473	3.46329343238786	6.11924109307833	4.94801738452245	5.71321936774265	5.78859066928466	5.75447494898977	5.39709834113269	6.34398285958709	6.0513657724534	3.37955301197191	1.443427359983	1.3925763286099	3.68691917152616	3.89489128282354	4.38653650818476	3.90963690104887	0.532909762851525	0.560078184624757	2.09574558005193	0.925587274394354	4.75486006116439	3.81916047045184	3.64089118091956	4.23382631268573	4.40612718217103	3.57955130264307
CTSC	8.36724209023771	7.85330415743893	8.45622445064441	7.73508903023065	8.66659213150996	7.87488579280864	8.04634424700008	8.44390217995049	8.26209264804387	8.43023541248221	8.2096667919175	8.14854355270304	7.19385121274922	6.23517884967623	7.74357377544198	7.48991378578509	6.8866996141356	7.46611230774237	6.09504978752583	7.04708014936603	5.36594610517356	6.41989555783823	6.83444287638592	7.85380305540637	6.38226611585995	6.96874745610686	6.11070512342108	6.63845755786799	6.39531406855185
KHDRBS1	7.34797056861189	7.57342838389552	8.02977656404065	7.53106885779682	7.6766320658842	7.82960495622777	8.2099029766061	7.43484042651714	7.97725208604137	7.75210587979628	7.91409474153215	7.57380680086139	7.41953945340018	7.2231074445703	6.69645610110749	7.32277964856084	7.11145456316166	7.26354077859957	6.87800535183224	6.70305702643135	5.84906213190099	7.37808964797812	6.96381099198479	7.03301618636363	6.97962049736419	7.58389188718885	7.0337208961191	7.59947067391586	6.99789294561129
PPIF	8.33550678846834	9.39229119123573	8.24978697719659	6.15852756017557	6.76630251103085	6.96184829281607	6.39192242239745	6.53706459075819	7.61555918707262	6.4915763589231	6.73279761343847	8.6340852554172	6.93132473693701	6.10919448709159	6.30315809150328	6.81308519773557	6.32599617984719	5.54146872867468	6.51535372512262	6.2455897442986	5.24743549944759	5.66611198036009	6.18710038985714	5.80471097231176	6.01662871775224	5.66220743446112	4.97270457043275	6.35983078583962	5.89845537449057
AHSA1	6.89909598813582	6.50296399900649	6.46538819027399	6.45011255811113	7.20940592212209	6.67106543368779	7.38848388457572	7.41429515651597	6.50551327257699	7.12805512832335	7.22526358964784	6.70127492558373	6.3440465714026	6.22760643413264	6.65477015829415	6.22017551743457	6.54998342582392	6.89300511851309	6.46272411273699	6.65477015829415	6.13048094053755	6.47129323365734	6.21823811891603	6.91939762505009	5.43731916405166	5.83486365000093	5.28576301668734	7.2077381047097	6.71333391062261
RPL41	12.4975778180674	12.271569827003	12.3579067857252	12.1207848762091	12.3957405931865	12.5215592744702	12.4244073571589	12.3455506286648	12.5254952636654	12.386842636912	12.1328459233585	12.200065395647	11.9318696798048	11.9370060281144	11.5505105513147	12.1849711330815	12.0301102544632	11.8557099452437	11.6404627366472	11.746093882648	12.243914564741	11.6024371291133	11.3832464370634	11.8737048801297	11.5964016129696	10.2318105269446	10.3113332549419	10.781563367838	11.5460055245767
PRCP	7.68875669516635	8.00463414235943	8.08299412918144	7.67136855121494	7.97329901068789	7.38916252973241	7.93097481890674	7.49389433618411	8.07642260795453	8.05570101503571	7.96825487784886	7.54699286797407	7.75306981125797	6.37219735860233	7.71430101498502	7.66461838346187	7.36418728106193	7.23978012286371	7.02090555925484	6.83704218182445	6.00208125478945	6.50008141838996	6.64611120892275	7.49433963561773	7.0359589783464	7.21277252673388	7.04937656948636	7.00287206388732	6.61283069082694
USP7	7.55665282353555	8.15463256567714	8.19522688773271	7.24377335894418	7.79484579030241	8.21821696132358	7.87298910978517	7.69967133339347	8.02501960794311	7.95317921206027	8.07911183901954	7.78803252557414	7.70768226157951	7.09854360791421	7.11731782853766	7.70338396342561	7.73490217567708	7.57259650193561	7.12821038552855	7.05910548781693	6.27394946505939	7.04226405034894	6.78257029093633	7.78771110346947	6.98598340922641	7.58680848677554	7.46968404105914	7.29943023881465	6.87186323002758
PPP1R11	8.65104992302759	8.28812881752697	7.52812187834401	8.0435246245204	8.29775619173006	7.90832693799039	8.42660170553811	8.62686281334773	8.3088434572181	8.31464721412704	8.02106124000525	8.0168237658738	8.61784930603805	8.59737067207579	8.16398480939417	8.67489790089927	7.74141170474019	8.48512021871863	8.74611451448336	8.63899155594234	7.82696762902518	7.81243274035642	8.44813000166405	8.05140582434163	7.7681632447258	8.20133827747588	7.32616609689851	8.94691921974747	8.22747352222064
NFKBIA	11.5039534208393	10.8906383488813	10.5790713887022	10.5546343209983	10.8326235302856	10.1824227572213	10.6564140184281	10.4618964577396	10.8038081860709	10.8668305363901	10.873728252175	11.457876359968	9.58817647492356	8.95051476430803	8.41487282169564	9.09287350058602	9.83794404029507	8.7060597857047	9.1323465201587	9.39859982467697	9.22344741795403	9.12554676751968	9.10106320453854	9.19860297158569	8.70446605719926	8.61255228848227	8.9824828254976	9.46224835681407	8.47522057538642
G3BP1	6.25902490929985	5.68957729108272	5.5200794973225	5.51806635580746	7.03728297051273	5.96312599876781	6.91245402916482	6.93247590444716	6.13381658897836	6.7158655112388	6.87345079983265	5.88687855592165	5.42384792343023	5.64252870185143	5.91806071190162	6.16400934265827	5.03172568161835	6.45392394037598	5.12887848923793	4.98721674081668	3.70452388642029	5.18304381160646	5.27873425862144	6.22242356342055	5.70553961501613	6.15841295139644	5.29407173878771	5.71553688733551	5.28259158702605
TGFBI	9.53953877913495	9.25578810286294	9.27662592415143	9.26614731943885	9.23659170092244	8.54572748709329	9.32931740597586	9.45609842775669	9.44359601184474	9.30610292877116	9.57766372679418	9.38809529352086	7.97245982837571	6.75310384586488	7.82125682869088	8.2376208275821	7.68673764195563	7.68444059204004	7.92149360562755	7.68818280593251	7.12664512454694	7.59034210163734	7.35796477425456	8.15715711781304	7.44868634033797	8.09321872996389	7.30653594774946	8.07640967614145	6.87632629201346
PFDN1	7.06623670851348	6.55303939071883	7.21586752004632	6.99022379498663	6.59485152753338	6.47944066360946	6.34681546510955	6.96629892793905	6.59552867128001	6.05354913582975	6.11966663183299	6.59726328101178	5.07313085781279	4.98518636364748	5.73601005402222	5.45444421466784	5.06709955478235	5.40766777103183	5.53189913220791	5.3481746670615	5.40150469325361	5.95544882613908	5.72101750353927	4.690906561757	4.56722564912836	5.20315556570497	4.94230126902221	5.78574391872773	5.68526743055679
IGFBP4	0.159691081798921	0.794080150964666	0.478420388103412	2.72004614792821	0.461728814931032	0.790721735131024	1.79512650663212	0.420322304933782	0.381472513386292	0.434697174280853	0.302439527380186	0.467055761483839	2.21432712240187	3.41130133888119	3.34750918029366	1.47977929358336	4.22172075261373	1.64723132621972	4.46022273238773	3.48101996996255	4.86741630306173	3.84991304479606	3.50108140212968	0.699282725752229	3.75498612182696	3.45863786095115	4.00034174618355	3.67712305323056	3.84166241884142
AAMP	6.23583909627365	5.5924104497277	6.02923965936631	6.56372821341185	5.55024615555272	5.84485022250209	6.39212276991993	5.85216273865578	6.43731542490384	6.03803949234586	6.08137069170167	5.23981462037294	5.7026434220893	5.63722119894105	5.8751306218969	5.31253305545191	5.84051869833504	5.42630834626331	6.0202155459033	5.95703926404212	5.83568210686933	6.16858355404258	5.94727332353066	5.97917073236736	6.05233710334254	6.21197935640076	5.86933503223181	6.32135843218681	5.96087478789731
TSN	7.13171921566444	6.50558938246509	6.87508044158251	5.87942694402616	6.98904951002093	6.71010890268091	6.84585965527004	6.99308421788923	6.72887004112186	6.80106217135521	7.05683072179856	6.91688549390948	5.76067772459488	5.02787774545515	5.01822146550764	6.34686506551854	5.08002934853169	5.77923439718376	5.05055301886789	5.19302583570172	4.01303143489818	4.8028442356884	5.03130367745344	5.72128250416016	5.334682904321	5.82590705691446	4.83380180221238	5.25659785039252	5.38844130603302
SRM	5.66201438989867	5.97874553745955	5.96535682698801	6.01333120392422	5.48425412232247	5.08682181014933	6.01590655934754	6.13081898800951	5.74461702896807	5.69902081061123	4.90511514750701	5.61284243301628	5.3396444198288	5.64679331110476	4.93910500873595	5.22946550119758	5.7721012275728	5.28923569499444	5.27894816647384	5.28745645685821	5.49338811382568	6.08124826759058	5.3847498635935	5.70367328867407	5.34121656196981	5.55056849465797	5.43588679270801	5.79206904142301	5.41095351664618
NCBP2	6.60108098928892	5.42864923658808	5.82959925326554	5.87047999798264	6.5211079566529	5.72769759065382	6.43450743562679	6.61183432013732	6.2569174210812	6.40102284938108	6.4034801462346	6.40074619628114	4.79087237772718	4.9712029307443	4.64415825150576	5.7911413536512	4.67757722452034	5.42864923658808	4.23756666625779	4.82756988335904	4.02822032776261	5.04975394112746	4.60946674451962	5.35304839740315	4.45245955726152	5.34309783143338	4.65146437062756	4.44488480637726	4.98681127281337
CBX1	6.88939184940486	6.47466869315391	6.10574741229846	6.15719445250997	6.79937916022367	6.00238694694201	6.60982801072423	6.69220007993832	6.37369040520761	7.25288099649177	6.90707634825116	6.42995661692149	6.04816487930354	5.11760255036923	6.1215025497302	6.36455719807668	5.54345140622533	6.10088297308098	5.49090069064392	5.31405099596937	4.75491931751389	5.58370013247074	5.038169138056	6.18861780576727	5.34160610348697	5.82230265997592	5.17418872247353	5.70906044815692	5.23493110545611
TOMM70	6.8182873638814	6.87428037501867	6.81671316515766	6.46606936680124	7.04848238371075	6.69086532050758	7.24583764880033	6.79538840203101	6.46298040102248	7.06955357698895	6.87379552783942	6.89199096913701	6.27884943179768	5.30733148613478	5.84158523407742	6.40078563691256	5.91659601225613	6.36518163440621	5.08492171205297	5.77692298240377	4.72321513073028	5.69104149000234	5.39731255932985	6.34523118873606	5.63707339308905	5.99802534999977	5.22124400773674	5.63161441842938	5.72874266781578
GRSF1	7.56443214592501	7.15437080266163	7.34681482209124	7.13029201993685	7.83641943548959	7.21058157674612	7.46701596783421	7.7398072365176	7.324303019162	7.44642692426722	7.61828452685796	7.41976530743274	5.43366063847185	5.79760393648192	5.81996433294472	6.04093140933905	5.65153237150681	6.52653811463023	5.79270282937995	4.8926910273427	4.57313060948412	5.53811390577785	5.0329439539059	6.05530585394306	5.38524452436489	5.88303095908711	4.81468050914746	5.83513050845607	5.64522105168457
UBE2N	8.34473188142663	8.20235510849463	8.5768362471068	7.99977186276332	8.65383978317253	8.0176547888684	8.26920128361446	8.47504755873219	8.2285915199418	8.62159932154386	8.35938458744004	8.3691353353823	7.18220051994955	7.20688303403719	7.08754654456119	7.68079670392428	6.35979352574257	7.42940967665518	7.02279586251975	6.77182283195211	5.58736147546186	6.81715054351654	6.47413015629035	7.77794228222235	7.1183598127461	7.54883746622317	6.6716203542708	7.06024272907376	7.25208395215422
APOD	0.638964100310185	2.03270909827573	2.31320479853273	2.97735111812342	1.44546102328444	2.98430532894315	0.673894097190706	3.02992297620225	3.22101382250217	2.5719240262849	2.43316075601777	1.78204804682142	3.660784725034	4.08938019879702	1.16186350564554	0.999794727890288	1.19320223573215	2.00600515786934	4.75180027230227	4.59588962664409	3.7536583267202	4.17255816978845	4.63691607027507	3.81425025650989	3.98153221870806	4.08726132901532	4.42050489477061	4.36716340239382	3.94158982786868
ARF5	7.11330899517704	7.04795608000517	7.48384299653078	6.84621832312896	6.4116002101088	7.05975397856199	6.66455997832422	6.84170672393264	6.96576854486137	6.5386981116201	6.73570864387782	6.89402205813625	7.17169969468084	7.19694508760227	7.0105362411775	7.15074828051835	7.09130256754503	7.02370829464324	6.76177987192005	6.93977136085831	7.07174515160465	7.16043466343464	6.79071827031409	6.8248049868766	6.56280838027022	6.66395280464931	6.78742687926969	6.89671988082721	6.8260125435151
ATP6V1F	9.39592256799055	9.27544096630008	9.42836894367486	8.9149207015093	8.81340222994672	8.48311690888463	8.93859840167688	9.01714356906744	9.24610029528052	9.04677213094264	8.87116740539044	9.38189795299663	8.56042436235826	8.75091875040869	8.78026098445404	9.00228043409986	8.62877507303223	8.70577675654877	8.41411249177925	8.09442033400297	8.81340222994672	8.6706202522693	8.63263445658319	8.59614178755398	8.28618678804338	8.23583526053941	7.80190209072396	8.83311822879407	8.74514994123041
RPA1	7.49007450738368	6.85756596878576	6.81019038914412	6.9508746601608	7.26638037826613	8.32403427524047	7.16446015009459	7.4507668368193	7.21565421643761	7.24878917398667	7.16303281407645	6.82242804906039	6.54815786835231	5.98228633113316	6.4513956914845	7.05103372440694	6.16665468969595	7.47956471232026	5.82714462364039	5.85045991701455	5.16925879782989	5.94008515913995	5.35568672319395	7.50395283906433	6.49433594577661	6.92366751886952	6.64487461861746	6.50861663321105	6.35592122139655
ZFP36	8.67146506720319	8.62918952421993	9.14006841508191	8.92171239647633	9.84535435187214	8.23415328220875	9.40001472971758	9.57454415109833	8.58993056772155	9.93999694449048	9.11015882822229	9.60793552515545	7.82395500536411	7.05021831908671	8.47981236968555	7.78161139406356	7.77160231273037	6.52859856447122	8.24926301321129	7.82883882622878	7.13915399324138	7.54177283906079	7.67386570373625	7.77697670204318	7.9313476084053	8.42235560917327	8.36834453898636	8.18535427047068	7.66974418557755
PSMA3	8.03254642606506	7.32323374088252	7.46073938375989	6.97701424471288	7.86250455322859	7.02033072435848	7.11949943828133	7.59637232408695	7.28305619259222	7.77608218739438	7.73320708033814	7.61656144798943	5.66942669516136	4.28622125667917	5.50499905521783	5.71368900987638	5.32577981992589	5.79887351745259	4.54499083861507	4.69801225942734	3.86560630724792	4.64215417049624	4.70653304545341	5.19504828861011	4.61415139524464	5.12382189044714	3.31026890025416	4.54260312948011	5.11591580453718
CTNNB1	4.78779790982465	6.06433012116506	5.66542890063827	5.50251920422032	6.09334930484262	5.49098604804877	5.90614350484431	6.07122357343355	6.27506744990664	6.34395041589089	6.62707027718598	6.0129127765532	5.4220793903906	4.4078585022445	5.54248084399341	5.72351384380754	5.45184859604805	4.86071462966785	5.22650998855636	4.4702475837813	4.10117351681299	4.03258799081116	4.40765004057503	5.70235325177508	5.07203007041221	5.58601099082526	5.45184859604805	4.71488591169618	4.03148736442545
UBL3	6.99697830597013	7.35560044238622	6.81417007780399	6.54974518041331	7.18755106639809	6.90623838077442	6.29062780899187	6.98312880365906	7.32856851595922	7.1998352477505	7.07755652326488	7.22172978138605	5.75245699536497	4.96864524105041	5.58945508392441	6.54324683257432	5.71031604378955	6.59947830606275	4.92665890674454	4.00869435228436	4.52842928459477	4.96713968377611	4.05820403715523	6.16156518035952	5.39979203487859	5.60114671234392	5.28155562467457	4.49958198506184	5.34204814961676
DUSP3	6.7196975886893	6.31233358584094	6.91656546963743	5.44786361597921	6.66723050645672	6.00602722028539	6.85413694887013	6.6077555351176	6.51966729478481	6.58523106601466	6.93456083620939	6.8694178398872	6.36000742089422	6.00605637335435	6.04061308019648	6.38696724323196	5.73388645193549	5.90735097438689	5.17536397130978	5.77093143679861	6.03552247117443	5.87107245793505	5.54345091111112	5.88178365669915	5.62699044277082	5.65696947237426	5.27867261434935	6.41160537031771	5.86205617252817
FHL1	7.04823522618993	6.71274995722064	6.30721515807887	5.62842726062598	6.14675700287508	7.33904088910493	5.37635301988714	6.36055822950946	5.25103760885681	6.14255509747042	5.82057740445693	8.03471692103357	5.68445532368636	5.12305310217731	5.04382012596199	5.41090678411742	5.68071470723503	5.1501829194618	4.57175108153827	4.1762463511369	4.61672187697877	4.75834282556543	4.99477762485064	4.34766675541706	6.6161829779553	6.25986408351447	5.77147954928146	5.75694049026269	5.34118606762635
ZNHIT1	7.28764408733853	6.6590440866568	7.19316908427801	6.50859497817156	6.51332804898553	6.89933821293768	6.95345563042751	6.82182150867434	7.04175165146612	6.93201691849138	6.94970732354298	7.01615277128968	5.98094835707033	5.22293528946165	5.33101325926308	6.08283095998558	5.83646183236339	5.84662717117231	5.87579657525334	5.6947589666074	5.43553900125445	5.40298729938247	5.30717968543379	5.63289682597237	5.38611273174044	4.06669355863547	4.56847468016369	5.75902736848906	5.91075592631909
SAR1A	5.87546556079511	6.60385320764907	7.06458002950806	6.03316782799641	6.79006229576278	5.72337063901433	6.85598699372887	7.24306572710405	6.33517947091148	6.93545229380501	6.79019328716798	6.64639643424529	6.18658915437717	4.07041590379082	6.29308060752616	6.83170186084446	5.78331820928539	6.50685694752606	6.07325561306232	5.88970216009927	4.16407897576062	5.86978829578776	5.48996267783949	6.39410706127213	6.12954925566846	5.95088506287212	5.82493687747701	5.18474629948008	5.52843174562485
TRIP12	7.47535821371308	7.43612333033837	7.54889097274721	7.02028496007321	7.95967365858878	8.88742878409707	7.44646040389393	8.00849870802973	7.74576342970266	7.86674599292489	7.77775818620541	7.18565994746419	7.11041251474998	5.96260342305734	7.40990427012962	7.32517139750169	6.80758358869514	7.33329078624877	6.84291334845911	6.5639357046816	5.19052110451777	5.85787068968004	6.00080584458307	7.2839758180504	7.06036330149168	7.56098450105495	7.34292100886479	6.501455289547	6.50186988288339
LAMP1	10.02154359938	10.3802230560134	10.0591340524581	10.2039951219918	10.0848069375722	9.45272974169858	10.1685782066159	10.1165365213396	10.0681710673121	10.2011396484496	10.1163369043557	9.97768308915078	9.17803878617903	9.49088895702649	9.49478239868873	9.64160158445134	9.28749699067648	9.15007419172181	9.3616866440535	10.0413153743374	8.71247972334277	9.29930872316976	9.14283701971638	9.84011418691613	8.85446534819858	8.83052261852357	8.98476661859687	9.0008236439204	8.72784836822924
MCM3	5.77317490250243	4.86651382774094	5.77947677990382	5.52330968288131	6.22933021228162	5.08937945284432	5.72091963359412	6.13133024274169	5.46972391362928	5.66422922580905	5.89237507594524	5.32283396167565	4.97412007137576	5.45638028276599	5.85143658190045	5.22964261853994	5.38600298027048	5.45527738314139	5.46453440839928	5.43147086161836	5.52330968288131	5.76629427109293	5.52330968288131	5.1158021399002	5.44947404395147	5.53946825791422	5.1305862878716	5.05325242109607	5.86052672741747
RAE1	7.42140210830568	7.09374289323488	7.62073499600553	7.2633489984449	7.14239689654952	7.01086288923411	7.42045008534325	7.39978421802003	7.46058697259897	7.30470240738226	7.38618050720183	7.27815556999025	7.19627781698373	6.94125972798888	7.09374289323488	7.54798388277849	7.20288071466857	7.15667549484387	6.29616418133119	6.44200325564663	6.21762991334067	6.8143442571987	6.83501042035369	7.09374289323488	6.66010610136195	6.7218069654102	6.10696342851943	6.98287309675399	6.71564352751537
CLIC4	6.72688236595516	5.76045176058049	6.76480463743358	4.99541316299061	5.43682542342864	6.51733632774768	5.23548620852275	5.43094805235725	5.72306178929903	6.31573200776801	6.85914372886947	6.31188874493073	3.35876755357689	3.02339976890152	5.15129706343241	3.94057468068441	3.15132627749092	4.77917267656226	3.29843245433766	0.22310286903899	2.74617297205991	3.67143151402902	2.90646551920393	4.00058381147624	3.73976093609141	3.91160664887975	1.98363512751506	3.8718868603089	3.92825172554929
CLSTN1	6.99564468182574	7.32763019214083	7.16717843995341	6.83175289255606	6.78234047560827	5.82922022108286	7.55993933227399	7.06859186935328	6.68288823128776	6.89834864872403	6.54526879900209	6.40186404250911	5.98756516759213	5.9743810853435	5.63106230168423	5.87834076550166	5.18973025980602	5.39238112270491	5.6454941697808	6.09902760063431	5.44861937272133	5.53537313484072	5.9743810853435	6.29441511989037	4.91082912744473	5.32928604411325	5.10090777267979	5.80587674930819	5.89743350873565
SORD	4.66675042246471	4.30214775306408	4.76524049603151	3.97213642394769	3.83168324917512	4.45269878819287	4.99192146172311	4.10497069493193	4.38570977300498	4.51464461521572	4.57937143024601	4.43203240422106	4.70612314433865	4.08748589730306	3.51604841831353	4.52825553048176	3.70075398329729	4.87556578858522	4.26440846856365	4.90931896869155	4.38344175840202	4.68303652114298	4.68149264818244	5.58555262902243	4.43599201186948	4.34800983099784	4.42353532588514	4.31456272862006	4.19555942238235
FSCN1	1.34212160988279	3.69468961651989	1.14235133626718	1.11401174846791	1.63974668258778	1.42270289122313	1.96444919737633	1.76548269896404	1.65434038399849	1.59166857071292	0.680978747459043	1.515549550733	4.61459903166897	4.41702993303157	2.590765532103	3.543412347073	3.4902260338035	1.68254329344964	3.13136473031583	4.17305745627299	4.05058446192776	4.82007720727274	1.46120003414214	1.69901718196318	4.22721498572111	4.42816941486876	4.41663839705693	3.77501222136743	4.09686146966281
ID2	9.92186517653278	9.97681130532238	9.99099718540529	10.0189335341118	10.0269565093153	10.1816121814994	10.0781695417404	9.83306397371397	10.3503053667093	9.89017918374824	10.1132678336518	10.1888162096485	8.85164458537635	8.66329381440661	7.7226625833842	8.73967263161277	8.73370853782177	9.04130484652087	8.07635625251515	8.19730048111842	7.5298684242023	8.00143773388039	7.96480189126692	9.36261271365273	7.60089291752058	8.32376707676653	8.07752597365622	9.28474039786385	8.1737971937236
GOLGA4	6.21501670903692	6.42633320996792	6.56048854329482	5.43274810881897	6.56683621880798	6.21009670922781	6.28306569705266	6.54331078234498	6.31932942847248	6.2100673816943	6.60313174472335	5.89290041948529	4.33100068924617	4.20600712167755	4.8941998055337	5.45161316270637	4.93890700655405	5.47568790030044	4.04607726688669	5.04575889744633	4.53275205812658	4.54075306089682	4.74039470946268	4.97091193888501	4.85661218974771	4.82534129259373	4.08282717146842	3.9702424203791	4.46191116246451
UQCRQ	7.95646941945979	7.81492278145165	7.65842173570716	7.6150811857909	7.94332515062851	7.22017557246656	7.48623040383176	7.71074579061291	7.92587256560054	7.65245827520544	7.74035253399376	7.56059587010819	6.14701982311566	5.34505792536552	4.38672581759896	6.22419900932892	5.71413150508189	5.83219246084387	4.88968296195714	5.03199556724847	3.81520192855624	4.28196689910546	4.09969128539336	5.70968297668282	4.14066357558986	3.85000939941316	3.5146418323532	4.32193422407256	4.93881441433094
SAMM50	6.69964325903202	5.87843209115954	6.4109437737663	5.56203756724176	6.42560159546517	6.21245045602262	6.80027872050686	6.8386697429868	6.2372714367791	6.11165214070142	6.68614266642143	5.90705670768269	6.03586519512287	5.87832715181078	4.92198469092802	6.40685072031958	5.70722008441838	6.19947930606639	5.11615907412604	4.94339219534904	5.55920460230616	6.04420419505598	5.60795215717044	6.25804887568144	5.25896504354019	5.56199141395435	5.43234251788461	5.88124081960836	5.88480031007029
ETF1	6.74058625674937	7.53588922897701	7.47447295461046	5.85155973312693	6.62011900116503	7.101356523868	6.49626179518286	6.29358585438974	6.93122774638103	7.11093406992702	7.0250592917231	7.36484962230296	5.754172699998	5.15457146935647	5.87896251369014	6.30032470613745	5.51667838007661	5.89815314256755	5.98373048061729	5.1899923817003	4.20530006515642	5.26491904809271	5.54208349597462	5.64238748801703	5.20635276844692	5.53458980098079	5.19282399580604	5.28894337951586	5.21040434129851
SNW1	7.29237050615748	7.11617339392516	7.86066570268739	6.8172231120778	6.7339014999984	7.02563054572556	7.14491621040126	7.12525145710428	6.87494038510861	7.19617948013892	7.55213536844831	7.42857423980652	6.52925972454554	6.20742355576773	6.2623220241419	6.78348695030088	6.74299258664059	6.35441322149274	6.38908099518533	6.98302776800507	5.81288339181009	5.91102534923925	6.50901535643854	6.75893403178755	5.82519450853763	6.39802699194055	5.46928531772842	6.2395616094209	5.85279173450323
GLB1	7.76418128498417	7.10237382715046	6.90453954797874	7.13900305842991	7.38552032550195	7.0355926757954	7.61993501206295	7.27356208707682	7.30152142563433	7.69637011969103	7.40029744090817	7.33380144575467	7.02187333114746	6.47599293992646	7.06344817550737	6.94165814932127	6.87014929290361	6.90474961827374	6.64585974609362	6.37246671674648	6.21457004278033	6.59982757954033	7.05301641381392	6.85149712869423	6.50218708474446	6.83997366979587	6.64814367610715	6.95480689642245	6.5210985360475
NME1	7.20147068902152	6.46286239523276	7.65642446148084	5.98649205015771	6.64064980657645	6.56311536470578	6.7913149688455	6.51590469269611	6.88840194224521	6.77831156422581	6.4328845110754	6.50397080560597	5.43115540934673	5.70290304641494	5.24454803910576	5.53174519552388	5.20609171172803	5.280559128429	5.35424221265029	5.39498938172814	5.19342758708145	5.8122070663549	5.31211193698327	4.70575450248203	4.78226955052565	5.1937240730327	4.74319426690238	5.32820687725645	5.43606067530707
PODXL	0.391931967857173	3.65705903720732	2.89507056155275	3.3711595242844	2.15193307370323	3.78511421270593	3.72359345707624	0.555575047042195	0.374940571526967	0.162534055394023	1.45145255316069	3.0202831469054	2.2915429267902	0.672452206759059	0.419052783052121	0.746190731486965	1.76516953744262	3.21625038949846	3.37551615872718	3.01099685856943	2.98150047465703	3.7135723366241	2.97338397213758	2.70687054259714	3.28315544262255	0.961478703784177	2.60430690309321	3.66706093747178	2.81862863896408
FAT1	0.624213268945043	-0.292367916450222	-0.243101518972235	2.03635525860192	-1.44332352865065	0.691476136864679	-0.843317770444783	-0.0755356120276051	2.96901832377057	-0.629125979710181	-0.764677520082246	-0.331383050480782	1.9695088465665	-0.16462736413461	1.82604134228393	-0.999521117935645	2.17298184634952	-0.548347141503781	-0.0207794376359502	0.921336422488965	1.86227593974259	2.71063907805935	-0.0468227590527683	3.09652648601596	0.205893436997722	1.50902787267356	1.95063496558698	2.54082721431796	1.61137410010894
TMX4	7.00612231169594	7.32837513922357	7.45317308082492	6.80231605806964	7.67500829266088	7.39711606955421	7.33736239838159	6.97061026785302	7.21858983057831	7.12469019133155	7.7372289722367	7.62458807870159	8.01809369834304	7.28166034785312	6.90354198733301	7.69650506090788	8.2740384282078	7.96849531404127	8.18465559388591	6.54710019707603	6.53310770356731	6.71034862187048	7.42533242197851	7.97493551955078	7.51526710012201	7.47691268870898	7.63469268253247	7.59740704506213	7.66366407047224
SEC23B	6.65799680212379	5.45977045833674	6.19626577222557	6.07483199306358	6.85964824176477	5.50436783110325	5.8911761694042	6.3117075265528	6.3698477974961	7.0026985797936	6.77302902990475	6.22864762568845	5.46191476318407	5.09258078878966	5.39089550459747	5.90337920318692	5.11485313290447	6.18491450512807	5.40013259066445	4.57577391119696	5.00388734261512	4.84014862658498	5.0015674054223	5.5235276476629	5.46674863997756	5.43642818758973	5.09702214706326	5.73916558083426	5.56041794520424
DDX39A	7.80743324388194	7.54155035685942	7.65459930178566	6.96514254691013	7.32708098625081	6.4981118670438	6.80742924111389	7.27402802133478	6.91415998200815	7.67934564714138	7.2090657131182	7.63260693856193	6.24318688892589	6.08875009622711	5.894021742983	6.41370988338664	5.89103050462133	6.5058922225437	5.64960236510543	5.58758121287119	5.30378871140712	5.81695208350794	5.51569732792508	6.3205307223535	5.63964090458555	5.87892281592747	5.46236133829483	6.35230809893207	6.24047495238097
IRAK1	7.99967325013762	8.42527243127689	8.12976201860062	8.11352561055573	7.77139072415744	7.11977085091015	8.17174636491606	7.80533258814342	8.1728202491247	7.79346610128747	7.62300313501662	7.65802203572676	6.70976193188727	7.15912498128187	7.06445097671047	7.44444824821791	7.02559526305464	7.13806374091028	6.5791873721872	6.77592507982147	5.68245123797304	6.72151145722781	6.78995707742274	7.25539095783058	6.18636233949947	6.63265826555422	5.66935135811237	7.20419340371111	6.55769468154216
TXNL1	8.28912112654501	7.88471251630532	7.8993011046693	7.4980709000597	8.10241649826842	8.06156455624697	7.90855268608161	8.10362987062348	8.05346170413149	8.44967653241655	8.1711594779555	8.02826818741165	7.475907501671	6.30691426615835	7.37442092101771	7.95950815918485	7.45392894326416	7.57323855122628	7.05313954567533	6.57741205480238	5.69570256193217	6.88262695883736	6.57917096246061	7.74465392107304	6.90713343912268	7.23436601981615	6.43726100612509	7.14983550979871	7.10384854877138
SMC1A	7.22818284830749	5.22418436735436	6.56981223182726	6.10517562971746	6.74237606809387	6.84849294537623	6.45606247439138	7.27430253294071	6.05913322789778	7.2168272683982	7.41960764321684	6.44150131946352	5.74509570887823	5.34799959831096	5.64984876078595	5.94338876267592	4.60193819480312	6.12332717552269	4.734351223428	4.62043014202647	3.39013051630856	4.5636465387679	5.10965990906808	5.01250723912792	5.08018178121881	5.597335776744	5.050668504247	5.74509570887823	5.21995658939202
ANXA2	10.791824986399	11.0284403653513	11.1326268837938	10.7291739463051	10.9268559579061	10.6833525772691	10.9019490986218	10.800823703588	10.956887109666	10.8830777975567	11.0195760318477	10.6462724048791	10.2045686513663	10.760558780618	10.5420390918583	10.5867163607665	10.2166820303603	10.5798485206205	10.5992927907503	10.8550227603038	10.015230075956	10.3286335019631	10.8234568368193	10.7201672088294	8.86897045277938	9.91855347435792	9.01675600793042	10.4286533960136	9.76756583102608
NISCH	7.74331438006591	7.41940168230768	7.73281652419113	7.78840953522529	7.48745648550532	7.11281480270296	7.99276861364753	7.80851679483712	7.65116968624513	7.67923702504251	7.20677469771346	7.15028030519078	7.28605543967156	6.85999226304202	7.06018279536613	7.64404689253247	7.22530661733282	6.03741243235901	6.81877900943227	6.9777571734636	7.35904994679046	7.09537292263415	6.76094477201628	7.65374155215995	6.65419466392057	7.08966378964148	7.1063368752254	7.13665110920998	6.76202479233105
EIF3H	9.96426292686358	9.98887985226534	10.2300497548257	9.56573699010713	9.8761584133189	9.44732059658369	9.70972219722176	9.85256619995753	10.3459969152424	10.3033447328535	9.68959216501434	9.73818413279303	8.35837937762581	7.54301112758828	8.02141170058343	9.14077848781948	8.3622383668567	8.38656304187469	7.49056276534237	8.65589453310112	7.82714021561088	8.24032561948068	7.36539992117571	9.0586005439911	7.49706353068019	8.21067945058565	7.60217807268501	8.40334497277632	7.86856677916754
ZC3H15	8.58627555358135	8.26816486486619	8.46324646399185	7.48079740222338	8.12497842726527	8.07363067601392	8.24327690118978	8.24926943268728	8.3194174749518	8.26729951397286	8.42921466315387	8.75015647044452	6.35422724632461	4.96709265329824	5.60965958606121	6.25057138206789	5.73407065952309	6.61017474776478	5.59428808270092	6.37349700752269	4.9814264310077	5.48059080071413	5.16441365068023	5.97014144849082	5.26782106707722	5.74932283453825	5.36501136752885	5.61050617631366	5.73257020211117
PPP4R1	6.98890819326324	6.61251766911542	6.9354758841922	6.21090510825406	7.03048384280851	6.43588700695804	7.0712637668223	6.84775738834876	6.94198158805109	6.89507767300546	7.52947236841364	7.17168362175274	7.4280879092134	6.55626408996446	7.14882319781221	7.80171552316119	7.39219121360304	7.67810031316302	7.60614332701039	7.16510018622881	4.56796810150046	5.88835633573627	6.76001252276124	6.83303790802475	6.87759106778735	7.01966749377797	6.90562116914087	6.6666790960246	6.40316185518018
KRT18	4.49525823065056	1.67069473293022	3.10213739987062	2.13171146542571	4.46561465669085	1.16049712985949	0.999445192874567	1.11339397142112	1.27665058345698	1.9293153334946	1.0620953432837	1.57573245213419	3.82425834531327	4.40714613144349	1.69803946874182	2.55489713911354	4.39124692711777	4.00252188466188	4.85741014900593	3.54809639433107	5.45123105939163	1.39763706358049	4.1243643208451	1.9536767783812	4.36941114632706	2.43532532464007	3.90077814153026	4.2662256162122	2.26725065750668
COX7A2	9.37663107174386	9.34656287041868	9.38523540444784	9.09649668551506	9.15971344757599	9.42480653106373	9.26497206042657	9.30883318345798	9.48402002274996	9.36986673013616	9.45867602511425	9.42900371769213	8.35143355025112	7.11967996534864	6.4060672791919	8.34644071241223	7.8226594774705	7.46559946134367	7.11035565488137	7.19421020700972	6.59539552868373	6.04338126000188	6.70328955521699	6.94045611507325	6.53126933792305	6.07672865957026	5.33067981295098	6.81188486881988	7.1495600461787
INPPL1	5.41778257383924	5.33001701813949	5.49408689334798	5.76443589769945	4.37811882329464	4.67024858623711	5.76157140020654	4.45994343914985	5.6011334767001	5.89022673929596	5.38155468260981	4.89059905358554	4.99261993898526	4.45197343233157	4.18965790376148	5.4304279088795	4.46745517682185	5.01757016630164	5.16224832011338	5.0993120635816	4.70575058105798	4.92945382934809	4.62127167210019	5.21669317534557	3.74628670716181	3.74230217779471	4.14844511053962	4.83061190724652	4.74737075274036
OAT	8.07123178109069	7.39785889083517	8.01334104852555	7.04099661630807	7.69596068025125	8.16313788036956	7.41005846630833	7.82461522166975	8.04657277887973	7.98929311787377	8.44432445939577	8.63167058822708	6.31327086614719	5.38420013270556	5.79067131743243	6.16182924530273	5.81332713464379	6.80219359226275	5.51383680092353	5.46207161169453	4.82217878423939	5.20079285349609	5.80146581446436	6.20519048902254	5.75998323805785	6.12586875242122	5.56052000018029	5.7680211008641	5.69414987914745
PHB2	9.23655186333546	9.15692726703324	9.20367594935444	8.94508881735294	9.07138981419822	8.93336741726177	9.1839369952055	9.31086755867732	9.37332420582204	8.8027234641578	8.7280547817379	9.17841836300235	9.06443829053731	8.7792936213569	8.70447951296872	9.51193282304342	9.15330864709604	9.02238429690666	8.66288213384755	9.15729674255867	8.38782360312302	8.99475582779221	8.62810309422581	9.0152937612716	8.3296544978654	8.71545060289608	7.97274018524487	9.05079212351261	8.81691246514061
PPP1R12A	7.06205152336036	6.86532449341566	7.28769760258475	6.90675783611858	7.8485241366579	6.45997856919347	7.65841092378983	7.25650056116371	6.86532449341566	7.73389768655752	7.56522883568534	6.758478794075	7.35608188240431	6.68564139200571	6.59526099273015	7.31010787967985	6.97764353149923	7.38097083393013	6.82783909732142	6.05762395149836	4.94055247665429	6.21593374532831	6.16067997193313	7.60858379788789	5.98548685303762	6.17867717495861	6.32810215644195	6.70148219130211	6.14929304517177
CNN2	7.23058366367889	7.25783571689917	6.87415710803604	7.16641070110821	7.32424345562502	7.18261625680997	7.65103933264001	7.06020627381261	7.55849810412062	6.6482762804327	6.89706072025231	7.15682571248318	7.77697147881625	7.95556852638174	8.19821506641289	7.68930544951465	7.91322690352585	7.30793138950242	8.17165669844409	7.91930126048466	8.00196033178148	7.80148634586602	7.59075628846401	7.9206364591776	7.37828800912745	7.96773222069605	7.66555629568164	7.66744279970679	7.4857275571489
PWP1	7.58262695888808	6.99498180485418	7.21501512056445	7.24098034845607	7.529902926623	6.78706245930785	7.10765963882703	7.5492486830545	7.1284720232273	7.56234492408469	7.19216293413579	7.26801352208992	6.49586043443091	6.33765062729027	5.81531421054731	6.67653694083978	6.57368709542155	7.18091557767016	5.7104132158393	6.42371439919285	5.52625134330508	6.4515534610516	5.84896143737807	6.41034712060689	5.59006359325129	6.57216920924431	5.61337076593537	6.92102138487914	6.02802647379199
ICMT	5.43741964860539	5.24832700238156	3.70785999682529	5.23325341738965	5.52507476466092	4.94022296625351	5.53252043687876	5.38948081869829	5.19326453606792	5.76483562182815	5.61211820518769	5.15480334436876	4.94467700097477	4.87789087207037	5.7858112732029	2.5308291793306	4.56060446988449	5.39760558550753	5.53603121608526	2.73963232508718	4.51402438201931	4.52171024621226	5.14712581137603	4.66058739179314	4.81933018641286	5.14405719325888	5.02336577929742	5.32590175538325	5.03938329916226
ALDH9A1	6.90193008739726	6.35456265625122	6.70145491133384	6.55550987180924	6.73192690304483	6.04416528077576	6.99228187651658	6.79906171261912	6.09201753484681	6.88479402718927	6.72164287439021	6.41277394505551	6.56426884106885	6.12880721186847	6.17252730720367	6.40352725150789	6.57804105197597	6.90770438780494	6.43845357301142	6.2099678156324	5.32476385524464	6.39382526422348	6.10505940129654	6.98425042565464	6.18423295113088	6.45375995606169	5.85374267971725	6.77806954929356	6.07806223021156
AP1G2	5.70121885818503	5.52769567127639	5.0236771031287	5.46951839398411	5.57513130227977	4.41107411906746	6.14364642948404	5.55662810836267	5.7036636124032	6.08352105330456	4.95789699367944	4.8785064658618	4.55840480926311	4.42828837729389	3.99375007242968	4.96283831386335	4.98280171559553	4.28288986191576	3.71425605317661	4.93452308076822	4.38049570080102	4.76485073931953	4.69978958078296	4.95340943035457	4.16143232728393	3.96714362188838	4.55547378894763	4.46586839247002	4.28568740304714
RUVBL1	5.37282587993616	3.72551963423953	1.81707757459586	5.03946945005395	5.65015953592289	4.99390996677592	4.97794510792854	5.13294245241761	5.0288740501113	5.61559890283681	4.88068127726893	4.33289215128862	4.93571307773441	5.04815930333378	4.74458810149171	5.04082111463692	5.11865568175673	5.34584310550557	4.36984083793116	4.73191888199965	4.44826718139186	5.2714214240491	5.12622402168861	4.98922879778364	4.34461941912894	4.61562591073304	4.55092598756289	5.07125713996608	4.978580549875
PRDX3	7.32928861677268	7.00500145191404	7.79650763345711	7.649638826558	7.39119831367249	7.23768047937434	7.20910172219824	7.69628628631831	7.75427414196345	7.74386877797196	7.92713374540615	7.76713299532899	6.2706734103304	6.43913102626794	6.85307802659281	6.98017406140668	6.21835362703998	7.38226471092707	6.15452277332009	6.27359647955859	4.89198352081776	5.84609326766368	5.96378895071004	6.92688210828489	6.86315055907889	6.90480811965867	5.84633643821809	6.60515070436493	6.17571854466465
NBL1	0.646562048235455	1.30084246094385	0.981217027990378	1.81609051729486	0.685485230906113	0.831370190937639	0.85453235095458	0.993400309297343	1.18326030850109	0.548886638006256	0.430417815359735	1.21766611090245	1.126617081952	3.59457940476213	1.41435085722026	1.3569963802442	1.26577085862162	0.987351637045174	1.28307316025737	4.88897397740319	3.14769271418943	2.84876813817011	2.92019282032247	1.90091026967972	1.17772465321716	1.26169842603006	1.60887352413294	1.23837431591824	1.33029427981279
SND1	6.73856744538178	6.92551575572268	6.85440538521242	7.05890652855028	7.02011253319812	6.9156829829231	7.15717715680551	6.96030755748349	6.57874504126229	6.3643103640497	6.50424346445375	6.21852193461866	6.20521463281046	6.5519112323827	6.51040290941852	6.74966693675298	5.97776776968579	6.47822214144617	6.15855282536999	5.92334133921948	5.62273766978785	6.2972258849706	6.63388677741946	4.44675371872935	6.14325002036139	5.99496608891678	5.78165557582461	6.44537583133571	6.4027983652109
DARS1	7.22137444939459	6.87189908910118	6.8717487914772	6.45303177533123	6.59712004988334	6.8161086595401	7.06788889755049	7.06585711514108	6.89921661345735	7.08355070222479	6.97147648985871	6.96129695905915	6.20919405905839	5.66680600401248	5.6283722141304	6.33518785744552	6.07780411263518	6.63447328350316	5.54246153806656	5.4315402568863	5.00244041945999	6.13168663826735	5.79578243730247	6.39096203881405	5.40164301587063	6.1703841416349	5.76792200268339	6.25109217426203	6.03141503282197
INSIG1	7.12863357811632	7.6735220469631	7.41556696903858	5.98041474029677	6.5679847224393	6.52292194701404	6.6982821783026	7.07711590530061	6.30637214774849	6.69429761244113	7.09611008287027	6.31726288811516	5.44639844385162	4.20466584540882	5.24591329928357	5.37252476747647	4.52536203311116	4.88533817421795	5.58709434977095	4.45825766509924	2.88231680407332	4.23528844732309	5.04004651197545	5.44639844385162	4.69858697469622	4.61066670565456	4.34234093738274	4.27523795068863	4.57423037114776
RRAGA	7.0106471992296	6.76433763108033	6.548543851671	6.37181736455372	7.2123638025159	7.18840134366621	7.01124380987059	6.86144578445937	6.44060919374913	6.96241953727253	6.73976584192635	6.87486303410162	6.75405501525034	6.5177409019818	6.50933441267829	6.86856377623671	6.59429748169767	6.78656135696857	6.73493097239788	6.42973068359804	5.51031388997024	6.04867275187825	6.23210348664519	6.38010408006242	5.83013954614428	6.68956560053184	5.88181378654487	6.673703181683	6.46742072013346
ACP1	8.08197445884987	8.3046003944789	8.15991221372946	8.09290445598625	8.31392118128787	9.25823575319376	8.02258092307437	8.49519410921563	8.27598424433472	8.62849708346856	8.3707843905536	8.45474310446594	6.86169883151961	6.23985664455625	6.30208501575412	6.99979356566829	6.60251080882359	7.50665919151268	6.5154414417676	5.83582444517285	6.17682270828206	5.98730371041594	6.22120274234891	7.08366481375974	6.42490136882038	6.57944744299067	6.27985843146184	6.79972894242919	6.77905525115241
IER3	7.60417941903124	8.73296523026	7.68521792101996	6.00653259474708	6.73997399794754	6.97198581660434	6.52010945331792	6.34606595332411	7.46905508615833	7.48876719336019	7.28222156417375	7.50745882395605	6.38788855349754	5.66697492272759	5.56276801109921	6.26095740720787	6.09117039125617	6.33052856366639	6.47896320318444	5.96518193417282	5.06459456499238	5.67043202510043	5.80916890881026	6.56871059375173	5.9271246235218	5.7432008329447	5.87210988476203	6.32184890484714	5.91849209986429
EIF2B1	7.65202688190044	7.20785874967669	7.40692353047518	7.1951533821918	7.45925979870286	7.16639480731602	7.24992497904971	7.59746143932733	7.33440953579967	7.6372399576888	7.58820925669457	7.38868860523944	6.44665587528841	5.78212675502351	6.05685707596509	6.78551837843542	5.76848470662319	6.70672155828667	5.84258886651111	5.15019787890873	4.64596954193607	6.26430108332569	5.84075979224045	7.02894391019116	5.43858365981366	5.958208746365	5.7388690057149	6.59548259147199	6.12486470365363
CYB5B	5.6974191658863	4.69558163025856	5.55865986007764	3.19453201617535	5.57796765914749	5.45519276081085	4.59889948605248	5.48468356700992	4.46537042673143	5.9556759725424	5.78866167869352	5.12433191313126	4.53853628295109	4.91854597269871	5.17053093878773	5.03449935026278	4.45589578325293	5.01005629720044	4.34591831080954	3.97031762103536	3.29926937526055	4.47363467615044	4.86317530090606	4.9653154732884	4.96067148525643	4.51840955038412	4.0742770808486	5.05165868055335	5.15621056502563
FXR1	8.1151002273843	7.87486365306519	8.14842924584436	7.37185579217288	7.99908826194175	7.88189989388833	7.91986153019342	8.00278528998652	7.8051179003105	8.25032910336204	8.11321066381412	8.00688952816603	5.87514323378715	4.11889518149383	5.30864139342829	6.00638855298994	5.37681386238669	6.04064954371928	4.91084898330585	4.54477960668666	3.96837134968849	4.87720394210062	4.98151611392416	6.05592204185857	5.20502497324046	5.50376060405027	4.91046903258377	5.15470996385861	4.96254379310746
CPSF1	6.55358170724255	7.21818339000608	6.99771964764799	6.28264492069017	7.02208103824008	5.95332034058927	6.90446864141492	6.76831944599672	6.4517466518699	6.53130610840798	6.34130994676167	6.66093906401009	5.29189678937246	5.68790810482115	5.69781081174465	5.98801006789564	5.88368431682681	5.38895609888332	5.28045255660401	6.03085266864045	5.1757493353491	6.30944497740598	5.81104767931609	6.08597501830401	5.45410054757196	5.16238671280224	4.30489075342433	5.59613647658629	5.30769389545779
BST2	7.38914365675678	7.45024276233947	7.02776497342334	6.98732769876682	7.51433887247057	6.93613293805397	7.69629624799472	7.38115693902887	7.08561278131136	7.69233992669503	7.41218399987764	7.12226058129725	6.08380269880464	6.9502108101654	7.22031811456284	7.00303996697821	6.38096325169116	6.80428503668857	6.38878974838282	6.4526316839079	6.26049642907778	7.08421323779067	5.91400861218097	7.10815081762377	5.82107289790591	6.09598451474272	5.57986294009111	7.35316110235822	6.79479919821441
IFNGR2	8.23371104059655	7.64747301581449	8.10877696980959	7.12172511400292	8.41459289700999	7.83656570080654	8.42047265923665	7.86379769839715	8.11141863165023	8.08273131169479	7.83564741746733	8.15677540405173	8.434617946211	7.32594975241896	8.80623754345229	8.113832342676	8.03227961061198	8.62206614432825	8.46863675686955	7.85574753450137	6.99005901755584	7.41067851069713	7.40377128172683	8.04421251962594	7.58364687648722	8.51871330700977	7.92004154220117	8.21850203848291	7.64988650208497
KDM3B	6.11753304313708	5.3921774770067	6.43278128387852	5.57400943377989	5.89870163565174	6.06440444740525	6.29273506571469	6.60851837409359	6.3949189350814	6.12284940966486	6.38276914713472	6.05510479598926	6.84053661020472	6.1128290620744	6.82362583837386	6.7438624960775	5.92731030218264	6.32656275780488	6.19641453502274	6.0987567842163	4.80224684022182	6.00315488433745	5.71922424115588	6.56054764092785	6.03466580547656	6.5244978567611	6.12738154648336	6.00072762203491	6.00686437947887
JAK1	8.92574567946836	8.81405979052163	8.68648905870236	9.185604117462	9.46162920134536	8.84174680610727	8.98025881042336	9.49659705084342	8.83845482823649	8.89499251274771	8.83966651778275	8.8448406525926	9.24691770586185	8.11552154242411	8.8916523499747	9.19250604079064	8.86684437443841	8.74874902778325	9.11188487183394	9.13308377541252	7.70286455969626	7.94659649775922	8.44529088666265	9.76513191051368	8.04925894994536	8.31968426171234	8.49574827951498	8.83115406006909	8.18248410442107
UBE2L6	8.09391968834524	8.07438835724616	7.61703960621704	7.74414430824226	8.34447199422156	7.72629283525304	8.14084311519077	8.01709585805367	7.75994781530854	8.07815631878256	7.95056844044889	7.89751244870195	7.12237725860364	7.82153704489307	8.50221800164269	7.57517677018661	7.69796380698045	7.73244606880619	7.13203985657873	7.55163533931659	5.29389206493583	8.07217956882491	6.89571475303989	7.47410132388459	6.93273726289298	7.50587679044651	7.09324037947311	7.81185959378831	7.36180334732107
KRT19	-0.250966247313916	0.0438248745485221	-0.443758538187028	0.512056844348989	0.261003727372599	-0.217833268954478	0.015725149470782	-0.0919953725208379	-0.290050287065241	-0.302582221837812	-0.756946095124815	-0.702526138058241	-0.152434362452381	0.0942064986884232	0.773942847112712	0.436344652763732	0.35244617899206	0.311671936927773	3.23143058079954	0.738911754380536	3.55787455465849	2.72857397817463	1.22913318936489	0.30922443198045	0.747649217979572	2.22396969748439	3.83694935326881	0.541164601072538	0.112929325895797
PACSIN2	8.02112590053714	7.87856874632333	7.68878151388051	7.2578127211303	7.2677954465619	7.3437126811008	7.94402757074799	7.93217653019586	7.51177131957801	7.76320192342066	8.07569457532683	7.93545619267943	8.41901185942628	7.66528373228793	8.48942675984341	8.42095871496326	8.63603418445854	8.50513189525074	8.42204869445062	8.41388620996431	6.34380884539711	7.86766785098987	7.88595107844827	8.16488434847147	7.0777444232394	6.84741539971255	6.62697732002773	7.81714577270241	7.34789196366078
COPS5	7.4113459951724	6.44609101403985	6.72305710192805	6.28434114875717	7.31403609879661	6.69715102728388	6.67664814655202	7.42011095738868	6.64050878347191	7.37571892234391	7.16438378105554	6.85113298899173	5.12075514157105	3.9530675771101	4.73926470100584	5.60232714453487	5.06831510417352	5.53761864260365	4.70593386423974	3.82548301936319	3.86497012673588	3.85497136110505	4.03454925695578	5.18791743676182	4.06853500882007	4.46833468184141	3.16879788733793	4.52303359555144	4.40231516735348
CNIH1	7.59062412634121	7.29075265472962	7.10930874772536	6.21916904011549	7.08462909480474	7.15169812918865	6.43374719195478	7.401532402033	7.45534793650305	7.88553224200378	7.92466747288228	7.62676418866949	5.90622369355624	4.80205160906595	5.24209440649624	6.72483841572275	5.32705885507753	6.1922283963937	5.61384888645207	4.12775681245923	3.63866170834471	4.64435036308563	4.97000491263296	5.7944370767222	5.28520835869686	5.94850756407854	4.52189801008602	5.88278103690576	5.38257830543825
HSPG2	1.31714857919413	1.0402210058407	0.139892168219411	2.13262882800298	0.340949866414127	1.31655767419518	0.553789962588305	-0.00426574840505389	0.795078330950477	0.379925517130698	0.339834906981882	0.683746761350859	2.12793170517795	4.0110981521124	0.977093142616189	3.04080763689164	0.726110838646554	1.4240239128519	3.66827473594688	2.6996911716052	2.04108800314781	1.36023895532821	3.49567428409317	1.34127103988546	3.67773875374569	1.74966412171807	2.6904063867709	3.77006942328615	3.77345783690268
ITGA6	4.7000760994541	4.75043138054713	5.24891124463308	4.97420390768981	4.97230610807126	4.99918965426233	4.63296577756406	5.29457170321954	4.50813315285874	4.49104776078133	4.07304797171194	4.37336781338876	4.34685211264174	3.76031788895796	4.48427294370178	4.69293289682558	4.43474432568703	4.91374621652612	3.43973788309192	3.26207592692933	3.86112828152061	4.76153124128445	4.48494725966226	4.77433398353912	3.51624342655074	3.86599282540032	3.96622178075139	4.14347004298724	4.48494725966226
ARL1	5.79747968609733	5.46637660253402	5.35075151301805	5.16753981565191	6.2459247482318	4.91688913178304	6.26555559690404	5.60070823108354	5.25432965975385	5.5404335319128	5.50508406002672	4.43947060934562	5.47669494026919	4.60555481741449	4.68820679529653	5.41508465898057	5.17464580674173	5.21589095114943	5.04600627564823	5.3370862573287	4.23776970240179	4.56730897897593	4.94102147864779	5.06447382626558	5.09908330671298	5.06363022041896	4.73907126533823	4.67745904417464	5.16049615015903
ACSL3	4.61515765151601	4.90595591925174	3.61744703214706	4.09261372303233	4.92473126225189	4.13044572588151	5.37605775126234	5.50851076830708	2.65220346236959	5.6398667528168	5.66888310813932	3.44391761216104	4.12016105766878	3.87365237582674	4.98254815113632	3.96091747788966	4.29713678446358	5.35234427431296	4.22380889658879	4.10572387633317	4.05734449970233	3.265796820661	4.20750982322669	5.2263512560349	4.48642216886283	4.80692938140807	4.34635873181039	4.35251756735092	4.4711225627842
SMC4	5.28027253802278	4.94112148708825	5.54190283164958	4.67733281465863	5.28600993623387	5.23224202644663	4.72267142768905	5.91907268388446	5.0847688625454	5.68965220854044	6.26021628779031	4.93725293706062	4.40426435397482	3.73472643631719	4.7055681613432	5.38281654763114	4.48351114141755	5.62246178826136	4.26295767958091	3.19570744899865	4.01849186639643	3.8830966791882	2.77349259062811	5.05973226338957	4.17980020398508	4.80520116368461	4.27454153354568	4.00992427998587	4.4862133747428
RPS17	11.79031526123	11.4660282065478	11.7504633284798	11.7289264327139	11.5043842079976	11.5656355930053	11.3770748777799	11.8441231120196	11.5084484514795	11.0085574004446	11.4189385291242	11.706158632595	9.95557153731834	9.4979080791404	8.88750548011389	10.5189576471644	10.2932141089413	9.84766523024433	9.33844326509982	10.5029606107839	8.61161038959915	8.91242463155985	8.71684087484051	10.2250360177957	8.49447364302986	7.83991493354454	7.47864864725027	7.89542994510287	8.38283292702929
TIMP1	8.46624413317478	9.14843956946599	8.76232556193224	8.77834467008997	8.62926054484761	7.91457289229615	8.57369544079165	8.42779546486861	8.42139464418857	8.51369518618772	8.89036214458352	8.76203739774115	7.34725481709072	7.28576540029558	7.55261388302351	7.46655658573866	6.76506557987755	7.4688629079509	6.86024939979691	8.06498482894164	7.60665134281625	7.42842281006539	7.1420433073306	6.78186839137832	7.90025418553415	7.20628146418467	7.20733451439656	7.71125769725608	7.33140807266428
GJA1	1.75700681158108	2.02712444195466	3.4290225993685	0.567553052152186	2.57566343272061	-1.49058561071675	2.30638774167472	1.31218020378624	-1.6164250417711	-1.63660696025335	1.50418327490003	-0.704384700144168	2.14087099701233	0.832208985931842	-0.488562778866919	2.31508384576034	-1.39047828493471	-0.564943982932312	2.86685355676533	-0.508330282347414	3.13874704878912	-0.434727350892404	3.6130706754437	2.817013077895	1.8407606311834	1.01722641819215	2.13306296021533	-1.62513119997473	2.26708228725483
MARCKS	8.19497958627232	8.27814307669114	7.63237215317053	7.25716565375121	7.85261693634387	7.78305283907773	7.22247901281028	7.69719796174531	7.52095354544672	7.89294589280013	7.81910640452477	8.58243907309639	6.82631231649068	5.30299092732192	6.42937077678609	6.31468372464226	6.39403082007476	7.44411882972699	6.22884429007542	5.79081863950495	3.58966321263362	5.10001504145878	5.83414346508529	6.44085973236158	6.58485119026036	6.52556083672109	6.53521890813572	6.27914576325774	5.27898254498955
USP14	7.02645413453796	6.56596935235953	7.34142048647289	6.09548357207446	6.88071091096842	6.68426057312628	6.97368751522459	6.82531506450203	6.70160268389839	6.63707542735619	7.05425880579357	6.57047359945558	5.74578070362228	5.55861577383985	5.39872642693382	5.97551701848331	5.78591564155344	6.13759701356694	5.08687206110043	4.95373374798349	4.40691746504574	5.35432870019541	4.97088165701703	5.46023639642251	6.11738819619827	6.32174037624371	6.14072596632107	6.16125197836956	5.98856470324893
GYS1	5.96880438738436	5.85057202357536	5.66859016234331	5.70740797561951	5.78351300591328	5.68443873763397	6.38572447133076	5.66192319902031	5.78003310582019	5.77416802787157	5.96064076452065	4.97721412971985	5.89179062592909	6.12146286518609	5.45312448017858	5.54715517786518	5.72940053824017	3.93699225711631	5.66859016234331	4.77619264369585	5.23244093967734	5.63532699376776	5.45939206742312	5.86666567925937	5.38443237269429	5.82955281092727	5.16085574874196	5.70274182690253	5.66782819627826
AKAP1	5.1450460003028	5.09230276316222	5.0627740780978	4.98937660614118	4.54578358832366	4.5021033871464	5.76865431477524	4.941408983952	1.6668927283831	4.91516130498369	4.74949562269989	5.01962882750383	4.51702979771547	5.10332908332091	4.53264108333851	4.87077569342547	4.21897318318344	4.32815892995875	4.01763028935908	4.9375102943771	4.95092786372492	5.27718164446656	4.76620665876076	5.26091827128997	5.30113090227263	5.43757665377839	4.72816166626197	5.33426389492756	3.90592857533741
HMCES	6.01869725265031	5.57329418886763	5.76983323192177	4.79502985750894	6.02489007362651	4.98693695974297	5.78856012135867	5.89242783954305	5.5426410010276	5.55110396037451	5.86786901478567	5.73717048750935	5.38606874658422	4.98296128572831	5.41363425690292	5.53689928177365	5.59140550303493	6.16525354289218	5.68254012537782	4.37716389584586	4.67317177637197	5.43108687117568	5.52936766081435	5.43574520981154	5.28896502891462	5.09783964533409	5.33749535792379	5.52936766081435	5.52562513254406
DLG5	1.37128380349372	0.671463173396281	2.3871268846675	1.96566802028607	3.00120585392997	3.23124630124648	5.15961346619226	4.52753060072788	2.94916641460934	2.70378386744087	3.58188330366865	2.38423232515818	3.62037398091897	3.82203220113606	3.16039749214343	1.28130010422508	3.01072718944343	1.49353850170106	0.847160361929532	4.48563510232169	3.51251333280511	2.93443812195039	4.21214921182181	4.04915313916382	-0.0828760117933971	2.96038437340369	2.54883655657821	0.59159683056936	0.810685250591805
PMPCB	7.2497076175436	6.94062909921723	7.04364664544716	6.43093823488936	7.20604104918045	6.7232805446124	6.94736219741971	6.79459892188713	7.31501322320666	7.09713216642502	6.95347143092198	6.22975385567337	5.60625598112323	5.59538971539661	4.62125856958832	6.57373632350846	5.48903146899914	6.2732160756824	5.35243409557994	5.45040593114715	3.90414429589981	5.26074538850076	5.63548205559013	6.4338041910062	4.61985899698984	5.54297932060583	4.89409367496802	5.7513883016379	5.52630922873364
TOX4	6.75513247255639	6.69594594594475	6.69594594594475	6.61076685935688	7.28305299493409	6.98645495039528	6.66343235300633	6.79332424034728	7.19275330559874	6.86421556195977	7.25345095980296	7.04876719433321	6.90702437195997	7.03321162375053	6.09618272748185	5.71619538751825	6.37145767224222	7.2698000605293	6.54829503479132	6.1084377977604	5.65842514503337	6.28510556690922	6.07227111875795	6.09165948348147	6.4838997410235	6.34515195299528	6.43223549047481	7.30529327980659	7.11600173522821
API5	6.23404920450316	5.62752752798545	5.12185460746122	5.33592412758581	5.4386300508627	5.9323649017897	4.55804332370228	6.09559357705747	5.21969206593738	6.39747926199639	6.08900645557323	5.73256453485085	4.85959575098047	4.47499199643356	5.20891158705507	4.53789863050513	4.92121802051115	5.82919667198743	4.49996590791245	4.44024935834347	5.83710913363798	4.923978179981	4.81587686478785	5.53410339940056	4.76389304874479	5.50168002338316	4.80579678746608	5.58888947721349	5.48590818092213
TPD52	5.29775382111057	5.24597301461481	5.07505592650458	4.81570797722561	5.68674207079072	5.08975496436785	5.6804401762295	5.59331985293328	5.53467799853631	5.06820917543917	5.12956800058094	5.13240105003892	4.06045632812654	4.47592245637418	1.59985338642039	4.53871709934215	4.2635125687255	4.90950884837381	4.38097117653889	4.10585125482874	4.15512088603449	4.0465225472982	3.5920352668563	4.46013527783188	4.71635842593914	5.32548390797255	4.07079665804859	4.78862793682298	4.51089793567617
SIGMAR1	5.19909148263336	5.43346114015139	5.25080916939102	5.39022053565579	5.61353819842068	4.84318818073541	5.28021668379053	5.3905657220974	5.3846711881805	4.34657461494209	4.95641612007925	5.48222660899161	4.89590899692254	5.04077424271018	4.7926017354748	5.43113183833801	4.93033990371607	5.01296891127422	4.42937995300182	4.75693080941008	5.46015589331681	5.10309011820832	4.70529005883362	4.89593006015988	4.04020250438579	4.47212058317128	4.39614448066278	4.96770424675851	4.54122094813902
EGR1	7.03213212509933	6.74484231604191	7.32759652236157	5.60989472334165	8.04906289622078	5.61710505036965	8.86651293037056	6.97944572573995	6.59771741162526	6.85823592672895	6.54331434265563	6.93302088000423	3.14590212201347	3.25168649158072	4.73520113765035	0.0192321341178499	3.80034775536653	0.477355577460811	3.40852663906182	1.05328067912007	4.3125804962941	3.98611227356364	3.06237926195431	3.98087167441048	3.76822099073253	2.81462777931505	1.7571333143805	4.24127286497837	3.1141637981984
PNP	7.43466791018118	8.46681089141297	6.63265688769639	6.09437512095784	7.28491927189322	8.53168563542913	6.70514087856682	6.52144133132731	7.08471304617229	6.71643982525949	6.58006174045355	7.97889827386246	6.88856811981911	5.74238649670886	6.23648831347226	6.44323945617636	6.30722267756397	6.59337718759859	6.01292649190975	5.70219166109392	5.2724207982021	6.14606967867354	6.15810232457424	6.4873247173542	5.98777018805271	6.45879248958848	5.07176113624522	6.58869606539295	6.45845045608084
SRSF4	7.45008310227942	7.22915984903457	7.53575318767757	7.58989345051646	7.56302849844645	6.84887928408798	7.73399404879667	7.68238187025804	7.1284475431596	7.24130209694667	7.35902966548872	7.47243230786844	7.08181234486637	6.63406628305528	7.5227178590699	7.46044327475872	6.95184547690343	7.59692863722423	7.15238414304142	7.14293654371494	6.3393426720273	7.27113202173995	7.04535614520612	7.75051563113449	7.0802744144205	7.33662822323092	6.99018778409706	7.29507281788522	6.88327135081881
DNMT1	6.62145587723036	5.74787617114702	5.88175871998422	5.86910740458227	6.12219907076504	5.8992632791426	6.40392481586576	6.49892589323689	6.17452661160054	6.34531706587005	6.18731338794272	5.70566031614666	5.80284104289122	3.31238891746308	5.36993936514071	5.70866322019832	5.19099882227	5.74085053826818	4.91278917333653	4.57289436246171	3.58639063922166	5.32112512419898	5.09489014955749	5.91347087593303	5.06161300457014	5.90073020851733	5.6400468919374	5.71523634606956	5.18133804156499
SRSF9	7.72751554433	7.6552423355964	7.94081630556177	6.51076611525354	7.40481084353384	7.51561370588302	7.23684682659635	7.60965050087252	7.57217267667207	7.14380073917919	7.6133188527436	7.94189803872277	7.03631818030573	6.9087903755041	7.02012811520637	7.40957181720896	6.62681402602537	6.87456471799148	6.62273503678936	6.24255591904455	5.75588003106386	6.52634713361181	6.47071208729872	7.20412191749219	6.6992562768632	7.07524980633388	6.5925050073096	7.0236557866672	6.91746434705548
PSMC6	6.12966330634755	4.99321016169958	5.920647874973	4.51706889582273	6.20602886446918	5.83100051622368	6.26153226820557	6.18149906043546	5.60542437244925	6.54495990498376	6.66576776066901	5.58641946218476	3.68748986197418	1.48399591106174	4.35591284168026	4.61017162000782	4.05473303824928	3.78901095312177	2.51085719194661	3.93925231148653	0.54511957009997	3.79602568659126	2.22909412735279	3.83685220645313	3.5395639148196	3.93331957240187	3.53775256199676	1.0983257851061	2.68497481783293
CCND3	9.02753039644804	8.87563785955593	9.013631956415	9.7032950226624	9.32067033346283	9.05073819732146	9.38543028038905	9.43989496810203	9.3116738672341	8.78029095332571	8.97713839129223	8.99863550046707	9.41137137723761	9.37369073208781	9.04611254175974	9.41441349053225	9.89604749116472	9.43429764683256	9.2789734069721	8.85744768063319	8.78361089634513	9.48902031073262	9.48640673709091	9.88677469131632	9.49405006251466	9.31998502011049	9.18167986792018	9.67594563261011	9.47900698920902
PGRMC2	5.34893839320616	3.02473871639301	5.07313070807349	3.92572786219915	5.02379877281276	5.53175024910689	4.94003326654445	5.40262736057555	4.67939322096746	5.2933929589051	5.93127415777331	6.2807958747078	4.40246895066907	4.56961568394213	4.18817998188452	4.2154502451976	3.75827814058018	4.93886738955632	4.40127841731486	3.63255918315802	3.74865314229114	4.10683938790781	3.32635277690441	3.97262263342152	3.49465419044645	3.34479912929109	2.12074769546284	4.13415877628807	2.94291545663055
PPP1R10	1.81435025297056	4.13689094154598	3.81387252982138	1.01199820986057	4.13020672075439	3.72515634119515	4.99003208173464	4.43415099107815	1.41313622364186	3.95989405274893	1.64273127950973	1.78497755030389	5.45343547967868	5.36168639522639	6.086612929188	6.21164452675638	5.65138532436854	5.53533220305646	5.30115775501013	4.23096778440125	5.23672684829138	3.60671584834984	5.13413284708026	5.53039332255158	4.93603019675228	5.75568661969731	5.36883979731195	5.44837586157435	5.56191609609369
ENTPD6	5.82777147262094	5.73745002103797	5.69251417689797	5.61322251905356	5.50156768401608	5.60942590612114	6.03487364105053	5.6781740772333	4.77766647081913	5.76487905524819	5.38550676631501	5.45992360807421	5.08111396559488	5.11036616593907	5.12677092243433	5.63140563165735	4.98410405591664	4.69293269907862	5.04322687033383	5.27992801646468	4.97490976957646	5.59778119983468	5.42181688705463	5.18511077551233	4.34505276981325	5.5913610117934	4.79927607287875	5.44588206433782	5.41801075979852
PSMD7	6.88637588253558	6.68457063778007	7.42443324083538	6.03032277188392	7.15019987541149	6.61573521148874	6.98608311939422	7.22066391904371	6.55688268977056	7.7921467899627	7.15306878062557	7.13259027664507	6.77954936081389	6.12707137568112	6.20443328858764	7.02492329575806	6.47912512585261	6.71229990562182	5.84513714064606	6.26344958129043	4.94860525784543	6.26439889696135	6.29062646272571	6.58181292096131	5.92855843124301	6.58398227518816	5.83366637155528	6.45739160507207	6.24159472160868
PEX19	5.35770110926488	4.82535435095149	4.88782205846392	1.77389863856326	4.97579114954122	5.59989958942961	4.81106068748844	5.10304975809232	5.24513877346326	5.18269867527673	5.54717692110674	5.71988882344164	5.32646562584706	4.56527213212664	4.12541394607393	5.44798412224446	4.95368961870885	5.07289310198388	4.88481432557249	3.98676487498669	5.13248803052958	5.58910187837009	4.9446959389997	4.95354892443411	3.88845654010137	4.52340295210349	4.25344026644706	4.83487888303146	4.78054513039297
NIPSNAP1	5.67377094844242	4.78620676260365	6.37526599599402	6.39739436847759	6.25135730669176	6.00306348997768	4.8794318810629	6.02164131238925	6.80663332617016	3.88777194444096	5.15494111434063	4.53778750447962	6.26239175919563	6.51539134954844	5.58357978293362	6.33879911455657	6.42062656187997	6.38418609855745	7.15177152201662	6.79750250952361	6.85928766999352	6.54829659131734	5.95798715683292	6.72820375981287	6.25135730669176	6.43211589247323	6.07983315190424	6.58512107626796	6.69860646743988
MYBL2	1.72266769742937	2.09800099984135	1.68499465141086	3.80629856551816	1.78393192478266	4.13082750614957	1.68120805320851	3.19759945154279	1.55302819187843	1.73463578009326	1.3206061326903	1.19135938662486	2.08902187520795	3.92996558349679	5.25393842049989	5.11802486831247	5.24254193794067	4.4965738874574	5.26573649591482	2.55907390479179	4.83297549646245	5.06438775723537	5.53145469151676	4.76801452419953	2.49837325726461	4.46289471329998	4.79962240239247	4.60372579437349	4.44160631666612
RANBP2	6.74379527487506	6.36129294239493	6.06608327955338	5.12155890485158	6.22332760163825	6.22370706618075	5.54902378601322	5.851528713523	5.24235217443667	6.40870418112911	6.006185117589	6.73176936313139	5.12586498497852	4.65640046286433	4.63313364065665	4.96735343868722	4.87916539555064	6.00992225313888	5.1147047426707	4.46640719024345	3.91978490657224	4.57965932451103	4.80632383153789	4.80924844408367	5.00610734739514	5.61079896353078	5.29105669467081	4.95418944664575	5.1277153219591
TUBG1	4.98756967957003	3.45609315244351	4.07268556151998	3.5399915751406	1.4988744353583	3.72124099604227	4.66054724808243	4.83266923999018	2.85885927385492	4.67572623046314	5.15137961614838	4.68250658575424	3.69151669288426	4.23894371534492	0.298496398519799	3.78773907930756	2.81557578975533	4.09531502449522	0.0128234423470888	3.14456135444763	3.9357852585826	4.68381799744615	3.64784243549077	3.21877782442921	4.16728044013176	4.16728044013176	4.62833737299921	4.68847518153416	4.55094477083042
ACIN1	4.13956720357034	5.27514163829181	5.74585304361612	5.49217065360372	5.42048924795614	4.750119070492	5.47072033540906	5.72543761656593	5.32342557584696	4.98460706292368	5.27122003108665	5.14957808276513	5.0430924997196	5.17120823951119	5.11651687531888	5.71724614008376	4.86155857548915	5.18619949596184	5.08537654956686	5.53247065629917	5.41519070490354	5.17873685155356	5.27131518384914	5.02325686374499	5.52109499925619	5.44469839003368	5.27606735141991	4.89667491437473	5.21623452044892
SNX1	6.71305276807865	6.02031328382921	6.17643925080812	6.43848746553782	7.02007430983917	6.05673672461393	7.349899706181	6.93781525135985	6.46753090554752	7.20833349634881	7.36911339268569	6.49510512753323	6.17001077761007	6.09363183136593	6.69510657670383	7.13640467851088	6.90602240949725	6.46871671228071	6.69677047231747	6.78942201534919	6.40892786589989	6.66647813403614	6.5076589891858	7.11602799633542	6.30576467199931	6.48132180640898	6.63592270862813	6.84367063349109	6.39702093135427
MRPL49	6.62676260847342	6.26373512834797	6.41908051130752	6.63400850040758	6.97736305339495	5.972229667784	6.57180443100691	6.40382433729819	6.32647954184275	6.41908051130752	6.5190857566272	6.71276127152592	6.10309589907552	6.17866286630995	6.01545975570659	6.58947511310201	6.41908051130752	6.43502463952144	6.12911543905549	5.83699121366074	5.58131779583036	6.41908051130752	6.2223878954467	6.67680936194593	5.79363463190001	6.43176301982282	5.95201597156568	6.69957284877237	6.57742283127366
EPB41L2	5.6165657906357	5.00420720022386	5.10757714018343	4.41301329900595	5.47724686215581	4.93189105967248	5.22305748426456	5.22088375144594	5.17280933016852	4.82452700421836	5.17274758229484	4.61537342529887	1.57083527496152	0.160497905103906	4.23021739776099	3.87068684495898	0.674966915566904	4.2531819551331	1.19807336457315	4.19274014765178	3.52963788456122	2.67350209779676	1.36430244833869	3.43721771400704	2.53628301876022	3.327450779851	3.9188732489002	3.88194110717503	3.78599502900339
LAPTM5	11.3062666015053	11.5918159694658	11.1595468475333	11.6483223591449	11.1868166647691	11.4585955821434	11.6120423711741	11.3808409831823	11.3543963106633	11.1531626620482	11.522598554099	11.7296706712909	11.846548456349	11.9134109536508	11.7578246584111	11.6739833620972	11.8371546718259	11.5052286101716	11.8314953104174	11.9702283489668	11.5384063408016	11.9378037413777	11.8895273120095	11.8635369262027	11.4539355499104	11.8522566342786	11.785875698823	11.6109512744171	11.6164791581144
GALNT1	7.99090023836668	7.13893674304859	7.77069697964037	6.91330336491989	7.20974512281998	7.07141792812064	7.73361082036511	7.12268917324054	7.87538138208451	7.28356530632976	7.82664163414911	7.83076971682332	5.19179544611129	5.81607312003862	5.29702221337348	5.55605697388361	5.91831953799079	6.46783995818532	5.65024124585704	5.20477422543798	5.34972795903063	5.2690330107429	5.26120779334887	6.04076946399034	6.07130747124486	5.81425241347994	5.47810733656056	5.90019229738998	5.64118613464398
CDC123	7.20709701127094	6.80471773724453	7.28866440759569	7.02237773441115	7.24323883915904	6.60440350272715	7.28968229181223	6.80535461350252	7.17283117128715	7.43352228245019	7.2023295801284	6.4779393038414	7.04654405824279	6.89794178635725	6.47545270608859	7.33622630425172	7.20618969667907	7.19549877897369	6.70837065731289	7.06284348206621	6.27699191022934	6.93732904542008	6.82921966669628	7.15397045496	6.12813205724731	6.63443197505254	5.94489987415779	7.02518939060615	6.26055407234236
ELAVL1	7.05383343108727	6.49965422589441	6.51153400824988	6.21895059359744	7.01853609080367	6.67014289147222	6.80193107561803	7.1805538879542	6.46745474781304	7.16066801004844	6.98024228687452	6.89540911267154	5.97425511779142	5.65653845872777	5.99641893484183	6.27793897679274	5.79810356364327	6.94702806768849	6.05917648994366	5.27081325441349	5.16647266439564	5.97505729665012	5.69305574933298	6.74431998172035	6.30623307025438	6.9274235578278	6.22575455555786	6.49939393109328	6.2662361123663
BLTP2	7.09287568167096	6.71208416537103	6.71168779348378	6.77409596304592	6.9671782671149	6.34891966407993	6.55673023669345	6.64020988185397	6.74050714210831	6.98762107344411	6.9724327300697	6.53351681129363	5.13092294675187	5.76997382575442	5.94455239907662	5.29757486216908	5.57300799887407	5.93126931456614	5.48670979572997	5.70336005927339	5.489433939098	5.16070332855617	5.6300950237911	6.11812483802878	5.3281190384969	4.91923429404098	4.66444980993364	6.43533235978709	6.25148946464085
TPR	7.70109818163144	7.32780747370505	7.92831086070704	7.23094340418968	7.89367314283692	7.16917259304649	7.98400029027528	7.67822352855842	7.72767243833099	7.78163201660269	7.64403134780452	7.00472268938163	7.48286161200458	7.28759729134297	7.0966615229706	7.07813884630285	7.57669769842555	7.44935580213064	6.64479641494814	8.04651822833658	5.87750828379313	5.99776477527461	6.40403374370984	6.80816919681194	7.09045926624964	7.26170637946252	7.78167598567525	6.99849069658257	6.71559585982731
CLCN3	5.87524213511861	5.07072775259658	5.35376225251667	4.77766706860383	5.6981435152205	7.873830717978	5.49562813698116	6.07876454779186	5.08867854621353	6.2222005801301	5.8917863643112	5.45016957188411	4.68503569078463	4.48974058107347	4.63054209594078	5.27651701719633	4.57587723127743	5.53254096546367	5.09263485297601	3.99702322766227	4.09186083195061	3.4379951623863	4.27723988853166	5.13871295982509	4.98485895926734	5.13796800549844	5.04547532404478	5.10788294331389	5.29664233664133
MARCHF6	6.9984549115155	6.70621632910982	7.18261129994363	6.42411196830754	6.72660370861396	8.21912223158153	6.92621489841135	7.21984965339191	6.86912420722569	7.20118669927373	6.74681462642622	7.0041106303517	6.70011817029809	5.69783657731878	6.58199121889118	6.99068942548384	6.38584613242379	7.34117200083889	6.73500624963202	5.18446239360288	5.1059283735101	5.48963862557349	6.11575468106683	6.87941851135493	6.67256538620295	6.77122100713586	6.57295997868692	6.30523767497006	6.47323488948757
EIF1B	8.50918248203804	8.40527490637139	8.71162585992176	7.54903880772441	8.00242625042792	10.3782607077119	7.52814250659381	8.22976040132154	7.78722535706532	8.30780646689948	8.24458057685486	8.81610868030214	9.10060278402256	7.72232137124559	8.6845563019768	8.1852067477338	7.85787401174423	8.72083522039751	8.41492828959803	7.06971012707968	6.92503684891638	7.71043324637092	7.56848490672468	8.24458057685486	8.34388676527869	8.69740496462617	8.64459682999018	8.18605852702504	7.96847853086564
SGK1	10.0122940013134	10.1887153377725	10.0470809719283	7.84227088562975	8.99802535168683	8.84109470967574	8.56777952720408	9.20037019780268	8.87712894633305	8.78997600318695	9.17926171356008	9.97407433046407	6.8906566022128	6.03309909516917	7.45545336023464	7.79481316912373	6.37360690463668	6.8354417720124	7.07378475118599	6.33818404227138	4.9102111691848	5.72406459182942	6.85383574300451	7.63075782463069	6.93197640579491	6.8906922167475	7.03732631259601	6.72342546320686	6.02530652131712
NDUFS3	7.75922829569885	7.02261219189377	7.186120679898	7.35099795421876	7.43465102087174	6.73899897726067	7.31894109292469	7.10972660754382	7.65355744287502	7.77287887395593	7.4816651500254	6.66930859198358	6.31367238081372	6.56274057375344	5.37772929532236	6.40556961418776	6.08879117320928	6.18382833707506	6.16139454934196	6.03077794020385	5.75291653564063	5.63324079356724	5.38067323348686	5.94782885615777	5.68789282093952	6.16308975680299	5.67986297641376	6.03147062279065	6.06801802070769
CD14	10.5184216039144	9.86967945644684	11.0634976377869	10.4428715676056	10.3748470114681	10.1152642132998	10.0216430099373	10.1224998192792	10.8775443625208	10.4066974521623	10.9209183297502	10.3952076437692	9.63484185510144	10.4119633347411	10.1792876132267	9.76315542209011	9.27278154688848	9.72386316851303	9.51506134708622	8.99703473053719	8.54866529990744	9.32140232804682	9.69097012100433	9.41464782028329	8.55800428755005	8.70094304073897	8.35734347931414	9.27700205945255	8.28167702148539
LUM	-1.10571041774824	-2.05849449722197	-1.59276805840961	-0.792087938288251	0.24730338813944	-0.224121240374945	-2.85361459429045	-1.40007452738515	3.14822070488015	-0.596254884508246	-2.05908228154434	-2.04642321608354	-1.21290681147375	0.134189948641201	2.29938911232039	-0.444168406645589	-1.55543147139414	-2.06377509690467	1.16736067445509	2.06697343653339	1.04298902106084	1.45600407865715	1.99960643778648	-1.40747399243449	-0.148550286626406	-2.1621012160704	1.26967310122039	2.27408415359329	-0.795260162084337
TWF1	6.60564366647338	6.33885916452633	5.97445453177477	5.51103056026773	6.28658911872068	6.67303477075946	5.4714895626306	6.35646875863648	6.21715865721363	5.77718588633716	7.16334258931101	6.68299214962322	4.19893247292537	4.81095180211965	4.62615210252418	4.87577960572724	4.19193215368385	5.42178346587943	3.106336183749	4.07969756785492	3.79474319162999	4.02169236854968	3.98016139721131	4.58406583087347	3.93272030999269	3.96424019648845	2.65906451044759	4.35261703488614	4.1970633866502
TP53	5.28570660271096	4.99382235486922	5.51703365351786	5.47870037447507	5.92996604172155	5.24048179546135	5.96745565671977	6.63370563546076	5.24048179546135	6.35667483900386	5.92857446066558	5.34472877101061	5.19968273177952	4.85689345785074	4.8275745279418	5.56815591132342	4.70218614653114	5.09384539618086	4.72371093184966	4.1431981020657	4.6157995688195	3.84692820754693	4.85243935105424	5.2718001290887	4.9564766329647	5.09599474832842	4.9141838365334	5.62094858409359	5.26674900806933
SAFB	5.16206250287875	5.11120408158118	5.59486805088537	5.20170005100306	5.58802691409452	5.10233075973659	6.2231718138751	5.91721954716296	4.95945240414204	5.72835608282063	5.55675600193296	5.31997287897913	5.18269220896449	5.89224387525989	6.09099023469898	6.05706440986305	5.37700556641594	5.5662301930746	5.32431997612207	6.08766229145109	5.58802691409452	6.06323852352098	5.53874163643877	5.34919175840226	5.78547996271407	5.82260719898773	5.88282753129582	5.33318806145652	5.67191704077597
ECE1	4.5883304499303	5.24827995552879	5.37193024703916	5.12334602571442	5.40706995745061	4.89935632906248	5.27490374201117	5.68422620476792	5.70447043481285	4.35309005413617	4.24050905596505	4.98784956159617	5.89849227455	6.23862283129742	6.14073204286315	6.11903477276073	5.99782519525556	5.31468778253414	6.05050180679049	5.52225036292102	5.9376225899012	5.57554421267078	5.97516058194017	5.47330371811005	5.49102740717125	5.34927785069649	5.58681498129986	5.5335030049716	5.85950227118974
JOSD1	7.44544526600939	8.24005182050858	7.71928140108758	7.22135472809257	7.20693526201524	7.31988346735331	6.87322713198138	7.19342136981523	7.25290995017967	6.99235464838942	7.70398033795402	8.10473655015011	5.98067022636257	6.04764304537733	5.27453753107762	6.20395753466199	4.72224844559856	6.21504612958877	5.75365265390456	5.51991105783653	3.0357647794976	4.90627219489047	5.1153245823913	6.22762257701351	5.4497069119005	5.5626371170606	5.67015437448728	5.54710095087965	5.8586613318145
ADD3	9.10371291559711	8.28967131042477	8.63700643235153	8.65282186486265	9.03085743825033	8.69662900512226	8.58892968311596	9.1838916209561	8.9812322870901	8.60523889184934	8.97405635899161	9.04388928953703	8.79273082806888	8.52408017859288	8.33762939782305	8.66472223708898	8.64630628880111	9.1462421910835	8.26540946877539	8.35932586684076	7.11411463257792	8.71392362749324	8.20702831431581	9.32768328380798	8.08341350223937	8.73401249965011	8.47844884077598	8.86980946966712	8.61490068228192
COX6C	8.92811333553351	8.93829699415286	9.06955844212689	8.8870575939652	8.97196702926248	8.82379063578485	8.66193974135431	8.88351597182256	8.90520858486012	8.8222651596951	8.87774387775656	8.73576510113183	5.7285857573558	5.59856858028051	5.00473086831277	6.39221717676761	5.89307558258843	6.20784592083093	5.08324178591464	5.35778701932258	5.02927371241162	4.99123648072439	5.23168806928813	5.31950975635675	5.18722325032675	5.22265284563877	4.73900419370982	5.50215079421421	5.64955845805073
RPA2	6.26205828029623	5.22214373897294	5.21192153653618	5.61085623906591	6.30381151938884	5.556989762112	6.06270704810656	6.2498653249917	5.33896206754146	6.23336994133037	6.35579486024263	5.84118440580906	4.93934271605701	5.18897897426934	4.95710804848499	5.48355918896739	4.72929429443218	5.81172441655967	5.10257243893813	4.35054767698107	4.47950106303721	4.76616598876239	5.23003355403205	5.09800639436073	5.24270443516323	4.83288226509742	4.04734182395466	5.08894422283212	5.51230136659834
NDUFS5	8.73855244744981	8.77374468513815	8.68838806944	8.50965361924222	8.75392415042849	8.50055516789427	8.44361450538577	8.66654505088217	8.90838970626588	8.74152015325217	8.55259455321422	8.27466544748519	5.76325048364904	5.71451722382266	5.00648265681276	5.85858649944164	6.09701688220268	6.20147129781062	4.82924437931157	6.15284748958857	5.23848574591615	5.34216114293481	5.48286777404677	6.08544483331659	4.5722506002454	5.57981415435914	4.45249798007693	5.53277987929712	5.40970344591132
TSG101	7.06652935180412	6.78504930803005	7.12844385559431	6.64025566554876	6.98313202984039	8.17571957299669	6.91953588684518	6.71523128373341	6.90304748694388	7.22709781385438	6.81315477014543	7.07990184088989	7.16582294871177	6.61741529330735	6.72270185117831	7.40930394557577	6.71942249794499	7.00918228376488	6.89910966861279	6.2774655811333	5.96580639522847	6.32928249014908	6.51700990100954	7.10710041168952	6.15582420230426	6.72175866964875	6.47806102438013	6.54772536016729	6.3859839828826
WSB2	7.31078255436008	7.36840852820281	7.62590843571385	7.05111405089452	7.28647314076908	7.25685552817204	7.3255581137829	7.30197633996169	7.20520486840624	7.32882573955921	7.48894508762861	7.08215563826916	6.65995364067733	5.61553750666329	6.66249949272119	7.61881966434785	5.80860091229678	6.70102613898864	6.07303029224347	5.59310946229404	4.47734268692375	5.52022740347745	6.16457457331298	7.33912131051752	6.15589053112782	6.53686850239518	6.10188473122741	6.38923407101694	6.32005620223105
MTHFD2	6.65533992504199	5.38141642006148	6.24066954047366	5.36718720829269	6.38039545294771	6.51604484900672	6.10035842811981	6.56576251077438	6.1349363041984	6.79878682495482	7.03095662197169	6.41482290634347	3.96392732895523	4.00080727096535	4.18598289691586	4.93593863872651	3.95539087023294	5.57402177475472	2.87747017148831	3.60432523146447	2.30533889061212	3.18810537154876	3.42261260308666	4.886111851148	4.26189429202427	3.3239446888939	3.69553211447549	3.51363640372141	3.84786615889988
PSME2	9.7293889275559	9.77586410911438	9.2464177929103	9.4367065938109	9.27789386352007	9.23192016325865	9.64709868360352	9.28601113733077	9.46995928069312	9.68828790212089	9.61945260498759	9.41975359682813	8.41441490082372	8.41175777086764	8.8771943136197	8.98159635074947	9.03349546209216	8.65343827559716	7.95281312682281	8.57591995914647	6.99272873318075	8.86613993897525	8.1663585357349	9.07336341397531	7.51684143475838	7.91469428296618	7.49508026631525	8.66013685870522	8.6092863996301
DAXX	5.36727731490526	3.96327859138941	3.94882441028034	5.130399257463	5.6362405517574	3.51889953298644	5.79181191788099	5.85322211874221	4.68857076273939	5.09601728602817	4.80933897237003	4.6871813293736	5.26105987433171	5.20108518141106	5.19219919104856	5.27805220566667	5.04963648972735	5.10026584213558	4.29028580269098	5.09432122447683	5.21525671057217	5.27463252111209	5.35862719400121	5.49268924427245	4.68829644791227	4.98363327413455	4.44534629201326	5.47254739722268	5.3844347732108
TMEM106C	5.5974407567402	5.49021074652814	2.69287038930771	5.2017576774317	5.74256050741417	6.13912595237996	5.04518515987654	5.23182597529942	5.2215215071149	5.7151239951338	3.66603579359244	5.10779601660405	5.99900227500988	5.92182711688101	6.04758572061596	6.07105881125523	5.97338446644414	5.7151239951338	6.20728577193176	5.12378525001367	6.03976858542996	5.91064960568502	6.06285425471697	4.46407263931485	5.89919836028069	5.81520976697429	5.45043438768792	6.04948843482823	6.40686608100764
HEXA	6.59957793981022	6.76560036654228	6.4292173229852	6.31334158784513	6.12930669574676	6.24243268258856	6.03049127422537	6.47966328205549	6.4905210219538	6.43710274879182	6.17949711066031	6.71032291913024	6.28609803576108	5.55177352837033	5.46919461168072	5.72831315023385	6.23246472011695	6.24509605663746	5.51905889266768	6.15624812147492	6.24756253039862	6.53173714120603	6.23246472011695	6.23246472011695	6.13736276339538	6.29710785486912	6.04124263797722	6.06769450984583	6.01828205230856
ELAC2	5.69734784107713	5.07091265726187	5.74690461640218	5.92825554827433	5.53406795764169	4.70822503960355	6.05292482764165	5.85179534227988	5.32195496052632	6.09636743407534	5.26982824580966	5.34622206886608	4.84867171077565	6.20244381626967	4.84821142309798	5.14540636400668	5.09657583933121	5.17074951840533	5.176017038237	5.69649965201229	5.03438218898317	4.71913844801899	4.92655741650697	4.17190590030404	4.23072450968556	4.32925955000189	4.10993260885552	5.0123231108987	4.3559909888345
CLINT1	6.78870692541862	5.68387590033893	6.64680675137682	5.83322870926936	6.1090663675821	6.78327944373183	6.42124816302466	6.24675113177497	5.98846452825154	6.18527224663173	6.24111733394941	6.90532578145563	5.82870440839969	5.80563108715574	5.7966749194321	5.82514203685779	5.91241718910732	6.57329026830269	5.65712047318679	5.02641133752645	5.81463199037959	5.92359297540248	5.51883696155459	6.37632834363482	5.99304603115139	6.3326644110289	6.47116015191958	6.40624866570147	6.75870679075546
SNRPA	7.37942861312569	8.01728612831509	7.76418624765048	7.54537651452926	7.2682827805221	6.87272056007338	7.59063408239699	7.54618701273657	7.52990062862852	6.876112386551	6.95460967966134	7.62880186798524	6.90654898552619	6.75776348474775	6.66754771716305	6.76279211084828	6.67601102441372	6.50282688119378	6.29652553216963	6.43702594267562	7.37709308852367	6.79823387015051	6.64859047512694	6.82820424731568	5.74455338738397	7.0422425342649	5.89082220398144	6.7291079429509	6.45184545126059
SCAMP3	5.94686828914542	6.03601573230257	5.82174813191508	6.25830783182031	6.21288606750266	5.31860429681122	6.09406239687172	6.02689495767661	5.51231571401769	5.79153040146536	5.62941657617224	5.88054274828919	6.04534862152553	6.29470432808865	5.9742269924767	6.4216492501163	5.9241330017569	6.01730743604234	6.21301969096232	6.04656249675514	6.21418521207282	6.3688791896185	5.98930098116063	6.15476605177606	5.99411954884298	6.32375090330865	6.13026108685232	5.84284877766169	5.98427826172898
ADNP	6.3720418397932	6.13254845431404	5.94451118459864	5.91558979691376	6.64437004380211	6.45950786756826	6.33768629170216	6.83317058095674	5.78963916197727	6.69281013511953	6.7092913964255	6.70258240978485	5.92239885237839	3.41688796342391	5.67393097259116	6.12055187052684	5.33478314482885	6.08701779181742	5.10076290022228	4.49556341999959	4.56089519322353	4.78785490635031	5.07520592808534	6.46752901461117	5.93401007704999	6.48496292778135	6.04939960055611	5.41595735935121	5.41257779370021
NCAPD2	5.53999546032933	4.42058081817751	4.98031738471707	5.13893921562752	5.69756600632705	5.0827371151494	4.92828899818557	3.49686075465035	5.36348289985366	5.27366230756119	5.23438686347064	4.86354654821523	2.55634928773436	4.25710716356974	4.62590208129794	4.64323291742574	4.58903388558983	4.74292004814865	3.90935917411444	3.44546803368364	4.41379394510457	2.62625226542601	2.96511901757558	0.92945359621337	4.53176720373101	3.3586169748637	4.10990321099889	4.77054255617534	4.77956873067904
EFCAB14	7.78776966254137	7.72416468919032	7.62836445734113	7.70453360887694	8.05769040654671	7.69398959730686	8.29366755526996	8.16388509207355	8.05783654730485	7.95908949157031	8.29032473507669	7.65876361072252	7.75723745449979	7.50073773725303	7.28091966726824	8.01150227538784	7.62836445734113	7.64636197835619	7.35197811724212	7.09361335355901	6.12645427512085	7.62836445734113	7.39559739450983	7.84595474924661	7.03864787281504	7.46525406784664	7.2380081921547	7.34294518734579	7.16425119989949
RNF13	9.00378728808327	8.24427137080015	8.7689680619601	8.81866717565942	9.11179775162473	8.42675464247434	8.99394148408015	8.60174601537432	8.67836071633517	9.2624539864692	9.35327283477095	8.87220190824619	8.94831464463519	8.48220787231018	8.87079502682759	9.11605442143723	9.40990702721992	9.38550952697327	9.030816342608	8.56531207285782	6.91783794089213	8.06696250714153	8.29446445980981	8.69612067526206	8.39610386768742	8.31096998793633	8.26918654281386	8.54339930829628	8.19176519586615
AIP	7.03825398291488	6.84837118869606	7.06643629855114	7.10526947643386	7.08962341492825	6.19927393604729	7.2467653300595	7.23892043428986	7.20340896056431	6.76456252235787	6.81554809762632	6.53019080257026	6.38825714736266	6.46338205354313	6.05966303131329	6.70856566963837	6.90734908555677	6.304742510417	6.48001903495297	6.85674654151399	6.81336327390468	6.74455706234041	6.16082174657392	7.28411938317064	6.29983421635824	6.76514311927063	6.65016008686785	6.90222951830787	6.42017048293791
RELA	6.65254665741929	6.63406535874089	6.790835940457	6.3541988813161	6.74875884817941	6.16481472852926	6.56467072762768	6.71952969844723	6.48160704293602	6.46704828712258	6.794353252028	7.32478104320474	6.27791592245292	5.65614359200082	6.11017153162429	6.36072055550032	6.24232928264893	5.55260529538403	5.83395270253152	5.80861881205101	5.69281721165551	5.89554952502466	5.64844574296769	5.89290532846724	6.24452518546572	6.25491074373883	6.12751428949224	6.27202541314884	5.71060643629297
C11orf58	8.61406850515266	7.96407775026045	8.06933429454225	8.01382143817601	8.46150380464748	8.42520905251153	7.73543675430142	8.49192517291997	8.25176418393687	8.42406357246671	8.52688161907133	8.75826750589445	6.76908167890021	5.42472794675909	5.66154957726108	6.51483404927379	6.27482602260368	6.69625978128862	6.02133007943781	5.81913655610018	4.51217832683773	5.98109256706703	5.63908121170184	6.59851189095496	5.80481800579218	6.22697386493665	5.84075407088772	6.39391658835973	6.11123814273528
RNASE1	4.09838310650341	2.20728088003694	3.62400986890994	4.83731515934711	5.62587633335595	3.1169240417267	4.52723011137019	4.22364806218158	2.99876832065406	5.68941677908083	3.83006490177651	3.90359835929431	5.20053437719884	5.32450964117576	5.25669264589597	5.50772435337358	5.37447415274649	4.33758753197795	4.79676986576296	5.23785311935997	6.02360012757769	5.48175383213731	5.19017331508238	4.81135954187166	4.92659951983946	5.25675923427172	4.84081766281746	1.83072268172364	5.36744092288241
ADAR	8.52612143716921	8.43648929104679	8.22659530164198	8.53075059868171	8.72751085613664	8.445127929225	8.70711619816959	8.54217078192769	8.37636343527792	8.33136614304727	8.2977820964057	8.06643975060445	9.33182564686474	9.30188476225496	10.153699421068	9.3094980845038	9.18027690579547	8.6485105043399	8.88894209186458	9.22798498281962	8.38247767889365	9.38752026735525	8.94118439043375	9.62074750340088	8.37661090585324	8.70290424906849	8.81051106730595	8.95727332409412	8.72756226392983
DDX42	6.59625338948474	6.22812825864827	6.67670829041041	6.48533809075128	6.796090023029	6.00988288051277	6.75708867113451	6.65908180544684	6.29806367759643	6.46917299994263	6.78693760702333	6.34467097776868	5.97532069435053	5.95691367310048	5.68038466446946	5.98889040899869	5.84902593222522	5.7664643051756	5.19363534206636	5.01866541799171	5.5618173533385	5.71419981676182	6.00988288051277	6.46093434893892	5.1310170632708	5.37137913615928	5.41863081537364	5.6461248668507	5.29558259632645
DHCR7	1.31566868114494	2.2156265282625	2.35860414314387	1.31254294423848	2.33157986598615	3.99595101678529	2.22017907141459	2.82968805364348	0.925338488189853	0.500296806843207	4.72278675000898	4.62191377591271	2.32455697303616	4.42471607820847	4.12157966878122	4.20586782236793	3.2771813951455	4.2868457529023	3.74775888676341	4.71588218503454	4.6459871689937	3.93234445809829	4.89908235318619	3.99595101678529	4.89779938600254	4.29071803627766	4.85992030922452	4.68647146726067	4.11847274766095
AEBP1	1.03567694013919	1.26725382633358	3.25479125977715	1.94020858848243	0.998911973813556	2.91787585446126	1.07589790252154	1.14259886367545	0.948262300327646	1.15178880535032	0.426739687808051	0.839498217713369	3.91020724772432	4.81976387293995	4.77351966338014	3.72190665711731	4.79489508428974	3.88797563567777	4.75800332951582	5.21423452752317	5.30254921809311	5.63880994019668	4.96763528683562	4.64029036757774	4.47865368793879	4.28851460405022	4.92377990788436	4.05086393678513	4.1699688766161
SMG7	5.64257988131983	6.0824247930069	5.84894113288721	5.41007423522083	5.49064582897997	6.69562471278326	6.81280414720494	6.03927269869459	5.82109845097099	5.8848299164036	6.27228194263481	6.15546994271647	6.13697895141774	6.00764250563597	5.78930817262721	5.99749412529402	5.46047861821247	5.11526184547517	5.82109845097099	5.4230658278332	4.94521591582376	5.4454937248519	5.67656302725385	5.08322323667066	5.97862386653445	4.98698839511655	5.90472476564416	5.74415329292152	5.93535306545949
LBR	7.18749583536199	6.52030519738203	7.1156633048286	6.45281106945398	7.39949874850553	6.0201268977305	7.13042671686234	7.3013797677365	6.87788902612706	7.16221719231654	7.5449418086673	6.24155624082126	7.22215975694718	6.42538721460252	7.44873051637495	7.6871927329542	7.29517757145019	7.39437343200565	6.74278467558539	5.93371964718713	3.35800823424806	5.52975626559637	6.55967546075889	7.49096398347805	7.06469197050171	7.16587461006873	7.30287007466135	5.46256035964363	6.06734764326171
VARS1	1.85460091402848	2.62415809154034	1.67511983629784	4.18479698776551	1.78885404758438	4.00271104495573	1.62219476269121	1.63647403062781	1.69460767129643	1.58749666244927	1.65273705901109	2.10491506595092	5.24474672780899	5.72259104723353	5.09756670132397	4.72886911613579	4.86492825619361	4.88289571735922	5.12977624842045	5.33580191911536	5.74739768663676	4.15936358996324	4.92615776377445	4.25550906620216	5.08589775400899	5.18265942513522	4.49035077517373	5.0744592773624	5.05489950603146
MYOF	6.83607775728062	6.65260078179101	6.08756939325094	6.5475324475664	7.08454260754373	6.82129962481741	7.30010725552874	7.3201025089895	6.29842850189116	7.27753168516578	6.92760274530617	6.10604277444425	4.54791830744994	4.59288332624164	5.07536514669696	4.51343001388898	4.81512942187171	5.22544462711199	4.2441007641902	4.76338280881862	4.26936982326579	5.12429196615299	4.19386837949337	4.57103825354241	3.118811719656	4.63933505735351	3.49898945172784	4.92688911873947	3.93643962690372
OSBP	6.12597671672876	6.19214472111245	6.38116530865963	6.0488726462239	6.57616248364338	5.94511083990083	6.5233504323766	6.389316765406	6.11157665632243	6.41336856092123	6.46007381293705	6.33236033815726	6.25289441088481	5.81741075818314	6.0489405879484	5.97570724388511	6.14441501256059	6.49386333919436	5.88375911250276	4.7454727052035	5.8010546386979	6.5613268561108	5.89797717383647	6.30959363993884	6.18602296124838	6.05956333342518	6.00376262245872	6.52990196579788	6.34726955548923
SLC29A1	3.60124743523418	3.85247825327096	3.93349874280869	3.93127978976803	3.74975527504517	4.5471048690189	2.88543289833433	0.940213387523194	4.48617735396975	3.93575550152563	3.96060767586542	4.06987059199063	3.43679646172311	4.41574553572417	4.368051190952	3.60540199958492	3.83404648188578	3.99962579091369	3.4517591456007	4.14479491459151	4.17343754096486	3.76068911781392	3.84547492952323	4.62845959466703	4.14666359723669	3.20964157148049	4.21910280074024	3.85673604995014	3.67967672661751
POLR2B	6.74399031651398	6.63334584301947	6.43218996068564	6.70095057739805	6.92890090330505	6.04878334221488	6.81722174592904	7.25201472851274	6.41576191944803	6.87140013260649	7.16482567517355	6.49710330270175	5.94978338314298	5.23161170946027	5.94150994775981	6.42206414276024	5.29471419802171	6.70929005782939	5.61485267166724	5.83756831242173	4.77510139243102	5.06426088955029	5.7037358873286	6.27889045716572	6.15250707680976	6.69440410378653	6.26118037974591	5.88586686460598	6.01180831280447
TBCB	7.96342890171401	7.43683227899273	7.91118466740348	7.8903555038918	8.06851937454382	7.14204093949608	8.26042247118945	8.03633002371289	8.45848796683948	7.57457456866579	7.8834065750808	7.20686929420507	7.09821169315264	7.43325896467216	6.68956652773286	7.65686963713745	7.21801730359618	7.1912929192096	6.92080375832453	7.40019747970282	6.16265831432602	7.04466449900504	7.37223870405651	7.46737135936336	6.27225982300923	6.48908730991583	5.86252961878723	7.08031928415502	6.55479510522247
PRKAG1	6.37768914854179	5.94689141346217	5.85833886484891	6.3648801335413	6.4259990355421	6.04586784037585	5.63178960226286	6.73483548498534	6.13091466407101	6.64018602511199	6.08197243488214	6.40704029443232	5.74256255477348	4.46269432559534	5.67113954044985	5.91293564628693	6.26958027687919	6.23443475441189	5.36823463961623	4.80825948809944	5.27876112755329	5.41636607701058	6.04461411996878	6.07667480116762	5.42818773108001	5.59996767374522	4.32096486236508	5.41687673036393	6.07062677487212
ATXN2L	1.96841849617777	3.64992082926793	4.80893412020077	5.23442621608572	4.14630352110618	3.47889514043268	2.38177259855645	3.64323940539904	4.0947035090167	3.84054523285643	1.60582286662045	1.56098733542196	2.30912848378914	6.10336347859481	4.81506942541145	4.06415949999748	5.58859865086264	4.34469710385144	5.45169525229862	5.53625789340555	6.11863328798069	5.16098531949132	6.25432462366985	4.7218314870751	4.69146303390266	4.0381245188972	4.55792493829808	4.29982404305081	5.22888919679955
VPS26A	8.04172750278538	7.79696064475163	7.86600993902618	7.56520294945437	8.11611243339311	8.53309825704642	8.15165199840338	8.20734317248653	8.26630739097824	8.69020696077458	8.66185859805207	8.09436801321768	7.5987538044578	6.54929252963105	6.88665884527637	7.90574778107966	7.09771897146405	7.83436863130717	6.85891761909567	6.28212569483882	4.67436955813223	6.07805899885152	6.59025801023887	7.69675868625281	7.0076438358928	7.35837722776572	6.80804285387895	6.85460923564401	7.01712303819372
ENG	3.10863052963565	4.53860597023707	5.43573650524868	4.95693240984901	4.03844203330176	4.28735871553425	5.3504199935975	3.68663768533374	4.47677080662698	4.40342850490531	4.35204238194047	2.01956575129349	3.77893213089983	4.95195751436479	4.87667738604322	1.87742945244119	3.59302455934858	4.15458945935316	3.66225177336708	3.55832108555699	4.56636512501944	4.18066458354419	4.78501893809789	4.20766472733912	3.32490751453626	4.42272142412573	5.03718774294085	3.87230029011947	2.77927544036285
SH3BP5	7.05046232728235	7.46465041463526	7.14805930361587	7.25228667119814	6.91053301833757	6.29487580419819	7.27616163070667	7.33733935528984	7.21549237383908	7.41964619737539	6.93225981546316	7.23640278830445	6.52430016233862	6.15626656464162	6.20174446057978	6.77450098901572	6.20965812051741	6.77450098901572	6.72816199674094	7.0024357506116	5.88474825785878	6.45479576531516	6.72410281243823	6.84962599541364	6.47914840722351	6.32235478260072	6.47561656137713	6.93781101024026	6.61407167460213
TBC1D5	6.62268079869953	6.82345917332326	6.66969811557839	6.25384934815436	6.85785512152431	6.31870760178149	6.89759915108965	6.82544514009765	6.71269435253666	6.85648326144532	6.70668973361081	6.490490557228	6.65190354439758	6.33854742946053	6.15719345359741	6.24670394423114	5.91902980515827	6.25384934815436	5.57749206891427	5.39437231165496	5.97029542547228	5.86080828900616	5.95283349003978	6.70211962543754	5.99052203938817	5.84776598235314	5.73243282751632	6.79228610950586	5.99728111211356
NIPSNAP2	6.58027509305984	6.31633225578229	6.46436624488378	5.87399832461406	5.98541265008171	6.34766414772126	6.01317057831271	6.23683902472073	6.32018814994387	6.05937489708495	6.7777524007303	6.99359483890333	4.08625792468399	3.93268091880145	3.96792470514746	4.87017562634524	3.92776396934646	4.84706604900246	3.94885672831863	3.21848013679967	2.91689591803006	3.34254833793245	3.82927973153125	4.58461382145178	3.54391318691789	4.1502284012673	3.63512282827638	3.77225510314251	3.99711690765781
UBE3C	5.04509430589357	4.86891045964416	5.24187914779502	4.62455970247741	5.89959651731715	5.75942016733855	5.29279133721765	5.85235176299445	5.54488578183866	6.00140854527923	6.18759823915415	6.01574562372169	5.9761289838174	5.03942116947552	5.09004757480498	4.68574424905887	4.66262514874102	5.98794688438445	4.95773538443191	4.05321605622213	3.82570731453125	4.83134582334422	4.80839569507354	5.64771780020586	5.21429786455078	5.09518895610653	5.21887371486804	5.12656293109505	5.30724693270826
LPCAT1	6.29440669831847	6.77713205807569	6.11985693817627	6.92729245882648	6.92721989374776	5.89673642081334	7.32099875426806	7.46124819895434	6.75521066496881	7.06672530195163	7.04885346629993	6.00829190849323	7.14013266180259	6.45461528468518	6.97359376796722	7.05159238788577	6.9245012264085	7.08733303813838	7.15037839631832	6.61722802683209	5.98046609976492	6.09791184520713	6.96473689677254	6.78965827168742	6.23519460860417	6.04528761878915	6.3738220938875	6.75933140709293	6.36594494608523
SCARB1	4.085716519556	4.71595723822074	3.92290913408878	4.18644717922401	3.90959312829345	3.22007552119405	3.58312126858631	3.34035095869398	3.94064117963675	4.35444537863226	3.72546032604986	3.96229617354646	4.61909068572375	4.18486634575719	4.21373793767208	1.01576966235048	4.24374285910751	3.69356511147078	3.30652513977726	3.83327376821527	5.16992988290204	4.02981214168715	2.53420138474613	3.9765060506813	4.33691250551448	4.80621249050032	3.95874768221699	4.61515515001159	2.83172279684837
KRT5	1.48933174232844	4.25977184507635	2.59896110090088	2.84797077020913	1.83118972631178	3.53659237508295	4.23447407789258	3.8108115545842	3.91409597160907	1.75375281896045	2.30195698290896	1.25692658871475	1.53690438223404	4.31612010353861	3.63606086883427	1.74585944082783	3.74065807132526	1.86296663741869	3.42712583142961	3.32945970804761	4.62899905282429	4.12682219578662	1.65462583665446	3.73959400823775	3.4902554365999	4.48239946138383	3.64383193486464	3.56113077265728	1.88913025697918
RNF14	5.54218785407644	4.47563805580698	5.35591985036952	4.7796002304736	5.50933874959173	7.62235926938769	5.64295594707702	5.17478661652382	5.34381794352802	5.43496062574141	5.79777240362209	5.17036724419441	4.31311927584733	3.31840224868908	4.33157376016498	4.72767268787325	4.00897777751974	5.09775873553592	3.43578862968478	3.67351511822113	3.81224050061818	3.71690302827874	3.88748101673302	3.8455246840441	4.30133754271923	4.11276316353055	4.08598298738552	4.34653539327068	3.98621757326758
SCCPDH	5.69606684023697	5.58273688816618	5.4538461127373	4.84720941032185	5.30766171207606	6.00331379740154	5.20835146868604	5.74363913038925	6.11423602755376	6.0295102617073	5.90092361776184	5.96020801131815	3.22692411178387	4.82453127286212	4.6280486502759	4.67373486288493	3.74180924248667	4.78760197504279	4.5321247505724	4.00928943961662	4.53775958277467	3.91720727984723	2.98637561369664	4.63156488279709	4.21716938566739	3.52653408341597	2.60626535858787	4.11633910516806	4.55808555519879
SMARCD2	5.84110566823743	6.07959114006601	5.16529177805438	5.84110566823743	6.28175490402267	5.8003457644026	5.5260144964901	6.05356738457203	5.84741666401827	5.29098469159016	5.90364396364944	5.66933646853177	6.187923899575	6.22199208832171	5.55344773791223	6.14024501614227	5.10395877893672	6.01585687244245	6.00300210503868	5.86767817196597	5.65149925547419	5.39280203558265	6.4752415703143	5.99310738426546	5.08267404800806	5.15350195147508	5.32128204438455	5.84110566823743	5.94406131514527
RTL8C	6.88405791714861	7.06801465053393	7.2150273254721	6.83508280838697	6.77606695029306	6.34331034760387	7.11461070028254	6.25145816414314	6.6752155861935	6.71459618118118	6.74541269680806	6.68712733024071	6.02858299585604	6.20318019362884	5.79742494302898	5.87954473091001	5.80232115474553	6.19485688883114	5.99925391787023	6.07251801964951	6.06275460495766	5.84146020094329	5.96294549709144	6.12752677008871	5.92932549340436	6.57208070459266	5.74832562580003	6.28777884704809	6.20669682011587
NET1	4.43454545758846	4.25726061848568	4.89025328432642	3.79888726082572	3.76892513638448	3.99088709189763	3.26454119783269	3.87251021538885	3.75678004760438	2.65338919211141	3.92806367095438	5.00671727558994	-0.170570252199461	4.05572254304281	3.12931206531179	3.33064543840471	2.62471299119686	3.59206139224075	2.98639516608491	1.25088126782363	3.42667866964651	2.44273077273593	3.5895287102762	3.42667866964651	2.51188932800749	2.63759125612857	2.57592982941771	2.97818947876146	3.45677468127035
USO1	7.30608488265787	6.38023981627146	6.66806523858235	6.60279065858477	7.6994329391176	6.44031571551445	7.13049656702644	7.62565555912587	6.84204440652351	7.69555264429422	7.22195647055742	6.81719021396417	5.66839498278712	5.72845512464145	6.36905906778732	6.92856687099059	5.82932630363629	6.70677839931092	5.58274312105297	5.39505584571511	4.41225964227708	5.9447757098287	5.3213445257161	6.55150901339197	5.87993086571453	5.92616351155842	5.98057394255785	5.62998052506025	5.60743829797062
HDAC2	6.01727467587427	5.52078218529441	5.16196347507738	5.8680148117502	5.49542129332258	5.70745959628509	6.03552010360067	5.99578870129167	5.87950059063129	6.54507590028105	6.66930118812661	5.95183242232486	4.74575999319384	4.00294399672627	4.7171337727659	5.26112909472023	5.24933297004281	4.93724788168374	4.78407347060512	3.8576012543363	3.61000192075563	5.20264316437513	4.84105859303853	5.52973805416975	4.82892033651568	5.12636367480705	4.47815613646574	4.44702928290071	4.57022895600119
PRKAB1	5.68935991388721	4.71819284493897	5.16211184511068	3.73504362918357	4.98476377260079	5.27755859057146	3.58694126386359	5.31878207891519	5.26684138083042	4.64961230046873	5.50007182989176	5.83580931472789	3.84167317658736	4.84827157729454	5.13204192645089	5.0680268644368	5.08951552971799	5.45730641195128	4.58249951639891	4.15033799249284	4.96517639013197	4.95388382343971	4.56913539037329	5.5681019797387	5.1411799927041	5.19558299155292	4.51918637873349	5.33155918806366	4.77273045192657
SUPT7L	6.3005295546086	5.72883471953695	5.89564547423604	5.94134105870602	6.16127720848852	5.67979583620227	5.72164038525667	6.63405841135151	5.70957353224468	6.39320907498014	6.17816257515684	5.99250905551599	4.59648526467993	5.37683176543391	5.25746577919844	4.82631627510492	5.45052355018758	5.52286346568228	4.48353192186744	4.70336991871165	4.92764675297352	4.87633291851049	5.3951607649042	5.21427541279296	4.75405520832843	5.05376156358731	4.30804387147318	5.163339761969	5.10710867428348
EPCAM	1.35455323919374	-0.543831116427576	2.42798548733514	-0.866128016303389	-0.709476620012546	2.4463512780136	0.812713031642898	-0.0808724272718709	-0.43835428531255	-0.689837187901371	-1.25765899570759	-0.371349955124821	-1.11086822551438	1.29381954417396	1.79256793936743	-0.0556244211140879	1.85450655862068	0.122677186135356	1.38369494131467	0.0310190826855649	0.263493233263932	0.0694401130291288	0.571768357081827	1.16442259981592	0.752335500718445	-0.744296684908792	-0.530535539105202	0.860884428991738	-0.368729914131379
NEDD8	7.96563156040237	7.78066372418527	7.74177154187756	8.04005134106096	7.6408073025117	7.49886032821932	8.03460302614707	7.73858717540828	8.03398247053845	7.85476892591987	7.85937682767048	8.05129316774453	7.10678822592549	6.58905511384323	6.99429994044753	7.51756632230851	7.06805660432497	7.05485811962734	6.52992771233272	7.48908119166989	6.39593685897681	5.80574568009199	7.15411803340387	7.17765026826278	6.60154974412503	6.55677923739928	6.08547535128071	7.06386546328281	6.89683637582034
HSPB1	5.98995716313003	6.33971030728808	5.32442820075431	6.06561351289547	6.3940794085356	4.73854320433104	6.36255226141848	6.18175317250316	5.49397886204774	5.52369186021242	5.87854570854263	6.79305497829809	5.20208208228687	4.87888522040826	5.06687604757456	4.2791495444511	2.73497032183774	4.39124386218629	4.85544681272393	5.63245288429591	5.74466311855522	4.6587218561487	4.40129537662542	5.20237627204808	5.31582011835351	5.16828382496718	4.96546296561355	5.31714271629201	4.22864902772269
EFEMP1	-1.1033063633179	2.70623922267976	-0.382928750783546	1.49115045185096	1.7164641284583	0.482845670699034	1.47277883167746	-1.71243335424831	1.08820834482505	-1.34901401173666	1.57458050360087	1.61359358098133	-0.828405643389884	0.809762596251626	2.835508150141	-0.598917476010746	1.47277883167746	0.812036278069822	2.52949454772706	2.02052460552338	1.75234954574665	1.47277883167746	2.65237323183594	1.14610870510643	1.9250009548022	-2.28290999992674	1.09031238236529	1.6672512494883	1.38795965621493
RYBP	7.30778467569605	8.59712067458282	8.30921243757352	7.36261317780434	8.23220598922009	7.6242967910618	8.47693993529167	7.53403223192349	7.82890644783534	7.93008365026493	7.88682203974889	8.13356448622054	8.76152191439202	7.46820630386495	7.93489828635436	8.43135349636297	8.82448617357825	8.13356448622054	8.66322064279328	8.68783997602304	8.07275396727769	7.60909430759536	7.80162113174888	8.63466774432634	8.05650950319531	8.05350131828976	8.43054987763695	8.81225123608168	8.16665825710102
LIPA	8.76202316503158	9.97051156326634	9.74105734140603	9.32514804929186	9.45043861251544	8.611734869124	9.3794243295958	8.78897361821293	9.7620337130343	9.81685680750863	9.45514727761866	9.41763739486043	7.61361663091427	7.26654531248112	7.51347005986117	8.49755273094741	7.10488256147674	7.96911504468421	7.38995345788792	7.05658697869283	6.38505066539642	6.86050837826563	7.26051436362402	8.04826751824628	7.9725425733547	7.8078185059558	7.15017852330831	7.11998106423986	7.10979380309724
BNIP3	4.34247800459895	4.36858893007413	4.36858893007413	3.7287217396506	5.09933822104873	4.6271367616753	4.70539029197214	5.34337221600452	2.44907680242238	4.23176116197459	4.53480558996363	5.48826749026538	4.16471717201632	4.86924444722465	4.48511637104024	4.41372560630025	4.21749793420458	3.85840613428579	4.11551810393349	3.58185943314907	4.59651079734724	3.87884769252569	4.36858893007413	3.78713959856335	3.94848958718125	3.82778320047641	4.04393371990308	4.57455159233325	4.85316563669202
CAPG	7.67879548864976	7.61329567935161	7.27190371911355	7.58531987544345	7.49401157372759	6.96965903008464	7.32581284433703	6.70257752617592	7.63416268410174	7.64157807264057	7.56424549539768	7.35273788292585	7.07695107298641	6.37302921682644	7.03780769105112	7.08367057727813	7.17187483461722	6.37457880919119	6.62032527337734	5.62883349289424	6.57307203695626	6.92500397998242	7.16883335926016	6.93656365479234	6.38173063733658	5.76819118286637	5.64219363943125	6.98916004929834	6.8880691615604
[truncated: 11,847 more rows]
