# Supplementary material for: Identification of potential biomarkers for osteoporosis and chronic kidney disease through bioinformatics and machine learning algorithm
Source: PLoS One. 2026 May 4;21(5):e0348515. doi: 10.1371/journal.pone.0348515 (PMC13138668; doi:10.1371/journal.pone.0348515)
Supplement: S4 File — (CSV) [file pone.0348515.s004.csv]

	GSM1369756	GSM1369757	GSM1369758	GSM1369759	GSM1369760	GSM1369761	GSM1369762	GSM1369763	GSM1369764	GSM1369765	GSM1369766	GSM1369767	GSM1369768	GSM1369769	GSM1369770	GSM1369771	GSM1369772	GSM1369773	GSM1369774	GSM1369775	GSM1369776	GSM1369777	GSM1369778	GSM1369779	GSM1369780	GSM1369781	GSM1369782	GSM1369783	GSM1369784	GSM1369785	GSM1369786	GSM1369787	GSM1369788	GSM1369789	GSM1369790	GSM1369791	GSM1369792	GSM1369793	GSM1369794	GSM1369795	GSM1369796	GSM1369797	GSM1369798	GSM1369799	GSM1369800	GSM1369801	GSM1369802	GSM1369803	GSM1369804
DDR1	7.49397549103589	7.63291872702099	5.02204872103004	7.32415652806285	7.03044494679331	7.05172745568314	6.91130360789871	7.09490041619047	7.24133902093236	7.02072600472029	7.1694352859647	6.86631437231517	7.09175614215835	7.87403459099839	6.98652101158181	7.08996477525137	6.97104866055144	7.18175253017315	7.23658841747968	7.04053664521058	7.20252063018301	7.12384051943435	6.93436375530427	7.18026941007567	6.74232217737577	6.95283313894947	6.78827585103542	7.32291805253022	6.6633553393652	6.93606795236039	7.40145802308718	7.28495644945871	6.69167829765035	7.15362774904975	6.50382795255785	6.60543379831171	6.671796009023	7.08632459739119	7.29087863131346	7.22208785937702	7.0380192641046	7.56169537023273	6.82977721532544	6.47452507725397	7.4493961241709	7.03235125428871	7.39680291024099	7.21374856516925	7.0191535763714
PAX8	8.51849314341377	8.47522640047478	8.20548218982501	8.35735466930556	8.55711911550957	8.42386619032828	8.40101576856291	8.68050470732022	8.71682834432747	8.32159031393831	8.24359183302327	8.5764738846124	8.65577434434899	8.28771476919244	8.23944523660493	8.05397057310552	8.2261593586793	8.20724414543536	7.86336516346361	8.17455926674648	8.49608997153182	8.20145950374051	8.53135664517827	8.31006820934015	8.28528374517506	8.50919164958768	8.27581097657503	8.46122901887535	8.65494965987324	8.38464039788367	8.4568059439949	8.2267550745325	8.5059858048849	8.51624861735699	8.55504025357805	8.41719763548388	8.30535816428905	8.67256720904713	8.36355023019163	8.55023071213714	8.15547434813681	8.72003840016236	7.82511205045711	8.19533328190413	8.41783387763155	8.7372169063698	8.08743810987179	8.12888874133404	8.39674326711164
UBA7	8.04522442445948	8.13263527310969	7.41335670665924	7.83707501356613	6.92882338004128	8.04406426311774	7.91505980893667	7.82175476926391	7.37228629374796	7.87094353916662	7.53683560869907	7.33848882991813	7.96651162868574	7.58088030316634	7.6953308339424	8.03619452144039	8.19611093539392	8.24784583796985	7.91673718225744	7.5632175553036	8.03028437948383	7.96472030306611	7.84359120017105	7.50250860366423	7.92990652200396	7.95296582132547	7.95138041971785	7.84061256341186	8.11785891339912	8.05172015425816	7.8257660064585	8.14205487512868	8.20488887482676	8.24959316816302	8.42023707392731	8.26016557487298	7.71000323184202	8.03360965761662	8.22571825665329	8.0252895810861	7.61632592344551	7.17523989053767	7.68042803659366	7.83836933221467	7.79393612215306	7.95723747798236	7.60137799756425	8.04831300218041	7.9898015334804
THRA	6.08204488348098	5.85804335803089	5.3118711408763	5.67379610447428	5.92015155933018	5.84052129593785	6.10515105487142	6.01420447476539	5.65472124399824	5.68318665718934	5.89409965978326	5.81095302507591	5.67282411771442	5.37783640438486	5.48256193024273	4.29888092336446	6.11688305566404	5.97317765391358	5.16713523859945	5.84821959974283	6.25449003220922	5.97860560694928	5.3305600184325	5.26629524222479	5.44480319974865	5.44330582263704	5.0735009048039	5.54559036529898	5.50163240609533	5.7246652072224	5.73313780710406	5.82190899124965	6.15540345847229	5.83559170122201	5.65540218699918	5.8248359318679	5.74696350210709	5.45292462053321	4.63670211404004	5.48826523840099	5.36222668070864	5.90779525301049	5.35018841703819	4.92425849064029	5.30206720963503	5.69378424894278	5.70888121518069	5.111626311549	5.5643160916998
ESRRA	7.39098703942572	7.95807274451394	7.74645393783656	7.61173526892444	6.87613375305499	7.7639095559854	7.68006495160102	7.69010727412667	7.66529145903593	7.74168062882324	7.83768068132387	7.45846478276934	8.00243187972764	7.67338742849734	7.22527366265724	7.60469517226374	7.7972864978703	8.06344562668974	8.15044143320789	7.59590173313701	8.0008450534941	7.97789219446523	7.67384931650959	7.7083643986626	7.80931439584129	7.8264349975573	7.75350629752251	7.78532526215645	8.01595341596673	7.85304965394578	7.92062177887159	8.11236049425777	8.02551960992342	8.01961615347929	7.93804188114691	7.74487235149211	7.77096557373046	7.8191313530703	7.86895434277617	8.10096671861461	7.59772648067392	7.47536121300278	7.77844878358908	7.99709687178758	7.90846763907969	7.8379913894861	7.86434988933184	7.55298984502263	7.93331353245913
GAS6	7.13340984456638	7.15798740129356	6.89974329438492	7.04194994561786	6.93912575258149	7.39808228807191	7.48079877301746	7.40409852300257	6.45345376190513	7.04030792500121	6.31722157063914	7.34021370378399	7.16027551334326	6.5464416099644	6.48755181887492	6.70973040813866	7.3259588637393	7.54455826533709	6.99906231129885	6.05548399907739	7.21495430727353	5.68033312681486	6.83118737849977	7.01417156536035	6.76355018739905	7.33115604575869	7.19597394068514	6.94370878920436	7.65600258363405	6.94054476767386	7.02885922160111	7.15779761746206	7.64451644573615	6.93081926461876	7.57933349238335	7.83249691270926	7.48311382624628	7.59776532901925	7.35930020779248	7.52101215214523	7.08800328135425	7.12671318665074	7.41241930673791	6.89996047433827	7.14312195937631	7.38784317180673	7.34580156578504	7.22369537797686	6.74116102074841
MMP14	7.32253351420009	7.84101781014585	7.63891045035755	7.77171408101745	7.81886110427282	7.64949737311364	7.7921995912357	7.65754265925565	7.55885223782957	7.33880769295263	7.4437944073421	7.73812493788525	7.70032605187323	7.33849538338528	7.27557845911915	7.1214570054881	7.74862503450701	7.51352553911992	7.46673061349694	7.42458451077412	7.72216851184218	7.22105246699459	7.44676066909342	7.43200033161499	7.40810446171628	7.65231191142393	7.30808002038671	7.62661755862947	7.73481231183711	7.63055138177993	7.92823032497958	7.67322114509742	7.6799776621399	7.43167327618744	7.23804931898843	7.81665091252441	7.30555952691412	7.66940810842765	7.65015480545502	7.64494389009728	7.20160065332986	7.82997211446064	7.47911943751654	7.60507192531925	7.28554999821577	7.87518143737301	7.67624739556878	7.21810355420186	7.34135748708764
DTX2P1-UPK3BP1-PMS2P11	7.9404610211532	8.8540903108953	7.92499376580194	8.21938748011067	7.73475174241126	7.74760380768924	7.84338935518476	8.37578036430056	8.15201406397293	7.64628226980541	8.15820190526306	8.36544229610847	8.24933876563453	8.11815489567297	7.28901358905086	7.49476930905844	7.99837980858428	7.54949903437892	7.42252331852936	7.76683631237215	8.30995187502821	7.56702901001512	7.70740492220563	7.89904269535467	7.88803203998342	8.28202114634988	8.19799935832057	8.23983355274656	8.73029219677881	8.40375188032972	8.56801648952728	8.71006280422644	8.34632572112587	8.14505852110963	8.2692476757912	8.45718171958683	8.1171351804772	8.42862928336335	8.58790480214128	8.63282982108066	7.7126128473645	7.75425211187044	8.14383946062009	8.14339151454698	8.4729758161714	8.26356191162591	8.06657416675649	8.25909013771865	8.28237502199672
BAD	6.2033425650231	6.17017235601996	6.10270484005526	6.21453270010055	5.98406853968433	6.23134698791779	6.4449606194441	6.39462367794005	6.04575243102215	6.60699146459599	6.30062612232002	6.08269294156809	6.56773660695818	6.03358924789207	6.632290024608	6.46184683938913	6.33844745640466	6.55838708453791	6.47096455200036	5.81564668697591	6.5825743668798	6.50458224072051	6.44885517045986	6.28156630889342	6.75477087044572	6.78069937969419	6.81570526066752	6.91194762358371	6.29943532654823	6.26942704160986	6.52791701501881	6.66820981755922	6.65359075275229	6.56106411027173	6.30979913996059	6.26371802295841	6.31648248410468	6.57862251071318	6.85175837910105	6.42851718927776	6.07011193433963	5.47650587410927	5.6267516551671	6.71137826936512	6.51348370398823	6.42179563605807	5.8597148430747	6.46211813133438	6.36122292729307
PRPF8	7.91455773658143	8.29965094551936	7.79917905549516	8.42260212585886	7.21472528806533	8.49806830761952	8.16354077771037	7.7445174787396	7.59872667916545	7.86175902445733	7.69665271171013	8.32337942284155	8.3903558529009	8.1820199790901	8.12289011483872	7.93045160185192	8.22600101452917	8.16044491661834	7.8944146245976	7.51571152800237	8.15012958436814	7.66443087514893	7.94758917683478	8.04285747178156	8.02321728970487	7.83204866005586	8.13003688916002	7.84195212507965	8.26617140941612	7.89521442448878	8.10549817705099	8.11911607695097	8.25139421574053	8.07712750705535	8.28440609544344	8.22964919559739	8.2023597956928	8.14081808395783	8.12624620978846	8.01225492937187	7.94017597869197	7.20119119792187	7.66181870533246	8.19847426485465	7.79201407728783	8.0374768055375	7.62168102669835	8.23225452873687	8.18201378179351
CAPNS1	10.3730545742915	10.9401352332437	10.2648536348684	10.4822938901017	9.42052202543303	10.612012911978	10.2288596777821	10.6100761469694	10.4580293037637	10.7445705145126	10.0865012557838	10.5892766316932	11.0146057971355	10.5418036953981	10.4828441728726	10.6036324171353	11.1214869170054	11.188179171678	10.1185471368034	10.3437747490972	10.6149224927829	10.524569666444	10.5712274186146	10.2549537901758	10.7411262998851	10.3948120059708	10.5727919087504	10.6789606289551	10.8005661126323	10.863895386413	10.8869837490155	11.1710829502178	11.1914528205845	10.9283855945177	11.2363503275745	10.6146850422003	10.4281377791816	10.9234035081834	10.9035563196137	11.0504724879484	10.1719379110381	9.66974114656612	10.1513433471786	10.8125270137242	10.3432563430703	10.6919668464891	10.2606035617388	10.2724480460698	10.3259800472557
RPL35	10.6769342782354	11.0604593388563	11.1277907827792	11.1896577389517	11.2963608817607	10.9551245361617	11.1432142976707	11.0747654872602	11.1213361544871	11.1889681039413	11.0734295756908	11.2878111873581	11.138801118279	11.1702673729336	11.1164091981682	11.15680503667	11.0301340233147	11.0639463276054	11.1358649682691	11.169616400102	11.1331826319814	11.1618013549892	11.253525496415	10.9993250640733	11.3030895587957	11.126532398664	11.1958471018746	11.2051321817296	11.341863356163	11.2959259032309	10.9804633836823	11.2623589491165	11.3749382114237	11.3172787007689	11.0870558807783	11.2613252928971	10.9910413831982	11.3344732781037	11.2409340417983	11.0516550280185	11.1548751575838	11.0980576688336	10.9640955172179	11.1950863813759	11.1069973243427	11.1392351958324	10.7160391282092	11.1328050538806	11.1509251116322
RPL28	13.0339503172242	12.8809631544967	13.0617287954894	13.0971373791807	13.116076175169	12.8832666898616	13.0596029131147	13.155821477437	13.100334221107	13.0191218017401	13.0906972283542	13.068765927545	13.0231897682463	12.9001400614195	12.9632983149374	13.1181169392534	13.1243380154445	12.9542346755524	12.957164243023	13.1369548488251	12.8951487822303	13.0571243295846	13.0560969117854	13.1450064148937	12.9830988229438	13.128478593602	12.9387626345906	13.0029743121249	13.1531142580862	13.0295009499225	12.8484210233609	12.9191483602313	13.0139019309534	13.144788794572	13.1190152608585	13.0296954904338	13.0628110679872	13.0486781954783	13.039489336708	12.8958559278933	13.1245617288609	13.1418533311276	13.2155409349718	13.0994054641296	13.098039264798	13.0584431967045	13.0490108221067	13.087160227004	13.1965580770673
EIF4G2	11.3077465815606	11.4948347250707	11.2810756684785	11.3640450214392	11.3400760353734	11.3956908380518	11.3306257966534	11.2526091516199	11.2037042168247	11.3062679674466	11.4347532355305	11.1831975517194	11.2627204013115	11.470616957544	11.484027579421	11.2735930285539	11.2337411899504	11.3670177063929	11.2944413661117	11.2180286165062	11.4931702589495	11.1980403396806	11.3401438937005	11.2366978342756	11.3004945453368	11.071697699721	11.1324618206709	11.2275958924925	11.3008997108342	11.1227446390791	11.3170456936627	11.4507586325276	11.3602325327225	11.1795445023509	11.3615793797849	11.1516739672788	11.4806783660519	11.3797292766722	11.3904630882449	11.3182516109288	11.3564308609646	11.2654787985317	11.4673930076209	11.4070432740398	11.3178671085442	11.0259039387305	11.2799885165141	11.4255770048241	11.3829291605127
EIF3D	9.57758411190095	9.7599578192548	9.89474141019844	9.85477560997808	10.0355071945831	9.94548693159811	9.98485483537008	9.87344576434193	10.2287359384163	9.95187224579816	10.0557695696833	9.87524901286964	9.96707843036736	10.1887371302946	10.1577937964164	9.98371658330184	10.0461122649561	9.87428935002089	10.376843682823	9.94610120190881	9.86573829545488	10.1180976814393	10.1293810258766	10.0831889867353	9.95310611541717	10.0935733497882	10.0843213076225	9.94316122891192	10.0486859337157	10.1959706429268	9.87134743580027	10.1863342458246	9.8834684353923	9.99124854887416	10.1220000825546	9.48108144792386	10.1504486084697	9.9530018938443	9.88809118796332	9.83275823049417	10.4755242603892	9.94498916163449	10.0428268060567	10.2264855783968	10.0745496549872	10.0058858217851	10.25736335484	10.0724389793267	10.3035122498763
PARK7	11.1139081610598	10.8558040064544	11.4001580345737	11.3537907452137	11.4709303485202	11.0679180383518	11.1813099202734	11.3196672629288	11.3825151984245	11.2268740610451	11.4928663617504	11.3870307206305	11.0893275377249	11.2963924766383	11.3044365728933	11.2278958994787	10.9920963474626	11.1697152958252	11.5881390364565	11.4593716712013	11.0619714226625	11.3047350531272	11.2963182457186	11.2021664015932	11.2075794603687	11.2722906847931	11.1591217606054	11.0877420869842	11.0159769558027	11.1618847787005	10.9549517353534	10.7627567981948	10.79406512488	11.0822036938089	10.9315883121953	11.0292898580051	11.3534286653222	10.7596362252181	10.8274594241759	10.7822942986471	11.3167487395143	11.3872364424108	11.1611778967756	11.0301142256525	11.2922145320674	11.1897426045811	11.3886999356413	11.2617810263772	11.111769912058
SRP14	10.7401868461133	11.0197668111923	11.0365728407113	10.9711268136351	11.2569145374314	10.8998757597058	10.7656342053198	10.8474799523216	11.0014469625563	10.8382806040918	11.0274993990678	11.1527071861957	10.5736183641112	11.1752596926914	11.0099193784462	11.0178652063411	10.7446651007765	10.8880385540284	10.7917609310873	10.9598780091096	10.8942699404097	10.9793076855665	11.0440759538626	10.9537798492589	10.8970626611758	11.0213739775395	11.0384676058044	11.0549339748585	10.8382226238631	11.0194959963045	10.7183879905648	10.9886921473772	10.9844466260793	10.7173345831117	10.8393512900721	10.842934244077	11.0669420935245	10.9993319924106	10.9301651415742	10.8684198668039	11.0533094386183	11.3242458320271	11.1979411084771	11.0814819079275	10.8111949988309	11.0646795729748	10.8942077713468	11.0946648192485	11.0233872257637
GDI2	10.7077205004279	11.2619585263319	11.3246836776286	11.4007977827559	11.2277892594459	11.1136359237412	11.1332801957126	11.3307210432552	11.6574788334638	11.5444000097047	11.5163073708929	11.4253187846266	11.3147762899716	11.4804307143327	11.2915309901519	11.3391496396194	11.4867619823229	11.2800712348471	11.7864380303918	11.7150365575603	11.2952175579943	11.4861965620007	11.3033328098641	11.3890142336641	11.323659381237	11.5976142789799	11.366579067554	11.3289279828841	11.3056419126736	11.5307658805136	11.2677162422987	11.4850834636254	11.120097591024	11.4307969822184	11.4252141849138	10.9671900652489	11.3579471986161	11.2771992105574	11.1966501220895	11.1494155994713	11.4557974269734	11.2466188110117	11.5402975186703	11.6793803632772	11.3221676502798	11.3171791694179	11.5911771773976	11.4787053672918	11.5076370209104
RPL11	12.186257728821	12.2064664692181	12.2095991599157	12.3344762727165	12.2442606389659	12.1096994105121	12.2609655801814	12.3509700734217	12.3297922838417	11.8687289947787	12.1408579653409	12.3613523195661	12.2417187310838	12.2542816606616	12.3479661466935	12.0988402216364	12.1332310323016	12.2113380039911	12.3673437820819	12.1666301577013	12.3278812270395	12.0957436638076	12.2112277184795	12.2502623245543	12.1938443811515	12.2125056918763	12.0872154068548	12.1337544969678	12.0964659673224	12.073864534838	12.1566178924707	12.1310427261908	12.2414447555258	12.073998992343	12.0898579504321	11.9647498356519	12.2667739196052	12.2985592286295	12.1889805142118	12.2337524959086	12.0166656246222	12.1814675313006	12.1642953788132	12.3060484455977	12.2081832907972	12.0565773938336	12.264930666567	12.2638493063893	12.1864650095393
ARF3	9.22064724702955	9.57205017524399	8.92341964621901	9.30790228260736	8.92102320040805	9.49220793278311	9.00393562401767	9.30460415167271	9.33066369949341	8.97102029350163	9.03715981226008	9.23077171389366	9.381999878236	9.29427537182834	9.39934453743327	9.3003504603893	9.27699451470797	9.62879895301417	9.22613109945001	9.32919836136168	9.25113348186811	9.30755208730967	9.32406455694625	9.30326320831539	9.34632961232641	9.28391645381688	9.26141166236327	9.28563453471692	8.68985556942961	9.02804797936798	9.26551415057844	9.42819012396144	9.1537413235964	9.19588637531298	9.53114322712715	9.22534492429734	9.12117540508094	9.32763894883019	9.05908667087677	9.37525800544301	8.84145929719124	9.21663563868618	9.35324271671837	9.39349485546517	9.06506125613167	9.08268178020633	9.34457011005599	9.11000690453309	9.38918404080733
SEPTIN2	10.2472984374151	10.0340952519172	10.3867555993986	10.2430100430022	10.1578070784432	10.50730825396	10.3484359227859	10.3671145515868	10.1513817605958	10.2388080483412	10.3220661642582	10.3299293688494	10.54226993533	10.2324812994899	10.5624431702214	10.3515809723257	10.1768611359504	10.3625926592322	10.4798736782677	10.6180826206799	10.306090771285	10.2491934732846	10.4708459611947	10.5443920313775	10.4003857706866	10.2761868738142	10.5029841671538	10.3391741606884	10.4641738696608	10.446097281585	10.5207902391748	10.4205489636358	10.5129623513262	10.2580549648057	10.5728155224978	9.82265851249202	10.7834723651873	10.6603709329543	10.3575295046062	10.236539474969	10.5918006062955	10.4276825716731	10.6395145059309	10.3357644252441	10.5453370917663	10.2021034905217	10.2974990117516	10.3720238412775	10.3579092345808
HNRNPA1	12.5601898959567	12.2790901547792	12.435659962603	12.5462240561646	12.5963853258633	12.3271242108186	12.4332215116999	12.4133228481795	12.4584692756463	12.4275746327198	12.3924622244578	12.5578010437362	12.2302644376911	12.2884167339294	12.4685195099395	12.3800497982027	12.3419904751472	12.332007054662	12.4237697206192	12.3510804599946	12.3111854911565	12.252539634305	12.4080492797809	12.3233451359278	12.3790265067798	12.3538720126405	12.3282152709238	12.2416570265461	12.3022185916407	12.1482616291611	12.3930053930879	12.2495796589884	12.3287789959081	11.8450394357175	12.3687165621891	11.9610682528091	12.4897399253703	12.2831297190677	12.2856540206873	12.3399024763948	12.5170434295254	12.4794572189259	12.4875043090721	12.4556148278366	12.3133463453407	12.1814210373611	12.4943258568879	12.5166322984449	12.296113854649
RPS27A	12.4811131291934	12.6228032539211	12.4923410179736	12.532165520322	12.7395446254543	12.4401843232825	12.5933856612109	12.4760447198959	12.3818743531554	12.4120189722521	12.5511221365956	12.539676510731	12.5382072102151	12.3767645765908	12.4581806314863	12.4392710603315	12.2185036503758	12.5059075797298	12.4089822049257	12.4101486734464	12.6279181989668	12.2712737263773	12.4617008731859	12.5575849617253	12.5947298308075	12.4908921292876	12.4784159957949	12.5049755921081	12.3982188933318	12.5633286828913	12.5196165649114	12.5500203094268	12.4617636427905	12.4600106833139	12.3580950620775	12.2311166753182	12.4543242850109	12.2653000214993	12.4318854195831	12.4355264795805	12.539264466006	12.6264151740024	12.4584499873227	12.3865198164497	12.444574801865	12.5506786541151	12.5003738614274	12.496084036837	12.5293724680743
RPS13	12.7175489208817	12.7056431801179	12.432704041616	12.7606149231578	12.6785204869575	12.6620110437938	12.6562931275875	12.7822147441126	12.5445265376649	12.5222533729075	12.5078763873925	12.5121415817644	12.6626812741231	12.5816619755201	12.6036192213413	12.5611111921482	12.6656345380901	12.591488976382	12.551841023873	12.5040465260244	12.7137546714455	12.6069572245922	12.6185592208175	12.6086822356365	12.6184290938942	12.5881270087141	12.6412353219296	12.6309422451742	12.7275474348729	12.6505045347712	12.6467534900451	12.8074854400333	12.653701677106	12.6744685399446	12.66436109619	12.56101678848	12.579659078373	12.6868450478971	12.6199925763503	12.5886451028308	12.5374781588998	12.6907244174044	12.6437878769772	12.716502162171	12.5822984624514	12.7436056982285	12.5476988856325	12.6135738004337	12.5650834688608
FAU	11.995329892605	12.3176865919329	12.1216384437488	12.1879216313615	12.0280504918697	12.2887058033805	12.1549574235497	12.3771031760137	12.2333050456522	11.5791913653058	12.2953781378321	12.292436307957	12.2609726266638	12.4099575220343	12.2839411300776	12.2380099774073	12.2660359365607	12.361066100223	12.48893645425	12.4247770510402	12.291105722159	12.2620492368748	12.2448506610806	12.2020682642775	12.2601327147667	12.3658112398006	12.3162142511607	12.2464205648944	12.3849439530418	12.2959438367219	12.1788524491599	12.1847590034638	12.2234602508134	12.4413186996498	12.3105127733653	12.2656944778673	12.2732269470922	12.2881326175669	12.2300352429464	12.1192389345534	12.2799077361973	12.1632681797116	12.3624031579122	12.2927349284484	12.2015016009397	12.3275019266976	12.2220251761181	12.3874111045129	12.3434061508036
TARDBP	8.80838234705467	8.82718711654792	8.9814728089293	8.86908015488133	9.12847105630633	8.75944769299825	8.9030607233946	8.81288524476617	8.66419963679487	8.71530287585309	8.96928104775401	8.86085084368075	8.91905540635726	9.02728225839444	8.9354257716072	8.93553018770842	9.06809798381308	9.07821759756975	9.35042705895912	8.7770409984825	9.05659225975861	9.02886576665913	9.1185538740192	9.3300382074657	8.9929817808244	9.21047115363828	9.18748231315361	9.0250836021008	8.52378139505938	9.13313787619101	8.77997760150235	8.98461986495555	8.65091649368493	9.09077530136312	8.87842640111226	9.23587680650734	9.27758679345823	9.06646698938411	8.65025997610436	9.00879873638359	9.32576930738958	8.76548116718636	9.40797934775417	8.98951112694997	9.12659476569491	8.61289513199576	9.39303213232512	9.2530545404706	9.03586693015405
CFL1	12.2239783593827	12.4017561694119	12.2085609197388	12.2824178864867	11.2729300686772	12.3886402003783	12.3030486692119	12.3619397738024	12.2478413927226	12.1942486455786	11.9116898600748	12.2942381404166	12.4949465094161	12.1888102865918	12.0923164626489	12.2081609212512	12.3570068595142	12.4516372382665	12.1342334411062	12.0299902157435	12.3488858031826	12.2617676858811	12.3477912076936	12.0902483954979	12.4015017045944	12.2321775663981	12.119918140907	12.2475022801726	12.2855883939345	12.2508461239011	12.1641693343249	12.2246776464616	12.3887707974394	12.2518633877616	12.6453693854	12.3484662527755	12.2967958750853	12.4471904443771	12.3706332818064	12.4160139797792	11.9671785644184	11.7451312474204	11.8204150851877	12.3216229965448	12.2349570324183	12.2300777268457	11.9907020192989	12.1962800510563	12.1887377806522
RPL18	11.9265998715295	12.138046625957	12.2067907260505	12.37534614935	12.1212998409975	12.143473269893	12.2638200608478	12.3377061049266	12.3093665606128	12.3075809943364	12.1725286085975	12.3806061191776	12.3082966951424	12.186870950792	12.2166495337346	12.2970923615678	12.1972955486667	12.0368950326019	12.3304269269055	12.1183343200418	12.0476597614878	12.1757874844156	12.3658907011392	12.4288310094713	12.3355303654905	12.2832255459547	12.2343815126456	12.2642153394108	12.4928401552184	12.311967658899	12.0103903951834	12.3546109024825	12.3031555900752	12.161390190431	12.2670894796994	12.0442985347383	12.3262113863127	12.4757051943938	12.3717910092739	12.0293915314198	12.1618279657808	12.1771795309217	12.3609387120627	12.3899263186203	12.3942065927167	12.2864908842941	12.0686194791844	12.4189861551716	12.4134957988174
EIF3F	10.3762990194003	10.9628292997437	10.7615860930239	10.9169509407695	10.9279992877935	11.1567001702993	11.1712281457243	11.1249700537831	11.0675506740284	10.4946746602915	10.9371925804485	11.1448233620549	11.0062013419798	11.0991105657748	11.1180317511361	11.1946734049432	11.0494186348537	11.0296453563044	11.2322424465694	10.9989422320339	10.990716385666	11.0635994495714	11.183598318202	11.09560847143	11.2011984858059	11.057145634884	11.2211839402228	11.0173825608088	11.2059477143013	10.9967216153814	10.9232018110756	11.2465051643248	11.0369637081471	11.0134875990333	11.1135505248034	10.6191501748314	11.0857942450861	11.1459199337756	11.0128658246874	10.9326470059652	11.2730890801175	10.6640420910502	11.1790549503938	11.2577225361663	11.2362563167772	11.2159964633304	11.2523743888741	11.2956749035673	11.3830721197749
RPS5	10.8706546666383	11.4205816638069	11.3405916700115	11.3250253990975	11.4600342285155	11.4277203940632	11.432233162343	11.7134407402253	11.6721112854004	11.181564714276	11.5590071864033	11.6717972862412	11.5169187119287	11.5024425049616	11.5587385809575	11.371620299781	11.234493216174	11.2035208970963	11.6573433897415	11.5819313749281	11.4293022658275	11.3712384848909	11.6800766584133	11.4490021138657	11.604994260211	11.4390672236427	11.3984211309415	11.4971686378433	11.7223031462259	11.434646191565	11.5694489379261	11.6890367540265	11.5537351817338	11.7754303399301	11.2678532351321	11.566625578034	11.5034896642242	11.6560418754521	11.6127971875324	11.4730730301884	11.7816603579766	11.4456944872596	11.4008301720856	11.4299362688034	11.3841152710449	11.5627257440999	11.4158485193514	11.5285612849412	11.5456012538204
RPL27	12.4591564147417	12.5134220667971	12.2660054653765	12.370439531134	12.5663934919886	12.5156973516337	12.3865133103681	12.3744704326104	12.3724320348922	12.3280607248392	12.3744637337788	12.3365155254221	12.4429358463233	12.326790339543	12.3847494620481	12.3969636292668	12.4050792164009	12.4319889063362	12.4414574915358	12.4885569799683	12.5337919386831	12.2657891123381	12.3871513985229	12.3659412858513	12.3941176200826	12.2387935394719	12.3515815651705	12.3694384081613	12.5876843541374	12.5098276256952	12.4941479067037	12.5648244669304	12.4731118139132	12.1983369366386	12.4074144694871	12.191577373028	12.246423049685	12.3624545440764	12.4704152978269	12.3224500034456	12.35444468769	12.4779093973769	12.3187606821685	12.349970050527	12.2693873400088	12.5230614957346	12.1720555309686	12.3179401344971	12.3830463297168
RPL34	12.6796852933204	12.7940304913257	12.6181701448715	12.7579314669328	12.8794873534171	12.6754820583744	12.6936000177522	12.5855114523558	12.7803758486805	12.6643854583801	12.7563563546883	12.6861514637974	12.6939427470546	12.7087683978843	12.7001834215819	12.7188393332005	12.7329781007501	12.5980706236879	12.6521651241653	12.857365518359	12.5968856660763	12.6725694608443	12.6951800179397	12.6870423707137	12.6572848809602	12.7639841088355	12.6678576983442	12.6207055977515	12.729746474168	12.6298479615057	12.6024283639926	12.6333026104325	12.6453076786966	12.5985936190097	12.6620771810802	12.3846801041148	12.6235038841645	12.6631396070409	12.6531651598365	12.4703750674852	12.5797967545385	12.8809446063914	12.880682152025	12.6829289632402	12.6915729448106	12.7198827696466	12.7471149535585	12.7150100723724	12.6400144814364
NARS1	11.0065426971412	10.3474722977655	10.7072595867552	10.8491476450909	10.8731555031942	10.5754862536784	10.7728749982712	10.6705029772584	10.7881714770088	10.9346736850162	10.8338773884811	10.7669471720806	10.3745565951658	10.7805532154308	10.8987981076897	10.8752950654375	10.5042065470482	10.609395255295	10.9933693686183	10.8360688510912	10.5819647970125	10.8376145768325	10.77796356847	10.7219097381275	10.7741786570628	10.6769278730611	10.8441500346311	10.7037671441416	10.6208557853203	10.6139793830998	10.76547531571	10.5289310159905	10.6188328539431	10.4930618052601	10.6520446522671	10.0628490795505	10.9457556263578	10.7587193537002	10.5819909670794	10.3976110872865	11.0206547939431	10.8168353206329	11.1682019110282	10.6626024763209	10.8887312854361	10.7228542433531	11.0476381495145	10.8692016436839	11.1677833096446
STARD7	9.17359546485203	9.06677045047668	9.46003080660355	9.59133818255235	9.55175831681083	9.41880881944693	9.64745122414686	9.12960098207298	9.45249423257195	9.63426918798139	9.62758358248687	9.4247360232316	9.2822536546994	9.60069853183976	9.48166064196732	9.62982782427111	9.45092720879142	9.40754671767173	9.58054956299377	9.51741878700887	9.32133939305156	9.46514393595981	9.48174640877216	9.04346355746966	9.52498997054392	9.28499261613984	9.46299845133133	9.38811882497389	8.99775355651962	9.44264634962758	8.88465631068653	9.25547770872468	9.30058401414486	9.28487845495704	9.56168859303301	9.04372072255976	9.66906295416736	9.53329348219216	9.51479691483908	9.146184479864	9.58256157355019	9.69317097673262	9.7924326900767	9.45480002086287	9.59550525956068	9.39567248477229	9.49050368461911	9.7651923192374	9.45331071780175
RPL19	11.9527871590553	12.3786792462995	11.8624789760015	12.0635284049676	12.0693328598817	12.3017827986902	12.2494660288067	12.2485009028346	12.1070004444018	11.8825594037751	12.1321449438376	12.225591891862	12.2581599687019	12.1835865855536	12.1586705863837	12.2767025126835	12.3073556024615	12.2648879488576	12.1069913763779	12.1548202349397	12.231170305715	12.1672033030902	12.1809927322241	12.049735852432	12.2075796913814	12.2160100138235	12.2386806930837	12.122545922357	12.3576600740668	12.2678531022912	12.2232622588159	12.3947272553985	12.3530343373028	12.3910613343048	12.4489947890857	12.2293450469157	12.2745918278233	12.2749547302074	12.3352753331723	12.2025451651274	12.164194978857	12.1343891962333	12.2934451195471	12.2850154945084	12.1761280880781	12.2365155683887	12.2647795942434	12.3112504584186	12.3030118001486
SLC25A3	10.8358100099683	11.1313898952628	10.8905023186943	10.9414262920893	10.6790273362333	11.0347783576957	11.1572854815623	11.1645985180443	10.9872742725821	10.7476756091651	10.9126454231217	11.0340219088392	11.2736209350486	10.9960048562475	11.0990414852154	11.094487947714	11.0639039844191	11.1026399219615	11.2711158882483	11.0455427557359	11.1073940016237	11.1775361491151	10.954691880307	10.9699346537914	11.0977375341377	11.2496122894124	11.0714987394375	11.0273406203174	11.0566012010786	11.2140163695093	11.0982592725948	11.0685837210634	11.0336607725316	11.2972114533002	11.0401194095082	11.2941025990554	11.1898405802847	11.1863531422896	11.0135908996435	11.0114868240349	11.1156893114621	10.9031701856655	11.0290939349222	11.2247056519811	11.1634635543758	11.2848687715904	11.2549341066024	11.1345687687997	10.9434407339551
RPS11	12.9757892771637	12.9949129606026	13.0665465833933	13.0702905318679	13.0954009242214	13.0275655176943	13.125331002058	13.2383585058979	13.1697483896482	12.6490395646442	13.125028438105	13.224140977728	13.0735537214704	13.0384645886121	13.0495313396502	12.992828069723	13.0598627211743	13.0898025116274	13.1453578570334	13.1153693687129	13.0793219884777	13.0675958540336	13.2140274452151	13.1138510768924	13.1777757813722	13.0604270408201	13.0108419024745	13.0832221044266	13.2751598856929	12.9696300278991	12.9605172544502	13.0386262898325	13.1204910765175	13.0894020067495	13.1566994849821	12.9316126597991	13.0765526474162	13.192647923518	13.162977248112	12.8557905252801	13.1658207006359	13.1156595194901	13.2386536958825	12.7913180137354	13.1645303878743	13.1290135054018	13.093958985323	13.1452659699264	13.1320608301322
RPL9	12.9768779196933	12.8252984831329	13.0211324668928	12.9821398718294	13.1257271725688	12.8039828127513	12.8588312182292	13.146707059528	13.090115936227	12.8668860130188	12.9415239517973	12.9362978347681	12.8202966563766	12.9498253065346	13.0331438501118	12.860688986919	12.9933746473488	12.8133405802088	12.9677142828955	13.0853041629327	12.819357499718	12.8280382704387	13.0032896941283	12.9638620427613	12.8473568886355	12.9181505064437	12.8330169099289	12.8548992030095	12.9284893114136	12.9773527290102	12.9712999187185	12.9226797941746	12.88191977666	12.9039075208024	12.6482155545595	12.5756344477329	13.0735193890733	12.8403478066966	12.734133847656	12.8911567051456	12.991249113667	13.1208986368503	12.84583873709	12.9511898051703	13.028991854023	13.0531312162387	12.9418016770604	13.0210805464281	12.8718735262643
DDX5	12.1298764397829	12.0042743864333	11.9413102478228	11.9240835884714	12.0289570977494	11.7982430408251	11.9670205043022	11.6017617968346	11.814575857944	11.7179395570378	11.8412754910325	11.7179363945248	11.7175716158086	11.8280932978817	12.0024312373477	11.8902889569095	11.9132270493366	11.492142035691	11.7710052039728	11.9142994787133	12.0064624264044	11.6374299198194	11.9312408895476	11.8282819437598	11.9255865652024	11.7972225112719	11.7689992552564	11.8833629759824	11.8640639505928	11.9116540137191	11.9186489357894	11.9884991712667	11.7782411225136	11.7108602809959	11.9183566256347	11.482575668828	11.9803292872519	11.9605877636797	11.9816831309035	11.8112076394763	11.8638779613183	12.0647816134642	12.0402703565247	11.9995416892429	11.9469483461008	11.8759600123629	11.9019961909725	11.8559604269697	11.9963006236046
CTDNEP1	7.36539441661707	8.27651278917901	7.04005559615925	6.61166180639024	7.03442281104607	7.69736119382146	7.50700685266283	7.40306381739777	6.95022786557874	7.71763764128298	7.15334022079823	7.70557101494343	8.11619940288697	7.37250368464135	7.07848774275195	7.7455989037659	8.03696407557024	8.5481481328892	6.7434719561846	7.06448541612002	7.58477334704912	7.5387753854317	7.6137225620229	7.21127357801883	7.54137694187237	7.52055549123388	7.53015760362593	7.32338289513066	7.76737993169288	7.79437080599613	7.5348215957754	8.10200738902564	8.24407645995374	8.1198598287154	8.18618758503981	8.06667892099487	7.59565444733749	7.48115768812828	7.49761724914869	8.18752417133144	7.15561139680994	6.95293324718403	7.18066982405607	7.78905969778167	7.25700977695156	7.41246383107814	7.17669815533662	7.30831759107402	7.5591317814292
RPL10A	11.2800280144215	11.3968031687199	11.1170150697381	11.4183226223176	11.3851048808121	11.3952462072564	11.5928160710176	11.5069106144245	11.3691766139112	11.7324474817336	11.3214094328899	11.7006302470578	11.5324911284074	11.4959532817126	11.121714082451	11.5938765119691	11.3999830448887	11.3287177410621	11.7109396402985	11.3598558387628	11.3965661262659	11.4279747531847	11.5632001608017	11.2160347850531	11.6373992382486	11.4189337706696	11.4852436092324	11.3071436129155	11.6901279944859	11.5951496759049	11.3178271087219	11.6001504679364	11.5358873594654	11.689555739393	11.3447125261703	11.470363656985	11.5389724121167	11.6545723673527	11.6032550099493	11.4230075859056	11.6970059118297	10.9912116579884	11.4612566703289	11.5392332124184	11.346393733518	11.6298936875493	11.5710149770244	11.4491105788878	11.4806891918925
CBX3	10.1532045289708	10.1312284341327	10.3906557276539	10.5117009768316	10.6595450580123	10.115739714293	10.3613878448322	10.0903020616743	10.3770526722757	10.4424396855266	10.3364205091946	10.2751005939791	10.22157180126	10.3754010481264	10.3317270194313	10.4708763515274	10.4550171557703	10.1349598361864	10.3155815299679	10.4500852588504	9.92025703728843	10.2830289465607	10.3615222362452	10.3732742754275	10.2199231315969	10.4109863618526	10.4646680934981	10.2878713493502	10.053923954461	10.1078652990165	10.1474545357264	10.2703925493313	9.92415838239949	10.1535379794483	10.0228460568606	10.0304638069038	10.5720656069183	10.092671790255	10.1448527268611	10.0446938821436	10.4785503860618	10.5605598967399	10.3191905008043	10.3705173566826	10.2931380476992	10.2682338711675	10.6554354590039	10.340066340634	10.4685000863255
PSMB2	9.01438111630397	9.40113139174967	9.31921589040309	9.29906776716071	9.05694323051423	9.16926655000055	9.31754128200393	9.55599206176983	9.69703367050393	9.14881302922013	9.65428364508706	9.41752544958228	9.56907609420034	9.58473765412543	9.48424889141526	9.6109973733553	9.61092636046532	9.50179168906205	9.70653750843156	9.57119979373082	9.45024638724521	9.70829857278281	9.45463359518563	9.5223097724372	9.51132250279216	9.61633891186474	9.35090660473237	9.35601667764542	9.12944512843195	9.46440268999123	9.27144145908189	9.54679712425935	9.52344113195981	9.50487057975177	9.59190819526529	10.0968300702138	9.29177208264977	9.60121906901401	9.44451377099824	9.29212714548346	9.68967676104085	9.1451438661769	9.43275557632712	9.38570650756558	9.57563273732715	9.38710570167568	9.56876749103967	9.48478949190089	9.4431423853655
KHDRBS1	10.1545288361829	9.91189921804609	10.3422681306098	10.1560879387093	10.1296930562901	10.265902887163	10.1180989199833	10.2881892271571	10.2253765902081	10.4783176939356	10.2424508097473	10.0978788406043	10.0644222138212	10.1976244393847	10.0860590079201	10.1688611944212	10.2095476477782	10.289607075015	10.3476092315713	9.9380519087715	10.0674051533618	10.0913832302427	10.0013322911682	9.8608069680168	10.1253114264246	9.96046129769028	10.1972878020266	10.0859213289001	9.98530602924819	10.0991142706064	10.2271747052511	9.90305602388901	10.1922457755679	10.2112523358257	9.77744825122432	9.90342577901914	10.1393262701562	9.79899437047063	9.94681550151632	10.0804786592177	9.98701685087828	10.1405963387584	9.98565168613918	10.2078696970589	10.1064907940012	9.94511322654167	10.2750534977195	10.0514985695499	10.1237873872106
RTCB	8.5703991454708	8.6273947805433	8.92961693382473	8.70577546442062	8.45101785889189	8.78046011903311	8.42035589022331	8.32037623251031	8.71329571699141	8.77617810955338	9.04606081168663	8.73754928966602	8.49798117823231	8.80933924824841	9.06820576527265	8.84773740163785	8.66323766466688	8.34065735095836	9.18229568002656	8.68561854047584	8.38766720564703	8.98849829202923	8.89428927816323	8.72547873823306	8.80936738284208	8.63457438028295	8.7741396239782	8.68982174834446	8.37522801495972	8.55212865404684	8.24936414847524	8.34744218682414	8.53867123984189	8.70331628482399	8.32178139018066	8.39670607087881	8.88883309957833	8.64584636909623	8.564181832856	8.50781507805016	8.77408146849407	8.67094016875536	9.37595510671194	8.70422426061834	8.96242951548697	8.62286471555188	9.08276919842846	8.79219495709884	8.92916620006381
ERH	10.0829355131776	10.3823890249596	10.4693975896973	10.5004719253903	10.4936622094506	10.1513446671424	10.1150586865091	10.1378287284218	10.4476968074643	10.2965334116327	10.312650281573	10.1946474043019	10.1022262447322	10.3876308759867	10.376918808365	10.238082106638	10.1863238409993	10.1740064418473	10.5118678306367	10.267496873019	10.328049505375	10.3210036338603	10.4171853042346	10.397643075726	10.2517781877344	10.0521370474169	10.4638304935684	10.3546270166006	10.0797374761631	10.2017800079716	10.1819340837637	10.4459432421452	10.2901198472114	10.1369357317435	10.2066756064947	10.07306425532	10.1965859243818	10.3932901887241	10.4621823601092	10.2915370524203	10.209363353694	10.6083809154765	10.1342212958804	10.0239273841116	10.0845488121981	10.4054201221887	10.1885574911585	10.0510567791268	10.3817384260726
SRSF9	9.28784697271345	10.1551095709848	9.97322317573078	9.92158739863512	10.0238269267781	9.83199799790129	9.69155351079741	9.89022864092579	10.024679480799	9.69065153424173	9.96114281621863	9.75385582859462	9.9171477393374	10.0083065715341	9.80944537215153	9.87462395494897	10.1267488541773	9.72491683454541	9.95184360804684	9.83252881676269	9.82453159291534	9.99287909780689	9.91149457954253	9.95169417066427	9.84552890799269	9.99778215499126	9.88812572811965	9.89226659917587	9.91475167491758	9.95818981838383	9.90605877412286	9.9686689597772	9.93771681065478	10.026304422271	10.0844170836202	10.0845197546637	9.91090148722906	9.96494661392684	9.71280783997465	9.95853919673948	10.0386638424175	9.84089665924071	9.4373771312965	9.87429572897529	9.73976866014214	9.9511854331224	9.84245396628609	9.97033751364293	9.95590209182512
ABCF1	8.4272006970174	8.56889892272964	8.24676431147747	8.39306668136758	7.83922037306463	8.37327300925906	8.47629363838829	8.3564850129719	8.28354913281553	8.15778237199488	8.17801673213489	8.32148735692009	8.36979239348568	8.54404770437997	8.08267803555925	8.48827505894778	8.24071645622257	8.69007739883796	7.95288157278844	7.93586021768357	8.28273340616929	8.5137136323914	8.36609171731524	8.1691247483302	8.45188922877349	7.933706991198	8.27494630440121	8.17149489415512	8.33589259050834	8.31295919492206	8.32409489433664	8.33068809950569	8.04306853334797	8.56801522239185	8.50561480811458	8.38274009890886	8.00038980098242	8.44597658733111	8.2989201847174	8.37195240644545	8.11964708783592	8.12027961387542	8.24576144231242	8.41677173049523	8.21881288321377	8.23061614201218	8.04256332900139	8.3141261032121	8.34916030543055
DAD1	9.00075957268567	9.04275633635043	9.30040612396876	9.4686449485153	9.38950739909695	9.24732105219503	9.32549097885167	9.39024198304281	9.43737026218058	8.86557558077228	9.49262989669723	9.39107149863446	9.34504316277492	9.51616389777097	9.33948041034255	9.56610335840916	9.45578060272386	9.12821545849607	9.48200186167319	9.72419652639634	9.25987570576284	9.41013315713566	9.50938963443917	9.45862787749064	9.3787354679983	9.54521270121986	9.4019315298283	9.28705526301003	9.17757489272043	9.29373547171664	9.00642797450919	8.91911596833475	8.71332052226676	9.38118927268041	8.90694690413097	9.21049220116258	9.42403827549539	8.9764212827819	8.71749107664978	9.21758905013132	9.56443478724543	9.21116694996829	9.40537728859229	9.20714056027295	9.3100558184483	9.14384768007048	9.11241398421427	9.37893471627294	9.28846604201557
YY1	10.5176295639556	10.3122486140029	10.6525055138888	10.7732949427094	10.74631741533	10.4125394935975	10.6071235016018	10.5589024984018	10.7580323740353	10.560893914375	10.6009749233498	10.5888323983161	10.4298546759088	10.694489895584	10.6028560705412	10.7140106280057	10.05066329298	10.3969623664634	10.710556141033	10.5217711182487	10.4966067670419	10.6258737898717	10.9296191888283	10.8191188478148	10.7594909070951	10.5391317076386	10.6992175745071	10.7036878973573	10.6739287353106	10.498121791423	10.3740604213046	10.7413795523052	10.4892048289703	10.3088539609279	10.0791909765035	9.97687256624627	10.6835622310585	10.7070339866026	10.6055897277366	10.33992390605	10.7831224532918	10.921967771066	10.5879321418693	10.3870784473948	10.7198379713563	10.597040054001	10.7368426434962	10.5255949725607	10.6011793982032
KAT7	7.2832572980018	7.25653501354259	7.53822366337256	7.18442439161812	7.07203585917926	6.99097098927857	7.36521102087797	7.49282288743119	7.11779328932092	7.35824638608863	6.9362979051954	7.24647604951419	7.28254117468532	7.28233539425594	7.61834462401004	6.91689078864817	7.14104849877609	7.25860821425817	7.14554743491561	7.40578660601572	7.47683230578771	7.10209136541951	7.04852781684904	7.32116665971726	7.10286609572118	7.22112907250773	7.26290307378512	7.26894774882107	7.30695097969803	7.2965474021696	7.42919594876125	7.07801108886379	7.36890380213905	7.39252992446271	7.20736177367919	7.45304482170698	7.30622466362851	7.44443267513855	7.46018389007203	7.31993779496203	6.83262920232427	7.4025429302734	6.96659346239602	7.28435031841114	7.11482981492388	7.36948355465995	7.09391497062815	7.14853816097589	7.17828302260216
ZNF146	8.87582232177303	8.78699581373498	9.06325747429644	8.88730768749544	9.59342621105944	8.81759260604206	8.93277863907544	8.77321832608408	9.11452269756168	9.04143291086718	9.16620653092129	8.78968402239169	8.77153524683381	9.06895564645106	9.15505905752771	8.84627960585664	8.45733342772639	8.74126900215873	9.25168812909109	9.09331358122535	8.68625881646268	8.98816640069139	8.79132177605281	9.05410370938738	8.84055159086618	8.83591935123179	9.07578990363445	8.93582131874333	8.45223394782688	8.23510811442718	8.43005910842962	8.24061012003115	8.47106912068575	8.08996222692882	8.31324973030887	8.05955125699203	8.96666176128678	8.53390895213296	8.38814561449616	8.17822384955516	9.41670881823057	8.99750708346861	8.87412574688207	8.76439816959594	9.06752966681145	8.61048152685381	9.06983822430871	8.91935767284089	8.95797481873183
SART1	7.02970450475384	7.29694971233668	7.69921838540451	7.73299795768694	6.59379111245179	7.26727648899451	6.95493651714218	6.81988613415708	7.39186079492905	7.63954350951777	7.17428054527348	7.58107066035895	7.15888807192076	7.33429958112466	6.90389253732922	7.39616366378939	7.19699519757966	7.12550461559182	7.58070689075584	6.78319163760866	7.0669908855762	7.08540666270409	7.35785605038227	7.18877346885112	7.12375596415619	7.20619772926685	7.23866436151935	6.99227644076742	7.28666141964033	7.1156351313145	7.01248821838924	7.13404984499861	7.28398816369651	7.22023511796503	7.44997641351493	6.78237604068067	7.27303053196473	7.3450845499612	7.32410487473029	6.8192805804069	7.13653320952498	4.86644875944118	6.92452151679579	7.21862264576687	6.95867133660536	6.79622529533251	7.19230442774321	7.41428333363815	7.32402382063054
ILF2	9.08387729668096	9.25097035492461	9.4357033542387	9.21152615266657	9.11540083135889	9.27873081398644	9.38139987759406	9.18445552326459	9.4238596035962	9.26790149853739	9.53044895081108	9.2532265907068	9.09767510727299	9.25021642684686	9.56095139847962	9.38972675705146	9.16601362527335	9.25274387701813	9.62346709153968	9.30527680499913	9.33442319406306	9.42858819742986	9.437003376213	9.34136253681265	9.34627613917037	9.46750315944677	9.49087346179586	9.43626385764209	9.26988728966255	8.90846741181307	9.0463433543637	8.79977803942937	9.01018559363238	9.24245890598135	8.92669267824858	9.59597511426006	9.42874337064664	9.30515773309672	9.07531287817429	8.99658631379598	9.87058104118873	9.32959710332958	9.2978210118369	9.06110663865634	9.32747914267273	9.22044747439846	9.4317652846711	9.39707338904326	9.57893368738774
SPAG7	9.15383295738055	8.9615360200595	9.08519343136029	9.00016871885523	8.73078931465052	9.55608373275158	9.16990847040874	9.08620081234588	9.15988638704949	9.22739557683092	8.99457918468116	8.99556148297724	9.2605159739707	8.97357741498568	9.07048360601264	9.13005362756648	9.30022471077653	9.14232430169628	9.09267199709446	8.8058083595054	9.22484783917105	9.31264346704002	9.17476917292868	9.01987494786653	9.17476411906848	8.95586677725985	9.36742285190054	9.09653039608399	9.25806299615947	9.08695519002764	9.1596854109693	9.09039746531439	9.31230663663781	9.12961188176242	9.09295223288336	8.8880980326013	9.2846628019905	9.18361253347706	9.02793881477269	9.00987140981552	9.0269342612676	8.80723783758028	9.1274732382506	9.16361389590469	9.1894456148874	9.27521525307571	9.13621451582797	9.20083007256244	9.11864892868882
ZPR1	6.1171224481206	6.42285523779417	6.83339805727494	6.69923917976052	7.0473894659629	6.25866762812737	6.42239459655622	6.78017641131315	6.6923310220215	7.14043714630746	6.87762735794837	6.71506460204548	6.58969340138027	6.81711315252405	6.74524357045821	6.80198108473546	6.89826984763321	6.74686909458305	6.58894039902991	6.59474726526066	6.61993779814915	7.25036788077682	6.24319479509844	6.80198504545175	6.69029512686684	6.57206315869804	6.66586171868777	6.87337071082336	7.02944170634675	6.30497955898513	7.01767452037069	6.39461207297072	6.72011751917441	6.81996416076013	6.43745931114677	6.50354460965753	6.95486149042444	7.00506693489773	6.32037135622936	6.43557201463993	6.7170616621755	6.88238831585216	6.61073275656699	6.60008197197475	6.49829257394597	6.67969478068715	6.83224209609001	6.69293524690727	6.58696303373447
TAF10	9.00500730426177	10.194350665179	9.22418517911193	9.39728881206537	8.28755953576451	9.90188717086265	9.30435941665867	9.65425980218336	9.25444013110984	9.1340625793077	9.084542367859	9.25446772602749	10.0181685690732	9.49538311013853	9.1823911056762	9.67869957968152	9.73234005811552	10.1035779285916	9.27276349518694	9.17096449535778	9.87833914739179	9.78023059147625	9.52491116580941	9.08731011566993	9.74132992682553	9.368250203413	9.51625799905161	9.24010142079447	9.41804230880834	9.74982245972005	9.86857655896116	9.77718092164051	9.68419364909749	10.0422026091131	9.97879759740151	9.76474855816776	9.21825453808194	9.68589965096442	9.82960354550186	9.8713266517167	9.15397156230334	7.85953053591273	9.1436815260676	9.95091843971744	9.24731960673834	9.42601784042986	9.42664299565612	9.41972349038619	9.33266412028828
C1D	8.970274732137	8.52072805395531	9.13142712445781	8.96981577790596	9.13017878172603	8.90355548276399	8.73089801528692	8.72115558027692	8.9385709748646	9.26561418368469	8.6989384698572	8.83600026673301	8.68840898418995	9.21243196472707	8.76163366364064	8.99538533679288	8.46794406681093	8.56529707891968	9.00555037577525	8.4575112144533	8.91554706086801	8.90585310134595	9.03237864783806	8.99861300787103	9.2113602207212	8.53782914588973	9.35609695425422	8.9422227593767	8.63998093952636	8.57456911819605	8.68324679111919	8.56095298841268	8.5391940835328	8.68152221839289	8.11802268560389	8.47414035945608	8.75990658529641	8.51535777879252	8.45118705481259	8.65129791540435	8.71589881629637	8.84149653060865	7.83245482122442	8.6967436406823	8.54085905518864	8.67043451153182	8.96959065006454	8.38726354433644	8.77943509602056
NONO	10.5680912831522	10.6561916303574	10.4241968177087	10.493384931592	10.2799891870892	10.6620845426214	10.5953766903379	10.6380116119197	10.5791226672859	10.0553374745979	10.4986696761097	10.6283070413999	10.6469130469861	10.5733488981193	10.6692128657262	10.4812121797654	10.9866488518671	10.7816489642479	10.6135869409849	10.4258031711285	10.8193087485409	10.5876550096965	10.441836565385	10.3746733035938	10.7605219794139	10.476136792353	10.6194871919419	10.5951520232774	10.6959983869195	10.8150112115604	10.7756494119452	10.6396355659609	10.7816323872917	10.6061337618136	10.7737160323406	10.7074193574631	10.728300147303	10.6763981043752	10.6384518191884	10.7440730603309	10.6414338263707	10.2109117027718	10.308059113918	10.9061797940541	10.5612609802284	10.7123001896307	10.7372032591829	10.8226181585817	10.6166367933883
SNRNP200	9.38813303466869	9.49730050869355	9.27473920168618	9.38451850568915	8.79508646976605	9.34697716282846	9.36660903606535	8.82436347858487	9.01424538754861	9.30060360810139	8.97961632424572	9.15844794975302	9.1419720594828	9.17609797573151	9.31256874566647	9.24721398421739	8.91421727360084	9.30816472604944	9.2311004610623	8.79341854624918	9.20101054677515	9.10596900166323	9.32232191416711	9.26049436927122	9.41862450685357	9.10982768183003	9.19975658549787	9.06918818116504	9.37040278722743	9.2924409810132	9.0324225098678	9.15234163992194	9.31946402768815	9.18214871882364	9.25891107663235	9.12263827277812	9.30438995315894	9.18071664574436	9.11605740625098	9.06670517262278	9.56810523454729	8.96945561761868	8.88026227053828	9.26741062195171	9.14463925023257	9.02121744825766	9.34636163891965	9.362918988294	9.30129996961224
RHOA	12.1587349247185	12.3022593780594	12.210102560899	12.2465998061744	11.7675046137895	12.2263493754615	12.3034709131392	12.2721481589506	12.3286109510411	12.0871697501002	12.0661270779947	12.241321834038	12.2137594415314	12.2179931620261	12.1806230963126	12.0033284977558	12.1839594713076	12.1607357407817	12.1512759045265	12.071815782482	12.3012603799344	12.2636552650917	12.2150056535927	12.1852856746352	12.1751021652014	12.2330752932816	12.194178935862	12.2747060958002	12.1695501835551	12.1290919413873	12.0979433014593	12.1944034701244	12.1535488478223	12.0065580129394	12.2699049382874	12.0134173459018	12.1750999598407	12.3287410244716	12.2400345672056	12.2653330726084	12.0316134315684	12.0026405281108	12.1243121753151	12.2366718209389	12.2487619128972	12.0989107284868	12.047303941067	12.1526080340926	12.0688781608518
RNPS1	8.84482770286354	9.42351253261071	9.22586387854897	9.08038974690807	9.07868425973054	9.1978706639758	9.02806189624	9.31037525643046	9.04945339728245	9.43965400233486	9.10557593702901	9.16744768612121	9.46234878543843	9.4538090818391	9.49294625850612	9.00679881471006	9.44223100507663	9.47569016066886	9.11673738275656	9.07635050617088	9.2938194087758	9.31574432852689	8.97971864588371	9.10522903847543	9.1734893911623	9.07046673688372	9.29584874105465	9.14268770726499	9.35869373728159	9.41853699833723	9.20458891599852	9.34255447232453	9.29175474011887	9.24718043957451	9.35994041225552	9.34811914558688	9.11105545471015	9.30952007792607	9.42155816916455	9.2520188115767	9.07392927892225	8.71742862365174	9.06575232174635	9.15851825065181	9.33786416559378	9.08673673178861	9.15007860779782	9.39951228364215	8.95089345502614
RPS24	12.6367225497376	12.5695232023887	12.6257303869253	12.6632555601794	12.7952031064193	12.5281329387505	12.5073396882807	12.7179918807386	12.8371486564869	12.4426518604583	12.681810967155	12.6189714964761	12.5226161458726	12.5619116682712	12.64418809854	12.5714401958026	12.5221171881051	12.5131515996459	12.5138263749217	12.7209660555534	12.5923274973152	12.5596591848235	12.6846109787637	12.6069579368166	12.63658787697	12.6473017578103	12.4612179232066	12.604303394664	12.5607535365933	12.5385125874843	12.4862497984163	12.6162511719054	12.5694463125861	12.5738470650499	12.6446223863359	12.4347912792262	12.6895120727729	12.6006370790115	12.5610705554858	12.600155570869	12.5180486920552	12.726385953007	12.6397807472406	12.6801332685735	12.5769440827947	12.5194348133644	12.599186979411	12.5794553611601	12.621438073875
RPL30	12.9977493243464	13.0405936831371	12.7452773034107	12.86357605848	12.9349893145357	13.0196887338706	12.9791501652941	12.9848886874923	12.8467391917542	12.6931018759327	12.7820907997242	12.8073856347479	12.9001903552848	12.83714008566	12.6938535371088	12.8012389205841	12.9600565349771	12.9689052224541	12.8179488377772	12.8942400041177	13.0561387619211	12.7246248350821	12.9417899415325	12.8220277474176	13.0145032564197	12.7274418214548	12.8199004781065	12.8512901700525	12.9831867125768	12.849451364305	12.9131594709011	13.0166570310006	13.0785983177383	13.0271400273214	13.0613448516553	12.7725109161794	12.7929259748607	12.9266385445323	12.9585754068216	12.8617352237116	12.8078895072182	12.9899064330407	12.7369896687582	12.7377142914942	12.7595210474552	12.9767090610818	12.8673328962224	12.758749705119	12.8534020604987
NPM1	11.1336272349596	11.0819106535993	11.2683905661885	11.4377031303947	11.7474292758503	11.1497209675244	11.2944025016574	11.1348635269082	11.4796881135081	11.1752795499311	11.4643163966515	11.4241319373267	10.9228339016397	11.3332252666413	11.441985445952	11.2915011198719	10.7095342119536	11.0519813985786	11.4939200108651	11.4734672310261	11.1481895245814	11.0750254582619	11.2488050425743	11.3590540006586	11.1257162363021	11.2263686323991	11.2516621075532	11.2247034313137	11.1785840707057	11.1694377545453	10.9295850239629	11.2686600041251	11.1516573278769	10.9518473620928	11.0952518088637	11.0404884622206	11.408038953457	11.1944722282575	11.2392036033568	11.0433444707583	11.3394246700544	11.3341279479073	11.4874721720665	11.2659873361872	11.3958089281546	11.2546555125741	11.2122340076129	11.2084524493692	11.4964590283208
HSP90AB1	9.63069477050414	9.81676708203546	9.97330803681285	9.88648635304946	9.70503081156599	9.86533191992871	9.95310156519954	9.81684003317267	9.97516170837665	9.57334060732392	9.77838191010739	10.0545061831801	10.1059642245241	10.0285310100376	10.0521596375284	9.84607916530475	9.87751905011988	10.1628217778486	9.86842329805281	10.2567016700011	10.2766251722792	10.0305577329349	9.8493354425135	9.62126494320165	10.2798596467502	9.75250319073376	9.72298192353403	9.96582622888505	10.0672062602218	10.0278281063957	9.7573602362054	10.1769292382048	9.83477736768075	10.0395454241973	9.80174112670452	10.1152891041816	9.99748831269214	10.1476282905349	9.9029323366913	10.0509565240437	10.3068500717599	9.80955517812367	9.96007878688215	9.95335951568961	10.1563541285071	10.149879778615	9.85857011093685	10.0534285930792	9.97388851240219
ARF1	10.7589043109669	11.2542744992903	11.1443555846964	11.0784370380024	10.5377683712788	11.0351366168805	10.9959429926162	11.3007742525869	11.2752579101989	10.9601974225415	11.0144541726642	11.2321510772129	11.4259604616479	11.143419292662	11.3399462813618	11.0880595927311	11.4094668839871	11.3137189393513	10.9608555253404	11.47767072531	11.1095329463974	11.1181339766013	11.3006137118606	11.1103633751562	11.2779339674024	11.1748352261022	11.1535511939192	11.1296023111861	11.1364578759335	11.3214767315861	11.2802540397615	11.2319296625143	10.943890383954	11.142107466052	11.4608242270889	11.1870536986416	11.1078787476708	11.2356715171725	11.1222715940299	11.1466947494861	11.0311999243135	10.6971900641265	11.0360890184646	11.2929393795938	11.1466211005415	11.3518411596926	11.0265697392522	11.1581945690492	11.1589383183678
IK	9.28584080507398	9.23261492966937	9.54696415448449	9.60398896337432	9.42063721839501	9.47889655224595	9.50722454367623	9.0978385310288	9.48660839865649	9.81133236666352	9.50996355002838	9.54658739292366	9.40447235506488	9.42436043394981	9.35048400232745	9.48369061641511	9.4954367809882	9.14278254136009	9.95804104529824	9.35201015408614	9.29161318086252	9.306125495796	9.58908075998121	9.43932183123428	9.38008469835674	9.3935815559231	9.63879858038352	9.22836867836437	9.28921089727161	9.18687474316354	9.13950116815642	9.52858904231021	9.44043232611739	9.34885018883772	9.45363693066237	9.19355911350809	9.57688134315643	9.1134769924658	9.36760046044313	9.14336524774256	9.63593022524715	9.48976682600124	9.74964064335542	9.41373850842564	9.36485721060282	9.54102398242221	9.65828103946915	9.46920391838536	9.60230012897046
CANX	9.80734347210056	10.5254338713767	10.0683243618723	10.3829864841882	10.244433395983	10.2955914140274	10.1599877398303	10.1068347028065	10.361432086795	10.0173022968757	10.3079122400973	10.3954811997337	10.3064651207455	10.2713999793154	10.485737815984	10.095496912759	10.255191725483	10.5365258482126	10.4481942192893	10.233393938787	10.4477381891703	10.2527163170013	10.2611708523477	10.1675836143896	10.4732174661321	10.2150887785369	10.4842929380949	10.2481647702896	10.1820427260104	10.0832943626562	10.2030086285682	10.2865316053908	10.273413782245	9.7757287081146	10.3137174765569	10.4502805942883	10.4025404685546	10.134595048118	10.3682704802509	10.1859968169269	10.3899982051929	10.2175711609237	10.5893632928474	10.4826538540597	10.2877455550476	10.0628477897931	10.2442351121481	10.3191083736093	10.4493592528527
CNPPD1	7.60921848233012	7.44427729132486	7.40225751632098	7.59083780157088	8.24654379985292	7.98562996539357	7.757854019298	7.75177928676525	7.6901728308266	7.56760554002878	7.42559008831558	7.46896628987537	7.97729158564183	7.54594748102293	7.89097926483951	7.78924013723764	7.9017516086771	7.84766258618976	7.66084032853857	7.41310762935604	7.94432604352064	7.70494034261196	8.12047565630965	7.6324848444754	8.00383781479136	7.36854687612265	7.5873678716449	7.87849065128332	7.59790879523772	8.02195410553438	7.98347816337142	7.66397689644358	8.21974817998461	7.68978230899666	7.70167574160995	7.61262685007966	7.76895889822677	7.02895799521509	7.86599253294666	7.76653521820196	7.62753492912227	7.92771973816398	7.56336830165836	7.87421893092225	7.87959194631019	7.94531238803563	7.79743726657499	7.88274070351564	7.71049600917062
SMNDC1	8.89193269662509	8.8975840360659	9.44901062648596	9.23261130851609	9.28004024546899	9.08497680375798	9.18044747587208	8.95845629908569	9.15870636044196	9.44999623067742	9.40376913853352	9.20942647473077	8.97413338037886	9.07899234234617	9.33080097061805	9.23329433178145	8.98899713060243	9.10007033382373	9.42062639836601	9.11015073908373	9.18453420519113	9.24096870492147	9.08183315697652	9.25323175085228	9.22237363745237	9.06017693513211	9.3499302829378	9.29657533158461	8.80623772944914	8.91694954152168	9.1049170438393	8.55371465860317	8.82231013258585	8.8630247881118	8.93440615816611	8.55878533368162	9.29829350054172	8.83080038881365	8.8146470289586	8.82724878889054	9.19970684015797	9.38727103831777	8.86792567336159	9.24947286838916	9.30427460275101	8.95069351336385	9.3870914910292	9.26270005708918	9.22268397202615
HNRNPM	9.52351431957241	9.35843997023434	9.76659033830442	9.70373934660149	8.96713208472094	9.64280217408079	9.59213161906751	9.41003366416296	9.68931869422405	9.59208917224417	9.52062026234652	9.75863820677089	9.72523370189964	9.8903881876096	9.64760911970127	9.66633351625929	9.78028318453926	9.71810443340395	9.89733733632808	9.53635644172411	9.57944532390917	9.81689531601477	9.56933339148794	9.78470350527784	9.78899048602719	9.79926262038965	9.74909874159783	9.76060823387917	9.60122586561237	9.67329705154619	9.43693807528664	9.19799225320667	9.21971299202447	9.08610219009326	9.72431648033609	9.74199019633201	9.73382587852042	9.51805402304442	9.27109037568001	9.10379710683361	10.129419282804	9.39825798480068	9.64849204102424	9.77711416191612	9.78289130480352	9.46935863389573	9.57785646693472	9.62685124976452	9.77814773877673
RPL14	10.9081134104759	11.1005124754983	11.0237321409831	11.141382556239	11.3943902101856	11.1387192985423	11.1127954116121	11.1784808592985	11.3381924524729	11.0116506403472	11.1751820430135	11.2322565192394	10.8924856767574	10.9996280944013	11.223831163191	11.0557300816821	11.1130789522539	10.963891882734	11.4278298893376	11.5537052695655	10.9856332594476	11.0138661556495	11.0359179119511	11.077875287906	11.0722414112312	11.1169528402555	11.0884396037832	10.9612160280987	11.0888738881088	11.1934578379762	10.9343870223142	11.1765838168576	10.9708238687042	11.120878175533	10.9469639091901	10.8245111709964	11.0931962579848	11.2589455481487	10.9496085414641	11.043020935129	11.0415618351163	11.1004453217235	11.1424590902823	11.0934373603696	11.1441086903838	11.1106367354018	11.2273743680862	11.3011490725466	11.2052077843184
GUK1	7.53612051717308	8.0885701921792	7.70267147852021	7.83717783877571	7.3534722293656	8.18451349264665	7.68011979429474	7.55646180835045	7.69760683508308	7.67543999904353	7.52858887153912	7.19449156531015	8.04243691629945	8.0378713561507	7.70135362085717	8.07776249305956	8.34945283930669	7.85734896950981	7.35189366248539	7.4368163879254	8.0833804567425	8.05921294469841	7.84121177620958	7.75298594572594	8.09136548772845	7.98437999691935	8.05102701427347	7.68509169587464	7.84745440313665	7.84342996702837	8.06669217772862	8.26639981814067	8.45317552031429	8.00259919049897	8.22236192868518	7.90118444470734	7.76772022543854	8.03865054541514	8.2619018166073	7.9461764156496	8.13921604235416	7.14362660457208	7.92013949393698	7.96673367171259	8.09109624840607	8.05939281081412	7.61657610120081	8.01378592191123	8.18377862164922
KXD1	8.1532448600583	8.17552530522078	8.01907723768505	7.91936669800256	8.15629601545591	8.05959412168504	8.20231982010054	8.08490165236159	8.09988327954449	8.18588385051212	7.95870549496199	8.20932383503814	8.29570954972405	8.18492172690103	7.9408643538753	8.11689225167292	8.21865234242029	8.08258842995836	8.05951584988307	7.92716163470961	8.00458901023922	8.24078740909266	8.13825447962905	7.94326637513479	8.0943318806635	8.04572424186973	8.04957580874143	7.98386867464956	8.1720524248269	8.19214542045505	8.09005416161687	7.95973771094974	7.99430719467014	8.5381682995276	8.17505925685157	8.06890584343986	8.18355861211326	8.20635264670056	8.13853722466558	8.07251817099414	8.10485734221549	7.89973696331766	8.42870104619341	8.10551117763181	8.16362766563955	8.2348339840141	8.30397666679016	8.01698054772667	8.05243191657861
OAZ1	12.5655287624838	12.7041465830642	12.7568941136342	12.7399760171778	12.5749025383539	12.669213659126	12.6868633325349	12.8134789325702	12.7707981287076	12.6165563091837	12.669862703836	12.6196036131649	12.6742651450648	12.7308803901332	12.5753880377928	12.6067767483473	12.5046197598835	12.7460306585245	12.5489445687925	12.871773340568	12.7223363487141	12.5392061926776	12.6701631958867	12.7034538949708	12.5624963878652	12.6006919905878	12.4656503843876	12.7189241457352	12.6233079022119	12.5440384130924	12.6022813947706	12.6995755777704	12.6372962356767	12.5493060020782	12.6887207504538	12.462016686297	12.673300953393	12.7307527816321	12.5762730911365	12.5268830080281	12.5884070013648	12.6684827656943	12.6410012547316	12.7188781176537	12.7100827499556	12.6343715745272	12.4106307938124	12.6038110195352	12.5796053170693
ATP6V0B	10.0123159261236	10.1194994311362	10.1148008728449	10.2561611268997	9.56115930724616	10.2767319186639	10.1226009013723	10.2425284778369	10.2068260286763	9.94563774521053	10.0153581656726	10.2632435222265	10.3723390777039	10.3357491203365	10.2526736090811	10.3302268256391	10.414202799671	10.3418813353522	10.2227757329693	10.3465324705773	10.1155352310418	10.3740628318689	10.2897164796092	10.2739743316629	10.2505761156079	10.4512748210205	10.2693571031511	10.4057270382417	10.3107349329421	10.3079793832474	10.2532435706331	10.2101303416197	10.1459067742939	10.3882516232566	10.1637095932608	10.3030099746748	10.1884248591474	10.3504622459851	10.0579964495106	10.1230809921504	10.0042161318325	9.99341008276336	10.2189202653572	10.3392496066079	10.2592998039301	10.3176717541953	10.4558499485263	10.2283734294989	10.2365194337217
RPS7	12.0604480692158	12.1010865781844	11.9399874544619	12.0604892099825	12.273412014993	12.1089515813127	12.2584628118377	12.4081851594737	12.1626025645188	11.4294068984441	11.9759189705065	12.1442166095288	12.2738663408399	12.0371615877711	12.1673415470886	12.1201593948259	12.3159188316304	12.0959943103974	12.3567558023703	12.1819936370837	12.0989004001033	12.1138113335996	12.2404179136582	12.1713909830816	12.1662893367692	12.1094912011215	12.2210638148224	12.0964269646292	12.2012463767674	12.3152967070184	12.2653619740427	12.3409358211915	12.2006587988466	12.3498458429096	12.1641283509444	12.2422955442795	12.2325182745843	12.2220666560344	12.2753080973456	12.233977037742	12.3778108871013	12.2844072690259	12.2007632374325	12.2804030674415	12.2511737132138	12.2815317680623	12.1451391813176	12.203435835919	12.1210110986881
USP22	9.0632725226786	8.92965159179805	8.84484129401669	8.93178066953489	8.92474274680077	9.10098382281681	9.02538461987712	9.12864619961571	8.94595924041155	8.59297092468922	8.88664140382716	9.26010133157287	9.24682618367701	9.07866591657869	9.4063275076338	9.12962813424851	9.10099790921594	9.40172197060359	9.12800504354043	9.18138156316113	8.95678889851837	9.27030163994916	9.09013376040428	9.19438326631882	9.24769841408135	9.04540658248825	9.28006062209935	9.06255150139914	9.0031978603457	9.16721830715838	9.15386562053589	9.13527879914239	8.95129728489946	8.75735223503156	9.10096112560148	8.9664813251174	9.14030078379229	9.05620460795046	9.07429436508534	8.79573901538318	8.95813803339872	8.90272358989044	8.87686147573511	9.06264398473867	8.93271541903018	8.83356080125551	8.91762180933365	9.1311298608262	8.83719106462077
ELOB	9.88288019253636	10.1207796734685	10.4518549336437	10.4398268786905	10.1993692352224	10.266049441115	10.3430412030757	10.2891758588191	10.2929597517402	10.2086642684775	10.0546620055254	10.2564070318831	10.1813885295522	10.2094308037269	10.1089951810003	10.3961275156086	10.0812203215326	10.3462726833663	10.2954832083118	10.3816812961962	9.94821693676974	10.355117013552	10.5830506610301	10.5550735144307	10.2768549266671	10.4201309056579	10.257652649004	10.1491083161315	10.4155494484134	10.1041111093688	9.87948344094518	10.0158620947947	10.319432100133	10.4651473614568	10.2102419496052	10.098324093224	10.2963347417874	10.3350115608139	10.248086736728	10.0105556492164	10.4176965900837	10.3115223771973	10.5713565704945	10.144604272974	10.3117630843458	10.3213341279912	10.1418739680763	10.5033475311207	10.5367148357321
TMED2	9.87764073453313	10.3885380154201	10.6085232773171	10.4999127415807	10.9546746249782	10.3436031076757	10.3506716671919	10.2875135395747	10.5695566583086	10.3728515040825	10.7358933412706	10.3574365466659	10.2995350172107	10.5558302150046	10.7610017499069	10.522425500097	10.1052381439971	10.3342134747715	10.8434103656223	10.7271816566537	10.3824849408689	10.3987661940496	10.4035666316568	10.7268305357937	10.4675113531132	10.4055198015236	10.6389332508077	10.5171545034257	10.3649661191556	10.1153387076848	10.3639017098218	10.3075280971604	10.2093388986154	10.2987060710789	9.947680889557	10.7558707735815	10.5950216467347	10.2271010939289	10.2487815957255	10.2915100741298	10.8233896078767	10.633024667298	10.5528767141311	10.5084636518316	10.5427051228176	10.2903601828293	10.5926824490677	10.4745813386557	10.5255489422976
FNTA	9.80598192960992	9.72388114405666	9.67985299838914	9.78924068164553	9.9476182843341	10.0207369666241	9.73761703835823	9.78304609504166	9.86292912007149	10.1739779440998	9.79427407671718	10.0255231105342	9.68406481657353	9.77723345953804	9.67643642333704	10.0837888076734	9.54151210855403	9.97099510549955	10.2004012354867	9.75496290169476	9.83653456240158	10.0918061346953	10.0119422778904	10.0322623992302	10.056635367006	10.0964492026711	10.0705288521701	9.98055322344516	9.67035712152885	10.0169388866223	9.81836132555241	9.96953056632485	9.99141598719035	9.94230751098793	9.93498734147767	9.31735312427923	10.3044852437637	10.0246093875998	10.040921933473	9.75990977142387	10.1556927907256	9.78227708084022	10.2970530453915	10.199710217304	10.1762122027916	9.7831435179767	10.0026149953837	10.3160701963727	10.0130091425857
RPS25	11.9427814663642	11.8748307785828	12.0701677368456	12.0054833235457	12.4996577495555	11.9026641756138	11.9174571696284	12.0350058122414	11.8540075138061	11.6748585607046	12.2334196724746	12.0026034233197	11.8110668298456	11.9245071826375	12.0795110618883	11.7583887985568	11.7051103737243	11.8313559705091	12.0679806142636	12.0750553688018	12.0449298760406	11.7835763189386	11.849957832672	12.0550835932988	11.8367132775466	11.805715283652	11.7357099128969	11.7400642455886	11.8786846378422	11.891547464418	11.85091033298	11.831301737782	11.7847719644786	11.7053200330174	11.5049668777443	11.4722268476302	11.9596406563033	11.6711248959449	11.6640705550418	11.9315250860727	12.0807437418839	12.2378767858772	12.0437013303006	11.8030937905519	11.87498942378	12.100477109776	11.8487566037649	11.8989647116335	11.9689474789698
RPL37	12.6454514435777	12.6845051467682	12.5374673254485	12.6217641832093	12.7831473013535	12.6383077261861	12.5671325127765	12.624310173533	12.584346350279	12.5454765027296	12.6436985788219	12.6923288643185	12.5362587718573	12.6089787801623	12.5787005489175	12.439058260903	12.4981863009529	12.5416006537407	12.6671340325874	12.6700415052978	12.7608971325543	12.4433133193108	12.5929283457758	12.5829054404624	12.5484398211032	12.517912609609	12.4525823766225	12.5553519257782	12.6257846096656	12.6438016817485	12.4454315611798	12.7628631450752	12.5609365188015	12.6595096616196	12.4291312067291	12.4531347408946	12.5413173660362	12.6255040785891	12.7113490392678	12.5959755340503	12.4858422184516	12.7733423817293	12.6796202590486	12.5343113328384	12.4826947844475	12.7250853732781	12.5937291372913	12.553905547148	12.500979385427
ATP6V0E1	11.0076895817483	11.314400895439	11.3880721887925	11.3567831348466	11.4297340565201	11.2110671701767	11.1650828549107	11.280339486207	11.4819197496503	11.451480435149	11.1057961425416	11.4224460049133	11.4700554447625	11.3850597853094	11.4947392456481	11.3141788288679	11.6674078286918	11.404410553685	11.4270524029462	11.4940054473808	11.3339004539034	11.4710515598556	11.2971473682595	11.5341376490554	11.3951147138059	11.4976574622762	11.3629549833399	11.5601602403876	11.344884435043	11.4175105702969	11.538422185849	11.3112183983577	11.1798288162489	11.3828711333447	11.4488836304113	11.0864742615765	11.3488331393143	11.5011560729765	11.3529028748051	11.3555685231461	11.3624734540955	11.418615029706	11.5107233895033	11.0499647198378	11.3486044966285	11.5868283027406	11.4277924268256	11.4565171027699	11.6357814590433
ANAPC5	9.25327960126317	8.98993155894395	9.23723128228586	9.32320234934796	9.0458974919331	9.48475706827573	9.44371145222659	9.26465539131857	9.31014300131543	9.18714881352222	9.33087912021227	9.30279111565106	9.26287755171969	9.10182726003953	9.47410787438582	9.74936059849767	9.206309599075	9.45615259869504	9.39627035648264	9.02576004612306	9.26413733683308	8.90092119632852	9.54736719911875	9.50770239933039	9.38629061341191	9.3344236169545	9.31672427278403	9.31962685549794	9.27227432620542	9.53779588516476	8.995428188802	9.35712340546525	9.33495589754395	9.1065500410497	9.53723765738934	9.43575282834352	9.75885308456744	9.61574061415856	9.32637383529939	9.1034029758195	9.60443587890289	8.97950824552675	9.73968595839675	9.22770137195843	9.31083807694564	8.8677803718277	9.27863230211636	9.57527132524895	9.63194442239632
HNRNPU	10.3926425560829	10.3763914608906	10.2841212874866	10.4002203138431	10.4950792764666	10.2555767096977	10.3595025463233	10.1569983839415	10.3970672305407	10.1358540911975	10.5454221670869	10.5973809819083	10.2444697282939	10.6545688114226	10.5203115660671	10.2139823725322	10.3015754313877	10.2958434898292	10.7453274847049	10.5365385169389	10.2215297202852	10.2302206123047	10.3894550968209	10.3234453033562	10.3646192740709	10.3981416484529	10.1784184173896	10.4759507083548	10.2264117580426	9.97915206848059	10.2861707184096	10.4559359500479	10.3215563062465	10.1623257091053	10.3743249364996	10.2091749061306	10.2168505301625	10.3799338453761	10.3644373489816	10.2958063368186	10.3179707994468	10.3583254747232	10.2463106502496	10.3828383640619	10.4102370737906	10.0938587490547	9.99528618530212	10.1897976999803	10.085456953243
EIF3A	10.1971643552962	10.5714297021358	10.1588325481841	10.1116495459161	10.0904892196098	10.256480509816	9.9960715305617	9.76278055573662	9.9806016194155	10.1231724030224	10.2008928633685	10.0678498131254	9.79680504195241	10.3510156511479	9.84276035016931	9.88786984662105	9.46788494802828	10.1905190337145	10.2722036593717	9.99690978166593	10.1988189429096	9.89893531392071	9.82242202132703	9.91587325256042	9.90511698061597	9.70487240819931	10.0014942896517	9.94025632676798	10.1692628616561	9.80178782973011	9.92837100984072	10.1715912478044	10.3040948215733	10.0726185317722	9.86407730590702	9.64724958577731	9.96237198605613	9.72329973227343	10.2744379663671	10.0737832715803	10.1040446054399	10.0521191298994	9.93993612333771	10.0749347552222	9.81540093600172	9.645904041478	10.0329080783012	10.02775996125	10.040344723811
HSP90B1	10.0126935327099	10.4067443349708	10.4043524717394	10.7987045714765	11.4718119591427	10.5626817210057	9.90071469508966	9.95601418461964	10.0743347438938	10.4776119527201	10.3940726743932	10.3919264929647	10.2841599185022	10.1778286577003	10.603103158672	10.5415691217694	10.2137194785745	10.4426532422378	10.4887341791141	9.72177655220897	10.3376275373339	10.4060475408671	9.88945058223489	10.1549317587621	10.4494411362104	10.1684740227447	10.3770604165523	10.1661010394234	9.98056935300323	9.98307512117658	10.1991669715919	9.88098818566467	10.5133860930802	9.66321712574655	9.96483880488354	11.4952836144917	10.5335454149038	9.99135480832264	10.0299736897024	10.4684692864074	10.9745680937671	10.3783933802359	10.3411740900017	10.2788493666107	10.4609943693967	10.1935457067377	10.0620752514754	10.1442591217644	10.4548740539103
MSN	10.6043676932073	11.5944838997956	11.1330479840101	11.2014194158669	10.929912029621	11.3133486643972	11.0193390985308	11.2724355345785	11.098199333433	10.9676383877759	10.92541483445	11.3917861300127	11.3231139086722	11.2749436223564	11.1380873214106	11.0632414600663	11.3900369759128	11.4396455326966	10.8565043611994	11.050866015714	11.3806120614418	11.1933530033281	11.0548011321207	10.9698544516872	10.995559388532	10.9337680063473	11.0622785828692	11.1187211540566	11.1392807402363	11.0764632170906	11.2834269606314	11.2634382429079	11.2318952034149	11.0084084465793	11.3544268536383	10.9832464861987	10.9086174435719	11.1397051107606	11.3190948486612	11.4080979836056	10.8320398713431	10.9537207562895	10.6338417313796	11.2031884934724	11.1076666811038	11.0999120882883	10.9028446663897	10.872367616907	11.072771369611
ACTN4	7.49343656967005	8.04042609742339	7.79814702696643	7.46984180894505	6.56159712912116	8.07271635444499	7.69540364973553	7.59053461065235	7.29529026822699	7.79432458802044	6.79814777356821	7.83105446673216	8.03703783843494	7.53930664803505	7.48894618916147	8.00759191598163	8.09794227480873	8.42941899044006	6.99089151332068	7.28728834666868	7.7621739749739	8.03971140911798	7.17275171786716	7.30578123550655	7.63567770239018	7.87060786732676	7.45303218948885	7.74043002355813	8.00446489219476	7.89147345743697	7.83555073163776	8.18423337543544	8.06107829246364	8.15952118331246	8.01669034952462	8.24749145404811	7.56106126556855	7.9124790319819	7.48722676175002	8.14799074974682	7.24336512099652	6.66251271730308	6.96885328891099	7.87209720389268	7.53376878803475	7.45604535433629	7.15279228176236	7.57796248892523	7.65328298448266
APP	8.81982781850176	8.44597583289505	8.66008754177193	8.57807680970516	8.553768594254	8.47756453357439	8.68643338466111	8.63834514685281	8.94710488937174	8.45443338471119	8.60952605245092	8.50321058550436	8.41825113613562	8.78340066722742	9.19426781417912	8.74256025534554	8.24541537282489	8.9965839824799	8.87136224743291	8.69149084380071	8.62725019361342	8.66355923028051	8.60557502847917	8.9659896610972	8.65965426862788	8.38754113056603	8.98584628159216	8.93465414171383	8.21581359749529	8.3619402548226	8.39682602093406	8.34895659408456	8.71502809930927	8.35086831233021	8.19803108842618	7.70090603954498	8.64740655584736	8.41220204406623	8.2806691736484	8.50448344949225	9.03268524501603	8.99141249414236	8.13804921306033	8.53905409432924	8.34349727472862	8.57248541039079	8.46260429871174	8.63421051312125	8.72781478286193
PRKAR1A	10.9853438778016	11.228058575594	11.2440834418164	11.3737103414816	11.2546167471103	11.1182588648437	11.0050054629279	11.0806318448588	11.3665250569694	10.9808739137939	11.3173126100041	11.2276955002621	10.9074280619866	11.0388551178739	11.218822127203	11.038742024976	10.4528166652184	10.9460599996392	11.0770037188354	10.9801519187645	11.3549963959168	11.1715528131363	11.0765260880987	11.2202752009156	11.0797356654173	11.184457005969	11.2073055212838	11.3013376162059	10.6652356012203	10.907192024134	11.1594627211271	11.0664715749592	11.2820120805041	10.6425720810308	11.1219770948403	10.4893726446995	11.1631023160433	10.8815685635726	11.2836827403954	11.1408682812701	10.7927361480355	11.3521591472256	11.2786791295508	10.9947470915647	11.0611221752426	11.0649296928886	11.0334091524647	10.8601113266206	11.1467598141587
DSP	4.70704848847326	5.27920363918743	6.06411585324244	5.50976335413913	5.38805985337175	2.80538410339145	5.47496360991553	5.01993723562265	5.17693230519019	5.16977705894366	5.8869422743336	4.97565406482424	4.89691283109297	5.23579412929721	4.85252564911335	5.67336197047181	3.84449405886953	1.61979762096737	4.16702053075249	4.4130768246694	4.84532032245861	3.26277465058189	4.10795304409256	5.00335865661648	5.24124960561833	4.29529700635212	4.86988674469712	3.17436684199582	4.27761156395179	5.13195646738918	4.84828915745884	4.39374077522968	4.79987828341289	4.95110279855834	5.20873509033882	3.62778505883611	4.05452392867828	4.75440398775545	4.39617076642406	4.99845400347887	3.02474109971545	5.35221242884345	3.95059297826638	5.45096432786295	6.03766782174661	5.24669578917197	5.29728169702783	4.82460824955266	5.23774744510813
RAD21	9.44601981448259	9.72698017999554	9.89573131394669	10.0798573401091	10.4051416557017	9.7251493823759	9.69483596910704	9.7193655336186	10.0280451071105	9.76630456244512	10.0143615290029	9.83763403987024	9.4408808317222	9.91309795044346	9.7094950377239	9.87328250373132	9.57227036927839	9.76152446578436	9.78182084323137	9.55392410270795	9.92305914599202	9.68294099499971	10.0295555256774	10.0954847375997	9.59361604952477	9.46760603202503	9.78019309375766	9.73635745320277	9.5076604826073	9.5506505031565	9.59435864145396	9.81540521753015	9.76289139770899	9.25455968584517	9.52453334820407	9.00530241074982	9.81145983488954	9.5770017344166	9.70118699462088	9.60380816636509	9.90500588495907	9.96026463696862	9.72271370082328	9.70308347731583	9.72949451609395	9.67382121523364	9.69044503507514	9.67699501660637	9.7066164174183
NCL	9.15132767299681	9.33920503757163	9.7025999938656	9.69969819660809	9.93221350086435	9.55153755385298	9.54089442956195	9.23131518270555	9.87068411750699	9.42112892427743	9.87896025874354	9.79649688775279	9.71972112113762	9.88369244539217	9.88246765492971	9.66586597858204	9.74188476016258	9.70577443865676	9.99021667294516	9.52788877798092	9.32144682567317	9.68772455436941	9.47438388288673	9.81796620873408	9.44355734982479	9.39525721699443	9.59306095073039	9.57035270665762	9.63149022345372	9.09411977840417	9.68927532217174	9.44609329559539	9.26916932071005	9.40574491090348	9.29888358117506	9.32440227946402	9.77490583024974	9.46147149884393	9.47299975873653	9.3589697180442	10.0052930381793	9.60625476619315	9.45815810448726	9.74667443508703	9.81945637911143	9.65917920564061	9.64690358590114	9.5959645739428	9.5991218967628
WDR1	9.55086774196703	10.3732359077237	9.9234627231255	9.84728099112483	9.16485813498275	10.2633017513846	9.87273288644708	10.1018147431675	9.80019874033502	9.89086279769948	9.79735807497999	9.9845362339147	10.2764965715764	10.016298598198	9.77905318625342	9.98000009067783	10.2073709864494	10.1942255479662	9.91950302675549	9.88628602059739	10.0798946874357	10.0463173781692	9.97432704281032	9.82503934338688	9.95232527772208	10.0849681838423	10.073288745486	9.95401091755354	10.2252893263867	10.2329803265584	10.20276179979	10.2382755197765	10.1729327201861	10.1788708157715	10.3113020854337	10.483393048185	10.1708721750082	10.0632758333625	10.1203174846921	10.2309981068723	9.646689218612	9.01029890613065	9.74885209228925	10.1238171615963	9.87441867829187	10.0912973110416	9.63702957464308	10.0404124044344	9.78933807740109
AP2M1	9.33252377855189	9.76184912233594	9.8227562938168	9.89677791637602	8.34738551581749	9.81490960992503	9.63834190176916	9.83766287908363	9.79114639970378	9.94990417693952	9.37922647239951	9.89895634992761	10.0945747375316	9.80704420129305	10.016534416039	9.72449649522827	10.1910223637718	9.76683388890888	9.47532009409348	9.51145376811517	9.7763161841698	9.81937743173566	9.83060535971367	9.59844682582056	9.89009494441899	9.96026304668172	9.94252492649337	9.94126354587029	9.98071624992294	9.91135376129364	10.0627933336385	9.83518221556833	10.0141675423213	9.86925522900636	10.0891360153932	9.91631410917324	9.85521289538549	9.96668824884171	10.0945718421193	9.92695209328263	9.83890374143714	8.89343018701898	9.27686798402714	9.95517206149418	9.78075106227328	9.99131110725048	9.7817209031684	9.76482751612216	9.83614928145421
CLTC	10.6888230410469	10.2937149696992	10.6404209592221	10.6398521464413	10.8121455237843	10.422077902561	10.7355798232513	10.6575256801213	10.7333890416462	10.6363841945352	10.599779549748	10.7735191088309	10.5088029760164	10.7075006922606	10.6645820542225	10.5141474688895	10.6020727513712	10.6312668511958	10.849901373439	10.6900290365821	10.4836823148597	10.6626955974973	10.7969515036082	10.5713628218811	10.7704899140322	10.7475131534205	10.6482401438962	10.6552485058699	10.5857659473881	10.7188394950446	10.7758581347124	10.7480077690292	10.4658751566138	10.5842768036487	10.7801210468229	10.753162401867	10.6243380405678	10.7828794383836	10.5818841016231	10.3307977984555	10.8121971800591	10.9292076627914	10.8532329376224	10.6775816851814	10.721326070658	10.7756798432257	10.8971648289799	10.7771296632714	10.738185699877
AP2B1	7.48024446508475	6.81938529553221	7.72156465398865	7.37952340298736	7.00396181592798	7.20839322890668	7.13090767222912	7.10925885104858	7.48890966651432	7.785715666633	7.39107914107481	7.48504018994256	7.27820460812033	7.43782301292863	7.55660269503925	7.84767996152182	6.85446417330171	7.29175498171419	7.60085659030208	7.20043932400377	7.52091840734472	7.84120226883407	7.98162269411654	7.69181537512224	7.64240432168978	7.64131570208013	7.45307542188557	7.86906999248822	7.21604199583363	7.22668033335887	7.27095431400271	7.7772492436675	7.52554337051526	7.53592019862608	7.97108176950377	7.63608836716319	7.16491065438258	7.82368659778972	7.4845944719167	7.75379154590355	7.62033891152739	4.42467044549135	7.22413746398997	7.42583676971747	7.47812893155662	7.37304032813406	7.88167571876692	6.98433015489169	7.58079317316632
MLEC	7.73015818117825	8.42074320138809	8.34914103803262	8.16141540688034	7.46393541649737	8.28064836382699	8.05316041600612	8.01096542335208	7.8962636517951	8.20461164690001	8.13047390716553	8.14901891334122	8.37573751363732	8.17800784100528	8.08677655724939	8.24896375588692	8.13240644712348	8.62777865004449	8.25603266560731	7.9922427682299	8.45570217996478	7.86672745885123	7.9985672586226	7.95194974347812	8.28020672387194	8.09888038614454	8.25279652896154	7.95206216203536	7.93706176626587	8.34492228379465	8.16793043222908	8.27595162925355	8.5036145486785	8.15242771991397	8.47953906151275	8.43893390176145	8.01102013424746	8.43409473628332	8.39588215677411	8.25615940019829	8.28081266344953	7.97097974865004	7.99045610342777	8.43156040257749	8.05937993626562	8.17494927954433	7.97036533778211	8.29210871026513	8.16615050895373
LASP1	9.95701856938733	10.3763515028773	10.4648341403691	10.2090987682759	10.113521550231	10.103288754376	10.2422529300082	10.0089384254996	10.1030501972418	10.3084215650227	10.1279282339052	10.199801363336	10.665107631562	10.4568873251372	10.3628115980727	10.3208687389703	10.451600529441	10.3010596990309	10.2671902319329	9.93060026342127	10.4535056072832	10.2314509271719	9.97110473184771	10.2707388536842	10.085287756092	10.0219389607031	10.2322178369313	10.2647889658729	10.1647704627362	10.1083445386395	10.4598474450034	10.1824456507079	10.3158968674203	10.2323488650588	10.1926581769003	9.83374674206519	10.2295622129128	9.99433618396704	10.2207796693158	10.1841862716435	9.74021367509723	10.212235571019	10.069160659097	10.220733988815	9.96613149715105	10.1635711220434	10.1399752683098	10.1354316178477	10.286795943537
SF3B2	7.0151164869864	7.63052642038262	7.1943081232904	7.35561854307322	5.77711475526985	7.1842641406185	7.86672150134838	6.99507247739863	7.06340813347987	7.38327033970018	6.3347907437376	7.34282591365368	7.59313996097575	7.49153470753256	7.18084914525489	7.75832727563344	8.00503487580556	7.20504657097992	6.71105204941882	7.02258273948796	7.4903690998796	7.30026010155311	7.32165582003267	7.10341737358198	7.42185086809134	7.27442810367982	7.19322650272581	6.84759295823742	7.48135180588641	7.66712518924769	7.28507261974908	8.03014675735822	7.71552389872931	7.80345800543608	7.94164964835228	6.91229480671963	7.03742774126842	7.46592303041395	7.80361791719436	7.72352449827671	7.3812947925147	6.40546431741966	7.05278664755205	7.75022836654944	7.36212425673501	7.41658034021567	7.54090142326305	7.19374636564535	7.26041765202094
TMEM59	10.0162328191668	9.80694828045598	10.3400180570773	10.2895581210934	10.4643081448036	10.0217045154267	10.1717543118966	10.1524096313411	10.2905752818154	10.0944554229404	10.2551194661526	10.0899260188824	9.86337762033844	10.2147888073554	10.4452430594525	10.2285546606276	10.2763284364367	9.69652472513272	10.196209760497	10.2926498247296	9.95852937464646	10.3531387553855	10.3776100978714	10.3570352546924	10.2053231169445	10.3704924921515	10.1673152718948	10.2859882611905	9.97037354438168	10.0214556797092	10.137830204774	9.98735772268127	9.73930840824845	10.1482493194096	10.1037060408041	9.90542805942233	10.1664719265102	10.2752832935747	9.9233736072961	10.0189131737898	10.2885188956352	10.322169097109	10.7118830374201	10.2551660035869	10.459960202115	10.1417152617637	10.391312896548	10.2030784687437	10.4905304314805
CSRP1	8.23378707731339	8.50263064536005	8.39417585806648	8.10098087152528	7.88156684482936	8.65131431002193	8.26721194943189	8.62025474150388	8.25898177231152	8.35459247876375	7.99696420322204	8.41370929227947	8.63858486760532	8.36098426262797	8.31842156942697	8.0519181405036	8.15457615506022	8.44367692024331	8.16004488443897	7.99009327339245	8.31650858413691	8.46652264488615	8.31770102420022	8.20135367547921	8.52539994904789	8.47812768903426	8.29087472245114	8.59793372811794	8.46912127623596	8.12614855629286	8.12982514266124	8.15168594268197	8.67850017339451	8.31096688977727	8.36821087916907	8.141639549332	8.07735788856443	8.33511465106409	8.45903150147459	8.31005573182633	7.99614904914967	7.90963094167875	7.75527112870839	8.28000458611297	7.95606284115836	8.16481094957719	8.22544447646249	8.14075422875902	8.46222292612429
PTGES3	10.4284009884169	11.1197034775368	11.0322568447941	11.1583905783408	11.0181758637337	10.8140244454866	10.9663722517562	10.7948849648244	11.1012227100057	10.9457956628044	11.0236119389689	10.9890817008581	10.9371626633751	11.0805714671753	10.9266428011984	10.9203935804778	10.7521118286757	10.6495028056491	11.1095387478074	11.1759633827075	11.0109500727537	11.2400353611022	10.9975723071427	10.9910840972256	11.0332064557377	10.8162715847714	10.9534330766194	10.9926543864092	10.4927895216053	10.6611054147969	10.7814378220036	11.016450014635	10.7718360186208	10.8278126597954	10.6467074440361	10.5733751858825	11.1248408970041	10.9912652595261	10.7317703595576	10.9499192337393	10.97191080359	11.0610038911137	11.1355420365555	10.9790284980982	11.0147851350358	10.8301794754166	11.0873449967373	10.9784017349432	10.9094558628115
WARS1	10.7540973031168	10.4533006819165	10.7271387477578	10.9819127965022	9.36092946926017	10.5933859209129	10.7882938306791	10.2448507865256	10.4997041977646	10.8740853684765	10.8020217811277	10.6473808038369	10.7739133514959	10.3782659990748	10.2731507283851	10.8992927285918	11.3187392972722	10.7713496684006	10.5101721282619	10.4494283570618	10.5278120619937	10.9922918422093	10.5192846930523	10.7278436762372	11.3170158210813	10.3615269674556	10.8456794316815	10.1562086087945	10.331967781129	10.5074447433969	9.88937022717197	10.3992033338887	10.2262026531433	10.3948173281371	10.7712398273452	11.1703881271744	10.7756960512679	10.2374191002323	10.4908217685683	10.1995333188225	10.2472896076199	10.0655495750937	10.8693623650769	10.4516127127487	10.5444108460901	10.3399289305494	11.0571169586667	10.6721857066437	11.1744302344076
NDRG1	8.43623733375789	8.88029118954671	8.77295364622283	8.72017846181689	8.00749572812175	8.58081305658283	8.44692707582735	8.29908468511121	8.4233189767374	8.67523767546612	8.67604976422967	8.52908801183581	8.81638050708392	8.46761599466782	9.03072247038983	8.32568446466736	8.36229081263619	8.89415517689465	8.72507324383717	8.22619240094227	8.79650401973172	8.31910306282596	8.48470182443045	8.17519142533691	8.5014406942269	8.42986498243654	8.64446134099199	8.19533040174978	8.50137728459097	8.51314095406277	8.19519376418044	8.56614991497785	8.84806411851433	8.38071286769591	8.61753163477937	8.45127853741137	8.04321016276614	8.43288858473634	8.39134227533947	8.79287027595724	8.01248520378489	8.11764177076837	8.3240119492081	8.69325231728602	7.97572791454684	8.27969114946161	8.1784298622222	7.90100042467587	8.59665557158963
UBB	12.4976826410282	11.9876136744551	12.2202225128865	12.1479934557846	12.3932933601901	12.03569264612	12.291482001485	12.4355406419836	12.4018199528659	12.6714276744935	12.3052913774556	12.2748743340625	12.2290825532751	12.1902698225222	12.4229597158372	12.4586603727315	12.5301364866937	12.2941839837603	12.4929430704862	12.4051195585868	12.3662169637952	12.2656309178121	12.2508920505815	12.2120269256046	12.4914438701057	12.3879821206209	12.3257447781788	12.2612407789967	12.2529043005755	12.2072230894995	12.0479555705781	12.2569985967852	12.03004608458	12.4745065423978	12.3348771198304	12.4594939122647	12.2784326057481	12.3688673936975	12.2170781636873	12.099398376368	12.3968018648138	12.4757743966152	12.708506215403	12.1831501854316	12.3286765335181	12.401234115687	12.4754686895048	12.3301516786796	12.47579057197
PFN1	10.9477674092781	12.3457853462806	11.2371177574861	11.3863397125913	10.0541105016633	11.9902083113312	11.6307078123493	11.8889359342092	11.4725503398367	10.296587702553	11.1057129680242	11.6742036238821	12.197722711651	11.5683985960057	11.4109117808582	11.8066354492018	12.2165629581178	12.1906733108201	11.3111913872294	11.0867237830922	12.1846171691773	11.8822658829285	11.5941656720607	11.3592410064104	11.8414031042479	11.5222437543854	11.7444527117097	11.7453607229645	11.8060050410957	12.1099249391155	11.7603959306328	12.0888568527493	12.1064847361224	11.9262407791356	12.0917833737262	11.7456801002162	11.5205653491107	11.9055572667603	12.0490624725314	12.0108996640605	11.5638557910095	10.2361052524571	10.6860674672616	11.8468953075511	11.5250559158859	11.5097689934629	11.140185354598	11.5692655678976	11.632825366715
YWHAZ	10.8700131488672	11.125683354046	11.1516571197313	11.0573965374707	10.829936859594	11.3960959080058	11.0670581631499	11.2369470830144	11.2854908614769	10.6758662798481	11.3163724839751	11.3544882136975	11.3466469141693	11.2232243923389	11.2400729244992	11.2363440435934	11.2289516412435	11.1504371868457	11.4119141836179	11.1530624198354	11.2542745003751	11.2591342880113	11.2995189906956	11.0789778489719	11.1842807250747	11.230924215914	11.1124782849664	11.09150431456	11.083095956364	11.1999472018599	10.9810684522181	10.6925523342412	10.9888937201506	10.6502471755961	11.1451519491945	11.0098167046544	11.2747376356896	11.1798935506337	11.098407137096	11.113919149143	11.1119058678118	10.9540481664424	11.0872470802442	11.2203407187555	11.1804622749693	10.8850352953043	11.1072795677387	11.1494878778499	11.2798744842707
SOD1	9.27639983203309	9.50530999797289	9.47201785399779	9.71405449588378	9.95166633055276	9.81834724229368	9.77009091617983	9.71917798482458	9.91688758275651	9.52216538959525	9.8914662262026	9.80850798729031	9.67146515257869	9.80785431065954	9.88031015053908	10.0175584793545	9.75749617225343	9.84407557279612	10.1542949181859	9.58302360784132	9.96100492126905	9.90383400937938	9.82046891197314	9.84596410367777	10.024044798224	9.67483905953154	9.98612793347738	9.78790822821552	9.53007010032735	9.97698037683432	9.49538893675294	9.81358407426972	9.74374746258787	9.69632639871273	9.80053752914241	9.39687935447212	9.98126863557016	9.92069739438715	9.68577370872201	9.49430164163272	10.0463121267204	9.6953708152829	10.2053726336274	9.81238027370607	10.0405773655101	9.78966437812421	9.88173852551719	9.83494098457981	9.93631189774866
MARCKSL1	7.80660406519844	8.65712934894351	8.60115511713356	7.9668554092536	6.98356520929593	8.36216290403054	8.15123936736349	8.28000639394849	8.04924730199865	8.04665189059163	7.85166416752602	8.07684067633697	8.4145081323946	8.21060465092429	8.13957355547497	8.36063920957549	8.62044526030995	8.75120033059295	8.26557963177336	7.63413196305397	8.71462309944174	8.18262108897272	8.51700431669379	8.27007593475652	8.29327947515907	7.75564054016142	8.41359221091089	8.32825311010649	8.43394219557366	8.68885991921223	8.03655239619101	8.21078282943614	8.11246388098509	8.60974867465386	8.55528197455839	8.29577287205121	7.09744345999302	8.55996402954775	8.79892614345812	8.95497970049578	8.0198595808899	7.33787357055572	7.27955687727667	8.32789402278985	8.19918242153722	8.09275833755449	7.81800479507053	7.91839011430459	7.92681063248336
GABARAP	11.90954361582	12.4853746755514	11.6831500447279	12.115497342356	11.4094207595891	12.1950116859817	12.042292454292	12.1634396292939	11.9414222635462	11.9622971111224	11.534770312941	11.8683464278319	12.2313981170968	11.9736095995698	11.773960823658	12.0563647645531	12.2968118606783	12.230557916747	11.8777853663584	11.7285416950491	12.2188338663686	12.1434222874763	12.0767997342181	11.9447393491066	12.1216502238391	12.0129760202573	11.9784044827132	12.202954051345	12.1928249378905	12.1041435616456	12.0311006864507	12.2207184002182	12.0908303295745	12.3016415961246	12.1894249470407	12.0630473774551	11.804697308694	12.1625683214246	12.1899798499304	12.3157340982068	11.411111676841	11.669400044746	11.8027486987863	12.1740460663789	11.8578121842043	12.1516634471462	11.9340443606004	11.8234422479763	11.9537175547658
NUCB1	6.65318449152364	8.2894824764996	7.85054814572217	8.10172990278286	6.84683844093804	8.61854211519796	7.6112518601689	7.52290901433841	7.20865504223539	7.96952365586511	7.12363220427005	7.73009016928703	8.90050969157731	7.62454380080031	7.65004833262815	7.92529507274779	8.82760248765316	8.31934650125527	7.39494128393211	7.5798396297517	8.24384389264779	7.82303449576335	7.80677882447499	7.14576537473587	7.83844664351638	7.54854998330606	7.90643394599294	7.43375811829383	7.82576045195175	7.60496414124661	8.12461114085769	8.33791578721721	8.51813387263432	8.7047280052308	8.89356971930807	8.33319869168528	7.32753081856475	7.76627897277509	8.44231889932861	8.89634232058427	6.64263016336004	6.96557042353061	7.30448704373052	8.21960126895976	7.57627444335899	7.98776817819063	7.00439894529558	7.34906137543509	7.62972897948692
LDHA	10.8925161077188	10.9308425319506	11.2523266701462	11.2363825127256	10.9936432903818	10.9740604427401	10.9730335461533	11.2546707456611	11.2967049138407	11.3105997805471	10.7606082997212	11.4669242102584	11.0827431202667	11.2947299116283	11.2283298103516	11.2551943406272	11.0347212304103	11.005798091533	11.1634641325204	11.1157293958897	10.9472936259411	11.372987160621	11.1483508976314	11.0699078256314	11.1226540090727	11.581896913933	11.1633203932313	11.2889169856808	10.8038616978283	11.2148059649763	11.4052931223563	11.0943180483232	11.1273418083096	10.80053518865	11.2895340816017	11.7877918620985	11.153969134933	11.375019943691	11.0274834085034	11.1715205268109	11.4162156141901	11.0227917256568	10.8871828867016	11.2199759367975	11.0973358666678	11.1680469616654	11.1454627090788	10.8614883966077	11.031947949331
RACK1	12.2560618349615	12.7026779675753	12.7886074295982	12.7539422631107	12.6754766020216	12.5611213441531	12.6497063454588	12.7495393136004	12.8538561549132	12.3924488557757	12.7410764030934	12.7966915775065	12.6270999885853	12.7868605801629	12.6693199895393	12.56494613045	12.4433199309616	12.533955416017	12.83471846274	12.7677084459895	12.6930238118541	12.6270871137444	12.7191887521813	12.5883333820445	12.6542918416824	12.6857989310254	12.5884722462168	12.7365829562675	12.9083067804789	12.5614901135957	12.6066266563467	12.6520898429038	12.6686266956275	12.707832845559	12.6127557992627	12.2854730437905	12.702023780607	12.7351573732891	12.6612878694949	12.643917377122	12.6884320050811	12.6096353181091	12.678751839783	12.6583949924286	12.6828517717663	12.8349249801633	12.7315456473053	12.7724767832358	12.8043555427703
SSR2	9.98890329658294	10.0968229933355	10.3254999298728	10.3773971054787	10.0677108546558	10.2914009579427	10.0699394767609	10.3073340457758	10.5071366409364	10.2525959545803	10.3844737994199	10.2769404270897	10.4023619764445	10.2620100544422	10.2994305023541	10.369692993923	10.2108663152749	10.1168952242761	10.4086337863605	10.2298425954795	10.1536758409582	10.1699509423061	10.4128122530585	10.3848490849522	10.3891092380004	10.2862528663492	10.6398884899934	10.272376066852	10.3657382149624	10.1147705264492	10.1356289320963	9.98078263518843	10.0094767796508	10.2641417750643	10.2497537863767	10.4718462735008	10.4568092504419	10.1567835681406	10.1373869791173	10.0156097047914	10.5145736377428	9.97336963017398	10.3043066648419	10.2816018420351	10.2976142449469	10.4011152170725	10.2222752212522	10.292068656439	10.4716600059482
P4HB	9.17137790034966	10.0376498730138	9.58937709003418	9.65011468819539	8.7962208358933	10.1088030189611	9.40102558775687	9.53917598112303	9.27139584372939	9.64601051243003	9.30144035809869	9.70160379905977	10.1402642005045	9.55836985431131	9.64767249268548	9.74538591991004	9.53598142346991	10.208394792595	9.61340831161015	9.02971246616448	9.91178904068497	9.78521474074266	9.55227290274298	9.65135579838462	9.6681592891164	9.4795473123721	9.70396036964527	9.49327520273022	9.73923111406272	9.7103489481541	9.29260136661331	9.69002236983429	10.0633516567029	9.96989833523224	9.97609163613182	9.99899353246219	9.5098397841759	9.61663801478888	9.79167093593854	10.0383511254886	9.40545557245866	8.5291433299948	9.37655787024782	9.75777694020739	9.29312553692153	9.61435818389739	9.15561419547383	9.51488015005167	9.57050314918644
SLC25A5	10.6704390450435	11.0655650785934	10.73112184675	11.0788352733486	10.8594516103019	11.0953465609725	11.2253131644997	10.9348294639226	11.0567915234587	10.9160579805361	10.9251594188959	11.2318601373988	10.9372302497224	10.9078404528134	11.053880909852	11.2476055308414	10.9246471449593	10.9669235801161	10.7972093907373	10.8197181880342	10.8146031332287	11.0431659190957	11.0773553669632	10.81944904253	11.1100448095356	10.9247729438616	10.9392231308164	10.9423749474165	11.0768372895546	11.2641210563989	11.070522383171	11.0933201277781	11.1258269899773	10.9058487594816	11.1213822435301	10.9659950272868	11.2647509094118	11.2152551962294	10.9880964473013	10.9139545790629	11.3240678815706	10.6509065933485	11.1753571823223	11.3761766135346	11.2328709990116	11.1634974798299	11.2869046924171	11.2615095166576	11.1657729688378
PHB1	8.05741214903715	7.91381133904991	8.4333875776692	8.07792171397197	7.72148457035959	8.22753399514838	8.10508817378559	8.15428839004317	8.05139534327724	8.31551305816734	8.2434519777803	8.28881955702933	8.19965614118323	8.02026751394193	8.3646801661257	8.52309913278034	8.23892671128571	8.06763732999173	8.31488584249668	8.06248450599182	7.95181120734809	8.56611545845631	8.24868248719466	8.17993620674297	8.22469204079446	8.27476997471607	8.50727347035286	8.31753231322826	8.08600969910826	7.92565653196638	7.90559945174236	7.84903562235622	7.29993693129671	7.81492289425906	8.03810952621482	8.38450936870116	8.68115735440899	8.14190385840775	7.90329768366128	7.84928926467207	8.92809364756378	7.95603354509227	8.57813592562116	8.22381110730437	8.44002935464371	8.13125697468059	8.49590470417154	8.45365683171343	8.58416406332427
S100A11	11.5677003559615	11.921046491846	11.3438971012496	11.4535489056106	10.3205577088737	11.5962284647703	11.332952876887	11.4665319469704	11.3238986600574	11.227278471184	11.0827837311739	11.5079885085615	11.8211063065307	11.4727603359594	11.0604179904346	11.472504111503	11.9172702570074	11.9323793419032	11.3215157331476	11.2422164891954	11.775138781494	11.4785223308316	11.3331703320529	11.1790468772226	11.819523546322	11.4353299179268	11.5039918151601	11.5654600155646	11.2618755036239	11.8482865472652	11.7736509027481	11.7923854144312	11.7997175831989	11.7629345463273	11.9496272647008	11.6084329010151	11.0260275622647	11.5221008289574	11.6550056982749	11.7866917562833	11.0714485618754	10.647323481905	11.2237191544877	11.4944232230099	11.3014754623965	11.6654191091244	11.3813773582167	11.2882923871157	11.351130098474
CTSA	9.53145226576151	9.47121115952467	9.584423258386	9.56362034080568	8.28214243955525	10.1193726617208	9.63665483428026	9.8331087244264	9.60714716239777	9.49348066045719	8.7227490176266	9.3397966966751	10.021656060506	9.58226073318597	9.62619093078512	9.92995876228287	9.98200351785389	10.1276486286128	9.29964328963006	9.86349164692603	9.5108479609414	9.68027485092754	9.75202340259401	9.67389687204726	9.69079149394961	9.76074329460552	9.49447653610796	9.59980220300184	9.59732360404135	10.1267954753303	10.2244593549014	9.91851681442688	10.0253650255606	9.73631221059635	10.5950512813488	9.95515705401255	9.61988805552765	9.78379247283387	9.70496203161445	9.91677023298039	8.80795190851942	9.21318743167094	9.04245521297241	9.61195048145484	9.3625931452686	9.70204900175104	9.66365143687382	9.78089772005258	9.74179810944211
TOMM20	9.60823266436056	9.54993987943983	9.99165611696178	10.0682232273471	9.86265890512721	9.71977939428406	10.0805253267017	9.54435650218567	9.97263857428723	9.94166021772539	10.0183840528818	10.096467224549	9.43337569095837	9.93616903810628	9.92362730135277	10.0650685095772	9.28165261473093	9.62197136569641	10.1346552261721	9.80792321568844	9.53377269332244	10.0375804000911	9.96208981139311	10.0896638043101	9.93358988395772	9.78079010223115	9.96886512585699	9.86194531460934	9.7800089578191	9.36427250266106	9.46576466440314	9.29976689677963	9.60397153119435	9.35691487956287	9.54641209998828	9.24938728290396	10.2015787784681	9.36884692271147	9.57495556561197	9.28004930934027	9.96538823247313	10.1161549337422	10.1199615489213	10.0157921695218	9.94600259143895	9.78306298078868	9.69072731818414	10.0926326133166	9.91386096711767
CD63	10.6328643464853	10.739183741031	10.6399423346987	10.8377170601466	10.4918494063813	10.6801235654031	10.5130066070967	10.7798790294949	10.8020501571164	10.9899643306118	10.4952091717004	10.7712319333154	10.9876001650689	10.8163798835414	10.8274152603557	10.773992622426	11.0221380709825	10.5832422018955	10.6681986169295	10.7092916397652	10.4687220572133	10.8708172059134	10.9324551579739	10.7966939717847	10.6097945537391	11.106486672558	10.8222865060769	10.8179920784674	10.778379661478	11.1004908655864	11.0710097733641	10.9716304343512	10.5687675718506	10.8814270013818	10.7473130700851	11.2322925409907	10.7343675564884	10.9743620168004	10.5918707897901	10.7797997750807	10.5713066737027	10.7524142164784	10.4638283623637	10.8477033793405	10.8078412024156	10.7986839383883	10.8217781128383	10.756165103885	10.616830254997
SPARC	7.92373383442997	7.88654955540428	8.14108758101374	7.04983373888426	7.84715658958981	9.35547919817284	8.42026354857861	8.20781161526314	8.64655345177355	7.65429532795674	8.78741559476581	8.17615889499481	7.85864697467293	8.04145281340509	8.78177344175282	8.45062803769814	6.92357011245892	9.15709289790093	8.19867848900392	8.90340364725228	8.48177072334066	7.49339251021872	8.89597545280179	8.56840634390822	7.97514630440257	8.01174387527285	8.67095203668868	8.11428109962478	8.156547900361	8.31953314860619	8.02769836150145	8.02168468437989	7.04667240891379	8.5075744857815	8.4162010387494	7.50525413057965	8.92803197671648	7.72371023074687	7.339555319557	8.08490942387147	7.26258487451732	8.28238190898327	8.77655111891643	7.89276388409922	7.71208931498329	7.62687725232804	8.39094986379935	8.51635300354259	7.0260492083375
DNAJB1	7.87108604217699	8.34461771531459	7.78340211638588	8.04013037184736	7.06827117274925	8.07656088134961	7.97193045242913	8.03873814399701	7.87425448446569	8.14779144014343	8.13910941848159	7.73989188219978	8.00490632376033	8.25122343700158	7.67158207492066	8.16239918070852	8.07112133837826	8.15252582082805	8.02473574483091	7.72876185743828	7.96431059713611	7.91185037110458	8.10546127058411	7.87675492631147	8.17773318724117	7.39569359286809	8.04529743470968	8.03992822721985	8.24538002006281	7.99696020347112	7.97958307113463	8.04923204356568	7.99232093840322	7.89623822855172	7.50523456924948	7.98857333223382	7.83511202446173	8.32848653131794	8.15327700474323	7.9747787514223	7.69143973272476	7.67995104082236	7.64168032974531	8.4527192490726	7.91231012459063	7.78571475829736	7.83077003600776	8.04817801047076	8.03600290558859
UBE2D3	11.0626862937225	11.3392820683849	11.414790650512	11.4758353055503	11.2852581827524	11.1910032573884	11.2552861005651	11.6036855674026	11.5105870238821	11.2541927131094	11.3181789015228	11.5559452578208	11.3408714195142	11.3743906474234	11.3752566255719	11.3161367265586	11.4651250524023	11.0592121300301	11.4862359512025	11.4699582236684	11.2502914165809	11.4621715459682	11.4777456564051	11.3537727358259	11.4027246124487	11.2574597531686	11.1789504708894	11.4663805364388	11.25642468598	11.1894625183969	11.3541926734514	11.3372087249043	11.3731857135833	11.3871613599444	11.3747308182022	10.8232738004573	11.4884671960876	11.3055170116927	11.1842953199415	11.3478028821082	11.452602730004	11.5868425082279	11.3148633281462	11.4438954761692	11.462643342287	11.3650063817238	11.3393527417158	11.3911739104896	11.5684662276094
XBP1	8.81150917352718	9.23933170969673	9.54676371791284	9.76581592062805	10.2046484816163	9.18668725239027	9.03383346232496	9.11690190703404	9.29476498142088	9.5731844903267	9.19993657510978	9.37109495276718	8.86680755754723	9.52879347633563	9.28650915938158	9.57524956118031	9.01221230613635	9.19585119450288	9.25461997179802	9.10664483940187	9.39108286178252	8.97037383835409	9.18670129796438	9.55670389152613	9.26903271926226	9.13270539923834	9.45871974635634	9.29075614009998	9.0597511563005	9.13181941739946	9.48797651242601	9.33167933886137	9.47340492973172	8.56919564379393	9.16159052420084	10.2721601869006	9.44220930632126	9.4059615970367	9.24071380117464	9.07340473041555	10.1409696700395	9.14789638293993	9.29436849035592	8.87439876752145	9.2305981230806	9.01110518477939	9.57328657938683	9.30349153523815	9.66591919200678
LAPTM4A	10.6505652850277	10.4982273626794	10.7564219950141	10.8807750475516	10.7856819639443	10.7377647597458	10.7296262466854	10.6299624614553	10.8931838358283	10.689262461069	10.7330087701102	10.7133626383096	10.4206237189735	10.6573820131226	10.8653221690144	10.822497086201	10.6511285969466	10.6513204101468	10.7907259885408	10.7886715780722	10.6773584655713	10.7409639739863	10.9324182799713	11.124808493899	10.8203282735477	10.8221690068117	11.0087560609479	10.8135676337657	10.4288265591323	10.7327534613187	10.395204406486	10.5995740732323	10.8154826737356	10.2616804749863	10.7447606996863	10.0251232741105	10.9680610924961	10.7861528685529	10.641920755225	10.6144420120836	10.6607143080604	10.9597654212574	11.1156334732433	10.6779210087414	10.7875516175883	10.8040869762171	10.8216429853916	11.0012968721467	10.916095035778
RPL32	12.5501795889959	12.6622333723947	12.4643262228838	12.5990055121283	12.6284398758096	12.6664495285158	12.6347108959932	12.7157574563335	12.5666379832585	12.5135922296648	12.6262864216959	12.5372936190107	12.6360094021927	12.644388778621	12.5700826125938	12.6125362839241	12.6792724070786	12.6866611916965	12.6370625386176	12.7168497218125	12.7018576744575	12.4161323205054	12.6924624663496	12.5022165276053	12.6533511364589	12.5080468557153	12.5636898234934	12.4443743693752	12.6565973178446	12.5796183145582	12.5685159961057	12.6860139176316	12.6675341286114	12.7249170595285	12.4725568308485	12.6358008665929	12.5921055966036	12.5867969857708	12.662082282052	12.5679613508706	12.6982869300732	12.6568411610237	12.5780515665001	12.6491280846099	12.5715379083455	12.62593096822	12.7772932820399	12.6052124978168	12.6203293230586
CD81	6.93350783869837	8.10701860934065	6.95178611265526	7.93095686615406	7.25632071090341	7.89463635696404	7.41461775718454	7.66770800468937	7.40352560997822	7.56925216196515	7.30160346499621	7.41422735519856	7.66902955537284	7.23479934531132	7.54708089083081	7.94101252157191	8.14843992034073	7.96382197836103	7.65287234426122	7.52372525960084	7.92261620394093	7.61985322927035	7.6060174100715	7.22907964001817	7.83373963578346	7.46659284830392	7.27587041596316	7.29234230240715	7.72760441308217	7.81895202352965	7.56894246397425	8.25669896134435	7.85635038485071	7.35614569185269	8.09841769731044	7.76950536765393	7.72410464519939	7.74172394141296	7.49737806465822	7.99056493539349	7.76296425447174	7.03711511963398	6.96007296504876	7.69703909662075	7.86233322540042	7.27913399221621	7.11903002768441	7.54194990358477	8.00974514139191
PTTG1IP	10.1920340571883	9.93650688080003	10.1934770295364	10.3216590847938	9.88528027792792	10.5222765212709	10.4622570847833	10.163684531975	10.4110146028386	10.2304555352695	10.1109145820828	10.4115025015996	10.2836424979421	10.4279306352555	10.2280480046847	10.3427438550091	10.5881146059483	10.2166126971354	10.2179953825462	10.1062036250631	10.2475614243033	10.3033773429537	10.4625253861733	10.3938810304426	10.3992576211364	10.4312926884189	10.3323189885258	10.4890204671869	10.1497808677036	10.5441856728249	10.3076613968409	10.4135219315873	10.3403601895113	10.3630771330565	10.4465482051657	9.96468394707982	10.5275666018013	10.3826746321109	10.4984241909735	10.210886650416	10.3006098266687	9.81943798990073	10.7607371549614	10.5445997940983	10.496069800178	10.4940410042121	10.2543966426682	10.6358363009439	10.402606434551
GLO1	8.53140220110604	8.51232217826815	9.00461319501473	8.74026703194075	8.86979429110246	8.7294237166605	8.79882232850872	8.61594504229636	8.44674507480291	8.7269476588187	8.86975042133453	8.74606219835463	8.08997839211863	8.52001054450739	8.88565896034843	8.75678307440892	8.63907729472384	8.51500321213477	8.87264342799006	8.68553640032284	8.5799058892468	8.68157929904566	9.13229430806939	8.56576038145678	8.73586136899474	8.77162208799044	8.94859385438462	8.86551785722551	8.76248617535286	8.37249873039602	8.45753398770588	8.2958794554878	8.76647496208899	8.4939726130537	8.44702011083463	8.23275931670865	9.09886163717821	8.61216434815546	8.74579916972468	8.68064330654227	9.19739433089467	8.61779098369605	9.05287251085286	9.01282970728605	8.94429843367161	8.63514084709877	8.75853626452798	8.81559265627937	8.89581799841158
UBE2L3	10.0997570893721	10.0658665515262	10.5808028354475	10.352454022766	10.4235140431275	10.1457204582918	10.1670568610663	10.2232412229888	10.5062061436051	10.6432031027402	10.3446092239533	10.4169707137102	10.2246542294387	10.3832430068878	10.4026762321347	10.5304383013239	10.2853003746628	10.1056625141371	10.5086855860639	10.4438115156506	9.88906719002071	10.4922155764203	10.3954146788715	10.3702140179913	10.4080759150135	10.2792090858992	10.5120442015015	10.4586144332875	10.1497999600768	10.2440457482609	10.040098740798	10.0060110219257	10.068600935469	10.1699721270928	10.1694635350657	10.2719315788378	10.3386107716318	10.2667049431056	10.1967179658068	10.2080049343469	10.395799972326	10.542660697104	10.5243620488736	10.3094466564913	10.198125537697	10.3427759830334	10.3236457691573	10.1998150226207	10.3469127672636
SRSF11	10.7787166014987	9.78736015737819	10.2704183695374	10.3258993542644	10.5749152455453	10.0532630012627	10.1177408648552	10.1044997598322	10.1191129151851	10.4069275342101	10.0894314578239	9.92413217602202	10.1206991184517	10.3023647457755	10.4071271852043	10.4217131216687	10.2507518528037	10.300594539843	10.2683337616764	10.3525502162113	10.2793048136885	10.0783921964837	9.98954841831556	10.4175509059642	10.2983962073759	10.1173405578	10.0282144750625	10.2989019472447	10.2114956305198	10.3547688252631	10.2374518244899	10.2822011800344	10.1756181719419	10.0903787343603	10.2401767901483	9.90034713683421	10.386102305734	10.2051655273219	10.03104340615	10.2945042703478	10.6689879411301	10.235407988381	10.2677768293978	10.2322833073588	10.2381566547244	10.2793396087305	10.5063744480158	10.4655302432588	10.0866864722547
SF3B3	7.13569085049137	7.23081920562513	6.97295187921363	7.44205367100981	7.03677213740981	7.29987006285503	6.81578230946761	7.33055843574741	7.46672657097105	7.3531450166186	6.47868171290783	7.46721308005084	7.4393617794868	7.00527027803943	7.23914620273118	7.28838578325891	7.40603088829075	7.43967550005472	7.465462629149	7.07388107491013	7.46147749635016	7.75609018189179	7.32728059186745	7.57659586401044	7.51345466420978	7.5651424025454	7.30009209227458	7.55919426730609	7.30415704149993	7.15049101143601	7.28289714906581	7.55192557135831	7.29775003045043	7.27521072617551	7.19547472622764	7.53565956830896	7.37217476508158	7.20820715505426	7.24582153580529	6.90001918198307	7.50473381600645	6.98007441835825	7.34743517691344	7.49020754740579	7.29684283280985	7.40551359423722	6.78119619017633	7.26750550933149	7.3308612461954
HSPA9	8.33195801151892	8.43283521363134	8.75436198103841	8.59617245973564	8.70206464634289	8.46012830720622	8.75932071621432	8.60843918933421	8.82983998457063	8.34556185489961	8.99673145328923	8.57301546221871	8.85704572461543	8.96542306185001	8.80196378699912	8.65018173441799	8.81372893709487	8.69380687213524	9.03676671643921	8.50955929247603	8.73030912635848	8.8947914079222	8.54764807554412	8.78471135381587	8.93670453719887	8.49488035702354	8.73347011840534	8.52050777814831	8.51669885129572	8.57415101605014	8.48271261353705	8.4776392253546	8.48257531007902	8.81587089137623	8.72174844416984	8.79469172149079	8.96937074309759	8.58476874099933	8.36521532725388	8.44454412820691	9.09692091911096	8.41609829971443	8.74658965981105	8.75144403528877	8.63531615665602	8.49439044951866	9.18902476131561	9.224683274165	8.82993230331621
DDX24	8.32041749702155	7.85198416158582	8.3094390389238	8.18307066029748	8.21574289167938	8.04826691077059	7.95735245477951	7.79412062898801	7.90217653067142	8.14730380614044	8.148155254648	7.90530272306826	7.97029780538529	8.12718601732273	8.14117115005049	8.19209509498517	8.02383092212508	7.92580486407338	7.86215271098053	8.10247220021214	7.86782431275396	7.985487638562	8.19457008861021	7.93609453998764	7.89010793692797	7.84535996892306	7.97983752014635	8.01441786145829	7.86550720551658	7.68251233372147	7.74186886118237	7.60066744324511	7.65598467922719	8.14689538072497	7.59391655589633	7.84633680872398	8.18596390605868	7.71975743853754	7.99807436366317	7.76104400350239	8.22571305882096	8.08417904764563	8.19315058141091	7.93573621181935	8.11243104365875	7.78931476822132	8.18747215492318	7.91223116012014	8.17089634928994
PPP2R1A	7.83787835381197	8.3873247586012	8.03453426849989	8.166211761745	7.49312780535978	8.05314934817984	8.04544597432895	8.25719519284056	8.14702463657914	7.79180605429959	7.62358975624915	8.19171868198364	8.40335962964522	8.27504841157354	7.92113613881958	8.06753757203612	8.73096280283193	8.37971436722201	7.92594578532295	8.091261826381	8.16077689697524	8.46200541391875	8.09409907851867	7.8498006292789	8.26484376700752	7.99546729061203	8.36603499161254	7.98621048995335	8.31053030240746	8.52448619880513	8.36491524957604	8.29704242382835	8.5614275490135	8.42532069627583	8.66485044626188	8.32820237590872	7.97880357176535	8.31596080284761	8.48403509105142	8.09169628933978	7.85928494209437	7.83678446867139	7.54613428068349	8.46143627491642	8.09797332825412	8.44406993452563	7.77850909598307	8.04640244635048	8.18524863485779
GSN	7.8717608224573	9.35012083960385	8.73650962426337	8.90699505864356	8.1125398426199	8.7476903119135	8.35297698419598	9.16336750454743	9.02145806284438	8.58625150351682	8.79767716925059	9.09509167617005	9.41958881553836	8.99198668539932	8.80670784418127	8.61908478965678	8.84718478887647	9.26867777766756	9.24235731119339	8.67299001432441	9.2273327066578	8.8215007669637	8.44089301525547	8.89943323124037	8.69262136755535	8.77059314977942	8.62278701496657	8.6512519313342	8.81656426738752	8.90801664732262	8.55026043290433	8.94311624797416	8.97971708401168	9.51734359980743	8.66833925731027	9.83813235284698	8.96457105795541	8.79471873579442	8.85959416132064	9.49837677587495	8.10824168948745	8.36872353034197	8.36195600988753	9.32379326084466	8.13819118364327	8.63310171181738	8.76633091785668	8.88080412117443	8.15495495138168
HK1	9.67315677482777	9.75065397872311	9.18925593100034	9.4695252845297	8.61710334839586	9.75821112815862	9.50112637903297	9.08006302396872	9.4739671856906	9.79010722248177	9.31901154473726	9.50999144343533	9.64752363985188	9.27752246946134	9.54117319429167	9.49994854762798	9.65190685831108	9.79269548238149	9.44707075150968	9.35197378189863	9.62537379821329	9.27819337838905	9.49483221436836	9.32505601486912	9.46630667499171	9.0009574126626	9.67243622141528	9.44283856057109	9.26143395141695	9.48417274291035	9.54069815990199	9.51018553630405	9.58903767785435	9.2868399485114	9.69311898379923	9.25902439063634	9.45269379817491	9.5790935687737	9.46679768804314	9.71113485441273	8.80488274944851	8.99750262666147	9.1121336669767	9.70685071677154	9.19927304129457	9.19519107063254	9.43050031249074	9.40173119813805	9.58124534972392
KDELR2	9.38640885151256	9.58665335329171	8.95187031367871	9.4842591185331	9.49101405502582	9.04775575900968	9.30806718636333	9.40867345724619	9.55008596769927	9.2678919817685	9.34272981016499	9.41280430614833	9.5654974139233	9.38432820982544	9.64006071678516	9.4007533011319	9.35784621511914	9.3813308058149	9.54739804307144	9.24323694463076	9.3243953499735	9.29147841072991	9.38145387289448	9.02605026637756	9.63234227780022	9.54144396802177	9.51807004651459	9.43082193086569	9.53154903080369	9.48139683387078	9.56003150639316	9.09981406656704	9.47541301825213	9.1096172579115	9.65893107192971	10.1443575050859	9.17732228910862	9.23273963095061	9.3843447507743	9.47146863028805	10.0756348957254	9.0139201823676	9.25906331494958	9.71058261190071	9.28910536711003	9.58734151458182	9.17061582552295	9.4496035410696	9.18893492226555
NPC2	10.7323141906262	11.6744867162839	11.2033571123851	11.3321938592316	11.0025667081933	11.3027285705845	11.3108368016792	11.6833484454524	11.4038958657373	10.8536866970981	11.5164966448064	11.3493082066958	11.5865833194902	11.3452405331441	11.3522459973405	11.3376594210849	11.8584826947283	11.4231105446116	11.5316431612842	11.4386319638801	11.6671567123401	11.5346115974048	11.1727925241209	11.4180797079992	11.6517426239172	11.4149024843155	11.4989821993896	11.3863769318579	11.4280027378421	11.4174682988097	11.2569766742601	11.525465134268	11.4414771884316	11.4375304898086	11.5615006811724	11.1176168725426	11.4710832246127	11.3965258963781	11.4037331471207	11.4422462043551	11.347783216522	11.2461085160154	11.6205597158889	11.3441294670114	11.4802037642847	11.5006798495352	11.4643591208096	11.6497263007298	11.6306053534983
DYNLL1	11.0420850239236	11.0665814210548	11.0658355002367	11.1136718384255	10.9415529725376	10.9850340739097	10.7860650543958	10.9291982479528	11.2864627711433	11.0947405492679	11.0770344735254	11.0124628768677	10.7337437859229	11.1795434017642	10.6782474380089	11.3345502621874	10.3074695282251	10.8710041038014	11.0490506834136	11.0191687858451	11.0973241379181	10.9585645900644	11.2348967845599	11.0897827273431	11.2679783836424	10.8410748294159	11.0475854921475	11.2684063514451	10.7612181028755	11.1210036026836	10.7136133758723	11.0746858857612	10.993682503712	11.1034521976444	10.853987032864	10.9593541663126	10.9700646677909	11.358027251977	11.0502915646293	10.9514401173933	10.9728711180868	10.9039442739469	11.1395793780052	10.8621305576958	10.95741789239	11.1217510983359	10.4762502341492	11.1438144042707	10.8286922509589
EEF1B2	11.4615998509582	11.6569959724985	11.5190769122896	11.5526132186142	11.9180961961029	11.5209099269581	11.7305813111394	11.5067509429987	11.6747926773097	11.377583105475	11.6624537584061	11.8743444049389	11.6104246624345	11.7377840920812	11.7764689700109	11.6450140587802	11.0951030367911	11.4087292909873	11.7891284827438	11.519925436934	11.4503862758545	11.5451854599305	11.7087058863681	11.6148601841361	11.6506680667822	11.6360459328509	11.7147483871667	11.6032863625363	11.7234363360664	11.7449676774457	11.433909221132	11.746636524655	11.5449879136206	11.6512622114552	11.348722607078	11.5964007183883	11.8573133376529	11.7141536428396	11.6183016124978	11.456357868924	11.6705636661347	11.6977194151632	11.939986262674	11.7995700757885	11.6717175330564	11.6775559028926	12.0061026927533	11.6095905587432	11.6772790522146
LITAF	9.28812974756628	9.75894693152473	9.42040559812244	9.46923017899606	7.75627166496223	7.28017927557089	8.82184830857765	9.52837731971184	9.17707614967898	8.58823806903729	9.3157691788481	8.99992884077125	9.00008851806538	8.83652433647755	9.30917723178871	9.72718285593415	7.58406372312613	9.41069839584287	9.14414302043515	8.14368822426875	8.97709985746269	9.08581460587575	9.59001039684554	9.74130137166425	9.44857155768197	8.98591436275036	9.60914646539885	9.20426677029572	9.22593285038365	9.14595632643745	8.92917450811851	9.05410412270035	8.84736650832224	7.95564339671848	9.0839641595539	9.28865125968461	8.48281898575591	8.00219163779552	8.25229858819725	9.59377214767971	9.1193341017384	8.33625032331014	8.85847249763627	9.08420416513508	9.38734804753788	9.11106992676862	8.98409123213308	8.64834640737468	8.73011225277078
GOT2	8.10161487285071	7.89733854361073	7.67544907784318	7.78003342042536	7.95870475894273	7.99773980630523	8.00572995706722	7.8303139019691	7.50874559101206	7.77183310413109	7.52552735540488	7.84787257271424	7.90953198411479	7.90412153020833	7.97344083820995	7.90839375640588	7.71721391532427	7.92221996960047	7.3757971580174	7.79155029279207	7.85858916372399	7.83648800608421	7.5311243323611	7.58219375763624	7.51513427398395	8.07004748514416	7.96810914959353	7.33140709026799	7.96633602485849	7.78336709083566	7.94479046841038	8.13770528824599	7.57521756466382	8.04303707434597	8.09982835426816	8.14630239940977	7.83198649512898	7.96522409178606	8.08281460132816	7.93973767160225	8.01156815530701	7.4233969675871	7.29717735539273	7.90676895613792	7.75024412786185	7.89106905694806	7.75424262765887	7.74075896288809	7.71545674170052
FKBP1A	9.44942377491137	11.0610402760735	9.98076602170142	10.0046014028135	8.92565521342726	10.6067692115267	9.90400817988574	10.2753920654686	9.76934887044026	9.98282982200183	9.81933547692487	10.1277766874898	10.4950510920427	10.2030190432669	9.97643658397374	9.48389451309127	9.89707845534985	10.5512890258553	9.93261493943961	9.74430635144397	10.491416349034	10.2796839886395	10.0581103513445	9.82528315364996	10.1626365069227	9.99738299626421	10.0992777796875	10.0243458691582	10.2446931811925	9.88229797947878	10.1952489848062	10.378037804371	10.4919120249599	10.3082396387176	10.4374046593192	10.0420606001927	10.1864216678866	10.184482518308	10.5629541836032	10.5985569464501	9.60779579665472	9.21472147696524	10.1554379208797	10.3948503727668	10.020834374646	9.89498337103434	10.0052168071568	10.1285787864896	10.0940454258785
ACADVL	9.86332164666861	9.58152863141924	9.33880972596978	9.2403341659968	8.51676562200566	9.97599008796414	9.76491780932522	9.42004644881869	9.34094447316802	9.39551048871941	8.86603305447608	9.02047406029075	9.86291588223403	9.32241224585736	9.70853864848523	9.56511677429063	9.58354375197533	9.87520446672667	9.43637014297859	9.10528373409127	9.48633342574901	9.62900947294919	9.59926329765449	9.53120371946337	9.71459612164811	9.49179499306216	9.51802761018685	9.06401751894653	9.35480775495554	9.23808758811937	9.57139115843922	9.30279296928294	9.70465302541112	9.84397839991044	9.89120776174448	9.63038257488925	9.38272498386361	9.37088522162134	9.56731795672556	9.69893103852896	9.56787394871421	8.88339552355366	9.07445762210033	9.56142875363253	9.21509559261922	9.55788637225521	8.96465191038039	9.25228695490821	9.27487293369144
MAPRE1	9.9560516426178	9.56215312478583	10.0282636543407	9.8618190794276	9.52230890487363	9.80415444136988	9.74843922722057	9.70457401972559	9.84106262500389	9.94088456753919	9.73844138053377	9.82562325494451	9.75420328257778	9.92367770009526	10.0073106592869	9.80912947583705	9.8806327352036	9.63805864128859	9.84328080473587	9.91981122888864	9.62125295393023	9.93633116969727	9.83210769802714	9.76904024570662	9.79701833133893	9.96792903232549	9.78710483765122	9.76271259685691	9.84259986208065	9.82156318954164	9.66573416954611	9.568371750411	9.75470409626967	9.65023010587052	9.79734612394043	9.64048343024734	9.95521910300181	9.92739326369253	9.46417533292475	9.51093505227084	9.89487604359408	9.79544388068778	10.0409400806866	9.77999349987103	9.87676175906047	9.67664883314868	10.2116991958338	9.96931671554508	9.78465817497584
OS9	10.4983156319686	11.048967247479	10.6346005222508	10.5054381612361	10.0119386049989	10.9317164057952	10.817125268892	10.6782612643365	10.421619224112	10.627048426801	10.1277157554917	10.548860437769	11.2096979965526	10.560499149582	10.596895088382	10.5337990082217	10.8290872991712	10.8264401932395	10.361589081719	10.3804547963189	10.6213045213065	10.8837517050925	10.6647525059299	10.2859073882761	10.7028341811192	10.4233384615642	10.60487974658	10.3892593631036	10.3254201766767	10.7118339924986	10.7510342985412	10.6931793433633	10.4943836919665	10.7276164749835	10.6934244275842	10.7622910619917	10.3555665536819	10.752105284254	10.7171972967479	10.6208075371111	10.5154528933269	10.5260984975014	10.2299478778251	10.5053134271198	10.55246231981	10.5513541632717	10.4731997781742	10.5340893401389	10.6595068669316
RPL7	13.0013043386206	12.7494003283128	12.8114673624542	12.8248993965762	12.9604496922154	12.8334372018254	12.8805560399478	12.7780161676772	12.8024977071488	12.9033240437335	12.7125383287069	12.844293239235	12.8192234790322	12.8072216076222	12.9799348069654	12.7679071630973	12.6371742165508	12.7904760398351	12.7300860434705	12.8337170040748	12.7829297607333	12.825590082268	12.8567666780561	12.8234081355559	12.7292929466081	12.9039567028682	12.8301969466477	12.8086825409178	12.7610941560291	12.8669679681553	12.7251027635886	12.8701853746764	12.8113408538937	12.6953673352741	12.7694527200867	12.5643397411578	12.9230246712569	12.9039530346835	12.813785920919	12.7378782985819	12.7997386588279	12.9620840835384	13.0071346759506	12.8405934816906	12.8937803046461	12.780537836148	12.8883448082236	12.8153253458367	12.8289485664223
SKP1	11.4931155749309	11.5220049911858	11.5311259780601	11.5873507648749	11.6619621511113	11.6621950624068	11.5373119016139	11.5648974649866	11.5592670148336	11.5745524511733	11.6241058030996	11.5024157728908	11.2142495696989	11.6457747134577	11.5286115438934	11.7860792022083	11.3356105239732	11.4909891803284	11.7341834640998	11.4825143341769	11.5856754115819	11.6330999329745	11.4958308365893	11.6843014905824	11.6838815793569	11.5091021885501	11.626868308417	11.6533968179082	11.4708366603144	11.4432983574889	11.3646358989036	11.4872931180941	11.4279988842467	11.3542514213417	11.3028297473407	11.0321969838686	11.4964953579486	11.3693913120679	11.4818762726187	11.4616968036295	11.5040255635139	11.6623777721015	11.4545853055955	11.3758989776588	11.4995951318257	11.6150947589069	11.7261587168529	11.3579275397628	11.5499632239098
ACTR1A	7.32027517055527	8.1342142800783	7.55237753655014	7.74200570434652	6.71670278800265	7.82199140177926	8.0294375687255	7.76126011071216	7.73005827634562	7.96390849120303	7.77120853919163	7.94271602607719	7.82189211423793	7.91311353759759	7.69477526012886	8.05873551081392	7.6677727292875	7.76880753779231	8.11593155193773	7.52041374687996	7.87828114266109	8.04793515320694	7.98282743811344	8.06110452514823	8.12615623468648	8.10372943071502	8.03955145197915	7.91520589032368	8.21422835435381	7.93537436423793	8.03080193899401	8.23932374736268	7.93864481778547	8.05042437538318	8.15852431889611	7.95371787044688	7.71720170789705	8.36056064084516	7.96706957186514	8.18717008229613	7.98117830147483	7.37987949012902	7.42322357014537	7.92955902009555	7.85164124548233	7.77581962933941	7.71486653260106	7.74325105046305	7.92259824714914
CAPRIN1	9.90958823180384	10.0885226907928	10.3124279256328	10.4462541166556	10.0122633541593	10.3625155338253	10.1941495023123	10.052464951979	10.2434298920043	9.95143121004333	10.367526173101	10.3225536740231	10.2093927272255	10.2910214119269	10.0365657866353	10.1028428652653	10.0913254220642	9.67195780088915	10.5855742311116	10.1200469449488	10.1655131219085	10.3588427726729	10.1732041596702	10.0940379054036	10.4584533266899	9.8576749343127	10.2550099825385	10.0955562971114	10.3135057395889	10.0065570880933	10.0405915586011	10.1815572675586	10.2163866727701	10.110211941208	10.3578636234449	10.1474898096623	10.3244465319568	10.2029527112452	10.1223883832461	9.95312692615716	10.3357029492561	10.0031749802949	10.2934111805894	10.4328610323193	10.150286400034	10.2720386510359	10.3889532726235	10.1786425516436	10.3477943325542
RPL10	12.4079133985811	12.3970658086244	12.3235252227734	12.3672640772524	12.2559457579961	12.4219055054019	12.491871400578	12.4473731703883	12.4000584324465	12.4661550151687	12.3570003700323	12.4447613605034	12.5262176772278	12.4403785289127	12.3921271095448	12.3725808510496	12.3311075865634	12.2392150395272	12.4999775480136	12.5032757819053	12.3322925724078	12.3291700149113	12.4455884171451	12.2412837637132	12.460687343864	12.4544659705593	12.3822565531545	12.3263758618032	12.5007366550007	12.5121261676809	12.4571426705808	12.3249322605034	12.3497891595414	12.548379026481	12.4328896912834	12.3727336243995	12.5180038853009	12.5376595994196	12.4109280408754	12.362827790336	12.3910482664195	12.1935809485073	12.5615659622945	12.4720174517212	12.439008649999	12.5630980166279	12.6102018427152	12.367451380359	12.4233704771629
PPP1CC	10.4309436711195	10.0002504672221	10.7747301482399	10.8702231751973	10.5965088560342	10.526453529271	10.7850440791962	10.7906459407476	10.6481764217686	10.6765546645237	10.763318407542	10.619751993163	10.2922017586125	10.8165228353375	10.4061319927622	10.3961255321364	10.1970231495398	10.1522265189112	10.5785645587884	10.2974664054383	10.2997530822727	10.6952189181913	10.7847475528864	10.9016857766187	10.7945311385098	10.5129733223511	10.7731400147577	10.6483550922159	10.6941832790162	10.3870936890818	10.1212540092931	9.00660398137287	10.4916076844631	9.70410185708845	10.4269806046056	10.0354044872928	10.7637981592904	10.5699939154917	10.5405376125749	9.8332557664318	10.7947473913486	10.5962972115627	10.7609323696203	10.5664418501404	10.6715566826001	10.4892089834303	10.6094223016692	10.72065235457	10.9102524981737
ACTR2	11.5601467743358	11.5748410937528	11.9268784248648	11.9830109028367	11.9749268269648	11.5933158048991	11.7856210076995	11.8158238304235	11.999284391049	11.7166122087439	11.9402438506336	11.9691517331242	11.6606026432952	11.9394111098502	11.8100956058197	11.7220648416738	11.4349097934821	11.5644405625342	12.0854622158687	11.9892370901639	11.6397334911964	11.8054358646049	11.8363950880144	11.8564785092653	11.7264320509163	11.7392103268706	11.7324549843523	11.7837435723613	11.7030775364472	11.4337112791396	11.5693445928135	11.4226407064464	11.5485704315544	11.3622584898039	11.7319309388285	11.4184420933228	11.8823730896836	11.6675452459289	11.5954290589757	11.3253870534941	11.8189342042571	12.1937993443925	12.0454975193649	11.7418989929979	11.8576859582448	11.5841182797848	11.8107889007205	11.8901091391705	11.9385763025982
PTP4A1	8.28340384166152	8.04237921657567	8.34265979346546	8.59832447069966	8.31407870897772	8.26589769553393	8.4712086969253	8.01609875636384	8.23070508126961	8.59656763425103	8.71143763532754	8.47605534623926	7.96593414529603	8.50420685615072	8.55605990016682	8.16007720412238	8.36143622324853	8.24897564609572	8.43324925790556	8.13407411615277	8.14709791727566	8.30144551914191	7.86534531181955	8.10751388274573	8.6508977757708	8.12555480604136	8.50911379979403	8.19617515664971	7.98437152197216	8.1830506596538	7.99190202277773	7.92988576088981	8.08593173238724	7.95637837237738	7.87982712383833	7.84776046469979	8.43181281216881	7.90894335080982	7.80198370017198	7.91133598186396	7.73323559241	8.16456233107192	8.58822172276068	8.36593118100126	8.5205808983166	7.99039321236052	8.47378890292443	8.24725682123183	8.60551273685916
GPX1	11.2489445207004	11.7243734673364	11.5634865012908	11.6347835510731	11.1453225957778	11.7888372259862	11.6330754034061	11.9404862314924	11.8148163087141	10.9936120663774	11.751328417201	11.7196529565055	11.7409025102597	11.7605565073658	11.8688003737484	11.5577288343326	11.8811843980698	11.9069159687099	11.9130317615432	11.7438615271132	11.6306902844708	11.6034901822438	11.7534102204595	11.2791550753938	11.3561265941771	11.7059332389196	11.4669125376075	11.8581844894029	11.7846663801484	11.6630431829861	11.6256205497032	11.6950247025422	11.630178806149	11.9495432238859	11.7153258237238	11.0543026142694	11.7072310340493	11.6751528237013	11.5575714606067	11.7303528633785	11.537501421579	11.3067900847547	11.3521492493549	11.7347285668141	11.7320028967974	11.6167626132085	11.4972193959212	11.687513395765	11.5873467891381
PGK1	11.6469233085184	11.9264999387901	11.7927027769132	11.8499111266192	11.663525390883	11.7292190803064	11.7899286329351	11.9891374806815	11.9370441734093	11.635137807013	11.7189777129601	11.8757510885604	11.8368848835425	11.7178150322874	12.0001063030685	11.9415022510609	11.7634236566806	11.8630182726425	11.6978916366672	11.8272700984514	11.9571356181285	11.843558722202	11.840347660659	11.8928332718409	11.8858294074244	11.8172097734189	11.7654478468138	11.866516528744	11.820820241649	11.8922243173956	11.8121900894661	11.7883349337393	11.8429322288825	11.5929007433078	12.0981993669091	11.7021944418139	11.9775418714399	11.9991845767539	11.8581064179609	11.8308982101263	11.8255602868804	11.7047431963199	11.7915849926526	11.8025702927922	11.8157606259695	11.9524237781685	11.6705984274034	11.8910579458884	11.9426981853456
SUMO3	9.73911948000913	9.70538339750771	9.99141085192397	9.80718245953417	9.69703727367907	10.0995668788442	9.96974368393643	9.90492918901395	9.9451398238034	10.230921224801	9.75683647760163	10.0564221797065	9.85099541982058	10.1134845688149	9.9807132893699	9.91390488619514	10.1119557547602	10.0416935593085	9.97915831352609	9.95719929428986	9.73910254654244	10.024797251014	9.89598807974669	9.69203730340631	9.99518959315958	10.0142518762677	10.1074993659699	10.1088760172743	9.73366396115344	9.79659335197618	9.95871209988373	9.89823683739942	9.58629554010069	9.60264980231814	10.020768996741	9.61918843957953	10.1882674056453	9.85231270405096	9.61523089799315	9.93430560816956	9.79369074235093	10.1065563360764	9.87306374648049	9.94526454397644	9.92536844929607	9.69782104405093	9.89588273536199	9.91713312943845	10.044782447938
RPS27	13.0396559623846	12.8851412478602	12.7616591456893	12.9117286903472	12.9175409160888	12.8289526025811	12.8238101712593	12.9822272101438	12.8505251172097	12.7305062927822	12.7060774216828	12.8318405121577	12.8845808025853	12.7521319307096	12.8116484215499	12.817480081931	12.8188511323039	12.87529175221	12.6348900093226	12.8970663726593	12.9439358247833	12.7398658489719	12.8635387226884	12.7478592789069	12.7706801916783	12.745489943762	12.7798294803191	12.7596602974412	12.7709574631772	12.8041747743041	12.8234397997432	12.8312960046097	12.9203326246153	12.8085291052855	12.9074288357293	12.646003680518	12.7958362777368	12.8435405020353	12.8165776715411	12.8998163591399	12.7211660602621	12.8585874083412	12.673213239034	12.8410737158624	12.8244549151738	12.9231920119529	12.7216269613447	12.8150581163523	12.8146802902915
TPP1	10.9240738374122	10.8937972044837	10.5397548950535	10.9122430819403	10.145578014902	11.227877768448	10.9227698216674	10.8338723898413	10.6275456064458	10.8265769841419	10.2666063335501	10.8659113143238	11.0088845085513	10.7477048764524	10.9610502693937	10.9428927985042	10.7022879767659	11.1626603087127	10.6973080257358	10.1935179770145	11.0456551478376	10.9289087906789	10.7263977371673	10.6474416541186	11.0136434995546	10.8863460241146	11.1596810743363	10.7804603234573	10.8931845293901	10.8809880963448	11.1471829467769	10.9659302679738	10.8742116865831	10.7902500317724	11.34192611315	10.4980380804916	10.9207303456669	11.1302343122024	10.9225678469104	11.071869486084	10.5989895887453	10.1516302950391	10.9281831240722	10.8670149526545	10.7072392032197	11.0348521184908	10.9254637757799	11.1087339013286	11.0659671029998
GNB1	10.157847526111	10.1583927706628	10.1394037667708	10.2512674565658	9.54084804451973	10.2292724146122	10.1607373616989	9.75915449209464	9.86107682358925	10.1748833128484	10.009300163464	10.3161010593595	9.99515134361915	10.2722615386984	10.1770827914808	10.236230901536	10.3100133238112	10.4789349662629	10.2475816711372	10.0328240864678	10.1428810720428	10.1722618563255	10.2006615132315	10.0287019995379	10.2959798420218	10.0636916570671	10.1239304293231	10.1596950403003	10.1473017916225	10.2062272223115	10.4080787657201	10.4211928849684	10.403003486645	10.2085758664252	10.6643917240317	10.0888337311306	10.3196705411792	10.3083087377163	10.3044054403826	10.3987300921816	10.1141873484725	9.57648719194188	10.1834941995844	10.4935199807276	10.1812329658612	9.96019477932877	10.1928981911403	10.3032284082136	10.1715948234116
NUMA1	7.11995830699625	7.47652345075613	6.97627209127402	7.45189885765685	5.64939795369878	7.69033931281176	6.61979763227282	6.96829549089279	6.08937056640921	7.30535151097308	6.51433301079867	7.00643120136461	7.31791839102879	6.6507855710373	7.01153218574571	7.1895100819229	7.13080160917422	7.48621970312841	7.18356505783151	6.45347923881697	7.26419135447529	7.25143900196789	7.00727215435454	6.96130073975493	7.41607704578771	6.38783848925106	6.97738043186188	7.04461348784774	7.47983078950721	7.20674320483153	7.17722591219039	7.64431539702672	7.1945177089937	7.24243848885595	7.32174637000257	7.63039111081735	7.04876107831225	7.22303999532474	7.30990812838827	7.20847253544597	6.98107305174962	6.69013965940838	7.15302899862933	7.66768424934641	7.32085787710168	6.87420393167314	7.46000669620894	6.97875805784567	7.29191443168552
FTH1	12.8029797714306	12.9305725790646	12.6971865025877	12.8904847275208	12.3460326464765	12.9073031023976	12.7583471702137	12.8656113471558	12.8873387432158	12.3139051909195	12.9458200760411	12.7229214972538	12.859392461071	12.7645615357882	12.874475227206	12.7494104621962	13.1716112087385	12.8630624239428	12.8369844810454	12.7976236724331	12.7520875029834	12.7709065841038	12.7953118544508	12.5269078744166	12.897351171712	12.7124655637375	12.7016129168272	12.7678350509631	12.7280467334266	12.778468043553	12.892793546892	12.7261965812368	12.6996978068053	12.8924916813927	12.8834288296208	12.633698987397	12.8460283711736	12.6502065944351	12.7572135931862	12.8822208777559	12.6132751707482	12.6709232022626	12.9439133709719	12.8962548175925	12.8621673345065	12.8533367652825	12.8285524659186	12.9356912240675	12.7938070811821
RAN	9.57274950813507	9.66205177029623	9.83112750373547	9.8333624654391	10.1151555485737	9.77169179839986	9.7448986782863	9.66673621399198	9.92798780996988	9.77469406322122	10.2520850846732	9.66712615733272	9.72197566469565	10.0135205482791	9.80444063521073	10.0635371711261	9.39299893611726	9.46549943266915	10.1723254227732	9.90020129461557	9.69777869617121	9.97545083491299	9.93591319586154	9.86730250795633	9.94428569617612	9.90241061395684	9.87494659309204	9.95590524327129	9.75943225218741	9.76441539036084	9.5643871801826	9.86443783237993	9.90636191335321	9.85621283813343	9.95179798415145	10.3078178581682	10.0438157830495	9.92359425103494	9.79797070611872	9.7005776162548	10.5940376468357	10.0258701034595	10.2954985618642	9.79624131394135	9.96293832423784	9.76454825100584	9.99510229175744	10.0993566516451	10.241909718354
CAPN1	6.22997258171336	7.53316894403895	6.93869598745274	7.20324451061377	6.81693095293468	7.50765724855417	7.21417363269414	6.66565537357661	7.25175419270273	7.29572291521869	7.21130990030376	6.97828089286695	7.44823228494149	7.30111701420269	6.97338270216091	7.23285016984712	7.30768428725387	7.99823869132956	7.30376402212241	6.99483243241632	6.95474455780142	7.46001909546392	6.79272043901247	7.09351003102375	6.92660401265237	7.25910099238361	7.21913265525378	7.24829923682903	7.4906577116791	7.26921515437292	7.36466787960386	7.178453007916	7.81514163575983	7.2596333275377	7.56542356495556	7.64454144456584	7.36386936004484	7.16554156226255	7.32767857454494	7.29519805738361	7.04525793118532	6.24515756591878	7.02252531838665	7.65711756640716	7.08596100466426	7.17821299141385	7.12401900990798	7.39559738633879	7.13898203167923
SRSF2	9.92171663131831	9.86377062489465	9.58778414727517	9.80234429817054	9.73820484431377	10.0746121073841	9.96797840044568	9.99237816087815	9.54820538729081	9.63428553429501	9.52861863902587	9.87563506868983	9.96330367125213	9.91770434630293	10.0177388188474	10.0824983161673	9.81553053441814	9.8744054160546	9.88383221714215	9.67658421283356	10.0190480964561	10.1046091955329	10.1395163387667	10.0574041233599	10.0336836239899	10.3291317532941	10.0561197769798	10.0791504949716	10.3885801810182	9.9618116516766	10.1222338396969	9.88806896122201	10.2093995259529	10.1798336073903	10.3748196843459	10.4090030937436	10.3451215323095	10.3244507606849	10.3585276488913	10.0663503772433	10.1436324832554	9.56880321522274	10.12411348207	10.302238704226	10.1261320803472	9.84983715665253	10.0963348885023	10.2489596974773	10.270416922705
CALU	7.45545720065608	7.75830192258759	6.79994726138028	7.25318854063872	7.66628870674462	7.43398033982414	7.58419222831365	7.46823322445183	7.61977126171505	7.28733982386248	7.23169408091786	7.86813009273658	7.53802404526192	7.71352321881668	7.30443267619082	7.40657952718974	6.85660542936904	7.67400203891771	7.64496657375154	7.25541584499943	7.59866229434808	7.26019472078753	7.3200237112055	7.45701862136525	7.45297138161872	7.51430753218667	7.4731446043862	7.4628310778446	7.7546745135139	7.62958588618272	7.44570429350958	7.274044583259	7.17656572727701	7.63436881995733	7.49258358867919	7.71732921305014	7.24550335541726	7.42000096776047	7.61449541944013	7.33131313921418	6.98761300399176	7.05284710730905	7.31678787013633	7.48980636483903	7.47351181974476	6.85303761570369	7.79542895308605	7.43337091888377	7.27935350626828
NFE2L1	8.79172056398421	8.9072738341892	8.79240649098384	8.98063951630727	9.10484805671152	8.53795852541173	9.06554048902714	8.59740270808714	8.74420191807476	8.98637696969024	9.12628096503695	8.84023558206079	8.86146818482047	8.85759069914609	8.77967210766793	9.06384746255336	8.47224285382029	8.66834643946254	8.71498266412241	8.60889388347044	8.78809240405563	8.83213349465285	8.96875526405572	8.93446438412145	8.9940737046782	9.01587691585578	8.5389511378889	8.87822631084672	8.89411429033936	8.84288383747419	8.83102899479042	8.9574800203845	8.83635144286317	8.66466792583477	8.77123575671359	8.60010936694981	9.22149123046922	8.71709093486229	8.72926869785199	9.01584547672874	8.9845948328183	8.74827322275024	9.05652810719339	8.75588448321199	8.8513686962231	8.69046502347148	8.91495193978443	9.09568947179018	8.97195260809576
ARL6IP5	11.4029127075976	11.3439069892614	11.6977503039815	11.7830614159745	11.8383693033001	11.4742659945583	11.6076366972883	11.6026691216055	11.7565116967062	11.8374298133038	11.6994413388315	11.8391632670469	11.4417945008254	11.5921390527628	11.6656810645039	11.6023434935369	11.3437921221775	11.4752397675641	11.807414544827	11.9345802233361	11.5286842264254	11.6012713501499	11.6393383441641	11.7460135673429	11.4755677396175	11.661249057285	11.649697765953	11.7145942520243	11.3011680453021	11.352033578213	11.2138811990587	11.3542051979525	11.3329534551024	11.1662630896488	11.6297811097179	10.6782688009172	11.81545703067	11.5073572413308	11.5494676894172	11.3231204923771	11.5049091918665	11.6954355260924	11.9974602931807	11.5040917099596	11.7040543354727	11.2199607517502	11.6404044170624	11.7496839805504	11.9003802741947
DPYSL2	10.506589380863	10.8999292352728	11.055506769036	11.1582628235786	10.7857642625801	10.5481379725406	10.5809833672174	10.7062537068442	11.0476539407797	11.0301625688114	11.1179291420129	11.220833871265	10.8819907979477	11.1468366941986	10.8262085302799	10.5594823182309	10.6985392503013	10.7360744765764	11.1714015195202	10.5418579351758	10.5601602404381	10.8534828219439	10.6003664422123	10.6186065121368	10.450140188661	10.4193722074225	10.9526879770857	10.8068289811883	10.3719197829195	10.8393447245041	10.5478581408812	10.7011006612046	10.9411145125027	10.1533205649359	10.573360750145	9.71010210771923	10.9245538203037	10.7178221930917	10.6656259116433	10.8783425754687	10.5488589495641	11.0258259187244	10.5620944915543	11.0493501792332	10.657377474435	10.4813956488447	10.3596051230121	10.6851649411557	10.4904752258457
RPLP1	12.7119270302389	12.8174760925972	12.6130815021112	12.80237291958	12.7723928132874	12.7802977328167	12.8221813593503	12.939175867888	12.7835090566061	12.5318855986189	12.659376593854	12.8502348735822	12.8483379193507	12.7270495819724	12.7275348746171	12.7783232561958	12.7853918999689	12.8088767997605	12.7640659594207	12.6762843513551	12.7976597153502	12.703381691699	12.8035585404683	12.7633983474459	12.7498205687909	12.712545347493	12.6930783648121	12.8079370209868	12.877627595696	12.8652465867235	12.7379971049799	12.8181652523716	12.8555189103996	12.7099909729215	12.8529333564538	12.7074631151894	12.6960589853067	12.8060027570798	12.6757157331219	12.6597377012463	12.6475456140586	12.8092688344231	12.7430302141992	12.7733963157817	12.6909220537972	12.8737147205636	12.7069055347186	12.8260123113946	12.5945244831452
CTSD	7.79035123299047	9.30917130888949	8.49969182231469	8.41498075373205	6.59366905180979	8.51610789951511	8.06983632851318	8.75786832499394	8.46181719245645	8.1054994332793	7.96938297605948	8.31097941648946	9.1123011878825	8.73316313567452	7.76210939225191	8.60822957419207	9.24167370874904	9.14172098970588	8.24290085601551	8.07308392887761	8.83647711877742	8.716929898505	7.97736740839511	8.21882311641005	8.37752362074559	8.22414779081631	8.55524756442881	8.22355894068402	8.35684468929914	8.6995803931911	8.60230518070275	8.93467227598757	9.1702457141472	8.5976564391195	8.7495564485884	8.35423151404794	7.49329689886073	8.30386119730421	8.50166143856699	8.45164533199993	7.67491350083698	7.10861667449928	7.00854205892864	8.27775702495342	8.24428137544793	7.94437350891546	8.1868898562776	7.98944831447419	8.20004876531707
MAT2A	9.33818066964736	8.6443996658829	9.00496114809605	8.87062882888209	9.19966305855936	8.71849358620178	9.02848016698834	8.65108817043592	8.61389648557799	8.87694307747832	9.07798907140086	8.72709742101952	8.98964146487993	9.11945030324814	9.14596980709696	8.97034996799487	8.85187135361152	8.95755849953026	9.1686035808978	8.67637767715192	8.96344116799194	9.00339737985205	8.63178927799609	8.97418261745495	8.98356227176439	9.07091327545499	8.98098331032884	8.95721090098735	9.15603404998055	8.90136901656618	8.93195019781738	8.97616904839018	9.09022953049702	8.77332724616257	8.8140908008681	8.63733880243673	9.32240343724886	9.09004972257481	9.06889973704031	8.99697149191728	9.01593330850384	8.62689262305229	8.93880566205495	8.84205091013392	9.02087669817738	8.90024326289269	8.91816639962089	9.13633320418339	9.14198195610377
LAMC1	6.55882579486614	6.15810433380904	6.54914825834986	6.5970409973106	6.15404635954693	6.72781329946947	7.07650944090236	5.93275978980623	6.67009728349324	6.12202225059177	6.4853424752465	6.93268717790075	6.28648244983442	5.59552389296891	6.53785399882066	5.62809194772567	6.22643738069615	5.89253744599142	6.46528618835631	6.43574182585104	6.34356445512284	5.37316446726503	5.82772950914925	5.08050587380757	6.17084246500388	5.66831853392337	6.49203509521893	5.10064721040473	6.5695963307775	6.15067655233709	6.67747697743212	5.50840707917241	6.15269601536185	6.65423121166779	5.86169554564521	6.5938804369931	6.21429469866936	6.64795258178377	6.16700349262671	6.09058083164416	6.80340985145215	6.30090174580972	6.04822262234361	6.13012947780783	6.04928346606904	6.67868492668696	6.37981058913438	6.63703005112934	5.94938152557577
PTMA	11.2914376177376	11.6123360517587	11.1596080226829	11.4414593461791	11.6134812227076	11.3938162337967	11.4644495966144	11.4633447830938	11.5127155920772	11.2404932208486	11.4841096405156	11.4487935616638	11.5622843844793	11.3472076858363	11.6452045053359	11.4681766312759	11.5549362421987	11.4825004084482	11.4262160686764	11.4602344284292	11.5001920893378	11.2510205639872	11.2553548093382	11.1171074277875	11.4382548143593	11.280429735873	11.2221620942807	11.2450187496221	11.4981880695197	11.4790369490724	11.5597721293142	11.6847622862576	11.5572229486173	11.3624404467257	11.4286440801737	11.342478120545	11.6442141642246	11.3280982633746	11.4047303087814	11.3980937492028	11.5667480455913	11.4983957345182	11.4260864076633	11.5331959007681	11.5062832955954	11.3565447407047	11.512802891381	11.547877118942	11.4255901549044
FAM120A	11.2276489646854	10.9214846326585	10.635890387168	10.6404879813903	10.5886711894719	11.1719771779161	10.964909523867	10.7232153427204	10.6205091226543	10.7723473540135	10.6794048406045	10.5479458001459	11.1270776871725	10.709798811134	10.9279139235785	10.794102870686	10.995532600467	11.1153226896497	10.7244006556134	10.2404461537602	11.1307407006342	10.9613536738918	10.8577672058616	10.7821657814557	11.1279727549898	10.849600734821	11.0814520055812	10.9066063995605	10.7436175200466	10.9545006561597	11.091716608263	11.1631550316908	11.5189630556981	10.9464921073222	11.3183176697018	10.7684292057059	10.995724646187	11.0226914031551	11.1707394131759	11.2597071308026	10.7447384974061	10.4799913158276	11.1583462295845	11.2632651208604	10.9944488017383	10.9508315703251	11.1008233269099	10.9677988029532	10.9600579933289
HNRNPK	10.9177515971105	11.0223354286815	10.9274746706918	10.8840007090376	10.9147845433621	10.6124870198051	10.5796304735502	10.4688222136148	10.7684488053708	10.7995837909284	11.2284203919787	10.7034272664554	10.6591082672546	11.089117372705	11.4205739458929	10.7657120887279	10.8459059292322	10.379474194038	10.8029459392904	11.0036341797491	10.6677913414476	10.6799289154693	11.1653588556316	10.9851600157397	10.7179304025453	10.7612257536147	10.8046989360824	11.0590336695977	10.4457016145689	10.6913116177638	10.76684991197	11.1141980998572	10.6942894830636	10.7811790104184	10.7779482689563	10.7177236967543	11.0601111586088	10.976432619841	10.9738960805927	11.1810698570442	10.5866362433704	10.9041960459824	10.5834414004612	10.7628668196612	10.5140926678196	10.8945143999038	10.7897352911538	10.682428354586	10.7381291761092
BZW1	9.8304508037918	9.75989186926744	10.1443742860197	9.9511824716574	10.1463580313346	9.83719494874399	9.6635225567492	9.76348595047727	10.1617250130733	10.2422997011635	10.1515983310319	9.81083115392742	9.933345565501	10.0490758025285	10.0461414451765	9.7458287243586	9.61095218776415	9.61156430567007	10.5992788886139	10.0589981561961	10.0591133827956	10.0564972332032	10.0893679573216	10.2035704653744	9.96407194714128	9.91338353161931	10.0075336420678	10.18099725444	9.76534852646063	10.0179268294109	9.85912512259451	10.0728648084939	9.58992115896632	9.63954133522663	9.63671666972065	9.71501982383747	10.2211270170327	9.96919379678594	9.79851379380651	9.69150386365042	10.2767311736821	10.1299947559132	10.4218154522753	9.94403498135238	10.1168080037243	9.88399192451667	10.2909892075871	10.0882989360248	10.0807244160205
ATF4	11.0385399466003	10.3779447681197	10.6392913710609	10.4967861802306	10.2701590417685	10.7570468763746	10.873069117445	10.4708321665374	10.4878812233621	10.2879332904602	10.3872183348576	10.5134525418162	10.5745452301996	10.5722953239976	10.7421942112185	10.6817918768066	10.6195356202492	10.6251333409433	10.5171489915978	10.3435080601767	10.3372293888195	10.3037575539121	10.5488862137201	10.49894247954	10.6193090280699	10.8567926842836	10.5665290274954	10.6630289598264	10.5750858309837	10.5465286161503	10.472499549562	10.3756517728852	10.6497340226542	10.6576475599656	10.6219788289556	10.8726637036243	10.7430005853771	10.6406979608744	10.4019684967496	10.7825760657191	10.9688650152243	10.2796758102884	10.4093949699495	10.7092013913842	10.5714138764662	10.6463704265601	10.4165042226754	10.5836149371321	10.5707997143784
RPS15A	12.4700410959599	12.302074325706	12.3666247474549	12.303786488253	12.6312115027234	12.2518181857541	12.3339131613827	12.4002661452293	12.3494004673887	12.4057160173387	12.4011027111698	12.3851584476013	12.141961584819	12.305836286099	12.2795559518189	12.3694470762889	12.1680079962214	12.0005287923671	12.3615095861949	12.3722452111588	12.3172946865079	12.2107445082901	12.437682590212	12.3937773496966	12.2961864677373	12.2876985506673	12.3503645511076	12.3289023594773	12.2824069067369	12.2409191512547	12.2135208374803	12.2489808917876	12.1698299403371	12.2590880240315	12.380760510623	12.1132214458926	12.311247624331	12.3028680045785	12.3273895345648	12.2464317241931	12.3013447844383	12.5532987249577	12.4012541767889	12.3398548764115	12.3768433581142	12.2134479926041	12.3378168492884	12.3285971482708	12.2912696199328
ANXA5	10.3151346023355	10.3080311671869	10.8250564398993	10.6446075666908	10.1253881334873	10.4738324461236	10.1225803059774	10.1455564808219	10.7791570037132	10.2930771995181	10.7706161305795	10.6405500230396	10.5212642245348	10.7488320388475	10.3903307901628	10.4025111466649	10.8143744333255	10.3721107614791	10.7515542426381	10.5459607294334	10.3840149460655	10.7849941795318	10.3670663076791	10.5197471661506	10.4939804336436	10.2650215457092	10.5024252042229	10.3026317539411	10.3241357495335	9.98011162284104	10.4254171326241	10.2274394440303	10.1932945844999	10.2040494208733	10.2432841210108	9.70629791633937	10.3777186005416	10.1377979619132	10.2384194742819	10.2918972831009	10.1134264458987	9.94045194110987	10.2684347230651	10.3976357292911	10.4486706598699	10.0750825987569	10.4411294362628	10.40827284186	10.7911997317629
STMN1	3.93922124611238	6.21214369449815	2.72569264471745	5.58964951059783	6.53777347991735	6.63317060350586	6.68944237902742	6.24684300552164	6.52090237487867	6.55171401824854	6.77349505229632	6.71227865563866	6.2470510195394	6.69372661279748	6.77949442988466	6.50210252500735	5.50568451732324	6.78331835616486	6.42861873012481	6.72340487640265	6.00395925244863	5.96548856091343	5.94803459858856	6.83124765737988	6.18861934797959	6.83820252054351	6.5909603245194	6.74246117276765	6.12852730148778	6.77764397528158	6.81587408132587	6.65186710411282	6.14437571373855	6.63031276672512	6.14039779257425	7.69497699858196	6.20118756059457	5.99562725672442	6.74455800706014	6.70337167262149	7.50164506540335	6.72608772777925	6.50077359987035	6.56679486745711	6.47450017209297	6.88189854479302	6.43245804046231	6.49240931322102	6.79375785073995
LRP1	6.67404282688385	7.70538331591285	7.08905273194112	6.9955149167337	6.7852078586653	7.84441564795019	7.33827059092589	7.07442983733179	7.13582963532737	6.2797563921899	6.4380288913627	6.65995080933029	7.49452472208192	7.18719988385402	7.57089671887004	6.44038872346632	7.95162960052468	8.16169980856306	6.23583576565014	6.49512955589283	7.4106459091939	6.89747957976693	7.39243496189949	7.27099649163682	7.02255963920814	7.06318207161461	6.89973106884479	7.36854979273757	7.22500438049977	7.57699142835691	7.80255280961641	7.71198397870935	8.20272684726504	7.61358317232064	7.50867364863656	7.02567275119202	6.44129729504054	6.84415259149579	7.71196985195881	7.48157737290403	7.39026273296864	6.48828531687186	5.94473174852825	7.03131848413704	6.2985764389789	6.99672092006267	5.59923100487558	6.74359727436757	7.04335423631746
PSMB7	9.38121271049121	9.01319514675888	9.62931235642163	9.57024341539243	9.46679500156071	9.32103227689461	9.45895967958997	9.37071346317227	9.61830789141635	9.57904040527582	9.39584039376924	9.58327240606137	9.45751248115692	9.64389765606609	9.63784145496711	9.80686561690105	9.65560636255467	9.29369736269727	9.77146839385662	9.63756593131245	9.16309220294174	9.75950825815472	9.50724001220466	9.65978844514837	9.67564182650201	9.73069688954366	9.61829183947388	9.49033895974208	9.19011361094709	9.60400339101806	9.4305680197279	9.32323885604918	9.27199021035253	9.62456834017711	9.31755408015585	9.83384633873811	9.62625769419577	9.65005975153498	9.22840317295396	8.93436517373016	9.71726930893644	9.59189735568859	9.72133525965185	9.64982199108635	9.52285926915728	9.65884480623495	9.84877553477844	9.75083334738727	9.62630627137201
PEA15	9.3388490260419	9.97688354458833	9.8674180334536	10.1636880735509	9.3795807717812	9.89383344384436	10.0296682678803	10.1798656349896	9.78378340632004	10.3880930514022	9.82978062807119	9.95416784601785	10.2900726282401	9.70038324135391	9.90926651599294	10.1892812925882	10.3113503126619	9.86438952628951	10.0304302025902	9.75315572169655	9.98746068332414	10.0890046690818	10.0823456273835	9.46318870581256	10.1019303602151	9.5080567665807	9.95624616308643	9.94964497178788	9.9262240116254	10.1932879712005	9.95849591649733	10.0836154088963	9.92548645314146	10.1397105363981	10.0518315433041	9.11740159976891	9.90514982218603	10.4040317985712	10.0347872333819	10.4089216034135	9.62382067989155	9.79826842266451	9.58396147288905	10.2979754394603	9.91096392768656	10.204505321286	9.31561157608872	9.96611567004178	9.99316038692735
ECH1	8.90483065739607	8.81906164457761	8.78355779186059	8.91242657419458	7.7640698091375	8.90052616639475	8.93877559109763	8.99533344471106	9.03992006511405	8.76096544398706	8.75304188734911	8.95661719774411	8.95447748273838	8.55189153761778	9.00422338197788	8.83726717362934	8.47783480413878	8.90720089775325	9.02736506471591	9.15768484644449	8.71361776239288	9.25348745443358	9.24356038587938	9.14175164580888	9.12639954594219	9.1707761783083	9.05507932133433	8.85184249066963	8.84387107022109	8.92995476600759	8.47690382808867	8.7845001906966	8.82658703514769	9.01671472965857	9.03416736300798	9.22793810166837	8.81684852410572	9.10027929951774	9.11110217076822	8.79873347783512	8.62102221366637	8.65269898320022	9.04476519095791	9.23089168724951	9.14875076299055	9.10482681723821	8.85057804715737	8.74246673731456	9.14295161832092
ODC1	8.86773548387152	8.40631345533301	9.12218982062342	8.62763709919432	8.69703439449109	10.0129666126471	8.93386333535513	9.14205314158642	9.4250474032127	8.59686018159887	9.97661112920158	9.0472968030676	8.54416313609048	8.78565652541614	9.38140995684518	9.65007435593368	8.44838781180673	9.25494824661153	9.14223671333967	9.74112733742403	8.94290667299695	8.80171062505584	9.13505270509437	8.6282710731376	9.0474040782691	9.32353780073347	8.69393482398604	8.78548777996522	8.69065278465498	9.02676055022606	8.47097710873817	8.76928146248148	7.96665785491317	9.0520456501304	9.19151929825383	9.40910737939017	9.85428610243884	8.67208323425328	8.15392446999062	8.54085423193775	9.09474405140761	8.94578441768104	9.75704390460572	8.84561558130457	8.93104233011499	8.74704128089411	9.21286869761018	9.00692319134218	8.61510611262221
IQGAP1	10.8961236608196	11.1386365225892	10.945868481841	11.059197301968	10.5454446746112	11.0195241877678	10.8308861296518	10.8942549941835	10.8372070284131	10.9954095618852	10.9853626117348	10.9325496094078	11.127120125861	11.2271605801129	11.1273546343511	10.7693723450477	11.1704152945984	11.0245489191592	10.9690697528623	10.8361534084967	10.9964455924085	10.9578343938783	10.7231740728105	10.7600392113244	10.7904104795671	10.748365278887	10.8023110525679	10.8502224948599	10.6994624512232	11.0273940110604	10.9844535046837	10.9663819409954	10.7888479322514	10.7034262328252	10.8264746590147	10.4587371069691	10.8265941996298	10.7820445030324	10.8459544032616	10.8730937694891	10.8218044753866	10.8684834677193	11.0897107545533	11.0778273788766	10.9006166648362	10.8318009430071	11.1478665080403	11.1424279197471	11.0287194080675
XRCC6	9.92770052662941	10.2844804858956	10.6202786778358	10.5777278543146	10.0178861977717	10.3140588852246	10.2521775020089	10.3000189585943	10.4263836459639	10.290415974594	10.5870189278346	10.4985866542839	10.4186298820291	10.478988124181	10.4518791042825	10.1977064987213	10.2514317405921	10.0297604809646	10.6422209364567	10.1101395008555	10.1303935276175	10.5641881882489	10.4227437445887	10.2296592698074	10.3696856812631	10.2810716402783	10.3949491370291	10.2604746723457	9.83790229360491	10.1698510206237	10.0033242926354	10.0720343006653	10.2759971454251	10.0408849349744	10.3410041239774	10.1738559290795	10.582574121475	10.1875609752848	10.1787013580124	10.071834286114	10.388262812033	10.0206349565804	10.1558460907169	10.3572952689504	10.4918090446602	10.1171259631581	10.5682463936986	10.3282136150478	10.5394804704946
ACO2	7.82900334402443	8.39471150517963	8.09220339583945	7.97307949497487	7.86701926192307	8.26574423806973	8.04854793512392	8.40996246355229	8.32545517123726	7.84961407151967	8.05622919723621	8.13070226273233	8.43022085257462	8.15835421658041	8.10822170380435	8.22597605002571	8.41253130571327	8.17134799149112	8.52300054719063	8.15495872479184	8.27704740092775	8.24501774402205	8.25870459583034	7.89991912430905	8.39338612772317	8.25637636077	8.18530923208846	8.24619938059381	8.16450421432627	8.0399171694927	8.31148638127621	8.26015069932316	8.20151236421058	8.37422900875016	8.5744295808032	8.82184351466061	8.24288482930472	8.16827889067629	8.32838921307901	8.10569794610133	8.62663275116336	7.49101216351049	8.28680084783736	8.15639575790316	8.34558431101406	8.1092953778826	8.18949971174974	8.31235714953197	8.3994240427523
DAZAP2	11.7177658047469	11.9370177385639	11.7602637380297	11.8743471280857	11.8054570977385	11.8643341513445	11.8990607178584	11.965140767323	11.9108145773679	11.8727679552156	11.6830328787625	11.7752484468942	12.0120430513323	11.8488362745082	11.903010036426	11.8103526058188	12.1223503432151	11.9064353945486	11.9028492335075	11.9814403341984	11.918093303649	11.9424171476071	11.9730844854229	11.9569203763958	11.8889472218201	11.9567210527269	11.9037877858265	11.9275518418063	11.9679484107432	12.1059105472584	11.8191810499156	11.9576194455037	11.8216989863371	11.9366363951879	11.9833593229167	11.671285451321	11.8695990056389	11.9882319155983	11.8597215416807	11.76286498337	11.8367584014427	12.0465921907189	12.0913059282149	11.8471089656742	11.8247500805063	11.9815049913821	11.9181402048548	12.0222978602283	12.0828993856634
SPARCL1	6.03105827771624	3.08920058833149	5.87288924307796	6.08245716791387	5.78497001731663	5.82969053397929	6.35125653798604	5.56214752629461	5.93954666803378	5.83498338442652	5.8554250099922	5.65562619354478	5.82521664745272	5.94392449349236	5.9160582933682	5.9026671248304	5.01927543410949	2.49200594348889	5.77548935391123	6.3587489305457	4.94580350850341	5.71272823145869	5.69172573536088	5.71891777479718	5.74449198272544	6.19099967407615	4.1302965033199	4.41408297196266	5.85593750426763	5.70890077646308	6.2920004954278	6.03131230371401	4.5962598125475	5.73444438414438	6.10111492241568	5.37450408884123	6.27239356901263	6.06966904487467	4.37661655753058	5.83652217644157	6.22920947236136	6.04076579983408	6.36012481289193	6.16079424713908	5.68036222204543	5.94199837999936	5.7151163579784	5.50664999192312	5.46072910705372
MCL1	11.5025713020723	11.2551422276106	11.097026889843	11.3946770492198	10.8875799801459	11.2810892847418	11.1119260469712	11.0357534441207	10.9350066334935	11.1526982802036	11.0846679201976	10.5853314793213	10.8860246557598	10.8720258679555	11.3212577852533	11.09971064669	11.234836030091	11.1557565915856	11.2536061210585	11.1542207146779	11.0606175040117	10.9601982320059	10.9141492368456	11.0157973491009	11.1864938631067	10.966285762982	10.7899734744678	11.1872104969914	10.9829074362787	11.1740890503816	11.4428233063471	11.7015754840003	11.2422133997541	11.156988115313	11.343882977455	11.2303250422257	10.8952475032682	11.5234657508855	11.2044208210157	11.0063683980093	10.9809093332155	11.1652167927577	11.2923987137276	11.0855631104087	11.240329089168	11.0319113060674	10.9781812127956	11.1809375392777	11.0102611892547
ACTB	13.205998569493	13.4260516546788	13.2101903571719	13.3200117575729	12.9393559952958	13.248915437469	13.0899852198584	13.3412178351979	13.2256555862202	13.1195160758661	13.0580768532683	13.2955682654151	13.2969955492873	13.2439922722391	13.2176696877801	13.2398461222466	13.3743292801964	13.4288622535819	12.9707480267784	13.3127143295963	13.2567126100237	13.1387129359781	13.2418976233975	12.9590852655466	13.122040234994	13.1641815680331	13.101873242978	13.3022552334415	13.2347782933653	13.1924547144261	13.2731450977076	13.3557218545386	13.3645004636982	13.1562805367652	13.3597745203496	13.2604693199228	13.2302794108089	13.2744209568921	13.321061104729	13.3115608738845	12.9107886443386	12.8628480142558	13.0554938976893	13.4571223117097	13.2034354280125	13.249435550436	13.1211613304214	13.1336315712263	13.1207985661596
SARS1	9.1279212747456	9.02342185572639	9.05527337472425	9.07331957145512	8.19087281190872	9.10093445581736	9.02670224422893	8.93282328411722	9.12819077835293	9.30543885125126	8.92433047123287	9.16566062963965	9.30691165898717	9.31113054626349	9.11762073024975	9.30009823269079	9.18978860586765	9.12285415953225	9.48912720503512	9.14388847353644	8.97040051970907	9.26697241349561	9.03236746976822	8.99337867077611	9.28069260506729	9.04599172710463	9.18657111908601	9.12369539371137	9.09442105920301	9.14537050833676	9.15456627010344	9.11113772443236	8.81619024982185	8.77719113550423	9.12770665540824	9.19053298532325	9.07003461503238	9.21114027970204	8.87799169663338	8.79294508144542	9.03209496506148	8.63503670360726	9.12805856919988	9.15753183980457	9.30910005961179	8.96423149899051	9.06749467203063	9.14786012499491	9.17645136979786
TMBIM6	10.7886374465488	10.6184748716182	10.8463758667261	10.7190377299816	10.3564043817949	10.8824755260182	10.9084195029884	10.9308625102916	10.8089705653131	10.9867771892323	10.6064415297719	10.8376323644824	10.7553681897883	10.8352950030052	10.7534975805092	10.8520152047627	11.0360944140146	10.5170287275865	10.6940621204558	11.0086623953358	10.6318745170865	10.8579097983062	11.0964648946738	10.9974174367769	11.0500034952368	11.3012115817784	10.9726671353312	11.1323368651704	11.003375890555	11.1828308428771	10.894474229611	10.8197494093604	10.6239346831108	11.0765048852406	11.1944318698097	11.2430594967004	10.9739647105847	11.0710799564232	11.0790252619752	11.0393761485802	11.1344411291144	10.7133572810763	11.0636556737362	10.9792977367515	11.129666947752	11.0526922996561	11.1149073693791	11.1417083223753	11.1175131046728
LMAN2	7.68051474420934	8.06603302803477	8.06130918746188	8.20343125988885	7.64006238885071	7.78756684529161	7.71327706134072	8.09563776527047	8.07602272428876	7.45258858267411	8.19520675391944	8.08366957333784	8.37889216678879	8.21088539142075	7.86629207635499	7.8792849714571	8.12949458702384	8.21201884447681	8.40141700271829	8.08241258967382	7.75925919452225	8.29940888778728	8.1324164732181	8.09694616353372	8.15663578529354	7.74738758960633	8.27170003134355	8.16916639348046	8.1048925217454	8.27448963940421	7.81203780403417	8.25545359108827	8.47187439662851	8.15923330728666	8.09784588611287	8.66915739739153	8.23811188601878	8.0669174426151	8.086580948408	8.03401175744144	8.36048967485261	7.35164183032507	8.07647483460057	8.04726290827918	8.27780984252273	8.01080096098109	8.02200205742073	8.33628510100337	8.52720748765284
HSPD1	10.4576262339857	10.2813255787198	10.3238383771741	10.0918373885493	10.4072397683236	10.1539513014956	10.2058809333179	9.89925528982097	10.1916983508591	10.2677675252175	10.4714986859365	10.2309402870024	10.1269158098015	10.4116203533862	10.302823379892	10.5729653445162	9.98998747627705	10.4540938486372	10.3696257328132	10.5290968161506	10.2981469560285	10.2759677380277	10.355365542921	10.3397456344381	10.3946907498541	9.94908317794501	10.2520095592317	10.2703563984237	10.124465210494	10.2409095129434	10.1635122881892	10.315845922283	10.1035081823224	10.0682863330297	9.84981295387149	10.7269664443364	10.5142620387591	10.3211519783888	10.1225071581324	10.1548768358449	10.8641640332576	10.2760017920479	10.4699197379918	10.2800864609078	10.3894079174614	10.4118407317627	10.6976124261961	10.5503644203934	10.3635839199464
ZYX	9.17337917430185	11.2433889183002	8.87224178938069	9.12439280203428	7.75527146940997	10.4806895581632	9.32180849971459	9.72185631113867	8.88471827753775	8.64534452140082	8.81257091724692	9.41737854403199	10.3593529095047	9.45660462592749	9.21681923522339	9.69272279118542	10.416415743567	10.6052637552355	8.66693137485586	8.90692261133626	9.98436308277597	9.7696430979192	9.26568612347544	8.840435474248	9.7213049191336	9.28049596738231	9.58954886383473	9.02799958794459	9.83308652447053	9.76466122557405	10.0580712840429	10.6235934672921	10.6642749805434	10.5150987294239	10.6740891425714	10.0361869931547	9.44547914734805	9.87178833203363	10.5069670885794	10.9651098163345	8.74756359650885	8.00595258654951	8.73038009243673	10.3508730234554	9.01042313900451	9.77857676729972	9.13773302026621	9.01107827494866	9.39136537422996
RPL12	11.8489346543412	11.8753496946935	11.8368613086158	12.1029035049177	12.2547623368385	12.1724900765756	12.2464911721529	12.1363186067037	12.2324178591272	11.8427890089171	12.2876730330965	12.1001296317967	12.2425486394427	12.0224925992952	12.0919795976113	12.0825703076941	11.9706917017833	12.120303872336	12.2673667302202	12.1910604365504	12.1503017602766	12.1356136242031	12.1540076851408	12.0191615451092	12.2754233393053	12.1417130692533	12.2034368154724	11.8807992759347	12.149696153594	12.1443291645744	12.0717523380992	12.2603142093434	11.9975833406886	12.366543649051	12.1790662717184	12.1307077840802	12.2854523402683	12.3695346483433	12.1283602044221	12.0047683015614	12.3032842029897	12.0750076372074	12.3967365802753	12.1991696266162	12.4000275121694	12.2184750812649	12.2482713201454	12.2315629839785	12.1934956836948
CIRBP	9.05841928617999	8.84629790546327	8.93016749937705	8.9356699195699	8.50823384054724	9.34637316278099	9.53760661327773	9.57321328978652	9.09179627060339	9.12666572713191	8.91663001817007	8.98368993347185	9.33072740052787	9.21243988956916	9.62639551659124	9.22728452367245	9.77815206203827	9.27513277779433	9.58746707312208	9.14885468249353	9.34316026095485	9.06057172979456	9.35909607701133	9.05536965034249	9.54320193030935	9.25212865975814	9.20683134066916	8.76022130009753	9.43054484327594	9.51168733854066	9.46312591752583	9.09039778866966	9.47191782051939	9.45710446302457	9.69571781059725	9.16128316594857	9.59936751239403	9.47317249838871	9.3207364033754	9.33883406593151	9.51396890005176	8.49134699264584	9.45291028673928	9.68327174139292	9.40391212382425	9.35901839808619	9.41889911294281	9.12067276179964	9.13833215798835
CCT7	7.09733363051926	7.89501135476866	8.09097283775893	8.1653922299799	7.63299535249236	8.02175839041879	8.07532204645153	7.64371431083621	8.14580166115075	8.29665853350918	8.1315058906459	8.02455052077898	7.9577565321937	8.06172363135523	8.03035742679783	8.04962315106639	7.99333790291716	7.74798405658021	8.32955440872131	7.93413493227013	7.92848899566642	8.30470738670381	8.06656547910308	8.1453119765739	8.29332418432342	7.74687803557314	8.07720446589145	7.85199602766876	7.93405661251922	7.75051506905428	7.69593352060346	7.33476339113593	7.86542280052171	7.88591319482959	8.30864868536122	8.06718408140808	8.03255012024384	7.99191167112229	7.64032230229986	7.4428444558255	8.32560134772785	7.73588830338668	8.19366823877406	8.06657898148064	8.12074577465918	7.62363781981288	8.10249839841686	7.79237588181869	8.25183430654678
PSME1	10.351156541903	10.5863915460996	10.4761590937846	10.5581961328902	10.1146241951504	10.4535008768175	10.4988502968286	10.6539107970113	10.4898398740462	10.4866828837055	10.6901339354378	10.5975899494644	10.7235348795325	10.3683435398169	10.3020846012346	10.9614365570214	11.12376661793	10.4074116044519	10.5886623378823	10.4663682615814	10.5402260076483	10.9477622344287	10.5423351347609	10.4679516935941	10.7818216498514	10.5543797382567	10.43798611778	10.5621599635627	10.607431694738	10.500578480764	10.3018459277082	10.5177758708062	10.5002879317934	10.8680775061223	10.8622046012488	10.9946577546631	10.6160328131618	10.6165446240146	10.55306294926	10.4631309175485	10.5376066155095	9.99075786958553	10.6848007655689	10.4957363457454	10.6167763661506	10.5495124341955	10.637866575262	10.539708769159	11.0591344250374
PAFAH1B1	8.32431866194813	8.12058787434606	8.86556342252194	8.54181605187012	8.55546429365924	8.21595366928076	8.240821539959	7.97915982770978	8.29056579301067	8.44780782591824	8.55629568701829	8.52119946600264	8.58334020121772	8.6761933317068	8.76747630058868	8.75871971579306	8.08621109284755	8.47343219028252	8.63083861141705	8.26979228460511	8.49866664582098	8.58758503965881	8.64490870338516	8.77223072307927	8.44564287541288	8.46782530945339	8.71569280769464	8.52797072856987	8.40143327141807	8.52966790228014	7.86118855104917	8.32750846117311	8.10281895480975	8.13914110993801	8.2517388130042	7.81069515939911	8.78986630660775	7.82217785947568	8.20174840719723	8.32269906076402	8.60234115267039	8.44655048576533	8.82944742537173	8.74004166453758	8.36394008686316	8.06017784476952	8.99494428398454	8.81300896713622	8.35570362025535
ATP5PO	10.3900869542638	10.4895871606542	10.4140288943936	10.602217949012	10.504734011378	10.3629314897656	10.5305338807165	10.3649693099226	10.2286903772924	10.3830851486367	10.4758807347506	10.4576703623169	10.5754771379417	10.3978731962966	10.517090943358	10.5724114606884	10.0941599120586	10.3742507391108	10.4615422127094	10.268533793552	10.2379512551886	10.6318075759487	10.5113918372162	10.4104788091836	10.5710913757718	10.5097006916678	10.6193827615855	10.4743742967942	10.154300701012	10.4513067597886	10.2016981093118	10.1942451670399	10.4387739346795	10.4839564877123	10.4452937624136	10.7914354746154	10.551009136371	10.5735808758157	10.3742415359283	10.478225151264	10.7669559995598	10.4078522144336	10.4370075255239	10.4289534176871	10.5140015447938	10.582598810105	10.3776444700179	10.6632115945866	10.4993961297876
RPS15	12.5549290671866	12.597822452536	12.4934720385899	12.535665708997	12.5255965102335	12.5181035044727	12.6360418801346	12.7345334711075	12.7244618432151	12.6918676298957	12.6753426243405	12.6844500859686	12.7864546775384	12.5471045460162	12.6612496539554	12.5841575132477	12.7977719916922	12.7519987659234	12.7189962961244	12.6990222590641	12.6530671268341	12.5538609310177	12.6994343358398	12.5627370089016	12.7037082121986	12.7109321327343	12.624173747873	12.615971789504	12.7886232241924	12.7670315422355	12.6588474789313	12.7330812320813	12.7562565330909	12.8092746034484	12.8252034720812	12.7167945369032	12.6738667733019	12.877076513264	12.6965283646131	12.5980429624308	12.6354259487213	12.4957369416436	12.7837237696442	12.5983829793933	12.6398135951023	12.7588299669522	12.6690659547657	12.7613069744247	12.7151163518461
PSMD8	8.03142668069406	8.66070254928236	8.34583231450208	8.54402759112034	7.80541228319312	8.41849906839618	8.5001839572227	8.43218570595868	8.66264544765105	8.42003362607447	8.42853287349831	8.47282203862964	8.42148971131745	8.57236019808439	8.18474313937026	8.81359958887415	8.72335261813253	8.10002104240497	8.74883770263637	8.86546973988671	8.09597787595166	8.82865482187799	8.57912875032565	8.47082596745988	8.54440006038472	8.7891079363603	8.72002337884368	8.49833555564765	8.41443482950459	8.63806015825008	8.41288273207324	8.82529203101622	8.57266680728051	9.08131950290656	8.65900458432715	8.65122226358827	8.53815581988477	8.72412696848382	8.54260311088468	8.50198666564502	8.71609532414783	7.77270640192209	8.40310086258477	8.702040648939	8.65260374868814	8.76913432836124	8.30656424815691	8.61360771216965	8.99580580165669
TPI1	9.78634401476477	10.6428039099922	9.86613959308392	10.1558599628534	9.37663947078305	10.4191983322587	9.84581792497219	10.1338501287836	10.1033785679415	9.7397025823307	10.136242237808	10.2121606938363	10.7250038848584	10.1598813051328	10.124332550119	10.0377554834706	10.6374601336597	10.6647562633887	10.0579985580008	9.99574491085545	10.4892155419566	10.2591521903711	9.77281992847169	9.75076738228683	10.1378084124796	10.1521644379874	10.1505191894272	10.096441807296	10.3602904731701	10.3089769505927	10.3595965254623	10.4267733411087	10.2200527204946	10.3436274706205	10.4154164080143	10.4211403927399	10.0490225608697	10.461696600311	10.2832557004259	10.5823691856031	9.84172332463385	9.80293419989495	9.64588375316331	10.5005089406644	9.99096574258602	10.283578194433	9.83478881612568	9.95719764461552	10.1822454419662
GSTP1	9.87706220073471	10.5228700156138	10.0142229164926	10.0453306627319	9.21077923454122	10.5830292344587	10.1487205891916	10.2572792676012	9.62220357457692	9.85951545295946	9.93901936495126	9.84773700677583	10.8107321389913	10.2081692549708	9.74391575965656	10.194036669976	10.1293480361506	10.5797378756411	10.0010669783278	9.97099606359065	10.4879685538343	10.1495370302039	10.1448319135228	10.0298916048064	10.6680331960007	10.0498168179576	10.5209336907904	10.1736730998314	10.6417185521103	10.544015862054	10.1704880715817	10.3801292046744	10.5131426114353	10.4815508626551	10.6909733455363	10.298926783582	9.9202109407112	10.3962588441083	10.6755420047244	10.2611610051207	10.1759808955461	9.3693886138245	10.0744271081549	10.309842163719	9.86601440644183	10.4642848980047	10.0758803981446	10.1535925639118	10.2778843487872
HYOU1	8.02494215188807	8.5321611282385	8.16055518930866	8.75999124406746	8.45719487533489	8.43481719443933	8.48553792465838	8.3707087054232	8.0699399659962	8.00512028437105	8.14775415640287	8.63957755987629	9.01900876855853	8.18067486772912	8.63321620909379	8.43072564801098	8.83733681939692	8.83614833520917	8.46051066903158	8.04275805481835	8.88440619715794	8.33822184440059	8.44228920200475	8.59049205141329	8.71230372294469	8.32681290480397	8.54822713636744	8.25763980415149	8.25846049652634	8.54846220121144	8.8420458359902	8.73258739019386	8.62544282131871	8.70089097111357	8.83584242904565	9.52543995662524	8.53925127757541	8.51502940129188	8.48898404548889	8.4958029893579	8.75795305620851	8.35121147357429	7.82831004605633	8.71760348209229	8.39845770092889	8.5282115837025	8.31054960498333	8.42921942259924	8.77031106137284
SNRPD2	9.42481601256513	9.71880561720355	9.79406455946047	9.74946975373386	10.2857049094072	9.86617511751008	10.0010009259916	9.97825091836302	9.88584992763275	10.1230324054152	10.0477369485275	9.99715939538842	9.90387779592083	9.91833470569687	9.89311245034696	10.2454045444962	9.72146826060921	9.84907289893601	10.0766153960201	9.95011553226746	9.74018043200273	10.1265610075417	10.2751074806726	9.85783710347757	10.2352990536277	10.0596172849398	10.1741358340503	9.8950136798423	10.2233582239403	9.97789771546736	9.99033826859167	10.2122522424183	10.2105619804257	10.3907467846848	9.81338882859612	10.2700622723959	10.1480238613084	10.0396717186885	10.1350765395225	9.85290975681716	10.536364010176	9.94432226570462	10.3345549442583	10.0584370091618	10.0470684381305	10.0790737582008	9.9142928085947	10.3370753852803	10.2867665941026
PLOD1	6.93774927503757	8.08984384662608	7.42438107080241	7.41662735122769	6.0784739480907	7.6291232610114	7.45098044257326	7.04270078170469	7.29777780471287	7.01321164468241	7.24525256369343	6.8084382858998	7.59008095172745	7.16958331136661	7.39429056988939	7.48329559098433	7.42305412847592	7.53591634158272	6.97280719725478	6.88933283474295	7.69603958294132	7.6432817238303	7.29424247579473	6.94711354051964	7.52835111334217	6.6926049180641	7.0152445051698	6.94421844995739	6.90346989113996	7.77840633329587	7.51318439288695	7.79438777981131	7.78959970588932	7.32011139053961	7.64019746204835	7.33223547434753	6.93514605876536	7.42158937671455	7.40129414319319	7.28974685783342	6.93432507715155	6.62445526588139	5.97786777078439	7.42910800654811	7.22328463561985	7.1644409058092	7.33649610700925	7.19614818458446	7.29098283233212
ZNF207	10.5697284457693	10.3718872221501	10.7756900798981	10.573644013393	10.4179710392554	10.4728309451261	10.6559930294429	10.7230130542359	10.6548208161955	10.7664629673148	10.6151554073601	10.5947037416702	10.6409306799132	10.5824847614035	10.4905999751541	10.6751721721868	10.4615676907501	10.2039026782039	10.7694252626475	10.5818016553959	10.4113445349612	10.7697636079207	10.8845843529844	10.6859779752216	10.8013958936361	10.6892423983838	10.8170888084606	10.7775512011168	10.7006591943588	10.7539484374598	10.5830329233721	10.7261811407137	10.5382982321086	10.6769333706073	10.6378301221922	10.7308065071228	10.7358656212369	11.0646965138013	10.5384283910518	10.5035686928041	10.7758874773417	10.6858826116721	10.9644863252942	10.6959147088841	10.7329667981061	10.6598796284227	10.6785442414148	10.8781946351872	10.7094441751345
PSMD2	8.9096628263608	8.9690870177112	9.28980563509593	8.87181759571737	8.5962912828641	8.96905193073515	8.76631670952902	8.65743024782314	8.92585201099	9.03841046390591	8.79188910582713	9.00612339794338	9.02221497770513	9.12310611458992	8.91825674839886	8.96462549846531	9.05090291888104	8.83733022733414	9.04119638478009	8.6137437330438	8.7117298598854	9.14462011604938	8.93951230064927	8.9989426528772	8.93192971405762	9.02002704154292	9.27613382718015	8.90588516509292	8.76358117746249	8.81134571510701	8.77497017311513	8.90480117340804	8.84011549930084	8.67498824641011	9.12071873398125	8.88630892642604	9.12629532174386	8.79615180053038	8.83836541325742	8.61294698246671	9.1417126262864	8.40279546477654	8.97280593721861	8.68448783228635	9.14569820755971	8.75500761179813	9.13571854315715	9.0677407755023	8.83714477129858
SCD	2.81956118322829	5.94390004624026	6.03252670933865	4.07974046300598	5.44988397342269	4.18659659497182	4.41758148283197	3.12964740504167	2.42187448524833	4.69424958128399	5.41588848129122	6.5804040877325	4.98498484387018	2.95970283591606	6.6045537076155	5.39375301842894	5.52627617915767	4.32234216513211	5.21455661268616	5.21239531850718	4.42446602926578	3.66176987922096	4.91736256371876	3.90389667572429	4.56927642515981	3.00252888616996	4.9852548363324	5.84733786568895	2.8417635097979	5.79061408299908	2.60824276032699	5.41438510630515	5.56547353562187	5.71808518454917	2.87233113143497	6.73835393803878	3.9045527908965	5.43832232479074	6.00034260909908	4.03237899382665	2.76678791634385	5.8149662322311	4.45029773191797	3.32530869955508	4.19098855620061	5.38462173719651	4.53489675258756	5.5359393276037	4.59548404987691
RAP1B	11.3148099671679	11.411143233326	11.5625019335018	11.6894083561773	11.506170826366	11.7688190243872	11.6444883536751	11.3906908958843	11.7860455606009	11.2789329238089	11.7697379188695	11.8329044230783	11.3327734932008	11.4911753780753	11.4734548251544	11.7086523859562	11.2223820048857	11.3978837119174	11.6363859630781	11.704185878646	11.5413408452473	11.5054144449142	11.8196071062409	11.697372756871	11.502707063189	11.4435458486986	11.4275122539942	11.2990072145251	11.3230634363257	11.4764261535814	11.0670960952464	11.3679506565151	11.428668012316	11.1221200320147	11.3988858527746	10.8418089702176	11.7960799552458	11.2180615506026	11.2168498609255	11.2945627800373	11.5551872278979	11.5838939341364	11.8054701752173	11.3011168855492	11.6479732688265	11.2437336592741	11.5457352796221	11.6074418035384	11.3499727062061
RPS21	12.377912675538	12.2377505244819	12.3418470376213	12.3354207985326	12.3799220060969	12.2194285848156	12.2202693397925	12.0872392392593	12.2741737739751	12.3375230376966	12.3819252677873	12.4627310689267	12.2102090000086	12.3008603627493	12.2491894025536	12.1179472708421	11.867764944027	12.0092792127045	12.5024223560104	12.297865974459	12.1365998935214	12.2624603765044	12.2144071875379	12.2340540587886	12.3892806897068	12.2655185137722	12.1666940802286	12.2679888099071	12.3549926332184	12.3144903812454	12.0016313994527	12.2092205262598	12.1192997175165	12.2261938338428	12.2904926707587	12.1338672675201	12.2988150844546	12.2351690197572	12.1449489480365	12.008145971286	12.2981150903208	12.5140061025682	12.5329394679796	12.2608235115608	12.4054182985538	12.2649190507898	12.2741785956779	12.2970872558561	12.2058096670385
BCAP31	7.3805334504585	8.50634990258537	8.65325519729529	8.53199718506412	7.68491015447573	8.45282604348497	8.35048718383194	8.16193606968795	8.66387429756561	8.4231058639414	8.32336161172405	8.29232002240261	8.68488089045374	8.42867088834882	8.50313782230633	8.80637555049124	8.43350403760723	8.39250530404319	8.57843256813285	8.62232600225082	8.48884919530333	9.14229735979106	8.4174396974118	8.42766572109138	8.52736193370054	8.40748034923354	8.57324228295815	8.51049593214749	8.29075189064964	8.51828132805237	8.09455697930554	8.3450051010439	8.27977931712073	8.39691309538135	8.25171315732239	8.52956159337345	8.52016466472465	8.25470681992327	8.35809053764502	8.19970902966624	8.18618952567636	7.72707928588869	8.22767101490216	8.54222241960658	8.34779684464777	8.35341540321009	8.62457098831695	8.5651562009076	8.5810632493401
CTSB	10.6025917520654	10.8807867862985	10.7024607493975	10.9754384846934	10.1084070832441	11.3515870222522	10.8472158472708	11.0087975656171	10.6934256664297	10.854413357128	10.6448498688633	10.6563821996202	10.9888116897567	10.7764272157152	10.6175926709543	11.0114859283275	11.006030982448	11.2056965825449	10.6074884500602	10.3858727916165	11.2430137939825	10.9933296907165	10.7189493465401	10.826967785142	11.1813668359151	10.9924285976766	11.099490078308	10.7694077040184	11.0485668219655	10.6682894662279	11.0975806832721	11.2506948227441	10.9621349755556	11.1704926098989	10.7414748191126	10.6234362925716	10.5685761772907	10.79265790587	10.9004220507755	10.9382010582806	10.6294330745696	10.3806491214549	10.4918655617235	11.0193142625153	10.9151987892107	11.0544562231574	11.1258834023763	10.8320082113162	11.2705801567263
KARS1	10.7322885791787	10.4800535476024	10.8896426002722	11.030256364834	11.3693159431031	10.7652468119542	10.8102048230572	10.4720141253366	10.8706433105091	11.2210154003968	11.2279209765765	10.865206759548	10.4337682221113	11.0666242161853	10.94351213501	10.837728847272	10.2491192925157	10.6073720494872	11.0096921111144	10.8388098596314	10.6182827718507	10.9998120839045	10.9921543604662	11.0948701800128	10.9587952857351	10.9587214698191	10.9476237596129	10.9348624595877	10.4628571887773	10.39249342537	10.2139459681564	10.5022801086064	10.3305840291534	10.3161535191538	10.5362332956498	10.2018827443275	11.0996415411124	10.7002119868719	10.5269637946632	10.288860480274	11.0812964654716	11.284412207081	11.4711852562014	10.5599604802939	10.9524082003388	10.6046743420217	11.204264550164	10.9203008715568	11.1731882673646
EPRS1	8.08028987127178	8.03701715943651	7.95675153677656	7.97015480096352	8.2356238503624	7.83257783155323	7.85769183069934	7.40935780711104	7.72280022426533	8.17640896117897	8.27944865436612	8.12416224503946	7.75445048719946	8.11023069604186	8.49079184755322	7.63815520108245	7.49923378158372	7.90013399961399	7.83687035797631	7.89995694841602	7.82691273512115	7.7072197463868	8.03956339866403	8.67160293271098	7.79354245364154	8.16509853131768	8.20537555640634	7.8690648024155	7.79417593982618	7.81647171026679	7.73986192319068	7.486793649316	7.76187359997645	7.49822999258125	7.67799292117936	8.13293074798214	8.03816283881038	7.95117484420562	8.00109120677606	7.63836720123865	8.17212666701714	8.07458068513743	8.37300124272927	8.0395241913007	8.17907103368574	7.70111463287815	8.17223620171397	8.3280169656255	8.14954006199182
PRDX6	9.20210652212573	9.34886421469118	9.61223453764135	9.48712594643032	9.66127588239883	9.74811974705632	9.59482136240906	9.61070173742661	9.75519488973453	9.52001279946057	9.73816551915151	9.68462618520227	9.4194905908068	9.63317887081764	9.78377905591582	9.8776620524911	9.30450247289711	9.31741816909587	9.78210214949789	9.71308875930005	9.3188339028059	9.51236156696822	9.85692899693737	9.72056761364857	9.56988055283539	9.68210751645252	9.69728537141988	9.53430554147858	9.27190493012962	9.32201994452731	9.18689548473159	9.21474477416279	9.22025467715391	9.28499985535975	9.36300576718149	9.04488349061615	10.0804545104364	9.10811897133524	9.18223632313474	9.05628608233823	9.52928747775059	9.71258682627781	9.7529141253829	9.42283012843944	9.68928519424253	9.44013386377964	9.77004647359965	9.94544614522201	9.55462083529841
PPP1CA	8.94818831271943	9.94114728567413	9.8468573892484	9.88250136749637	8.03562090238841	9.96891770508517	9.70016472055844	10.0232156208094	10.1275675808541	9.73111497991715	9.6995588011011	9.98237586347359	10.2860941514896	10.0127880780266	9.90754797387917	9.86626298432909	10.1246601538746	10.0535637407772	9.87235765349742	9.9389865022925	10.0406460091348	10.0513947124996	10.1535662401071	10.0032928315802	10.0195668316532	10.017781688852	10.0038078983084	10.160616106484	10.2581295318657	10.1395270585318	9.97950709128755	10.3141533234971	10.2364888498419	10.3649163411667	10.1675653668415	10.2167793875762	9.81899322351723	10.4296847399141	10.3480216828996	9.89097994321071	10.0828733947254	8.51621094586543	9.76517354943145	10.2383668826124	9.97569548266059	10.2326235048242	9.82056944017519	9.82360832198467	10.0884849005878
SARAF	11.002375136704	10.6552697795813	11.1384568768943	11.3614164435655	11.3034521882729	11.0916003145841	11.010223250501	10.5701958787185	10.967147956424	10.9907799097537	11.0837346370885	10.850225776211	10.7158326863808	10.9941659445554	10.9619836523642	11.1714576925721	10.9309874263524	10.8172282347706	11.173451523476	11.123335372782	10.8501651258813	10.9735986108147	10.775766161643	11.2276034785972	11.0054007007647	10.9538787083132	10.9864157811788	10.9386401630872	10.6952568621486	10.8312821556901	10.7853804072279	10.6001515602294	10.507031982379	10.7808301701984	10.462830821415	10.103258160716	11.1461775632673	10.5702534642403	10.579239918524	10.7063721594967	11.0934796729543	11.2652892662419	11.0386357273868	10.9614975497705	11.1351233912644	10.9821217609184	11.3093016571053	11.1012223950239	11.1261663804578
AHCYL1	9.57135165564618	9.81087947598281	9.53354076345971	9.5942571021944	9.10371763660127	9.74096734594081	9.47361484656809	9.44535321775914	9.41516633912417	9.73640092725703	9.81981567535391	9.46501345538812	9.52495471816853	9.60023256692887	9.7706089486555	9.98407812614374	9.46987927889107	9.6695571091899	9.89525913249943	9.46096022060464	9.47975118343454	9.70375382237825	9.38545270988732	9.51602285979953	9.51731311222128	9.64533062706651	9.68807012647646	9.55000324226101	9.45746929360251	9.62139648868332	9.44263613813771	9.58896327074858	9.59019479846612	9.51239438597037	9.865251491103	9.31357379609705	9.7242211714117	9.5198762788801	9.48214350308223	9.46205654688912	9.57334541935479	9.28449341014056	9.70824161368921	9.81837506137849	9.66593373728871	9.26051429696341	9.71438376027167	9.80114154343988	9.85865320288771
IST1	9.34691255048604	9.1320087238333	9.51550353786358	9.50116383684266	8.98460297056165	9.2809693732163	9.55248487658089	9.20733735469786	9.56078309169699	9.5738527256118	9.23636430465265	9.49709149588268	9.39996860848173	9.35181470950035	8.97570967604096	9.50768159015823	9.56880969130006	9.26643554474285	9.58482379949161	9.42390788879477	9.15827117677255	9.56584841448499	9.48010128788761	9.3278878463357	9.42756856223777	9.21206291697757	9.34555677811185	9.46932781471626	9.39941947189719	9.69040741887397	9.19072855839699	9.17315932480336	9.14522849997225	9.16099474261643	9.4653446802394	8.86584725481002	9.48608133504962	9.53709329252835	9.14385492106297	9.24177912249597	9.60698425057499	9.04691758765748	9.37397508495397	9.43887813985889	9.50306155642294	9.30513059156341	9.67347314229509	9.71194769075713	9.58818516700006
GNB2	8.28397376039849	9.86687858478388	8.31695433165926	8.55293534387223	7.7662937282589	9.36497681028403	8.9171731914093	9.04309748864841	8.52185926120112	8.81915428505645	8.6731118353282	8.71709332357712	9.56142824554646	8.8520167428713	8.65451470317861	8.94179376748406	9.49368135876334	9.6509635931384	8.6421048941355	8.47372691506311	9.32268704684576	9.01011742381061	8.91287630384529	8.59053567347604	9.04574686548558	8.79641076070333	8.86135112183795	8.81055839121887	9.13028098586958	9.44108018124867	9.38539307896985	9.85110747005052	9.68653297937807	9.61846748233005	9.47770367391133	9.09900043265986	8.58658044502024	9.3571050894062	9.57726701241121	9.69490062732338	8.42763017173841	7.35213210398369	8.4572891752397	9.32511269589947	8.69743300303616	9.05498308405012	8.79265435601432	8.79641209633786	8.79587720632748
NCOR1	7.61810895773413	7.92175256799684	8.08562855492943	8.26157453103349	7.51310987214396	8.01431362573731	7.83754483563935	7.85016507422142	7.92990630314242	7.85300492068583	8.07260200038563	8.23406341017297	7.70780851445297	8.12050164106506	7.93161262216481	7.94481506737066	7.60712305631003	7.93931892370876	7.92424961055917	7.44520412229318	7.70661255077572	8.00404974594691	8.00506815150726	7.87314312697222	8.14041797796062	7.69095890946455	7.65446282735447	7.91599878632251	8.10682369260602	7.32536402748462	7.44855936285053	8.02558370623568	7.7303399176165	7.75304816820489	7.97155895580093	7.78524286707814	8.10171600621259	8.03441732704307	7.95813154840268	7.92996395955658	7.9967180882654	7.30263367356943	7.87831701098666	7.6899038240303	7.88805561519044	7.11935974646189	7.554102280015	7.76388555775194	8.07919039622774
RPS8	11.6724148011892	12.1275010266653	11.7399637946958	12.0093446386711	12.0944611178886	11.919488085996	11.9360961898684	12.0954910762662	11.9562252907838	11.3065627645536	11.8951136373511	12.0137308694943	11.8162597903029	11.9327406851511	11.9357833010273	11.8820120430094	11.698983324901	11.7918295552466	11.9083461481343	11.9340060513639	11.9859077048508	11.7976207698564	11.8902599634234	11.8135590207843	11.9830100559781	11.8077393484599	11.7725484038703	11.9637238935471	11.9444326716243	11.7346628052283	11.7921322764922	12.060322191001	12.2133327733247	11.7316118192802	11.8206613134501	11.4576723125888	11.9474778833941	11.8748022600216	12.0195783803767	11.9272301503267	11.9143221518405	11.9736562053733	11.7201884971999	11.8894726497477	11.8200263868371	11.9884937263864	11.6579910609455	11.8691612724182	11.9534224740834
FLNA	9.70028270244367	11.0920435289692	9.92293400610418	10.0758008234768	8.66673682395325	10.7911106472138	10.1277397668692	9.70081199765699	9.62330915464778	9.99760232461525	9.59950673104115	10.2652672532255	10.7495800033806	10.1622427973172	10.0154805336742	9.83051547137667	10.1377869318531	10.9722403796629	9.76404604783598	9.4030651633432	10.3556811376488	9.88797279649149	10.1071391577671	9.82810851736888	10.0159501837821	9.53326085978524	9.90954011376079	9.66050164149503	10.1615647335875	10.3254975490047	10.2096176134753	10.4509861565568	10.5162697588684	10.5900578300734	10.5069215111016	10.0715855131292	9.60930477776156	9.94866954989842	10.2366753284193	10.589663229542	9.62003430442465	8.84358791980092	9.00975702681413	10.1158935581124	9.63915517421888	9.66201560021243	9.50436064519342	9.60614317388524	9.40234320084386
CNOT1	9.1733297728261	9.20073555601696	9.11920359301933	9.134691675879	8.80311590226948	9.21897843619789	9.14557742210438	8.96210885651344	9.22686080481652	9.16397097495091	8.89279171389779	9.11601552595553	9.26284699044024	9.26131765489004	9.09546251890413	9.14817931692864	9.18084097455743	9.05180314939104	8.87215382759729	8.81690885326429	8.87677100664156	9.19173749239997	9.26026436799348	8.99224073770729	9.20825155921757	9.01945810768098	9.13156639325572	9.16314933402057	9.02072168043718	9.24664571947492	9.12070419990379	8.8202979440452	9.05287518330569	8.76595265652624	9.26246831173713	8.96781535509017	9.12385788570504	9.32591077296549	9.29300035225504	8.96446187532402	9.14901652266741	8.97002905034303	9.40168234989275	9.29495710170336	9.06602775874349	9.13299575475327	9.28312787303969	9.08090920872325	9.25835015495972
DHCR24	6.09423164224426	6.60116191718226	7.13832590717268	6.73216464962977	6.64006778034524	5.84409234287664	6.39331863266525	6.87258134537431	6.61529422481135	5.8695472618253	6.67591283050495	7.13172236716693	6.45007129949148	6.73174974207643	6.63349478649139	6.33214672669953	6.73443038375607	6.72030778632457	6.78862440954267	5.27048938286725	6.70926195287824	6.72352256636305	6.76776090340889	6.52266470706158	6.77021928608707	6.6253009607937	6.37564690037259	6.44864834507443	6.27268933135784	6.38715453225788	6.36965341490553	6.32856568405886	6.03586032607548	6.0601346595518	6.63001845248324	6.65555076440797	6.24435076157929	6.72027021545238	6.31883758511613	6.57843817785607	6.48620440884924	6.35168286433426	5.90503016663085	6.30475474310439	6.74717806011117	6.44973895006727	6.60455216002209	6.19556442892739	6.33449277965546
RAB11A	9.82869090152237	9.68973664571252	9.63309961977283	9.62682699082053	9.44349488932319	9.88876813337396	9.89401077156093	9.78177902183938	9.7684356882322	9.90852938547197	9.89651426340559	9.81703863163489	9.7345735686717	9.88186672160223	9.82520430664746	9.87778927190156	9.55699903305301	9.64253229738641	10.1097290252274	9.7583593716149	9.94970815176419	9.78581959439184	10.0380872919367	9.8344321622405	9.77326720534391	9.83443519898363	9.92419510024114	9.84699030604436	9.632036097229	9.79385336205554	9.49353315735046	9.70680800400063	9.53288187216172	9.88260903208761	9.64259700859422	9.29138140131604	9.99895518995491	9.99995726588563	9.5820356235311	9.62890287538377	9.68949498005617	9.58455900602399	10.0276749981096	9.58940686825186	9.70010576146728	9.73235812250818	9.68922231791516	9.9189156557356	9.64506355678387
RPL18A	11.9360397955366	12.0903267134475	12.4554932040682	12.5025256021798	12.2546876035147	12.2411877472945	12.3711677570073	12.5618820394267	12.5122913634512	12.3349967089528	12.4530520642656	12.6070625601955	12.3859680689673	12.4416860186507	12.435395593971	12.5272202709331	12.2751422060383	12.3612089666215	12.5774756354972	12.6264496164679	12.3038613172245	12.3126332298426	12.4386012746295	12.5137232870851	12.4572847856513	12.4765031317894	12.3383054318297	12.3604409343484	12.5892281292934	12.2758228556742	12.2045874041525	12.2927757074741	12.2841268824748	12.553612249984	12.2470208692137	12.4764155001437	12.4436492192913	12.4230024143474	12.3511697053974	12.1415610855073	12.5211612197206	12.4892638195654	12.5758134102715	12.4063269879536	12.5359600767398	12.4314956045991	12.4879239763354	12.4509319326028	12.5151549009279
STRAP	9.8223991141839	9.71138152438272	9.75348535070394	9.80421459894936	9.73633218625865	9.76339041671167	9.78891376376897	9.67839228245057	9.86327505744696	9.93593881886632	9.77423691334551	9.75446116727667	9.56285200413325	9.81647803094193	9.84261306408823	9.75015214402422	9.73556371198423	9.57383544265226	9.94201913063545	9.74896561050856	9.81361457527709	9.7985732905007	9.82678870628616	9.74802034233298	9.84074164686471	9.81379445161315	9.83559493611506	9.94683610994433	9.50942724777483	9.7778531638249	9.67733667214577	9.7287008434455	9.50681906254956	9.7811028713842	9.62486092428875	10.0171676542643	9.89533245833204	9.81234248586519	9.73001937159523	9.81202717584802	9.89350239090765	10.0483639852745	9.66701990695673	9.90028255423298	9.71740759205742	9.84486670683783	9.92159710975427	9.87048493215578	9.87544289464269
PSAP	12.5285731753136	12.6439895543167	12.6898103472933	12.6930107970095	12.2451869605337	12.5800528833937	12.5703740331883	12.600479326821	12.6165376966966	12.5788048261804	12.5953887001153	12.5575168092456	12.7971939198966	12.5647930404578	12.5378483519913	12.6479047924041	12.6674491949979	12.6369362166348	12.4975921379051	12.6863986365258	12.7124122923314	12.6568810418443	12.5913562277945	12.4312700290588	12.4598737946899	12.4473259175099	12.4157824680965	12.4602759781465	12.3334050136588	12.6224838051222	12.4415032561172	12.5381764466309	12.4047623655743	12.5146589866436	12.7605206025581	12.0660896370413	12.6058534324386	12.442227562925	12.5454080329696	12.5643492673358	12.2792539544699	12.4245512355918	12.4548824338643	12.6303784370979	12.5693495456712	12.4908047898058	12.4702013295661	12.6489320524342	12.5059032395879
S100A10	12.121482360659	11.8147675862612	11.6033155243831	11.6906045061588	11.4033383006536	11.660970921236	11.7224486806565	11.750189667142	11.4664850498472	12.0660488885351	11.5846245761044	11.7568131801875	11.8001267167914	11.7798451136528	11.6696264305047	11.7247222589524	11.7288614063748	11.7086867870016	11.4966447950475	11.5288664993364	11.7262310230127	11.6628230578363	11.7836116049179	11.4973065264638	11.8624246891758	11.5908683430146	11.9102263328627	11.827448659101	11.9571872613703	11.7591726031953	11.7188273226073	11.9254848049168	12.2453731691008	11.7638734133745	11.7431530934886	11.505144091717	11.5741558194967	11.976230915444	11.9906515034142	11.9339857007884	11.4835780448184	11.8236519956833	11.7255881215439	11.7460064531068	11.5523690040183	11.7388573005237	11.415771858418	11.5727821028586	11.5154995301349
CCT8	9.8460648118211	10.2289633719831	10.1925099821672	9.96529081728703	10.2616711360758	9.83464691180107	10.2946795076748	9.67068217230753	10.1307078420764	10.3354474945837	10.0455006701471	9.95073940105132	9.84513089769942	10.0710464407359	10.0927392061923	10.0169598712478	9.49523935714858	9.82571402798454	10.3911656987521	9.76560986825514	10.1457163739644	9.98428953467147	10.0245461842411	10.1781407351923	9.93663726845891	10.0848120523612	10.0569898322242	10.0082033356639	9.57305980478911	9.98949208992796	9.66158316231926	9.82618714939631	10.3536706684055	9.75198158196748	10.1704179863668	9.75491706942711	10.1734124802698	10.2104238390637	10.053331091314	9.42599456327838	9.93157019770676	10.1219671380884	10.6869849895412	9.90922056031905	10.0887719279748	9.97940557469623	9.94430088246097	9.98184275631201	10.1238490621105
NOP56	7.83353296070917	7.54876855937356	7.04942199050535	7.72119424398284	7.32512028034677	7.76624419065906	7.64826285422481	7.33734496921485	7.71112080182992	7.71066116514529	7.73747878834412	7.71396697777522	7.54813324610302	7.82306582309244	7.41899872295501	8.10132912291445	7.26796787951984	7.58456594345477	7.99164897774909	7.24510291367559	7.70993189358749	7.58193000228284	7.7287132660509	7.94368416280737	7.66674346077823	7.4205932760749	7.75739963191234	7.40234665699182	7.63330039313809	7.53426873059741	7.28278783000854	7.41708396455363	7.77033539319627	7.81442904244279	7.63130016790811	7.76602023835696	8.11698184333319	7.70041972985167	7.66031922720162	7.4492738084666	8.14450206852339	7.47862131442851	7.95159940039271	8.03180356481584	8.00258828715819	7.34898167998322	8.13227958288766	7.9279394881312	7.92551378010854
CCT4	9.28414234390682	9.26666605529379	9.28961165302701	9.49494960288601	9.46011711963376	9.35942324954376	9.43017895170433	9.36266042191476	9.51435140755995	9.3471884070685	9.66747933420711	9.78873163281662	9.55028903750367	9.59815088704123	9.53318035344676	9.60910454441637	9.39327866708694	9.40626118280872	9.81604698371813	9.53936012130769	9.43163082985451	9.51220373850103	9.66025438044171	9.37126993934765	9.575599565201	9.31052983528536	9.59498501709173	9.55461042309014	9.55137226847686	9.57356101469118	9.32866228229306	9.35969368947082	9.1131212827791	9.53072423181747	9.29958417610036	9.71834113644543	9.67602854858803	9.12557931408524	9.27621904785563	9.21129772038764	9.75988626467448	9.48852106685863	9.80475234084361	9.6524468700696	9.6319871106762	9.53351962055102	9.94497931560462	9.8313920297651	9.50501619966745
EPAS1	6.54142225232296	6.13840449293669	6.92632994587396	6.07290391783016	5.60865633727494	6.90339036298	4.95947955153721	6.15584630809546	6.12564671247131	6.68186218904731	5.76021492419876	6.69034177141984	6.24889621278925	5.79449748693469	6.87103675802501	6.43299827141398	5.80369112993743	6.19302527690447	6.31489037654774	4.2660541243825	5.76564463908053	5.29643298540482	7.17864358315175	6.38453044804707	6.01691844684825	5.9372499438974	5.28598598264152	5.39360111497772	5.37382419395179	5.9974157767951	5.90580693525174	5.70941153047922	5.8350176216566	6.09173229638447	5.35320202731376	6.24374082432546	6.77420250343209	5.22185899761758	5.91418640366361	5.03140557234646	6.22897462812481	2.88438286252244	6.30809877786721	6.28471460845667	6.09183706004307	6.10848063613592	6.07025149438305	5.11524236513352	5.92286549160558
DNAJA1	10.2163259340941	10.0764170040243	10.579217884508	10.3196031496834	10.0721097672428	9.99571101437361	9.97036735429016	9.87963550905644	10.4030512283738	10.2901112816714	10.4787675714583	10.3296345344748	10.0274345088478	10.1760784538179	9.86382948852202	10.2173912849386	9.80624771480509	10.0186233409597	10.6387974624101	10.3188756374138	10.2879820478206	10.3209609385215	10.41959569197	10.3421014892852	10.3474010381813	9.97266231192021	10.3285172571798	10.3296932013393	9.90305537031673	10.0071786917505	10.1237202355796	10.1007814382509	9.84279927426366	10.0250070503114	9.80134670023603	10.2029062726472	10.5666432759445	10.4215684094711	9.99945847267583	10.0678991460053	10.3765782534743	10.2402265035492	10.7619482917541	9.8122696767133	10.3799836943943	10.1141441269217	10.6745839659794	10.6007008837053	10.5567438016205
CKB	5.58089382006622	6.28452074830918	5.47067868530984	2.73094997115513	5.20261246105616	6.36487663135967	3.83103908911403	6.53123395873874	6.60672619023756	5.73884662795359	5.80625433096925	6.43326444318506	6.38231401200498	5.45815205058088	5.81410611024656	4.4449761481296	6.51853287722053	6.15851058884681	5.59759043753601	6.7113376163445	7.07377314921131	6.22172630338438	6.11758380463524	6.35040529755438	5.96729193489837	5.83569522407873	5.71425539685126	5.97665429861686	6.483061258636	5.61273932245623	6.566321941808	6.63455144731568	6.58436288446068	5.94312695671125	5.35823385175919	6.11727889483055	4.60359079949531	5.52133801618917	6.56118296705746	6.30607201802128	5.7151771134795	6.36083853964236	2.89899926862241	4.60626927649455	6.74095771423998	6.27223317244087	5.30741014452708	5.6093295205902	3.34082400976609
PGAM1	10.4547353160249	10.8795397543413	10.3453878002917	10.7131727327181	10.3050372571167	10.8545474039539	10.7955061371089	10.904341134559	10.5705295638548	11.2833160636855	10.5955133805487	10.5633828068968	11.0585138008169	10.8438853047904	10.7157209864076	10.7512862441948	10.9884740769186	10.8521266398644	10.7828169709448	10.5252696203482	10.8007742467934	10.9385572343212	10.9766108009397	10.9310438468033	10.7781947658907	11.033749059371	10.7785479293632	10.9479675505964	10.9780237902022	11.1106901732564	11.0568874879232	10.6989054119242	11.1206132866751	10.5676594527672	11.1522715866306	10.8845610840381	10.8175049386348	11.0061787581016	11.0861529837602	11.0152859484345	10.6390569822257	10.950437305921	10.9625693338767	10.7844471263372	10.7839953408261	10.8715794639834	10.4722633761704	10.9664133639457	10.4044871078676
STAT1	10.3829524699611	10.9525280618626	10.9359676008072	11.2377274947283	10.674754395435	10.6270385385867	10.7184133317794	10.1390388407264	10.4822352686975	10.717194250521	11.2772385377712	10.469560889198	10.7217900629248	10.2607714878225	10.4623707696867	10.8989587944622	11.3055067680356	10.6825811205259	10.7032132117288	10.4090712306001	10.6849465799426	11.4146981666627	10.5249199533272	10.8022826899595	11.3658102092994	10.7824309219828	10.7657844143632	10.4406496893981	10.0676831725597	10.5655237627827	10.3913720695057	10.0585513321661	10.1191466727093	10.8341597902521	10.5657762947421	11.4868737710706	10.9613992374556	10.2476538934182	9.66380539346175	10.658924774887	10.3981104534808	10.5546706612747	10.8500001273268	10.3798992061183	10.7813767860553	10.5097113922639	11.2543286363325	10.608378547227	11.4981210294303
RPL23	11.8450916204761	11.9356084288113	12.2662787462167	12.1176517841045	12.4283524831797	11.858480165875	11.9788466114346	11.718631080841	12.3688824432004	11.2120850066611	12.4177751006499	12.2751618047924	11.7164076715212	12.2580788764041	12.2461042050806	11.9256345357519	11.7673269023182	11.5705225173566	12.2924276977508	12.3057656185391	11.7873172536261	11.9854274367136	11.9991113887179	11.9753458379706	11.8022748646865	12.0602059865706	11.9477203405137	11.8736725406681	12.0666987205462	11.9216097779345	11.7424485144718	11.7495422029567	11.9206141781753	11.8254181903203	11.7226649375019	11.4815004206856	12.2362283659312	11.9380854083501	11.8757973251379	11.725604727044	12.1120819385339	12.3760834188129	12.5056579659462	12.1676818164386	12.1529845441929	11.9851171906438	12.2579204259134	12.2607785376652	12.2499581793593
SSR1	11.1072692921617	11.3483737679678	11.5228934283194	11.5622406618633	11.5516333534265	11.1778577170579	11.1648115198632	11.2100980526219	11.4355983277677	11.6448283736877	11.5087718928778	11.3265917040559	11.0219562374941	11.5642157948235	11.4208170025914	11.2803170770328	11.2858635222106	11.3076492213138	11.2910237818104	11.3986773032734	11.1463728950874	11.2815931616702	11.4254041656204	11.6197789276747	11.3900565596954	11.2268576250246	11.3392807347745	11.2369227156688	11.1476202852723	11.2168791970717	11.3396957192901	11.0790239887528	11.2155000319564	10.938721800793	11.1121993277977	11.1671554680692	11.3687807996355	11.2348056223531	11.1524357706567	10.9443729576398	11.5489615809956	11.6792523058897	11.335766728275	11.3435185590926	11.292739117516	11.383863740452	11.1273466283491	11.3604244307653	11.417946871925
TRA2B	10.5362212073974	10.2269061616712	10.5879465773922	10.3592379809124	10.4692477333594	10.4643858721157	10.21898391371	10.3518260492515	10.4457295546266	10.5765567180558	10.7655714880446	10.4912149994367	10.1959986850977	10.5627145794871	10.5751897861867	10.7903578822319	9.79546863923581	10.4671133308596	10.6537691975201	10.5917271896735	10.3793823996569	10.6123768883573	10.4856278525586	10.615949306023	10.5858003933478	10.3645968893096	10.692100723071	10.4198021529556	10.1792300054072	10.2446849082393	10.3341359903993	10.31687168844	10.1930463056131	9.94554668845998	10.07133733642	10.4124470212832	10.576490053678	10.4033149819173	10.3386376131432	10.5124357527927	10.6154827248691	10.5953930502808	10.5515441370695	10.2880767788262	10.4553952008191	10.5514887947553	10.6022273008048	10.4858719724469	10.6336244418646
FKBP4	7.54568307640883	7.51733958036738	7.28000367423986	6.39263083310655	7.06074171524735	7.20646227537347	6.99189537036389	6.81163934670649	7.43410131367082	7.28550869488514	7.29498103648447	6.97351246411202	7.94062993498239	6.95189041864971	7.58593655496588	7.70616427365932	7.18047485445167	7.77301481065499	7.3830617941522	7.2370888695987	7.73659649547096	7.40195175679786	6.80981427439324	7.26118151759627	7.43756397515944	6.83440594378472	7.00086242584851	7.20721620072821	6.66422845240272	7.50609335431711	7.55446307292028	7.31511542274824	7.47119362612923	6.80224728313108	7.42210137090077	7.30878729980939	6.98132539000118	7.61035037220389	7.00873213495309	7.07241933282979	6.99201031290603	7.15256220080829	7.21837069300949	6.86661165679999	7.12663333954941	7.2070273851868	7.2060321311223	7.16045643982543	6.73675953805654
HDGF	8.96079242060325	9.68948600449652	9.03688679444512	9.01523253528248	8.01084889393413	9.10282544957123	8.90367626017928	8.77805782338352	9.21873658004378	9.04952451743005	8.77001579529486	9.10601390008729	9.4304270598943	9.27152509351865	8.9392260633224	8.63140624505373	9.31547199471624	9.45746742944305	8.89629095932512	8.9487641140186	9.36976787437571	8.81187208235891	8.8288938940338	8.90724402001737	8.96507407221583	9.07748267054005	9.0697554317453	9.16612108398618	9.12517347823231	8.90296605628918	9.22482739612429	9.50485978085541	9.21669612489522	9.19638477117077	9.16107554089115	9.42296885421594	9.01682740269047	9.30864175576977	9.15383492870115	9.50372001303915	8.732351033468	8.50573386017453	8.4394783488446	9.32889632005765	8.58158925045061	8.75957386873458	8.74287071242063	8.75040874446917	8.94487834782064
PALLD	7.09308652169163	6.13866744050439	6.72473877933428	6.57054280399021	7.05081080963893	7.58599068253604	7.16189960631336	6.71498306635564	7.21444042559556	7.03720871281934	7.14933741275389	6.88381995681222	6.3620865231032	6.00536593245221	6.97937583616211	7.38804365568536	7.16396533931441	6.41829093236478	6.98248214332363	6.809920958795	6.67355480493931	6.28396189243882	6.8584962444727	6.30024549866806	7.25817121221237	6.47668652171366	6.98992882625051	5.83910040642775	5.98696536826577	6.40796649275438	6.15800346361981	6.31009923252159	5.95928911049172	6.59916362227792	6.53440793938206	6.03315154495002	7.66930782746146	6.18497186113724	6.61389594502904	2.49421730602875	5.95796081587141	6.37712661572558	7.22686527573755	6.5119249114131	6.49385384595132	5.69844092429392	6.76085950033139	7.06100162693288	6.65822160695011
OGA	8.7588541120023	7.79588470456549	8.81661814758463	8.26596833968757	9.19691880334596	8.54568895037419	8.87783804188145	8.4789184540961	8.70552909330443	8.58890490988341	8.98744332220235	8.56089777388868	8.55964579778393	8.7252452516057	9.35801005963831	8.90529712682889	8.86864047581313	8.55996139371801	9.07627822328406	8.95878634114576	8.52851178596427	8.89297106735245	8.468887201783	9.01060248809589	8.85475075213565	9.094863922166	8.65573505750108	8.58136011479783	8.88736141851964	8.69781631325332	8.51054684746425	8.65855979095123	7.80815171101655	8.7595216173321	8.59557448900918	8.49911647296186	9.02428006682184	8.37696223283987	8.77187528787379	8.39532610837316	9.27506247068407	8.85950029779077	9.52435648419372	8.74138626120823	9.18598696755069	8.37090322161209	8.93463486678152	9.06413861239061	8.51627543536745
M6PR	9.47172643258186	9.21876778877143	9.68724600183751	9.63462519336682	8.85026133665986	9.44209021689722	9.77663725355566	9.07124077105747	10.1319938377041	8.51446887893511	9.73054670898749	9.41246281672251	9.80150963099157	9.95170332512905	9.38865834328253	9.60864409579659	9.94746473483957	9.37251057559439	9.96595885209528	10.0513952777543	9.70744383560484	9.94597155793918	10.0371863740086	9.83815147091438	9.90028871107032	10.015672207942	10.0271319337194	9.87297954169654	9.61223718838023	10.03240397268	9.83620898137616	9.81824832126274	9.56561197573669	9.87562393163492	9.74143645233998	9.81237259862649	9.92395318471153	10.0133021791067	9.83839736846413	9.72870273725004	9.58212001985812	8.79258016979605	9.52116283181559	9.6908411147678	9.79281141614401	9.62256328261944	9.80915366404124	9.62765197192399	9.90339555669371
SELENOF	10.4790154516991	10.7262761954735	11.0813227053283	11.0321696480596	11.3604054080965	10.6714951740995	10.5671581967278	10.4686110813187	10.7445723763889	10.6637686852852	10.8347689711592	10.5143249163509	10.4459593127616	10.8926256379945	10.6348365428676	10.7642876806213	10.6926290363384	10.4195554475454	10.6557256930826	10.6900684563034	10.6895614981259	10.6231345332295	10.6436607655936	11.1001242626692	10.6900506620792	10.7108281560987	10.7990648671227	10.6795786127251	10.4727307364234	10.3680829339311	10.6259822628932	10.5605073698515	10.7408879755066	10.006934321235	10.2825297992276	10.0146914866626	10.6491791320756	10.5447383381716	10.5975865757085	10.4545724585493	10.8808317656211	10.9806291119385	10.5790729721023	10.4908177220385	10.4234718611553	10.9208786235429	10.6787275332333	10.7183846961451	10.7522049801627
AHCY	6.42165178472482	7.32367023730227	7.09505798259183	7.33354271999341	6.81773805366164	7.13658379044807	7.01886467916505	6.94320289356182	7.10789712708146	6.96903835337384	7.22678008530759	7.30733370613396	7.45156460516318	7.27252822858927	6.91926114656321	7.83026849366157	7.22643777581628	6.99747660809027	7.18978439207797	6.90550475245016	7.19301190171178	7.47302764637516	6.73600873995645	6.90156367384615	7.28664070138824	7.04917037116736	7.17912867126366	6.96724407105813	7.06402360972811	7.16162758263691	7.04494382936142	7.29723458030658	6.74131452018507	7.06133832073284	7.02293484063614	7.38168167925171	7.31796889163721	7.15940255881823	7.16948308981544	7.27822335037056	7.28507855106708	7.06964611562655	6.248697404358	7.55648776001405	7.31014608654997	7.20976100389878	7.27074499760651	6.92865314499926	7.03364645192511
HLA-E	11.5245457114825	11.7625508639404	11.7347938329398	11.7476283851314	11.0596247067892	11.7737988664278	11.9204836142482	11.675616119574	11.7527344646887	11.619322017042	11.7063425491924	11.6386786862538	12.0379337501419	11.6537472360087	11.8807772291916	12.0019283177284	12.2156773507429	12.0040407529673	11.6466322070354	11.5679902215115	11.8306355619097	11.923086005038	11.8204899425441	11.5343147174524	11.9168736525435	11.9197440222001	11.8594143547306	11.7018605742401	11.6475577162461	11.9385111403321	11.8904629028874	11.9368506652049	11.706024125303	11.9795580590705	12.1514690337189	12.0306882251493	12.0009874144835	11.8237546279156	11.5971430158531	11.8655508184473	11.7874979956823	11.2201131452433	11.8308659233786	12.0184436419638	11.9740717910383	11.7349218117182	12.0284066087018	11.999757996701	11.8200780774117
RPLP2	12.1555067868437	12.6573072333091	12.3171010474318	12.4690681030338	12.2815251841749	12.407336266009	12.3546887812442	12.2711067095165	12.2566443321894	11.9062913042367	12.3516683315486	12.4051685918626	12.3177676417874	12.3524094898205	12.2015658585242	12.5279324321145	12.0319152382606	12.3336035096723	12.3136527447819	12.3578192463362	12.456848310969	12.3698084145003	12.3792921310584	12.2699376993122	12.4201630186246	12.4548565085791	12.5707667068607	12.3564925387163	12.5101103894052	12.4034040438512	12.187273571994	12.4369567729709	12.4681408360741	12.3139816151181	12.2423798955015	12.2979940734574	12.368951784327	12.4368444163107	12.4589976351933	12.198953945763	12.4006256318339	12.3915600658172	12.5774354657627	12.3665883818074	12.2793424820597	12.5302250231965	12.2901656579361	12.4444798476805	12.4546721276945
CCT3	8.63731849675946	9.01213843674811	9.02812040967132	8.98050108240473	8.60477413137031	8.85496979754334	8.86101852866046	8.54205580718988	8.75102640606094	8.96403660909722	9.0617590637735	8.48993328250286	8.92953304744127	9.12557961401798	8.98503022942602	9.17036094992589	8.76650906801775	9.05469387446541	9.05543403919578	8.95622574382721	8.84327885313974	9.03502267135887	9.06228059806357	8.76102793643033	8.97976128578033	8.66692529476024	8.9830165772988	8.93159116596602	8.77366557651587	8.84169541261016	8.72936462411363	8.74984495906236	8.91445761936417	9.16623634879058	8.66887310809853	9.183801474398	8.98041366414855	8.72839736175822	9.00383037455084	8.8494490256331	8.97100675207971	8.36838485916874	8.72952735559206	9.03700350866137	8.85443688968351	8.70775319045196	9.04339547233149	8.80572010677508	8.80061409517388
TACC1	10.5044211889642	9.70834117952066	9.64281365185672	10.033471957106	9.59658643186326	10.2892627975313	10.0324567498902	10.0419872136627	9.95133575320735	10.0861799867944	9.88878611012481	10.0113270342679	10.0300041067122	10.0374444893585	10.1089813131366	10.25520544481	10.1937333562453	10.1328482631872	9.74532609364095	9.58161465499706	10.1793565525497	9.96122719979102	9.9745978882305	9.90287319216072	10.1455901958962	9.96706263099806	10.0294832747011	10.074579664299	9.95219895491757	9.79849140131488	10.1319438639424	10.1409679822638	10.0924180825908	10.0838750780293	10.1643706672479	9.7404763076535	10.0987697772527	10.030011859059	10.0576321327178	9.99913225106384	9.97502169943811	9.82119863508428	10.0285668831069	9.89630162081127	9.96718764100224	10.0470727465077	9.93693028169121	9.87526445075429	10.2667658202147
EIF4A2	11.4436242924031	11.1511874148746	11.4150038303535	11.2958275347396	11.6714320148624	11.2972317436328	11.448154022218	11.3773757153755	11.443536931238	11.3013601558671	11.4185923473564	11.3815867338013	11.1317170306599	11.1904112344094	11.5427771488901	11.2723325680217	11.2852145665126	11.1411992719792	11.683565965331	11.3476191408343	11.446967912769	11.3423247242184	11.5687835095212	11.4846979970647	11.4561440916657	11.2879614434359	11.2632206004944	11.4333484145284	11.3120594949868	11.4133504797362	11.3092277221743	11.1492462087967	11.2537753093259	11.332461938343	11.2960722373333	10.8641923241706	11.6183506196281	11.3828974831592	11.3737721928268	11.1041949404795	11.7920098350299	11.5881939275231	11.6823033006776	11.4427769197896	11.6732759580192	11.37916939996	11.6473387820277	11.6370877905396	11.5603547671923
PPM1G	5.29099659500446	6.92790828126616	7.47498998427792	6.93965394374339	6.22716322793769	7.15957510299768	6.94413786555712	6.85266616579526	5.18363285901085	6.94752026729025	6.76538766173102	6.81880286490776	5.99783453064476	7.34730869159345	7.11293770215956	7.00258559426034	7.0947007293946	7.49542858057753	7.15734927998552	6.59807237816759	7.15772179183705	7.09134269068346	7.46647980547593	6.80549252551399	7.27191339406626	6.78622385858384	7.11958634788007	6.95417826805149	7.02785961287915	7.12714890404002	6.47256654826994	7.31847667485394	7.76889289723796	6.87050371903767	7.09210675801711	7.58159596163581	3.76959933584648	6.9312733255839	5.55022313485494	7.04169724127323	7.15923749926521	3.93139252195502	6.55140158510457	7.1564459917603	5.53028809944587	6.39494585938652	6.75194196258479	7.17430022068649	7.08824960590681
KTN1	9.49405193196156	9.27297947011475	9.58276552293996	9.60670067537601	9.63719050842053	9.51110106717363	9.47938284851343	9.02929404628437	9.52246794630575	9.79396681090174	9.60645771302984	9.24233638340911	9.17002357875194	9.62305088518997	9.78045187869683	9.49584199462077	9.01044622528735	9.26882389054448	9.3914418712216	9.18111687203634	9.30637606538232	9.508677448369	9.5437840865502	9.42879550266264	9.45383890219868	9.28989822582382	9.52328025972841	9.45670790872907	9.09009060669963	9.16669467008496	9.43042481960089	9.38790618581925	9.26031352705385	8.9937906315875	9.36155921431308	8.67516486068294	9.6202944302832	9.38152962654638	9.43222265567738	9.27371598223102	9.4180677489414	9.32313209072669	9.92295306412234	9.48133951629912	9.64579828997039	9.12052564309289	9.71432324291253	9.47390740677894	9.55064416101798
TAGLN2	10.2411488166413	11.0712991335003	9.88017292312717	10.5482535071885	9.34301287342692	10.7795465613004	10.5491870178234	10.5587670641127	10.216962161639	10.1492803790941	10.2097279555032	10.6067465552964	10.9127144207849	10.4524388818246	10.6714367467403	10.3996711254365	10.7964922896604	10.6329143049973	10.0022399184236	10.5572185056264	10.7858101161408	10.6454277766634	10.752389432813	10.3891189867896	10.6286310972933	10.2389807495	10.4817797725574	10.655196899287	10.5856172236926	11.113946420482	10.6224619208766	10.8904133475564	11.0976648078896	10.8713649436899	10.9995978982979	10.3669449635341	10.5295638708768	10.8712596489215	10.7636316027745	10.9454972192171	10.0966136140439	9.68627638235069	10.3155070661832	10.8264686841641	10.2324028687803	10.2851591176137	9.95637841085057	10.4217642986179	9.68564940258512
SRPRA	9.63647870913252	9.62483236422086	9.60839251800838	9.59335758945627	9.30545383134766	9.84963319471653	9.86519664546483	9.47917590943032	9.53236162748212	9.88461722412934	9.46988852612379	9.61766260585739	9.82580902775692	9.61253811315401	9.67018089623608	9.93036242318761	9.95726471430635	9.83162231502012	9.56542241476465	9.50366671460518	9.80720708681789	9.75078305419003	9.88702961400566	9.53716031668676	10.0161704959239	9.42827681047104	10.0344899079806	9.74551113178847	9.58687509401647	9.887655282421	9.80238248766209	9.93277622446385	9.70024984103032	9.98191061510584	9.79872571931684	10.26939961982	9.63310324250723	9.98770046810031	9.77221859135554	9.6754837994698	10.0103936311217	9.50932646057734	9.1562657218793	9.91639223341936	9.75661236515219	9.78756102793193	9.84456721225515	9.81723910683061	9.78316861017817
PHC2	8.49435631797075	9.23141030318395	8.50153077577659	8.58392370851842	7.71968593891562	9.2772392117791	8.617525356166	8.65506794205732	8.38549803955665	8.9625610348663	8.1044152531903	8.72284498865853	8.72953076753237	8.73603727425649	8.5467813639818	8.76426289092297	8.41905561225394	9.04503041706677	8.67937715149284	8.32410157428382	8.74047112845999	8.78359414796411	8.9087404300927	8.80051145880548	9.02896759763601	8.83256719821264	8.86361173536526	8.78249255966765	8.71711318544766	8.70143311179132	9.06911852923142	9.22197136120604	9.17414227148074	8.75627321268965	9.09140152538627	8.53970976717481	8.62533332266395	8.70005474947115	8.88101736798606	9.09306499204177	8.60177276499932	8.25636940253502	8.1455138616448	8.93325129264341	8.61757337936247	8.66176619956361	8.79123632223152	8.69682507287281	8.99985270334519
BTG1	11.2317994688578	11.7343186854486	11.2840581167866	11.5280982428726	10.9263338155202	11.4549601255337	11.199055555083	11.0952656949335	11.4030198278658	11.1393765482888	11.5049812331173	11.4237620548637	11.126398751437	11.6116518984131	11.2916698587703	11.0941089064808	11.2696713176558	11.5381988045164	11.5472213728916	11.399638063328	11.1339749780806	11.0005036593067	11.0355196387414	11.0734909160614	11.3033464421548	11.0801837026565	11.1094446250655	11.2233009274957	11.2776139843816	11.0799755244789	11.2593907277827	11.1506681247253	11.2529368103474	11.1420922607169	11.3431661125047	10.7056291414108	11.1671641894305	11.2062817450662	11.273974294777	11.2413303520406	10.8812306132044	10.8463798173067	11.257131025859	11.2883033673564	11.3769721858993	11.4430728867561	11.28531929743	11.4493690320291	11.2967562911183
KDELR1	6.28800174901157	7.71258195079502	6.55094977608956	6.29818888943955	5.83094012530587	6.8071063095714	6.5068222415403	7.02912691345969	6.37871652368278	6.24384321256214	6.30294613433535	6.58433998442036	7.14324135793341	7.12821688957986	6.68233349399377	6.77731285054324	7.06514915906123	6.9323743087862	6.47928294475516	6.63090553319056	6.83236573228498	6.82443841557896	6.80672595579609	6.60942154440477	6.93411035761269	6.42425923025871	6.63727183535501	6.38246382037419	6.6913294042026	6.31621107000181	6.80875192648682	6.5453955680542	7.12301383407131	6.91430005376702	6.60667561862302	6.84937673807572	6.36993422674342	6.27456418864933	6.9641574441762	7.45969258635011	6.68234509816591	6.02834065361973	6.05682257191323	7.2100260125892	6.79736478525675	6.16682185319897	5.91817122901417	6.42786877161975	6.53519877320854
LGALS3BP	6.47608312205782	6.97330474940601	6.09274895795585	7.16801462586437	6.61542464190109	6.89370881514829	7.10680278537678	6.7645919957327	7.04714075981478	6.95959228469265	7.12722867270526	6.90848422065892	6.59100774845121	6.04194695507095	6.26525082626395	6.67945347843738	8.23013744989369	7.13760800216779	6.54110359615369	6.3211713128626	6.42735562124584	7.54602247266794	6.23295737025813	6.4126515407268	6.86466989322973	6.69704403148956	6.83582644204617	6.65455408533947	7.03843041626966	6.61647536232276	6.87156590732689	6.73423417189699	6.68847199386325	7.09186385344416	7.45819450546236	7.84021403621929	6.36582428524609	7.11093035359036	6.5301341527092	7.11831638740292	6.49561005548951	5.37321901744371	6.77691443269616	6.71750448820209	7.32501778744796	6.81566911356058	6.60712028739771	6.74831016771952	7.31008012435869
SLC3A2	7.19031808138174	7.56098158977466	7.38669312905344	7.68418897720684	5.85174913708971	6.87222271099196	7.10430719949999	6.97142788513492	7.39849604730715	6.45510000337965	6.97639781420479	6.86937040068132	7.28564497909705	7.24431952807062	7.13202915254954	7.36744804126693	7.92771705154535	7.13118188364317	6.9747350283888	6.70907572021187	7.20011442793284	7.19073885397499	7.22757584097595	7.3195060022981	7.29289329978722	7.36931052609674	6.97678360482711	6.91449052129536	6.77868383197825	7.33540602660692	7.33976950430084	7.28380213570502	7.41232190760634	7.32619511786573	7.47084953125802	7.18306103186456	7.19199418913877	7.29123936528024	7.51056535582404	7.08757216323776	7.10787425078939	4.18736060198497	6.88701389285551	7.3598658942266	7.26105532633631	7.24464908409328	7.2382330314294	7.24295101487501	7.24495906604867
COX6A1	9.94838340601852	10.3870444258812	10.5233205520866	10.4401687850824	10.6504127190165	10.4762117845675	10.4951944034857	10.4717491210745	10.6099959682983	10.3800681654926	10.7692195996513	10.5766447154921	10.5766337644468	10.4637556299082	10.5255874850392	10.6779058585273	10.5810212923356	10.6063571429468	10.6195558251016	10.5089116344437	10.5142890452465	10.5741112265121	10.6813356269979	10.3649187129015	10.7189229615154	10.5785452357081	10.7163703807045	10.500521579935	10.6039714152107	10.5765208085136	10.3448148746022	10.6002583993973	10.6478496425177	10.6083920825743	10.5450631759738	10.5251519446095	10.5035780196122	10.5235805093491	10.5995776005427	10.4489423979521	10.5756429848379	10.4723001708687	10.9146972806469	10.3184818107856	10.396049307138	10.7097333751952	10.3451353194455	10.7157250260392	10.775846569289
RPS23	13.120890504787	13.1357003057723	13.1142833496989	13.139336342009	13.1774362109169	13.1134405986862	13.2116352339306	13.1123934569961	13.1030017964716	13.1581629033314	12.993211607919	13.1227817315685	13.1732083708369	13.1117370170429	13.1549346458083	13.0652893987033	13.0594776011883	13.0782199570968	13.0702432923925	13.0895353094737	13.0532439614635	13.0097926730189	13.1087643940916	13.0586238421233	13.1579486323033	13.1345819898539	13.0667881164066	13.1361148497959	13.177540461138	13.1246894544491	12.9989061215788	13.0018275776645	13.1179618658559	13.1128781285868	13.084419196025	12.941647121203	13.106489935835	13.1065903240168	13.0584468869334	13.0860137974615	13.0672560986213	13.1273997000233	13.0591648305676	13.0805954294276	13.1247735710495	13.0983330298916	13.1550931897864	13.1504218464285	12.9504130511703
VCL	10.1230141309572	9.65037481911738	10.1488505330111	9.66358230048361	9.27687173979956	10.5403534897515	10.1131154510683	10.0738113558309	9.6195559792461	9.94973006404391	9.896222204676	10.192935492767	9.88925331430318	9.94445587568966	10.0854778255446	10.3867043490221	9.8303657967337	10.2372111661755	9.83160785266062	9.90109327836862	10.3464931327124	9.87103143051631	10.2698272719108	9.77460775080586	9.70259708246343	9.78090003200747	9.61699555489498	9.65286997026183	9.84615235912058	10.1159760905166	9.57201159908878	10.1659504837069	9.46502504450537	9.87762265090872	9.98965092423734	9.51506926284792	10.255039369542	9.81971020062286	9.79899705733615	9.96593571648514	9.88843724755958	9.58131382983065	10.3544410129838	10.0189879733408	10.3522616653517	9.78204743202634	10.1074373268337	10.0467635487875	9.65087189223967
DCTN2	7.58392361739953	8.31729162313024	8.03194052841487	7.899821341445	7.25882433669508	8.06265029733465	8.06904445799428	8.09523074202535	7.80334279512394	8.16490371934401	7.68380014644593	7.93193539906233	8.2212204805617	8.23405117416535	7.92709770243721	8.158184193336	8.23126838804511	8.13461289474064	7.66937759669405	7.73288903842116	7.99090789464546	8.20282349895243	8.14863238232451	7.94001081252085	8.1920321371389	8.05558197449968	7.92081481554721	7.81580294025449	7.97766348315232	8.10380457759116	7.8156957133561	8.40995187471518	7.93440019585583	8.23175672067264	7.94935355598134	7.84212993618522	7.94943077874028	8.21609278512663	7.96650348803463	7.98302008175026	7.66046406542079	7.33042040170338	7.51173984859342	8.12973579296094	7.96052228630744	7.99862327312572	7.97661387258868	7.77619038077237	7.09837847759741
DEK	10.3384450373035	9.9084117571064	10.5542593705883	10.4727643783067	10.6352189678633	10.0017319353812	10.2701208640668	10.1730602092237	10.4561927682172	10.5245441039795	10.5168232832025	10.4506932407926	10.0775777107632	10.4419780663343	10.3651780929705	10.2678725496235	10.0095985741265	9.95672083339298	10.5098977130617	10.3829098414241	10.1831512814874	10.3065757639319	10.4844620712754	10.5272588990791	10.3189082964867	10.394973530987	10.4170385739983	10.4909000594096	10.3533885625213	10.2214321495646	10.1696985344055	10.0428878240993	10.034120753422	9.85791046038884	10.0325906801791	9.63018289623279	10.2852818266752	10.2071899241817	10.1694886701454	10.0274528342373	10.5288903949604	10.8019177656621	10.7552303632736	10.1125466158461	10.4885484672472	10.2546884253661	10.7057149941078	10.3495654991207	10.3965851664287
RPL8	11.7877346849326	11.8915292863696	12.1969741689253	12.3064223137875	11.89233073206	11.9278409208396	12.1420474992187	12.4073072304872	12.2899093275404	12.2875641494352	12.1557094745016	12.2339653704451	12.2949560628345	12.4182200253834	12.2104976967199	12.1786165866074	12.2779374363066	12.0691585695879	12.2027304993499	12.1947050736998	12.1616919987352	12.107413732684	12.140266610116	11.8419950441446	12.1744962604522	12.1278621763551	12.217778701587	12.1190171191956	12.2188690471718	12.382817620601	12.1832342525308	12.3246356465781	12.2194675299166	12.0993439963015	12.2336902975833	12.2358015804956	12.2511943017895	12.3110926117612	12.2580315282387	11.9909872952757	12.3452507301434	11.6572624830397	11.9451925876477	12.2798840172141	12.3246053160477	12.1862984925963	12.3633587337515	12.2722487112382	12.2070111099759
RERE	8.51362162691309	8.39999853007989	8.01677275625539	8.29175915175036	7.8176592274329	8.45703807746277	8.23078849658707	8.0146249714972	7.53443461417884	8.02590503607938	7.96728878967401	7.93932991751769	8.73964991499048	8.28938183482386	8.20569831803193	8.50260800828315	8.32411467865904	8.59833958677541	8.08798459916227	7.96735850566885	8.50342602946426	8.06626795166011	8.08602358752574	7.9822328625635	8.4023324399139	8.03405856423056	8.18182202398049	7.70812289934358	8.54441557774283	8.24677114500382	8.32362335493511	8.47045166387388	8.56883818780884	8.6088645644944	8.4978884018849	8.74893432421997	8.19964883861348	8.31511465974471	8.53564389319914	8.59077655635683	8.16920951532324	7.49826966554968	8.31131041865732	8.73235131133408	8.38526492856729	8.05467530276834	7.99519334064177	8.37858408638968	8.40909536290923
HSBP1	9.69602333865116	9.67972909925042	10.017963452376	9.95278859435505	9.82574206710365	9.90154240251224	9.9287803019188	9.79402506379648	10.0065012133852	9.91666064374237	10.0105690276214	10.0703965082531	9.84121764206555	10.0066786122994	9.76442923916841	9.9878718982861	9.72346295382761	9.39618219271734	10.2469361257872	10.3329745978554	9.77974245538639	10.1239783093163	9.7852983604582	9.99798585318038	9.93936323438406	9.94391236046392	10.0114656787657	9.98178340592115	9.60919072833132	9.74601512435146	9.74280398297157	9.80063313903992	9.90388819760366	10.0519151077526	9.84132630230176	9.67239403543812	9.92632425171624	9.77124808381084	10.0487957322666	9.75035587873929	9.82509394626227	10.1491594917531	10.3548351464349	9.8357180898463	9.86241581247405	9.98098388038346	9.94125721851078	9.90335651726932	10.0736418885969
HMGN1	9.97182664732149	9.58155313988126	9.95783730653766	9.48483371522749	10.5970117682432	9.78175216049657	9.82028420696387	9.4662544417758	9.97110717926543	9.85979338075497	9.99665185028524	10.0234107998473	9.44427471007045	9.46731273952696	10.3968449135779	9.9979935496937	10.0057891941661	9.80357282025507	9.92176603538292	9.94865874355447	9.67462563414319	9.30218052816455	9.61765580665043	9.90160915927544	10.2040255970078	10.0718858347014	9.5390818811231	9.81707662011217	10.0034126164947	9.81379893395033	9.65742426432892	9.76135124789129	9.5270058218385	9.70330558615492	9.43852391466384	10.2399203038487	10.0243476397132	9.82144128438564	9.89878848244432	9.66246578761307	10.3327814437834	10.1235968090482	10.287813957217	9.84273946680296	9.97818083470053	9.76734785119223	10.0370778807794	9.53553790858289	9.90199893088652
SEC31A	9.52075537015264	9.66902948778677	9.6450660707351	9.63374596391799	9.2733909456272	9.58088631232418	9.38381131260054	9.36130474226904	9.63018121609413	9.50602952421972	9.67390141922983	9.60781465431147	9.50385511077738	9.82623587875606	9.94416145294131	9.47482990956789	9.61151654712154	9.8396368394526	9.71832441750856	9.59076817448392	9.79795055216248	9.45386426062418	9.50519277373552	9.57097252455307	9.63903957045089	9.38300105313042	9.63480573572877	9.37499398283183	9.28567625090191	9.18765766231955	9.24615020958881	9.4783542015216	9.65327574960403	9.30565523588865	9.42812134829201	9.41647235121776	9.57207066770637	9.35682175615686	9.64704147077162	9.48869152990995	9.5800896954005	9.44900206381459	9.41179432624907	9.60801185596721	9.52441421589296	9.23976341488492	9.32463782734812	9.4414388974378	9.46276210980259
GLUD1	8.30166673806457	8.81815122787101	8.67238822726069	8.43606450950561	8.20097606109866	8.13484083996034	8.24652948342844	8.67632619559678	9.02952470056001	8.08462493414337	9.11926604373343	8.83309132425984	8.80657762926953	8.89462322399786	8.72527587097757	8.64670088368026	8.82483557005208	8.5314080561499	9.13154759533596	8.69762310835009	8.95629146872104	8.95253738095324	8.65154798155502	8.77127843650945	8.83399850125538	8.82602367981369	8.47374217181275	8.83364101291422	8.69881529457673	8.49981985597593	8.46643169659522	8.69329760367021	8.64131477667555	8.52053422027668	8.7134587387764	7.65136755558577	8.3963549261168	8.69267957119388	8.66495223671978	8.41062904291084	8.4209515122605	8.41596558855874	8.52161115632719	8.65184294750028	8.62905901720962	8.42597469677657	8.75635402697769	8.58292506787053	8.7743744421504
MLF2	8.46106192740618	9.02846360606947	8.50836105822131	8.53103043049253	7.31254249789629	8.96817716163785	8.35912901615088	8.5671518938811	8.20433144352082	8.40882442330568	7.89023928838809	8.16545634432953	8.76768801789947	8.53213115170437	8.42541468008583	8.54918688801082	8.60658214491265	8.88221867380122	8.21647855556101	8.04865966354609	8.6024893208041	8.6072200366926	8.31731802756065	7.8224901613873	8.66286311748931	8.26916916774324	8.50207603305384	8.53159546656065	8.47324400808288	8.88599004520105	8.64081650360035	8.76413924265025	8.7069698351773	9.03327896844355	8.85951817855733	8.58013493287638	8.01662842307065	8.47751967876096	8.64956862759562	8.75171468200736	7.97520325268195	7.70119328628534	8.04229435784037	8.60325463511366	8.2199022939273	8.54782671714804	8.05324901059744	8.12777510886896	8.45535247459405
ARPC1A	7.23313280260158	8.01570423454259	7.95897329652187	7.9296502091742	5.80810985956563	7.90840866350505	7.79012216195464	8.24947537952602	7.98683448146851	7.72275624770099	8.08335469376341	7.93374734306237	8.24491842570734	8.18146597514481	7.94591584366343	8.2042909250279	8.01603675677885	7.8706519688271	8.05241226380378	7.78171671879977	8.13991892296788	8.38118191993221	8.15593071471745	7.94874086206064	8.1161502246562	8.1116320654615	8.16365456252659	7.99466266730367	8.05787260699741	8.01133005252665	7.93195639371945	7.75406286990528	7.96140217684696	7.67447317908282	8.08997217879003	7.83542847892935	8.03837330402762	8.20187169215551	7.89411467097037	7.86835410100707	8.08042850188037	7.75671903770869	8.32857251424835	8.04157123258654	8.01926421260362	7.77248857796663	7.96921967107696	8.06002301138842	8.19229097860085
CCND2	7.73903955006378	8.02886465370396	7.7220382461184	7.77303871604338	8.13462986564132	8.0435182979953	7.86369527663735	7.65514480589862	7.96126986607269	7.50944671167294	8.15994723983333	8.11442329745849	7.68410969459213	7.81367141510115	8.28132623537931	7.78487388399382	7.74965475616788	8.01422126045148	8.09594258813111	8.2443566160931	7.94258383906107	7.27772787197169	7.80411980326917	7.55768558975385	7.44842414647994	7.81612050081726	8.04415618345851	7.66455638704931	7.94559412566673	7.64675214756238	7.08967987591373	7.26619623641207	7.01975813725608	7.93082823887006	7.34859392121222	8.886713534757	7.52833881387731	7.09080491253784	7.7156674725156	7.47582321790723	8.68958748114466	7.70307323502171	7.80019905465824	7.47879685909415	7.61668927662498	7.06067313788815	7.443868213505	8.33540494129837	7.63945376949325
IMMT	8.13056325668225	8.19196084079961	8.25942819581523	8.3234206837129	7.87839770265205	8.38946901168467	8.17180106919315	7.86603050122278	7.85504641256916	7.90040112818908	8.38852914422105	8.17338880871303	7.81458298480893	8.46976223143652	8.33157978461994	8.36483598235111	7.82116720113826	8.45218014724273	8.36960697012283	8.0552326056128	8.11839752409864	8.333788336155	8.29900507011299	8.38202415028665	8.40174674883217	8.23817925457324	8.71942975890193	8.05833026301393	8.26741623113249	7.87788814337298	7.99722638028324	8.23191058167578	7.93831571684996	7.89016654152973	8.12817118456368	8.16534465610693	8.38710668177061	8.30883348114771	8.25928778058438	7.95628717759232	8.50108719776491	7.82180811408125	8.81159623033782	8.38325477572418	8.34581807730422	8.05870799504959	8.10921070675818	8.39803171720798	8.33554122899243
SSRP1	6.85129979979511	6.94262842447899	6.75552293007119	7.3084869577972	6.29711786787543	7.4101095295422	6.74948239932866	6.84109156985741	6.73181644294344	7.16049564516046	7.08369850344336	6.58256948011544	6.98147003341768	7.32240789257539	7.21043646139357	7.2685287586894	6.68547486075729	7.19922056583641	7.12858213802336	6.4629628078267	6.98563994371505	7.08263147096787	7.18535037939754	6.44242658110953	6.90617572582117	6.09631150720067	7.04227396228134	6.97766202839038	7.23232941727559	6.74803454968951	7.01485866123263	6.83351729585513	7.44041033891938	6.96538321633417	7.22792173618714	7.32080181667231	6.84047162696933	7.15905405228076	7.16067579966051	7.34521096652632	6.88776821167274	5.9657657725786	7.19682607987076	7.36058042985786	7.14782286832247	5.97349022763278	7.01666960438761	6.74599652969316	6.61133065634728
SDCBP	12.1430169395757	11.9849262253025	12.0539518920588	12.1526844109799	11.9780130495122	11.8884608663283	11.8737753099582	12.0552959007117	12.1384197583015	11.911271724711	11.8768309322211	12.0152824796083	11.7424685284293	12.0162912028084	11.8706035062786	11.9008236473116	12.0390705973447	11.7705700068218	11.9335761385492	11.9786921674174	12.0060240165681	11.9624348707681	12.0569509248954	12.0667144752422	11.8403022436842	12.0776899356224	11.9216377410478	12.0723305537797	11.8522758683637	11.9680097213874	12.1271843596653	11.9603173093083	12.024934986472	11.7296602729593	12.0885733501782	11.4714248371747	11.8865809589238	12.0242637380354	11.9390429116163	11.8803746701304	11.7769470476194	12.0004755879339	12.0905495567257	12.0609867901811	12.0227222191356	12.0004365031743	12.019528946878	12.0016021224375	12.1072484759595
FUS	9.27049684805056	8.36859598452013	8.60147370654104	8.92178406147472	8.89722600803428	9.0684465686363	9.09628866148547	9.01130047485747	9.13587866349207	8.59583249827755	8.8921113733372	8.88816563078134	9.08949266389811	8.77519778261022	9.08673122732974	9.12925643359117	9.22179394570497	9.3112235026064	9.27712683146763	9.03922040331148	8.88972061317049	9.02144094186933	9.21626172615075	9.08451461532642	8.86173899847778	9.32265812442592	8.98192651904554	9.10967455030563	9.06000594827069	9.14566908157743	9.20551369649982	9.25760179713547	9.2541494814673	9.23415331907433	9.32118239478102	9.32961608142057	9.05952377668451	9.1625900981964	9.08357885391047	9.01387629692655	9.46382960672071	8.65461750895413	9.11074989479039	9.40633074314026	9.32223959146302	9.17872597426556	9.39925065995689	8.90052145891417	8.8624622671956
SEPHS2	8.66362377741893	8.27420963560442	8.70826901379828	8.89489349250153	8.5359700376472	8.74913445904812	8.75094783930465	8.35815457194433	8.90568105471674	8.77954218172795	8.45816003616063	8.60308803234994	8.30554584925923	8.84920098866559	8.50753446082576	8.73273875759249	8.82913028918352	8.387641862364	8.79764335409423	8.57541965851832	8.72310193956515	8.71221728388035	8.78919521113674	8.95639951185867	9.07764770620974	8.77919923653054	9.02978376491412	8.84226530137691	8.37430800622722	8.97311235077347	8.86116536500268	8.51883128202832	8.46110360424215	8.73954271460866	8.39821372817596	8.76946915261434	8.64800096806861	8.75578514542395	8.96392518566446	8.56621472186774	8.65311729977847	8.5361345017853	8.52600544654349	8.60467054942995	8.84753082792377	8.55493110672985	8.79447951024842	8.78862290827151	8.80577740825814
RPL31	12.9499275831488	12.9643875189588	12.9233316632856	12.9895056750134	13.0902252078766	12.889997342294	12.9983841630804	13.0633013117778	12.9620428714988	12.852570925846	13.0387803034801	13.0009599454474	12.9102774765196	12.9980997890147	12.9936795678254	12.8483688905674	12.9687604987006	12.7983859547294	13.0772292605336	13.0237389583997	12.9777557426976	12.930373161001	13.1065387529187	13.0239091477186	13.0369551285106	12.9156901462871	12.9546820263481	12.8503093904977	12.9884722764666	12.9631281119611	12.9075101189384	12.9244235068093	12.9540560778516	12.9526079500391	12.8080380027089	12.9020473064304	13.0517804340314	12.8844499105668	12.865567543475	12.8889471190007	12.9763943601305	13.0704769769863	13.1238237983931	12.9797634534453	12.9963952223197	12.8855606752434	12.9633907299071	13.0822745035639	13.0572693406974
UBA1	8.75947683448488	10.1534474871686	9.43283310072486	9.52469727951671	7.89093578289541	9.6591824400866	9.19494439230352	9.33672297153786	8.81599266066269	9.38393531618706	8.87056071328886	9.59896263358869	9.8709257337333	9.649695044302	9.31983314955699	9.3215632926295	9.41937900060121	10.068700425042	8.9905132742882	8.79894689461462	9.56624930696145	9.51678452725075	9.11068198202041	8.80920665940743	9.32841624330339	9.17957516175718	9.33725498074881	9.30298952864378	9.40355375393061	9.50529137207547	9.36661209303934	9.60493101116157	9.82074234281762	9.47556728908391	9.76821814449619	9.78642619988876	9.24640221565961	9.3092034306531	9.72674583248555	9.8030474447613	9.18488610084107	8.14520917110873	8.86638258617644	9.54862850629411	9.20426788444734	9.17364181585845	9.00657377927125	9.16409456970606	9.18335104295637
ABLIM1	5.76823278874502	5.80923330560833	6.30665200350527	5.01507990503414	6.72928029493459	7.16555697178452	6.85297948655165	6.83243729906485	6.48082178924285	6.12151814292857	6.58541695298987	6.3556582587089	6.25726856299203	6.32125394309782	6.98823958441734	6.65752560374368	5.77255953668218	6.92424133273181	6.45348866109268	6.9608614051627	6.73166758963458	6.29567053072824	6.98655962170074	6.51668218907621	5.86953508433487	6.34464640809071	6.27333657947958	6.18166732377755	6.29855353647772	6.52389284090718	5.98535109306662	6.66146081420027	5.58146298738384	7.04053793244082	6.32821903140936	6.15220613290965	6.48456988441758	6.21851095860291	6.07289077522033	6.44284673984618	7.08777207104932	6.94786247219729	6.60093884516491	6.22703199142027	7.05552386372963	5.37959286661766	5.36869124694146	6.11076483062082	6.27056357476122
ALDOA	10.9994619301282	11.6588677100548	11.47622981097	11.520781070355	10.0745458310495	11.5272036262087	11.2582417561939	11.6217012265	11.6207305542161	11.1009180483453	10.9451292000513	11.6203703194912	11.7073574406673	11.4684535573519	11.1663233382017	11.4571495766936	11.8486510518613	11.9568168407258	11.2289002627063	11.623001820963	11.6665223160559	11.5373271196047	11.3357515613904	11.1799645396153	11.4895140544287	11.4349030823942	11.3297102543844	11.3292440226931	11.3744409313335	11.5161383846449	11.5788244568553	11.5147871887364	11.5865699730125	11.4484090747692	11.7163346865668	11.6007998037074	11.3192669625735	11.5383010730812	11.5154163247719	11.6844451007099	11.0790389044506	10.02322731518	11.0365578270222	11.6603816643552	11.2890781303452	11.5079590589375	11.2490350500112	11.3448712825386	11.3083130610938
PPIB	10.1541575916752	10.5656802439547	10.8401628955899	11.1897488454423	11.1234331979063	10.5678802874595	10.382102155799	10.9185382578037	10.9387398341616	10.213215006732	11.0724320665772	11.018700978256	10.8404503588206	10.776609047163	10.8344686536543	10.9325513732868	10.8381258755584	11.0869445743106	11.1351777579582	10.9658912310889	10.8147767176789	10.7766801363523	10.3291698451398	10.440227175127	10.8936279347269	10.7964161146396	10.8020234854378	10.5400754072451	10.3292586807637	10.5292303489692	10.8289735756623	10.4364046530676	10.7843202855985	10.4427370024787	10.4310205099127	11.4086734719041	10.9239875896062	10.7433856077204	10.3945433492376	10.5205868297906	11.3881884701646	10.4708448637819	10.9252784006139	10.9275130692109	10.6489961957136	10.440808861056	10.7207765616584	10.8320269205285	10.6888023574313
SERP1	10.6797712310247	11.0354879893373	10.9642754861787	10.9607217340679	10.7536618601543	10.8691615790193	10.9819112073863	11.0095532341576	11.0507251315437	10.836022425887	10.7481617635709	10.8744918994012	11.0470066704993	10.8710910003945	10.9651757682093	10.9286457091951	10.8985181065548	10.9490824735938	10.9855897800796	11.1370037958268	11.0611606635854	11.0364576345322	10.9968452331312	10.9480868429727	10.9629331714029	11.0302856296872	10.9612018844682	11.0002446635928	10.9190580535708	11.1706086479091	11.1293615754039	11.0900095492741	11.2592367576888	11.0954439296489	10.9178056598566	11.0926906649137	10.9730426674452	11.066520957641	11.0690351774159	11.0284819891537	10.9744092018779	10.8448364865197	10.7275783125742	10.9247755443722	10.8702708005344	11.1042749722609	11.0076159951685	10.9030468208277	11.0681770635904
TSPAN3	7.92845098414178	8.46241750903403	8.10931909830957	8.22161995438384	8.03363891251458	8.19052946870136	8.21958527354026	8.01889684202189	8.18104789274205	8.00924295732548	8.22914195405072	8.37726957180919	8.05548734965049	8.42292722802678	8.47995023468026	8.14251797335326	7.49711057748963	8.29136884398709	8.55842431987229	8.35618870877232	8.32186127409423	8.12876727346832	8.0397852601836	8.00083036276529	8.46810684482932	7.99262239902837	8.37535903456996	8.24852592633598	7.99484044100348	8.00354035610633	7.74454685170567	7.99326685249395	7.86902569083904	8.0075662706363	8.057318272263	7.20069388692865	8.26029002014282	7.8736435653321	8.050740630229	8.12408917148919	8.05651017883826	7.8802644952138	8.17914891938849	8.59868262478866	8.39987007023515	7.94263217329737	8.34493642346468	8.45151294271269	8.09399265698688
ACTA2	7.42067498771685	7.59602667820112	7.35201098317115	7.23550118596545	7.29995865491711	7.68277195548736	6.94412091780101	7.40310125481598	7.49898583318888	7.14770460519114	7.58935118245047	7.50364908824839	7.21551643731748	7.6553234112141	7.39838588727559	7.03882524077858	7.68993401097856	7.55075684954379	7.54892261454266	6.57416085594014	7.54655121471288	7.27183774011685	7.01158566868553	7.45954254441888	7.42905803370835	7.08086492349356	7.44514423589045	7.21996779205073	7.04824009181776	7.3521238300349	6.83780772072364	7.41279079554327	7.34252142702682	6.58108437528184	7.07863205161964	6.72985387631883	7.53815452660166	7.3201284263222	7.09782687274938	7.58806023066094	6.66711358598801	6.64167594652969	6.10471336949163	7.25894544808381	7.18484502005379	7.60052750042894	7.02531586251839	7.01252133881759	6.74181089038391
PPT1	11.8625428741742	12.0445849979353	11.7256184847889	11.787272901468	11.6984891108067	11.9941106182972	11.9493148387897	12.070726951028	12.0150275981313	12.2125773937798	11.9790817367868	12.0263062056661	11.8093470678889	11.9038147140153	11.833392463946	11.9924653955354	11.961347599396	11.9367671099846	12.0860685098249	12.05324119953	11.8856117101958	12.0123335363135	11.9825705766086	11.9714592898018	11.7084244756956	11.7146919305767	11.9316779135382	12.0404499852517	11.9304084501763	11.867821442039	11.7016332836401	11.8629386938072	12.01241859547	11.7440844768046	11.9155690008359	10.8324849309461	11.9113217933704	12.1231396151074	11.9542200079398	11.931343148479	12.0102698167718	12.2363071682754	12.0781502722926	11.9701343262195	12.0015904019088	12.0499560369575	11.6354800515593	12.0208912847088	12.1227022325019
TAX1BP1	9.59739438376929	9.33302647409608	9.99991560231379	9.84666628570298	10.0772754558786	9.716186362371	9.81005318837448	9.1626233969774	9.98524835630836	10.3508966309343	9.67442317766602	9.72967889692733	9.5040406562656	9.75711563553105	9.61344198911913	9.67501937582772	9.53779968901522	9.37735342945387	10.0481466315953	10.0179393310673	9.08583289352672	9.83923132108617	9.71916612519566	9.65362137209692	9.80861254461666	9.51621330647652	9.60389984100738	9.5030213798307	9.42363418874136	9.35664639716584	9.42894814579239	9.16310774206535	9.30658109194291	9.53725737476737	9.19881581214146	8.93402306048505	9.78916856310464	9.59091765589826	9.42180346035098	9.36773073339801	9.98137084527787	10.0489755849346	10.187750561088	9.65192411412922	9.88584047396084	9.64114329399991	9.60581190815833	9.51590452117979	9.72229710324722
MDH1	9.31590496666631	9.26093596126874	9.66357651942368	9.57723374622807	9.80666971949126	9.3946544268391	9.17198379917682	9.34073223972903	9.65937929348911	9.78931191265771	9.58875803875893	9.5498884652705	9.50313538621208	9.80917261188273	9.76269538018756	9.78126924710659	9.48148482786751	9.21999571896123	9.87994255847345	9.76116413932836	9.36780701850365	9.83424577400304	9.87583081180407	9.70651274798318	9.72246936272887	9.80435390029258	9.73671766633542	9.76703730281406	9.46966439099678	9.74347077544609	9.48258646292821	9.62347118315238	9.68309521189352	9.65853099787233	9.58162329464168	9.89719182429627	9.97200992659195	9.81324883904263	9.37663566945253	9.3501630159089	9.99554641376674	9.60798626684496	10.3418203760615	9.71227297535472	9.63096558461181	9.67633908068541	10.0469515727067	9.81132871134129	9.95946051955261
PDHA1	8.32936737789933	8.188877578712	8.00026378130699	8.15730948095547	7.97568402553565	7.99115496084086	8.49441581038641	8.29426622382144	8.26251220141966	8.22754281545787	8.11700779456985	8.28727994081349	8.41307666070267	7.94710341484646	8.39475930041461	8.31107269675178	8.41633299413771	8.15137889041611	8.62273131888896	7.92723693706415	8.11718198088808	8.50064598549687	8.24852306998255	8.30734830076954	8.49453007806994	8.35065961783878	8.30556997921515	8.24308850503186	8.23175713539312	8.51234438810954	7.95965372905771	8.23500679977252	8.3151099388618	8.31557445859844	8.33771423828681	8.88057605250755	8.52090394307503	8.31226781199757	8.28524397767075	8.02038769165179	8.73993576387429	7.89041638600703	8.40526508870895	8.53100354237865	8.61539475520269	8.33126189350305	8.47838136857345	8.25295632494498	8.45969217667161
ANXA6	7.80869799730172	7.83315198322614	8.23155488208416	8.28107557542061	7.45593317567488	8.84255792283283	7.8566180266996	7.58703894487059	8.4231712230726	8.67010949171366	8.45621830589092	7.95736735362407	8.78048595558226	8.2829214810245	8.55816247366156	8.4907736742	8.12403836128889	8.09214824259191	8.06920128832827	7.68210278169345	7.52827139201945	8.0579006393759	8.33689618601862	7.86973023794954	8.56449785996846	7.9508881526965	8.21591038499844	7.7452135287135	7.7363694522545	7.91731656480544	8.0632916170307	8.19439730907503	8.83612008485642	8.4540396762308	8.01242382831391	8.38186156052533	8.22994662783591	7.86572511083451	7.73391086694935	8.50729383978378	7.67093896306353	7.16157418019045	7.9873254162295	8.24336500001189	8.26079344908061	7.89672414988933	7.83816958625969	7.97970774675902	7.28862498584509
CD59	7.25105125480245	7.35418475501019	8.09800440709975	7.48357067791826	7.72990477697352	6.93825025773391	7.0236354833888	7.46960699038597	7.46925921075619	7.71283716362986	7.88003524256263	8.01922908775232	7.07125679591742	7.2404597132114	8.01176209623289	7.80234902444817	7.0091559363137	7.43088515631192	7.40743177559821	7.36274175167187	6.84020948440054	7.3196049935657	7.46063856213286	7.78130870760744	7.39762869369136	7.766565816936	7.48683895983454	7.51796472405829	7.38031524373663	7.48232224252409	7.12573909926187	7.12931003389603	7.08930513350154	7.7547461764389	7.07561843589869	8.95843864596428	7.5600286821506	7.26550605322152	7.28932182790744	7.31092105968633	8.24036153414132	7.82986089118588	7.54746097416216	7.87895604582329	7.44673659133441	7.18104782391281	7.28058680338285	7.53908692713856	7.38878560315733
SERPING1	5.69549208954773	6.31990591044454	6.1911038636351	6.07687024794073	5.81488787378334	6.11839985906059	5.78645707417445	5.91126684748531	5.62517319823058	5.00359648864145	6.84267365707281	6.11943988539831	6.11056732024135	2.26574081516119	6.07710605832058	5.96364409988897	7.74473337758041	6.44702980733292	5.67778826951143	3.26294652943562	6.00905851232879	6.52256214628626	5.79945390335185	4.56062614917422	6.89959270813516	5.33759572619856	5.34122570107027	6.34958295275915	5.6457577893733	5.74077251560682	5.92678975317894	5.27803821799015	5.5966660603643	6.64489142408934	5.94043470198	7.16674999349278	5.88825288422352	5.58361545513292	6.09805471413007	6.63260315586489	5.58287819936361	5.73216825421713	6.82080992260645	6.41565860686058	6.87848768594061	5.20327929953596	5.98703631939456	5.99565901332274	6.74879354393231
HIF1A	10.7209983960663	9.93300561724791	10.7541844344297	11.0208526250051	10.1873671076331	10.4940537750246	10.2396974606775	10.1426458254053	10.6025504104918	10.3125606706074	10.2807890306623	10.5332647282983	10.0629052447703	10.4325996495203	10.6901293740819	10.6104306514071	10.4866204005027	10.4439702194859	10.5683646994268	10.4220144714564	10.4036134096096	10.4725616791944	10.5292484326248	10.770488208562	10.8523481589723	10.4177103877759	10.7914163955485	10.0625681867757	10.3622471484796	10.3665685943619	10.8766102792672	10.0564531125533	10.292420259442	9.98436350604131	10.0814273337961	9.92168818210541	10.49929532538	10.1473008070559	9.76705403125278	9.96386406496081	10.2212525526048	10.6495857837538	10.1091214062417	10.4410331654421	10.4611562616057	10.5949718904737	10.7472389125063	10.8406281491976	10.7045983189303
TRIM28	7.61355579992735	8.65207939045489	7.58151965881803	7.97024201549609	6.94371878844024	8.27023623835133	8.16928672040524	8.00824428456376	7.90757877259718	7.21605808935737	7.15949016689446	7.72473901111941	8.57656442432036	8.01447897173916	7.48012358026317	7.80342178742823	8.4051326016158	8.75525865151372	7.09687458066076	7.61856506615155	8.37221303481404	7.93640995500135	8.09931264165645	7.72371706311584	8.04667856365869	7.41769049082685	8.09860171967066	7.87525385332895	8.10665619172884	8.14430978973552	8.10235661277642	8.41883467542514	8.45856413910849	8.23088657651054	8.31216661749436	8.42293820316142	7.5459801958692	7.78699059425652	8.32794628655607	8.52957838509467	7.87891598516849	6.7346177592587	6.81145910215308	7.9443053233325	7.75378884870762	7.51547887970275	7.42965869426776	7.41624119687326	7.42619001122241
SNX17	8.0674170274906	8.85859804465627	8.95005820332625	9.2094706300741	8.15543341492452	8.91350170258921	9.10918773342627	8.98936440964993	8.87053664177795	8.87416372342405	8.88474498906757	8.98586914406278	9.27160818851615	9.48120189034442	9.13720202907649	8.91244599296395	9.3352320108006	9.0145854382189	8.80755018176734	8.76988705129593	9.05149481874409	9.26143669032441	9.03116807028682	8.6535504960694	8.84820849331019	8.98142070715254	8.85830019995703	8.89695061306759	8.78921305741614	9.13448492633432	9.04043605008592	8.98312669883922	8.8735658487768	9.12401404502789	8.93242935638328	8.86522353735808	8.68562505335029	9.04161684921401	8.82707465071037	8.70304633118767	8.71921131310891	8.16150503197878	8.55362840988632	8.72483992863222	8.55857938297769	8.76166321437448	8.4824540860549	8.54191648984702	8.81577765275064
IPO7	9.09856379408263	8.85797808200271	9.27602706188183	9.36462434147484	9.63614307083684	8.93002778977329	9.18800670500077	9.02333568254517	9.58601936345418	9.04182324789014	9.34053486829291	9.50967964122747	8.7038736098272	9.36096020442018	9.14806761555505	8.85891859273927	8.7769238730486	8.66893586260427	9.65608176517568	9.13864376133234	9.07500020440186	9.14853437680046	8.95878392111974	9.12521797800218	9.32832222078682	8.88377317955853	9.08825431650273	9.02509978617021	8.72637892084584	9.04429611277148	8.97541310468944	8.87088936964883	8.92739905822701	8.76751249450147	8.73674627730108	8.39177068146333	9.16459811553972	8.80328738561284	8.80822990144172	8.79102765727762	9.37959718886504	9.66341288809192	9.52160567886388	9.10964941987616	9.17973394436745	8.92055810213521	9.28079890545357	9.08709888732671	8.98396070765416
CKAP4	9.43001028529149	9.27281402943161	8.88393253255534	8.76376904349038	8.37901446286923	9.33004771666928	8.54011508831843	8.4337794237181	8.03543082342536	9.38463637598419	8.75827888350577	8.63832526238987	8.74672419354304	9.00802999158633	9.21959890282444	9.27775596134134	8.94049554832798	9.76728760504684	8.53983222604819	8.04254439597665	8.77203913549119	9.46280833841475	9.10073279165606	8.83816614423418	9.22239023120516	9.43176205158222	9.26270868008275	8.79652749181984	8.86504427200328	9.09177204889258	9.08859747551662	8.86271265305916	9.14625911206663	8.80357353070596	9.46175116088338	9.7682258841244	8.59112338186478	8.85031244465246	8.88027159364267	8.85660300340542	8.29613874365377	8.61594989738501	8.37192320569986	9.3824542347817	8.50424131275594	8.50522203455856	8.91857763943727	9.01433227082172	8.87620086439187
AARS1	8.10210610354153	8.16753443776211	8.05160039132705	7.86346938630407	7.81025763703428	8.26616078876252	8.22697737794021	8.1528632402883	7.92718510046969	8.13919119381002	8.03788501793764	8.24778958815754	8.44136413812252	8.14558803996422	8.1199269038281	8.22717342835501	8.33895067893626	8.32617328011929	8.40980050175829	8.431862397049	8.12579249951949	8.22413727498578	8.34908126383291	7.49102053289361	8.23526107687023	7.95629679076612	8.3475789545337	8.17316218367509	8.21405940487446	8.2560517888853	8.0404110537842	8.35848744512841	7.86648713763776	8.47572801102252	8.17282585149744	8.99472608076167	8.18706458561445	8.20621033054044	8.17472305040746	8.39046122909704	8.58524127227253	7.53336662511918	8.00208568291093	8.14255791925106	8.08504818421574	8.20498118208955	8.10676360736854	8.03340494707524	8.13041993697261
SSR4	9.7810174303173	9.94311968898192	10.1332509171992	10.082366672952	10.1060487093375	10.1346533765583	10.1443371314097	10.2844806657418	10.2440736859223	9.71294665487485	10.3844753747204	10.2729096823496	10.3237573766996	10.1555369825034	10.1935088207262	10.4838383010298	10.3096148399059	10.2109945789707	10.3965650138278	10.0023808391035	10.1687959733122	10.4017100241872	10.3300244369534	10.2213175003215	10.3141559289787	10.3294309117048	10.3273095938536	10.2620426831557	10.2494719949542	10.3534852632171	10.1831010661352	10.256201368113	10.5177220320693	10.4129399654085	10.0281810451895	10.7194797965391	10.5288831334706	10.5129540230122	10.2646804837015	10.1376416000747	10.6270754629033	9.75270632073531	10.4132319702848	10.2926794825321	10.4676708339821	10.2300246270603	10.2498674107232	10.4003652573403	10.3101872573064
CD9	7.32301646282385	8.02464514778077	7.63246763464711	7.39684683485437	7.33015547753124	9.03811350342633	7.96282789177257	8.59177795029427	8.33331126264339	7.26395961791957	9.35112030843924	7.86933838206338	8.29731908626005	7.28275427950277	8.83748298382106	8.35418974458572	7.94591426684932	7.73319173669234	8.36085506546441	9.24301975581843	8.28735298826641	7.39851244107504	8.5262264911599	8.07004586987885	7.94408229658448	8.76278089877818	8.36880566682467	7.94148895394147	8.11979094851412	8.83290707160461	6.88008115072367	7.27422703577042	7.14324901226479	8.28643586416718	7.97956008602403	7.3951495547875	8.38729995828861	7.98121073977891	6.67445532441862	6.94539784769139	7.6574273667704	7.40857419617162	8.34356600647058	8.11892246944342	7.94769251263138	7.07314300602786	7.62296682862434	8.05938946892265	6.89426628935345
HADHB	10.3579266843966	10.4039970157057	10.5492894906697	10.3827000554152	10.5701404100511	10.4749024023233	10.3763845348079	10.1493317973186	10.6118360863971	10.342165092862	10.3524368103038	10.3367593025944	10.2895317391731	10.3060084581487	10.4704978888506	10.5599519636913	10.4358040502771	10.3540650267932	10.4644778336666	10.4109452287341	10.0804733574397	10.5656353688287	10.4176439526268	10.5945708703132	10.3037993840608	10.4508958814568	10.6523695709705	10.2576759839493	10.2000846337951	10.0977409618008	10.316056786221	10.3083242062187	10.425796305621	10.1242926452609	10.095189902627	10.0245326176258	10.5986333328315	10.3223396407606	10.1812749717546	10.3948877320219	10.5678188944405	10.6109928156711	10.3359117027067	10.3922355827592	10.4661029498776	10.4804775641195	10.5930611982783	10.2882641871433	10.4682427201634
TXNIP	11.839721661681	12.194765911003	12.2197102437961	12.0971753108477	11.9727769482814	11.8427538340259	12.2653494757706	12.1507348711541	12.2574847215142	12.1202186483247	12.3295003047245	12.3905609441041	12.0702315253569	11.9857181868579	12.0194155091964	11.8903847232847	11.9417856331673	11.902162109282	12.2732096487415	12.1828021104941	12.0947420089071	11.9726386254216	12.3157765836262	12.3001300534419	12.2559798623821	12.1366503928267	12.3035325406257	11.9047478829826	12.3424466506565	12.2183982590492	11.9092961011521	11.8735054615433	11.9890196463723	11.6752835154839	12.4250057289132	11.4919200961991	12.2127152884057	12.0768193570066	12.0207900641199	12.1865885759575	12.0547239824558	12.2392258178568	12.4363987513355	12.1820645872086	12.2711915876631	12.1243831431268	12.3124177672576	12.2977877918507	12.2875837800791
RPN1	8.7679213638242	9.13741035843776	9.32001330142399	9.49650000570727	9.38464524960956	8.81332582818726	9.07220057613815	9.2483308698067	9.7707582965542	8.85193137701749	9.85041587957688	9.23271707924938	9.50069146518065	9.46349610610679	9.52707852647099	9.2904673577176	9.47403623770204	9.37801799901558	9.62674133419402	9.61725992260204	9.27541961483192	9.50326975479553	9.33834347980894	8.87614824336922	9.37026943851476	9.23644724184614	9.18730473093235	9.02448500330611	8.82223858436036	9.02323083848266	9.27073201866716	9.21824424470034	8.94892278848033	9.3637708193403	9.30117169384997	9.52810893631155	9.55094533951372	8.79728605117836	9.05869212094034	9.22213336194223	9.61622604671806	8.89723447951416	9.3476662701699	9.53182663436544	9.39155782262276	9.19374630413396	9.56990993955293	9.21867188672085	9.42283635095366
ANXA1	11.9373033420103	11.7235890902593	11.6772286187999	11.5836696954817	11.3565975038781	11.7893649684443	11.5450233251884	11.4287551658057	11.474826297188	11.6090741208365	11.388371783726	11.5761444362282	11.7506494917662	11.6377838299941	11.9702436186225	11.2874953587314	11.3574688489244	11.5884847609201	11.6284329746518	11.4214193534818	11.7629947722368	11.5074552564519	11.714645224309	11.8037074171014	11.89937369575	11.4977592636601	11.6001677293158	11.6187277638223	11.4871862310503	11.7464142802595	11.4605350347765	11.6581287397655	11.8911574739788	11.5003113456741	11.5398773695037	11.4026047379362	11.6719958338584	11.5641525642662	11.5720439341082	11.7420172778393	11.4656789992436	11.9371884878798	11.978739912169	11.6536900948733	11.5147447978698	11.6525904733774	11.4733993086766	11.753585681311	11.7302196690348
PAICS	7.1167858114261	7.05928504618792	6.63253548084549	6.42683354944007	7.32665395232106	7.2237849595376	7.34207086814356	6.88043273493797	6.94038993086946	7.15689316604847	7.51183588006847	7.05091349623025	6.81298230772018	7.162372148231	7.16093697966202	7.3663133466469	7.06440464941229	7.05917287968642	7.59799985244282	7.42879443724651	7.18326625137243	6.76555934487495	7.11491378152225	6.87530289753357	7.2422403667088	7.51453290284577	7.06775508437282	7.23241684769175	7.05806487547769	7.17993504555262	7.01820753434624	6.87391516909039	6.67432477391769	7.32321008633073	6.80619210740349	7.83612995083581	7.19078913318278	7.32272895858373	7.0423274936428	6.77888381896641	8.20548958094123	7.04491549528195	7.13062422061412	7.03374303550822	7.22508826486687	6.78288645765913	7.49476641259287	7.36153760327974	7.12199617467142
JUP	7.36534288340495	5.89755344858179	6.42430782842735	5.18247741722438	6.18770235456686	6.62814360189665	3.31995888992351	6.50924694052674	5.91062029353643	6.50545530349413	6.78104682390577	6.53663858565858	6.63400404397727	5.9632361538034	4.16980844954428	6.74483250897325	7.43862888553457	6.94688435690095	3.50465317812894	5.76066306594097	7.93922888335095	7.92696514966041	7.35927903353997	3.63282443005647	5.00852859513277	5.20474431031535	5.81909670104772	6.47388669646012	5.61460926688168	6.15242997879789	7.9280356947649	6.49108370706252	6.26468736081929	8.08147888023651	6.40953299109673	6.12560143362738	6.53000860640615	7.57869576578732	6.3416180016634	8.34974208969247	7.16743901483492	5.65075694972274	5.66186555877652	7.76164074257064	7.35616088638542	5.78143022935333	5.53185665994719	5.12881607236038	3.27096241637113
EIF1AX	9.57311392164119	9.64684842982142	9.50243433960911	9.7105441835628	10.0962986228488	9.23188129658344	9.41467463667752	9.27248263330154	9.68617382808108	9.92133696509786	9.88482069855383	9.52907177849508	9.11950417365989	9.7353582211083	9.74294242859161	9.70388319202944	8.91943130850345	9.51475969664786	9.83394815921356	9.48004202403912	9.46037759406895	9.50159143834273	9.13195476858528	9.70789819173454	9.43138306829882	9.50609062463416	9.55116257425	9.4516267740483	8.68019295615488	9.30514589597303	9.26946834936523	9.49769137853197	9.16336871715573	8.67535242305067	9.16120999333874	8.90890792036389	9.28346866322112	9.38429380131249	9.41772380852522	9.28986632516846	9.21695196489875	9.7729329187926	9.82672932085545	9.06043070716042	9.38443685582973	9.10535051223078	9.49699598795994	9.3743429749884	9.51327352326107
YWHAH	8.0521049136597	9.35899804645274	8.97707638315971	8.57843884833053	8.04646327795855	9.34560090486328	8.82425488555196	8.90320574922725	8.87467195712182	8.5276110177897	9.19924286978542	9.05544474217935	9.05551226275606	9.24247180415728	9.14939811206073	8.73861806664995	8.82222193995422	9.0704441341069	9.10386616255329	8.75709274841847	8.88452558923534	8.921801588267	9.17984864066516	9.11473229581182	8.81388374516063	8.95172941994982	9.01921455600694	9.1573727400362	8.98856746880379	8.99201005961555	8.51845979847937	8.5892908775057	8.70408810479161	8.87347190249739	9.30144629380834	9.02348081401062	9.4698755293271	9.1269443053723	9.0144319249296	9.22654609800545	8.2860197473608	8.68083684280591	9.13510272043948	9.00001656335825	9.2020842772836	8.59646569797106	8.86047805636617	9.09491226817162	8.81918384240311
DSTN	8.91584805856575	8.55250226647259	9.07888819988696	9.32130154538672	8.96603658340863	8.84612309428064	8.93890380951219	8.90203479618259	9.40970471749172	9.20707585749808	9.49455914738593	9.17816897621382	8.72235145471891	9.11412466772621	9.31500549009543	9.25826585064609	8.59145317401896	8.6204480965232	9.55435371078533	9.49457981631114	8.98773082272132	9.23451238511274	9.45306066342117	9.30002926658011	9.14209266613643	9.01676353150796	9.27100890415574	9.02219582132815	8.68244225847469	8.52820467220021	8.4843072704121	8.68771354692688	8.58655849792647	8.85248036960902	8.84027089275553	8.74380126925573	9.18981133970363	8.95646171420703	8.98584724086732	8.4428319522154	9.44368926645527	9.39627764354142	9.57863743429151	8.92960044689348	9.15215608027504	8.87930925198548	9.18612873500842	9.18960687317044	8.99953408825618
TAF7	8.42142060357392	8.6615125013995	9.5396937400133	8.75242867831009	8.96943415102977	9.01672087960911	8.75041384527659	8.40898326055623	8.84709087283899	8.82046970584032	9.00904516907821	8.80748809028833	8.65921046903114	8.95349741870472	9.2194229574828	9.08449941095868	8.06608019468428	9.17352837679622	8.88154761018582	8.67497174905199	8.80889168583057	9.02889106329893	8.96841503817402	9.05902181937437	8.78190025755818	9.13830084369259	9.00834875477036	8.94475953272854	8.44341591778842	8.70113908894495	8.70492617612889	8.54536645841007	8.20155919715389	8.52843017549231	8.50476695572513	8.50747631058239	9.29955423184453	8.81027112783973	8.65001735753902	8.53991796271214	8.94687544161022	8.69867748340789	8.76085229604262	8.77381582364102	8.90448752418062	8.40301613811083	8.65741655664598	9.06954467401861	8.88315365067567
EIF5B	7.68447832751151	6.37781974826253	6.30931235317937	6.88184455925201	7.46155414861602	7.27387037640054	7.64036198095892	6.23231851609251	6.11166820942492	7.4226281980828	7.22543378218773	7.02607658635232	6.51956225718403	7.13558240933377	7.3364674854292	7.70047204366598	7.14036132908149	7.54909706888307	7.55212156443586	6.91223196544053	7.4869907422259	7.7896050547717	7.27552728425252	7.3701134928569	6.90586369239377	7.53650908975223	7.15421020899431	7.68474562058734	7.36131690685261	6.96509511361877	7.03636511207495	7.11184791524336	7.62912776483272	7.2534411205636	7.34786987843685	7.64165565799433	7.91615196830545	6.86286069767655	6.917383189813	7.20562246673985	8.49174503061463	7.15386847780576	7.8745620587722	7.57037381412963	7.69325433876944	7.23460257485641	7.90747523090271	8.06322786251388	7.53537253490628
CD99	10.0648513392472	10.3056848151813	10.1116276884006	10.2431873449898	9.39532690369551	10.4865307801862	10.2454921977025	10.4999547925666	10.3497128127745	10.5301799274531	9.75402031970713	10.27928651052	10.6283689557864	10.5072110118759	10.4376465136575	10.1814461232914	10.8817959724552	10.8077044503203	10.2878888482912	9.97387989759408	10.2029155598977	10.2522373318531	10.2881499656361	10.1380915981632	10.2206337159765	9.961718124517	10.6795259447198	10.4306686722965	10.506084187155	10.354705858885	10.6046519509109	10.3515983172685	10.873461059255	10.6095438198017	10.4519213827502	9.89920505913597	10.518758671288	10.4506834719989	10.3473046198726	10.7810689205067	9.98358373647274	9.50751764110389	9.63603512083928	10.4816628607444	9.88921267149822	10.2662710812087	9.94856144772012	10.3652042895133	9.74829504801238
HNRNPH1	10.5322440751139	10.0048332347834	10.7075638198524	10.6136137223953	10.3486431304099	10.4608786711485	10.2854093743785	10.4964550358942	10.3872409798592	9.93765931603184	10.7202215471123	10.2509061232307	10.3319225441347	10.565284579183	10.3679974656459	10.065617474569	9.29821592297717	10.5346213651895	9.88630580926117	10.3196779798572	10.6588086602914	10.1144829050808	10.3608819260681	10.3955627481211	9.98669078088194	10.1514511763014	10.2563951880377	10.4823389667284	10.4043574905569	9.58693714647978	10.2298963995536	10.1320216256991	10.2197204428184	9.89292231582501	10.0557344557833	9.58509361207019	10.2033104686379	9.89482718899406	10.3366912323984	10.2465794676214	10.3607765350423	10.2587940612434	10.0922360603904	10.5389127791499	10.2286057666456	9.75596829718232	10.3209020927593	10.0350423145197	10.4137774813606
BLCAP	8.60748354221239	8.82706181976306	8.65926695901141	8.73027405041905	8.37058974482848	8.74793612130557	8.82691356078982	8.5065190191632	8.32613797761093	8.64079366061412	8.38135791615596	8.70002000085689	8.90021486178168	8.86246611825158	8.68039820613819	9.14951367643106	8.7315867360689	8.86829876227353	8.71602037516217	8.28941592391811	8.71639959199224	8.8822232761492	8.77794438317312	8.72855632071443	8.93016436653895	8.4315854488952	8.76197355612228	8.67666615916661	8.6768080297664	8.53527690664379	8.44054082300624	8.32198812033705	8.52494849397363	8.49262641090144	9.02615481598326	8.27381111605866	8.84189380086669	8.70596374729227	8.48445676275921	8.89034769294193	8.92500785492777	8.11683323938027	8.502537997682	8.8594378829788	8.75417011809561	8.56813754588141	8.84859459912858	8.83539047446993	8.65502343620363
ADD3	10.6674180584994	10.431553796447	10.7184248538341	10.5910917716918	11.1195869476501	10.9509576153448	10.789246947817	10.5026530094638	10.6590706515653	10.8010490305613	10.8593345499038	10.7294274626343	10.4911935332054	10.6991394106944	10.6999399671349	11.0719376827833	10.4778735994991	10.4370261499507	10.7457842010246	10.5306279784003	10.7007143329473	10.6690709857558	10.9173199311507	11.0294713735579	10.6165614252135	10.8824699532537	10.9640659874089	10.6846691993781	10.4474988631475	10.5282282571751	10.4332910017023	10.4745485909705	10.7548106640503	10.6610223347016	10.6657213877379	10.2490446108716	10.7438896756193	10.6065908464374	10.6368556432124	10.1482525207477	10.9374258571928	10.842245740311	11.001540266251	10.7062206747237	10.8991663300147	10.5902496209899	10.830326870871	10.9104922855639	10.5479770801616
HADH	6.61054400564912	7.27062173934053	6.86749485250946	6.80077573323359	6.80601934645008	7.02633945833417	6.8885754924903	6.89642512197338	6.8076621843136	6.62378860574414	6.86942967072946	7.38853087773804	7.03389960079415	6.59825881925375	6.96068082540206	6.7231286410087	6.84461312461869	6.83143578141726	6.34381727347835	7.01450205753851	6.57219357673593	6.83504015520004	7.02674131613228	6.26029361059189	6.66292098090022	6.49544875402166	7.23214452322859	6.92773689621144	6.6669989164496	6.87549106320299	6.58068267547028	7.23618572129199	7.09039826270562	6.63652551533277	7.302198701111	6.0266763827304	5.52077069995031	7.3020250634012	6.79509902001579	6.53048008444509	7.5322155909978	6.8701308786722	6.76289677678907	6.83976615289149	6.34734836769651	6.83439663444376	6.40504078405358	5.93252330040286	7.21356173323234
PFKP	7.01452810864447	6.96471288298806	6.86593750050614	6.84364247248023	6.53294038728574	7.23194773504215	7.2600278007806	6.29616023731849	7.0861317532909	7.12706724416778	7.26038796985438	7.22697828564356	6.35902530758987	6.75842988665842	6.55132488672298	7.12301539887451	6.37818164906321	6.73071813143997	6.25329568107466	6.55655076188936	6.89138412854566	7.14660247550459	6.72434564335633	6.72781022226846	7.16525407633336	6.9268965800501	6.88193613893702	6.6301724711455	6.65853555403176	6.2730900755127	6.37286615238593	6.58238104111272	6.7528956862979	6.35764952788797	7.38368055337225	7.0252458146768	6.72111989517139	6.51073342311121	6.73878149515054	6.13373082358228	6.85360578875999	6.13462284198861	6.7559284096749	7.09660551311818	7.00215950493421	6.35395986234977	6.81470250439452	6.78790862679327	6.85811863732039
GNAI2	8.40997930583328	9.72670350921586	8.75547866171823	8.81021199789706	8.34524887802944	9.24633492712844	8.86387163734728	8.89508837322809	8.70522387092437	8.86475470676995	8.4244031935234	9.04083913750816	9.55137618923241	8.89307415155157	8.85050875489796	8.79322878952482	9.45174214272484	9.74731578601368	7.91339592463498	8.27855130109313	9.19759356433961	9.07128509325377	8.12768129190686	8.23391579593421	9.17187490799769	8.98053336683511	8.89768638699141	9.02303615974736	9.20002190850847	9.48405611659778	9.27808007889066	9.40478879550344	9.67999525990615	9.65177500709156	9.80485362568763	9.05317525021539	9.04956814361896	9.32693842743042	9.54871441797435	9.70324386062617	8.31789335273282	7.79967854868109	8.65694547265273	9.60848700035005	8.89121108498387	9.04441755432102	8.67781294461668	8.86446422114154	9.02685678805358
DUSP1	12.4057930529263	12.2976322197342	12.6130391808156	12.5534950464444	11.3215078485009	12.0169331099396	11.6931529669677	12.0124424890265	11.6773558986727	11.8442705250336	12.3291522143503	11.0761156929421	11.0195302448494	11.1824402464347	11.7999640322287	11.4886447767232	11.329899205549	11.8713354943036	12.7048683433081	11.7579054838416	11.5910111592528	11.845697792937	11.4397526670801	11.1486518029751	11.8527325324362	11.2844601982174	11.4511549872204	12.3417997089373	11.2995761346387	11.0039577652375	12.6057556825145	12.2918068037495	11.903604092459	12.3782771093808	11.6514591397608	12.4526773724583	11.3183762924956	12.5965492406575	11.8006253610159	11.7645193520459	11.2136945080539	11.3053053599672	11.2942959534509	11.3374904925657	12.1976997657029	12.0313052662371	11.5793945455374	11.4395834493373	11.6313251598269
RAD23A	8.04325575993185	9.12458060115373	7.84029940249879	8.08043161843318	8.29202974304062	8.48187383961867	8.07097802515265	7.79872569896259	8.18025253735142	8.37176344860841	7.96953765815861	8.07995271979066	8.30514541117136	8.28313006537152	7.71156181828314	8.29636937364602	8.17987443553561	8.41158249456845	8.02823165992433	7.90636187363785	8.20760583073892	8.00737959479994	8.31759199497909	8.12597339831271	8.16873042162453	7.68304493650323	7.94571355247991	7.90321596319433	8.12617208509992	8.19372720396224	8.26718287506896	8.5189876300241	8.5305614659798	8.21667386103567	8.5358269547725	8.34018972320596	8.16808216309748	8.15607843081406	8.18216417796408	8.77202677474878	8.4564207843578	7.62611697944853	8.28368425388135	8.09819453884917	8.12505828580182	7.79379210302547	8.22122407552955	8.32812942706975	8.42475272840777
RAB6A	8.93345000016153	9.62148334969379	9.5415172199842	9.47177206783299	9.27828195765272	9.62962442539469	9.14957014713914	9.06027552157244	9.18673262825748	9.38311298045162	9.46092577885214	9.25390267158154	9.35942734218538	9.35073535862719	9.36133430020553	9.37584682348009	9.14039840881514	9.32908587655282	9.22670714261249	9.03928637317201	9.3835032780306	9.29099502927068	9.33518745776789	9.36873680909095	9.28614020456258	9.13853597471032	9.43942556450011	9.24011990049118	9.1250425737732	9.18416331783573	9.43253946601714	9.39144581530432	9.36359285006635	9.02927141441402	9.23570239959569	8.87683821637885	9.27937597050842	9.14074001102384	9.30800171163755	9.17548428637267	9.31852563417854	9.05656340668871	9.23980118947079	9.54286679099359	9.29299084573017	8.75714078504383	8.92266494109031	9.38461200499283	9.34847239504364
RPS18	12.5407493985183	12.8795264007781	12.3122511478816	12.5979605148913	12.5992501387168	12.5890382658286	12.6497114876201	12.8045283501547	12.6351073505894	12.6555589311726	12.4687599423383	12.6897930034834	12.7490495993076	12.6795305833723	12.4801503276892	12.7505889539209	12.6876898492462	12.6720543840965	12.615367063962	12.4679558840006	12.743753444217	12.6365825877678	12.6908873809809	12.5796449371682	12.7424106039221	12.613897469088	12.5845561735094	12.6334986538969	12.7176360430694	12.5222396253786	12.6098920908882	12.3085908927704	12.8189297447015	12.6480362718876	12.7544153503798	12.5752381140679	12.5546224873309	12.7250444901058	12.7908284603557	12.7088551774108	12.6139947535306	12.612869501837	12.2970371247685	12.6845415682859	12.6287515225646	12.7749286333694	12.4865407809758	12.5503009013939	12.5695381126072
PLD3	6.87206753517553	8.50869816329537	7.47682544467584	7.81571586512656	5.87253642621795	8.22187761922191	7.35895631593378	7.37527213415892	7.13388482285083	7.17775658688709	6.86625717602165	7.53059728060091	7.80330190015899	7.40059397213716	7.31455862473587	8.02466270101599	8.1027951443066	8.15213019210978	7.40443396675673	7.28232313230116	7.58328028893208	7.73283084720484	7.61462194382662	7.14994077059031	7.57588577991397	7.24255019008584	7.73447526483503	7.35887776514874	7.45269488939472	7.42192599699579	7.82553559121333	8.38945603898807	8.44715544749299	7.86040104760168	8.17478727881446	7.56860801365009	7.45775922096103	7.30333459156284	8.17396471123165	8.0257298898996	7.17848657913319	6.35746802949793	6.63419499990097	8.33586993470887	6.79263640603386	7.50986299383626	7.24105038183234	7.39021259603887	7.37856670453883
ANP32A	10.0577011616973	10.1710074611334	10.3362149111143	10.0378871766697	10.0736753015899	9.98829128866257	9.84124953732214	9.8348361340598	10.0386231641912	9.9800900329981	10.2492556813376	10.1502952236009	10.0267096011115	10.1529651474242	10.258507346637	9.72813339780864	10.246477676867	9.92880274069294	10.24736761506	9.946655236466	9.87124448164057	10.0920533052803	9.85148354014972	10.022671616741	9.93537014957198	10.257285685304	10.0789972457666	10.0433735468335	10.0643197003813	10.0901916894994	10.072681979853	10.1024078170882	9.95213127970179	9.86974252143943	10.1904427837776	10.0764086792631	10.0879445493581	10.2421261243859	10.0384809995134	10.1685821436074	10.1025018206438	10.1883011831051	10.1935709076094	10.1421546102582	10.102830208198	9.84843353253666	10.2308873605657	9.99779930285506	9.98583850510184
PSMF1	8.071643978831	8.60166568176727	8.70869332120382	8.5475293301929	7.510482176502	8.58185333553184	8.21472452868076	8.51478962419752	8.86041279331596	8.58614176027283	8.42648269949875	8.4544227315876	8.968207909885	8.50167488748402	8.46069620845526	8.54098568857492	8.89690109104112	8.53857262111433	8.631304847001	8.20885332142058	8.53317295559528	8.83311133636649	8.42738618518258	8.48249667602444	8.57781027243821	8.31582215449091	8.46871748167203	8.50206382806486	8.41259137095064	8.75638115965804	8.52374781631876	8.88746014056912	8.97268475390011	8.71601848254393	8.86847382758876	8.48608912705294	8.30111365191044	8.65760035686147	8.7598101096524	8.80074764792544	8.42075996271847	7.95338808971913	7.750528068696	8.75638197359985	8.33341752972979	8.64905921931009	8.28169774490356	8.48343041221093	8.51452350637786
HNRNPA0	8.95801420816455	8.19454461283462	9.04191844241576	9.2372013617409	9.16856335604246	8.91248138658425	8.89464258703613	9.01231107882618	9.31961474033847	8.64055391555633	9.07584739452832	9.31322210226474	8.77005974422698	9.04301598132763	9.10001019179894	9.0577483179523	8.28013269951801	8.73217409000012	9.41373012786347	9.4226640514482	8.80754328637624	8.9136168465021	9.34515752405152	9.28307857319669	9.12234561957976	8.93204355244538	9.2370259156942	8.87398790928063	9.01916458886566	8.99128248682753	8.68263905020622	8.76394585186976	8.75508732603483	8.89525132062257	8.6307457725818	8.58717167550465	9.24052298487661	8.75196834811135	8.84903353262656	8.5801612321574	9.214685599662	9.2377245350676	9.15089594259088	9.09495450234068	9.05386966028977	9.03073456250051	9.21383713149363	9.26787337126011	9.24635834876266
GOLGB1	7.93798040111286	7.5226313807922	8.10130184520221	7.85074921367409	7.70762243054885	7.53008465286232	7.59722023403755	7.57452396322775	7.5839593399136	7.87130928940647	7.27404061726296	8.10047894944808	7.38864784305661	7.95150616038953	7.64752201034524	7.95646391357322	7.34023797573249	7.55839156210299	7.61228318350133	7.66403210663268	7.58521377315713	8.016055716877	7.69711752818909	8.01865460309198	7.68546591683616	8.01503867255307	7.75656968060416	7.56002828302839	7.9863715817177	7.64291632896805	7.42336299660014	7.69485865209317	7.15334084315861	7.69949005822973	7.60687486271906	7.75681804321644	7.67103038712222	7.24613049688022	7.69610401288152	7.64495749499614	7.95805491773429	7.77626278856116	7.54160331507769	7.51439624104985	7.46916860731947	7.67580209238552	7.78860169294157	7.79267431095733	7.41030794382253
MYL9	4.07223126361892	5.24611303977662	5.9490188232413	3.30040802574461	2.47189977897979	8.41733066992408	6.73913540785321	6.84999587759055	6.82450479194708	5.38327838537374	6.39369351857975	3.7427848287221	4.32552568385117	5.35364105349319	5.99587948208971	6.76845887891761	3.32390109576167	7.90751483804547	5.22704124696997	6.44867052595483	6.64163199426358	3.50471015166911	7.01272393309545	5.77040236568176	5.72303782840999	5.81930625237992	5.81804548330467	5.92811139384031	5.68200544555636	3.82689265542417	5.89865490710342	5.94181931535562	5.77890497366574	5.62094960547128	6.64184764986728	5.35053104823095	6.15887562861149	5.94599392593536	3.39113396338866	6.21725844607251	3.01980390102364	4.58026186848826	4.98812020393572	6.27949377968264	3.21600408886427	3.41237604515139	5.63845132022655	6.33097409297001	2.92406410964093
CTTN	7.41546603690059	7.05252201952762	6.91619578666064	6.97681871965739	6.50200040623726	8.16454836127208	7.47285169235611	7.18521763596323	7.42524627356786	6.80576576653839	7.84335396330882	7.2505929968846	6.77150528088556	6.81312730753319	7.30859176345742	7.40162502294975	6.86200827976215	7.43936407584811	7.40910946695178	7.45816558054038	7.4008815695739	6.38226195925399	7.2734974135482	7.10843665840873	7.02175203086593	7.15758358059411	7.47364862472152	6.9570149229089	7.27195489446466	7.56502076593551	6.53217830970949	6.66213575122216	6.37534788296259	7.15910551910472	6.95000163517974	6.61851534238279	7.54460534563431	7.26135470404917	7.12920138326932	7.06015751600536	6.96631323644267	7.2420324914742	7.44475308104111	6.92895090177005	6.76657126180199	6.65443996688614	7.21416886123453	7.61830705625742	6.47793933727358
STOM	9.38840500769138	9.18706271286104	9.66606363409391	9.2651381025845	9.32300716705543	9.79806093491809	9.59867412985925	9.0846601714516	9.56338851392866	9.45798250258303	9.9487064205592	9.87317990655479	9.54165399933162	9.1027240056714	9.53258983321792	9.56644088795234	9.38306063836	9.66708954951708	9.41198690937756	9.61611544400191	9.33055358479309	9.74845603577529	9.68195837171604	9.90014426354887	9.39115434893365	9.94946348511366	9.44613241115809	9.24629820638075	9.3147458078027	10.2047035011928	9.11290096407004	9.65594154756294	8.42013861898022	9.63069320845802	8.97230770714633	10.2574101648027	9.80751369877433	9.16196894789323	8.63123609069079	9.10221498394719	8.69454181738269	9.65768385014882	9.81823167871955	9.57329036099653	9.26744920174187	9.01020297025223	9.72676050122245	9.87713811998218	9.22554085208843
RCN1	6.78741220489983	7.09020247182719	6.05228637771529	6.82060904565187	6.91543293316155	6.5185861641211	6.68446264435127	6.47381343666862	6.97915398666527	6.63828673481466	7.17857781091281	6.62742819498792	6.74136424354375	7.04099910208356	6.67146290508227	6.70370659013186	6.3360458786376	6.84581435209694	6.58949249662992	6.51340595090853	6.97399046774157	7.30533212701878	6.39412660329386	6.8949137401483	6.75900286382567	6.82996571540497	6.64868465823063	6.57213697228757	6.71222158210625	6.44281692695245	6.116759156834	6.37586081778669	5.90791659009966	6.27352157550974	6.25176855711645	6.46473522487205	6.44267190364835	6.32331537559539	6.26712675489166	6.29715505607322	6.327317334131	6.60009995559485	6.72375389763801	6.50414557471023	6.35697207735119	6.35987654623449	6.13436044607477	6.42681654149004	6.72684178583874
PABPC4	9.28805495759805	8.98513370765453	9.12537699610834	9.28620767342023	8.90026906556449	9.39716906530506	9.1990781495834	8.94956032477323	9.19105891484545	9.28725383136341	9.16446746753461	9.04251030280628	9.4474413522313	9.54586160681744	9.24630025031781	9.38792528106664	9.37780718674465	9.14280157251278	9.31688652875233	8.49455214115684	9.21775528471104	9.52419107416942	8.91016167485213	8.91624451161121	9.27445377256639	8.66123323452935	9.39506208678598	8.94286938159637	9.28108390646852	9.33103537163766	9.27375071352979	9.50107966908963	9.28191679634315	9.24466017933601	9.409801145193	9.00630710939448	9.21984444240548	8.85934837843029	9.5883775871235	9.30543416464526	9.09835485968438	8.75252752783363	8.8764928061113	9.53282434503501	9.29019684464208	9.01594970957772	9.45561596454112	9.35413240766112	9.21194813769803
CYC1	8.04574142697384	8.89343488599217	8.3939957285062	8.65124642969028	6.94614750094993	8.91107128405351	8.72949772513405	8.67117314946012	8.40761949834408	8.79690082762445	8.50440058649035	8.78817661488425	8.97281745295136	8.73235433005038	8.4288118206191	9.15705470291095	8.88973912942825	8.68505793107605	8.54561110648485	8.16998338621531	8.82570427549374	9.16249000940947	8.96617590596522	8.72996266760988	9.19163881782619	8.75800619005589	8.80763315186664	8.87321102575505	8.75163581390087	8.78072403107156	8.73392698976895	8.90481891996039	9.17974182705058	8.82558439955177	9.23796604765679	9.32301281066723	9.20606477707654	9.22027916289413	9.03962993157721	8.80879197932743	8.76137463017083	7.28558014080932	8.23405765383955	9.02562686677694	8.93348443695803	8.42884276571985	8.59882866355061	8.79833618894211	9.15761199644684
PSMC2	9.2160363253224	9.18510311808471	9.66389707954576	9.54360686011981	10.0447121458023	8.92408527764088	9.43834246650957	9.20457343203356	9.82758529201378	9.82583598587194	9.80670027629654	9.48731487680186	9.44947086448672	9.57268777027173	9.77119337864911	9.63863214891815	9.47602686764464	9.11244936967823	10.0125090239635	9.52774320101235	9.28213789154615	9.89090085311548	9.60090566902338	9.68310151684413	9.80627408405113	9.67773560982368	9.65221626338378	9.56405043248735	9.26947900150282	9.38279100407802	9.26210141473357	9.22015185840619	9.29512974390761	9.2492316549028	9.57457522148508	10.0281329657954	9.67963685315434	9.55576395162774	9.14031283961678	9.18461159322987	9.78819384458972	9.76668666242234	10.125638985028	9.38987614790083	9.79166640711118	9.44698210458093	9.72847035566434	9.51987116145976	9.62940261681198
MMP2	5.90071941755814	6.50579311203604	5.5510892074572	5.81738003484342	5.98186904219809	4.75750884398591	4.97752395663936	5.47295233695345	5.90584082386074	5.59149789922222	5.71302133756998	5.7734539735913	5.34243226414138	3.93106101882982	6.22573867597476	5.49067080893805	5.9423114622271	5.70665448927559	5.75883927283521	5.88124305495201	6.07219407936906	4.42056980104726	5.11375176244908	5.61355281931838	5.51330757767869	5.97441420411612	6.39998298849522	5.43852341154161	5.57399541703202	5.62867690283194	5.69019625153133	6.03749465214581	5.56219045676378	5.67755423092251	2.65961538252476	6.19410336315955	5.3444452572533	5.22003815173086	5.64575145716681	5.80837346943547	5.88162282631795	5.8647540117099	5.91257761382018	5.6368975943136	2.35245323389352	5.40349789966042	5.05274683172248	5.20941490297387	4.93426330943197
SF3B1	11.6045155922487	10.6474578712664	10.997538461749	11.0415532750552	11.4067136584595	11.0548582506854	11.3957303482313	11.0942624724368	11.0622915674095	11.060591605693	10.9109539834355	11.1090354314206	11.1244558630329	11.0286843830473	11.2177705765339	11.2180234603503	11.41437694057	10.878323167506	11.1719394664166	11.0980309473543	11.1600121190009	11.1334569440058	11.4944030226968	11.3123763408648	11.2119571157043	11.2994616359057	11.2020184176157	11.1816512695305	11.3360991382301	11.274966344568	11.269540116706	11.0196030030939	11.1716129749024	11.1177489109325	11.3836265893361	10.9405253584947	11.4687062906853	11.3681575567304	11.2004436595821	11.0444321039063	11.505608345824	11.3714467371843	11.6293115343876	11.2553098460076	11.4448274512739	11.1602686572832	11.4368565827472	11.3950178133361	11.2867278509791
SMARCC1	7.21016867277155	8.30878773604067	7.79255246114647	7.69611145792169	8.1381752290409	7.75579093043903	7.79997365976476	7.26926871135167	7.87846046331956	8.0312013719692	7.98811172092537	7.74953018911246	7.68094962637524	7.80778244225976	8.04605095179431	7.583574349789	7.45705886462612	7.76873411185495	7.58232507407834	7.76010118665897	7.9949452983183	7.73304435232488	7.80060117083369	7.79155405908755	7.86963890033914	7.42339037884865	7.72398416671127	7.73717077080507	7.89526112014699	7.68826616244904	7.62168386816821	7.7130276356891	7.65995648138713	7.78238903763013	7.94416054135493	7.95386371002956	7.23614272175197	7.9252443013553	7.96893116761965	7.80403424823661	7.69043365923256	7.74505399278667	7.51611718506872	7.85344531892731	7.9078996120419	7.32978259936192	7.66332475516848	7.93771016114553	7.94424758086523
SNU13	9.84096043166493	9.83213891983158	9.79294037008288	9.91767945534874	9.49414077230875	10.0731929559505	10.0028611803999	9.74412032465635	9.98614072085926	9.70211291192877	9.7696323762684	9.83626425878394	9.94449770069366	9.88590853533313	9.81472561526785	10.0414915360906	10.1773589187147	9.69611025508803	9.99589611499785	9.80400124053511	9.85065254530156	9.95614243639778	10.0425924594273	9.83088835474561	10.1214413054644	9.85597054479821	10.1161044579989	10.0652599198154	10.0409217774888	10.104733580511	9.74913217027325	9.84638081399298	9.98961366253352	10.1587222777659	10.0150971249725	10.2091572510819	9.86892497445252	9.99713283332259	9.95809749987317	9.87993194268758	9.99947655310556	9.68814700848333	10.1411843171887	9.89991013385758	10.0189386873936	9.83292626320973	9.8989372152351	10.0360241128045	10.0777716428894
TM9SF2	10.5431139642555	10.9622503727486	10.9264569537806	11.0048578257507	10.6989822606991	10.8005398673874	10.4494773629686	10.5680980987655	11.0613821393147	10.5847392919605	10.9166554963241	10.7079331039868	10.7228294472621	10.8940054731267	10.8082941906501	10.6430377972968	10.5330030580371	10.3767936855051	10.8412106373845	10.838295043314	10.716905520833	10.963394827727	10.7712347761089	10.9598856119637	10.7608212620343	10.720668694965	10.8288348654575	10.7178646139123	10.2545975182301	10.6627000432895	10.7002650355256	10.6863790800592	10.6445189522539	10.6080384914048	10.8753321111549	10.1572112347589	10.7823240293259	10.6438535993905	10.6769331857883	10.7101216952806	10.7331070882801	10.4980573944609	10.8235367399466	10.8105485642778	10.7115841032613	10.5255492395873	10.5559680555322	10.6651494910101	10.7755172908577
SYNGR2	9.12715617859569	10.0395949322113	9.5147218441941	9.66516305629866	8.76234057934845	9.88921676704751	9.83752580179743	9.79160134012842	9.71882235766435	9.61762215639171	9.61502409597471	9.79042399316582	10.2281966134691	9.67338946925464	9.34242655614102	9.8036835545872	10.2869160376384	9.84492976169818	9.63266515888122	9.61121050540034	9.99088830695564	9.96622246524963	9.82527990263764	9.68607688684319	10.0582285739824	9.68964756979016	9.93730108049952	9.86897026853653	10.0212909223328	10.2551524101122	9.68225333425984	9.92131619017365	10.1355215612518	10.2196625299021	10.1341782451626	9.58307810946519	9.38229350715632	9.92113014057575	10.0984061370864	10.216789666178	9.55590816654151	8.70194646814357	9.22430502100623	10.0031697214181	9.65232661307015	9.88631599355513	9.6196106854682	9.74828613330095	9.72572937828921
PIP4K2B	7.38251010132521	7.54110619720018	7.21182813441202	7.14319861968012	7.47537596567109	7.5698402151328	7.3673057474126	7.09559520806755	7.38391071792666	7.28128249239877	7.53599354613769	6.83092127941851	7.14124778622261	7.44396166429238	6.81237422374028	7.31254709336146	7.44506331267779	7.48184599870836	7.30060296784329	6.95526403062605	7.51292644919342	7.11864581969513	7.35724698970256	7.6322827893179	7.49430761385779	7.19061230515253	7.63092884129508	7.3366862073382	7.6731539381171	7.48622138199386	7.51569419074715	7.19147146651312	7.32677790520258	7.56899446970773	7.58150927677645	6.81895364582453	6.93448146481781	7.55842105192368	7.52629093567771	7.2085990317929	6.93108525155505	7.13341148041132	7.43012382474897	7.35439530625131	6.92469937153503	7.3831410823674	7.12651719781156	6.94716011842793	7.72481539724269
BCLAF1	10.0866219307828	9.75522348364445	10.1458988953621	10.0702525333937	10.1943344823937	9.99719120208555	9.84828265269594	9.57034381453296	9.72718537392796	9.81540683562174	9.83640614635179	9.84027042880325	9.71977374181821	9.99187981731457	10.0063179358441	9.74359487957521	9.76541379021151	9.71631455242845	10.0822719258234	9.98932661523457	9.74300701724738	9.82081182621228	9.80874522178719	10.0156568546299	9.91395285599464	9.75293773240896	9.9974946743563	9.76339592324081	9.80558795307498	9.85028884024211	9.86967217671158	10.053997571047	9.67471741445673	9.69603800429385	9.47705981371987	9.42453122197063	10.2446075518489	9.48161210131794	9.87616475197428	9.53230448327657	10.0449145071946	10.0660018765774	9.97105903520931	9.81643130698595	9.89581894461498	9.78887632404895	10.060113441951	9.88248610135855	9.99368032137746
PXN	7.588104950616	8.26915540873214	7.60604118747765	7.85640747624059	7.1567648841052	8.26213964222883	7.65754125996499	7.47193564487968	7.57622786728559	7.75172368845035	7.26234905529989	7.72690448489696	8.20725009018638	7.93929262049511	7.78588253487072	7.38941485717174	7.75493639831519	8.14547371471543	7.3463924847195	7.4866101458703	7.87600661364681	7.86736465822474	7.95924080782764	7.72694254252153	7.72701317733618	7.87216151692687	7.80919335385081	7.75704752424681	8.20946106252728	7.75660227685862	8.01778290713785	8.12656657935662	8.12340306164694	8.18603764027264	8.12296007870024	7.64363491357408	7.84386430632678	8.01670919223974	8.06763346852695	7.84120597298907	7.55582905342817	7.27509941989439	7.72282328064632	7.96163232693319	7.68733899992589	7.81712148382831	7.70986640248093	8.01397240330527	7.75234047789144
KPNA2	10.0289841418985	8.9076600672928	9.5810889313475	9.46176693473499	10.4095423349771	9.10802434327467	9.43478680183458	9.1529168177869	9.24243448922981	9.5106138182249	9.53140557660791	9.41297680557298	9.20106336376278	9.71176098219885	9.88169436555579	9.85100329323745	9.64355419869983	9.42616643244833	9.62458807574367	9.52215680882174	9.5561218245817	9.64153003339473	9.3906806060509	9.91352961020089	9.49455112457402	9.56722148137955	9.56317443918211	9.65655528594679	9.37132744977981	9.49296065550705	9.19388902648535	9.18616082299797	8.93141738129967	8.93375402247952	9.20191151326384	9.511822685187	9.90848041520369	9.37204037386435	9.04648044450077	8.92703209231239	9.94806375841369	9.83509067500247	9.3960108466353	9.12057180152892	9.63450940534186	9.21910351732703	9.89962218914773	9.56733365514323	9.49759659898741
ATP6V1B2	10.431821950917	10.5547883863541	10.7211263654953	10.8050248128575	10.5316135027726	10.7879376726272	10.8234952481281	10.7751926404114	10.8229593734197	10.4998090244866	10.584337269521	10.747040097539	10.7316902443473	10.6023483403992	10.8920804542738	10.6916133288786	10.8838467285201	10.6216015129508	10.7297049950738	10.9305740747344	10.7806271773337	10.9224872160118	10.8116592876866	10.6945733877676	10.973760936784	10.7736572449912	10.8104253980421	10.8601910435052	10.7364842101803	11.0367710740093	10.8769858859995	10.7056439444899	10.7734450565575	10.6912916180963	11.0454958344309	10.7324745395663	10.924774469779	11.0901174197886	10.6957870992864	10.7094886144741	10.6441893866695	10.7499423930197	10.8551348562284	10.7928262011794	11.0007745050957	10.8458020337672	10.9868930673935	10.7330667547302	10.8810237321184
TUBA1B	11.093797424143	11.3595510419461	10.8550577952129	10.6745666340932	10.4431769030001	11.262227055216	11.1495469516939	11.3775650976896	10.7348223059746	10.8109894219535	10.8842497305822	11.1025541536854	11.3694553667169	11.0488149429867	11.0064940967793	11.0336480846973	11.5456722292844	11.314692043743	11.074998362533	10.9543458760919	11.187470086778	11.2617318216483	11.0381268921994	10.5374902624572	11.2789011634979	11.0128914373043	10.9860620958896	11.2302625551619	11.1099220088779	11.4314478825452	11.1786884816895	11.3899201876575	10.8084159478914	11.4296095122802	11.2777832037477	11.7115714868143	10.981291841625	11.5715387219773	11.2737053131912	11.4384476543305	11.2239875871859	10.6037199520228	11.4087530980843	11.3000022914341	10.9626483788966	10.8425354980066	10.8149106012228	11.1143198297704	10.9485245101582
RBBP7	8.95011280573238	8.75811682232936	8.89411095704585	8.9958947423482	9.16666618627933	8.66270041213667	8.49460626508713	8.86659709654743	8.91364490417655	9.08836287448046	8.95757728514886	9.06303900720104	8.61063298500357	8.85723219416245	9.22924186902621	9.06464472127993	8.99534081965658	8.67581895403825	9.3098861549542	8.94425407590218	8.96756100987524	8.91594759035182	8.95637583268637	9.11389929833202	9.04531645747628	8.94572777943025	9.06168760002025	9.14878136724122	8.67645685093855	8.84128793821238	8.64689552763629	8.94810079516276	8.52413178380171	8.93126411091712	8.58001513347109	9.0184938332126	9.18063141804286	8.93935011865172	8.75491547108439	8.78075153329931	9.42948419446797	8.68832061629414	9.12617293240493	9.1204163952508	9.10125779537668	8.96651355828559	9.17321345173711	9.12422990803091	9.07917649928359
SDHA	8.37865260341462	8.01653937576446	7.87556174141192	8.41156946625458	8.12365316997818	8.26079024465843	8.3099202924546	8.09165703403346	8.14052204412274	8.260200864532	8.17692662328277	8.13147317016993	8.22316058425061	8.04112961651828	8.1761174544215	8.59246460391942	8.49781532446794	8.1796593002088	8.2146469477254	8.10416012913577	8.06034379240602	8.55904515687525	8.45332878415492	8.29882736396362	8.55968468116074	8.55830114892678	8.44535001037822	8.4070199104928	8.32614945783761	8.41055627615422	8.24299858469464	8.3793025674375	8.3742506411328	8.39755110713074	8.52155287293003	8.21318706465943	8.52561899965147	8.48613196203351	7.8921920196611	8.40690868355582	8.49111019568071	8.04922272399389	8.41859389006506	8.59911124768447	8.51032201877781	8.30960529435754	8.26557744269838	8.4108339645182	8.51956596175944
RPS29	12.7369928168665	12.7519968450512	12.5903769282899	12.6445998518695	12.8646676372359	12.4923705520947	12.6140698851761	12.5648410331917	12.7061805096621	12.5310538635088	12.866551257413	12.6965381497246	12.4990951108209	12.6316791822931	12.6027300984647	12.5812609526662	12.5249007701235	12.450633908043	12.5946553177834	12.8724868207931	12.5739279961789	12.4926677364131	12.6737676543155	12.6265461644693	12.5480631835428	12.5603128043432	12.5906572082959	12.5230658999043	12.5593616819878	12.6578907794631	12.5208988031069	12.7788673863109	12.5918669333405	12.4836351763901	12.5788480481697	12.3630072195956	12.6114404580565	12.65249371072	12.6307909679075	12.6227635993417	12.4443139879474	12.7224211295897	12.8244238810086	12.6782822062731	12.618064293723	12.570270201293	12.4446361985721	12.5311018357934	12.5907379936487
DAP	6.65577198946403	6.86081953637207	6.75634536116608	6.93265703830708	5.5306661116668	7.1890293626172	6.95412709535011	6.67391597138898	6.82979635294688	6.91668513966169	7.01366908719865	6.32667439659228	6.60681280923899	6.14745839460833	7.17046632493906	7.60754418191915	7.15152020441231	6.73415021690381	6.09849834582184	6.24921339366076	6.85522159864827	6.811658864543	6.59029855227769	7.04457376785471	6.92789205192099	6.97066932958904	7.4279029614189	6.71837137866656	7.2961647763025	6.72685831289073	6.58296573098364	7.30674295009819	7.39763924926973	6.86221594937324	7.21098502090199	7.19551330522953	7.10616828304334	6.76471260952309	6.57364350577313	7.31391072852733	5.57403332867471	5.6056018517833	6.66687389865671	7.09409510373722	6.91666291224893	6.35358632534544	6.90502865291637	6.85435857638884	6.96492559321971
ARF4	10.1476504407961	10.2617559964036	10.168009273117	10.3796827940584	10.1085364808794	10.3546335847163	9.76887818801731	10.0658131842629	10.2067344191363	10.0179001853512	10.0789523523238	10.3017660608955	10.073112633465	10.2124162781825	10.564301796168	10.0938855338697	10.0895332560313	10.4514133269465	10.174452104893	10.2113222362617	10.4276715295487	10.2049383003253	10.2649851324908	10.2952563677231	10.2119152627837	10.197039980856	10.2974868520811	10.2325732748394	10.0799294445187	10.0377456450269	10.3936100249457	10.0806772065014	10.3113836346313	9.95052016924159	10.3316272662017	10.3164335522394	10.3170451943095	10.2078242740354	10.1210205267447	10.2811649902462	10.270076335197	10.0641905453422	10.1403158281779	10.047659266429	10.1363616898383	10.1370742892969	10.107898909411	10.3486230598005	10.2867726069498
COPB2	8.71242796368079	8.63407301200579	9.10960605586526	8.97062731714452	8.96614282830113	8.89567150890075	8.76780374134952	8.78718108349009	8.88450560008999	9.17649863952522	8.83396498042257	8.77802814878115	8.65388672076683	8.95770175289131	8.79158121555756	8.74422701099621	8.45365962512159	8.53768827476775	9.19111014742091	8.732690624008	8.60074135704139	8.97523855483115	9.09569618208945	9.1018676967608	8.97670563164681	8.98902927847031	9.09612678931986	8.96239272170837	8.39903163030731	8.33275346341231	8.89283131641849	8.34494242122711	8.52108942802062	8.61295667597479	8.359458304135	8.90451280602461	8.98401036250496	8.68672951429327	8.56991616824983	8.54489339189688	9.25348659818043	8.7069687710455	9.20837773066771	8.41386783646094	8.86204296023207	8.8530514982868	8.83538071120944	8.97510840221962	8.84150263334185
USP9X	8.66333934922597	8.34306626088168	8.38667262784306	8.34987719837741	8.64457246597018	8.60772067007209	8.30483646388819	7.95323994028306	8.29322468659824	8.58105473351612	8.31021649529435	8.43112431013266	8.41929785548496	8.40157936123206	8.64972883455755	8.72128806324886	8.00379636319349	8.68467364764738	8.17603564767272	8.32911966718183	8.26763776196216	8.45834037243219	8.37791777653139	8.43409086531222	8.37561553670456	8.58426984390083	8.28408168816197	8.55590530604242	8.33099717174342	8.11116790395292	8.32372528681783	8.25645484857578	8.12639803636443	8.02818953642929	8.58082100889512	7.76925393838546	8.258726979314	8.04224578281722	8.41217470227618	8.0153565721308	8.64842976276963	8.36554216301373	8.78812130452192	8.23643426268754	8.55623030085683	8.09591376434391	8.29194285783907	8.77039785242986	8.72817590792246
LGALS1	11.9667345358175	11.434358381505	12.2267501692351	11.9056041890041	11.6887808299999	11.698202045887	11.8426236524837	12.0054054062974	12.0922211404763	12.3062984707337	11.9459154173455	12.1921732501398	12.0867956532694	12.0255158613355	12.0017478466285	12.0731979685354	12.0235468529821	11.830122632676	12.3560774111652	12.3557622712237	11.5067459094044	11.8244334993577	11.9740111201224	12.1087987042284	11.8849815674976	12.0116195450358	11.8872587532661	11.9388583397059	12.0767974781731	11.6085982066077	11.9417878791186	11.7228612326201	12.1255774879962	11.8849051142782	11.8291748542661	11.937482571461	11.699305424027	12.021211787153	11.6986726598251	11.9537393346159	11.9582114789901	11.9720393512907	11.9330409976356	11.9596328400904	12.0126993051549	11.7669234070917	12.0097870375668	12.0261171898665	11.7831529156403
GPX4	8.54748791398107	9.60219175932579	9.3410764806998	9.32270769110762	8.86102273248203	9.31108983935294	9.44801713743135	9.16767735008081	9.53404122515094	8.77227387956987	9.05809170290181	9.56522350056654	9.40962497369653	9.39965341564848	9.2104458649775	9.31260209129917	9.38999213234244	9.50860994828572	9.34575680969591	9.15048148043275	9.25156796761338	9.20152605073497	9.43467421950984	9.3014771407973	9.38098858938831	9.30589501526474	9.3318725246694	9.43945150889919	9.35038598548921	9.39695337309821	9.24194069548117	9.49795777643661	9.54928000439876	9.33663897587119	9.5964795578441	8.77117062209239	9.39977120154892	9.31200326069109	9.27759157787072	9.22529843992553	8.97006881463046	8.61093463137399	9.26912430542625	9.3962147420264	9.20973137278366	9.31955513431184	8.8579618847657	9.68191291343567	9.31517718062327
THBS1	6.78424361597848	7.41456987220925	7.30830516189249	7.20538327923465	6.61983975384463	8.27272869333477	7.56170590237674	7.42344207168378	7.78030292545718	5.92109698118489	7.88534896962661	7.5546764968942	6.95740572460163	7.52342417773224	7.71125785277997	7.89385719124362	6.98953863509271	7.23231387287659	7.40937091803418	8.34178041844162	8.79659737692795	7.13809165323974	7.39116507291402	7.7671515019335	8.65211534496307	7.81948755115599	8.13267973856067	7.39563951766753	7.21114556141673	7.70391300654666	7.01408358294022	7.4327722461953	7.48493545340688	7.2771038148284	7.43826551391209	7.5880896637792	7.97651152357313	7.43515125061731	7.15275044008392	8.08787671819592	6.88322758729703	7.24214838490279	7.76004879458041	7.42576137905832	7.19396452078965	8.04650408520225	7.54298203758865	6.87874844476689	7.08929626241254
CSE1L	8.72062413409926	8.5268115587683	9.10296335384	8.84753592346078	8.81734874803075	8.73319234208516	8.56887534743716	8.80972771527192	8.9076802254821	8.82964448782231	9.09611030114419	8.82393726468133	8.35835947427089	8.8709994381751	9.07243586242117	8.97121495190815	8.22467842704542	8.47094268115761	9.07124049167422	8.9857391008489	8.67666870596033	8.68515467668971	8.96218470180559	9.22124501411758	8.99384533232204	8.58740026945559	9.01608079014625	8.77597092944858	8.72544637450921	8.68288866373188	8.33698014661454	8.35899585274725	8.49230432922258	8.82076412831432	8.29695343819748	8.33063667946697	8.92923775672026	8.71615385860783	8.77204711657292	8.23046647408466	8.83722698293156	9.16794741059663	9.15539435132212	8.71544393987583	9.01847318224323	8.66856468368537	8.63836252041433	8.90627223541419	8.88226513740954
TUFM	7.72506128068129	8.57911540326692	7.88357888073615	8.20341419121251	6.89394886674404	8.21120730286151	7.60939075654559	7.99976724337765	7.72330010074244	8.03432665338698	8.17023554820319	7.928239075668	8.74499383665178	8.23541934355326	7.67737165987272	8.28823370389316	7.8302494014999	8.14004648706028	7.97178013684408	7.83825881819398	8.09466357078278	8.29951399577126	8.06140738770186	7.43551381735284	8.05617513221561	7.92998676957863	8.2602139160889	8.04787423441735	7.89702156418269	8.19561781138715	8.17018365258559	8.80017831577892	8.49630964686015	8.29636710470496	8.43484838883213	8.21037016081573	8.21260570037469	7.98876621318684	8.44339146515432	8.16032430263702	8.07020657349596	7.08016910006237	8.31541178514171	8.29939414614189	7.9946419673517	7.86025239377709	8.35867708411854	7.97880335967146	8.32604864999816
PSMA7	9.67213452822547	9.13275789237071	9.49458132848651	9.46140040659504	9.19987880374843	9.67689103640754	9.59990672250609	9.44611053845735	9.61050362950197	9.71363491186095	9.70432911974297	9.41268563737279	9.68419093264008	9.84056555241585	9.86357126587739	9.75217023702462	9.56463157577836	9.56429612769041	9.69321347854503	9.7331505281558	9.44436466601723	9.85933993184003	9.76635462253111	9.60196324796723	9.76562807075599	10.0317981133772	9.61559112149083	9.78741551200461	9.74217808544894	9.52834448350902	9.47147711583451	9.61095301992754	9.50295089986909	9.83474123154222	9.41940159554085	9.74804501011613	9.8395941207458	9.78429809714843	9.56560306731127	9.46000301595391	10.0964854880739	9.4965505353227	10.2887158745739	9.56472203402513	9.9876953036355	9.79799143403152	9.88051068049014	10.045077323136	9.96914840065159
POLD2	5.4557613007367	5.66949241288706	5.68173485073758	6.20118534444941	3.74076323983965	6.42433418171847	6.25238456682967	5.54959395674625	6.00386488964764	6.08576527593665	5.55382272574156	5.88456430612836	6.06708183842818	5.94167330954666	5.61997455653429	6.31089971919557	6.22908520721278	6.29975171345379	6.48876294802858	5.77456168069574	6.07886967491452	6.40296247293495	6.03343290614992	5.38410584574994	6.3590541051588	5.8168275522664	5.07090815068866	6.12918862412694	6.44504209635905	6.32441904913308	5.05862635056591	6.22908173355165	6.33412312266885	6.77820645793845	6.22459872561554	6.64633549670878	6.33595632688254	6.38808421175871	6.28060694191734	6.05874497472967	6.81235329522752	5.25706394967842	4.78629469817235	6.55996183733016	6.12454352124529	5.89243330669765	6.1896572129831	6.13267696809335	6.28617486875834
CPE	3.80196454677802	4.51630198186899	3.48576499038441	3.7578563040317	4.03797066983204	3.51123562934838	3.94709808210997	3.81337245726226	3.54567041755532	3.61440258032231	3.70328237590722	3.92610120818702	3.59384925581776	3.90085340208204	3.52639804235595	3.63122936315227	4.29827291275795	3.62709222513724	3.59403394244713	3.49631877130459	3.77560379810038	3.68267114283962	4.01961096816084	3.29101177514855	3.65567604151635	3.73320501634149	3.63954294361914	3.69011626763581	3.93043186365204	3.28889572247186	3.54936618610194	3.27101516905882	3.34493873734626	3.77923959588159	3.65675644190842	3.79887350864517	3.64105387620691	3.5329170565118	3.78868606440214	4.73073301540996	3.57571788187247	6.22137049046461	3.32331843576516	3.60785303606371	3.5256768801958	3.88961630821407	3.08522181420377	3.4741224718266	3.82863850057503
PGD	10.2751760115346	10.8650794865112	10.7081265359633	10.9243118836471	9.31731252990234	10.8403858276253	10.6399662184596	10.7555753317581	11.0466228339481	10.47812688524	10.3652763499135	10.7872007988758	11.0705147519074	10.7295942783185	10.7795157495958	10.6799752455148	11.2145742853542	10.8924492954509	10.8375191035715	10.5794800836356	10.6763912503051	10.7693841788459	10.75126231809	10.7044117220519	10.8995738159678	11.0399352913409	10.7679352831561	10.6712889849307	10.8090201809766	11.155583487562	11.2180267208982	10.9841703833617	10.9590951709333	10.8556081771271	11.2131104351003	11.0535013272721	10.6097418453433	10.7980375700724	10.6782058893478	10.7329443454643	10.2381718193557	9.82709365218774	10.3996426330328	11.0704428309322	10.4939007462757	10.925287018716	10.7031447414357	10.7185266025037	10.6180813763585
COX8A	9.93352078021925	10.6130028064502	10.1440303918959	10.3806607442946	9.98808488840059	10.4652146888546	10.3799081456119	10.5297427194704	10.3910485579912	10.0423474571145	10.3711314410574	10.4117186697205	10.9488690262994	10.4215795252828	10.5517365889244	10.5605550530649	10.8239900262359	10.5747174149068	10.4079610574254	10.3286984139502	10.5322736944625	10.6651449636093	10.4572843130111	10.5436533918334	10.8072014954608	10.6662776910281	10.5921300836707	10.6318952968537	10.7385641785137	10.8567031069339	10.6109377259633	10.5336507441945	10.748002693401	10.7640483585316	10.7879704309436	10.8076349791218	10.4213893847047	10.4936162876158	10.5846767895161	10.4800074073479	10.4494216032302	10.1717721640592	10.6451072189794	10.60675020218	10.3631337400153	10.8499583639804	10.6981745266488	10.5482190279076	10.5611206220837
PGRMC1	8.9209549383691	9.19394892664037	9.13864025661178	9.02356701616526	8.88845479254262	9.60692437802256	9.24234104247396	9.07445435212297	9.53313998347901	9.1266016492647	9.41738820726969	9.48241127557042	8.77876186764449	9.09270958867921	9.55420075260479	9.32582681852048	8.49430358849643	9.25963647348053	9.37182793614694	9.38188778296323	9.27527179099959	8.94451552815528	9.41325933798482	9.32524700201868	9.16712276166321	8.96387816890987	9.20452365991655	9.35425474533857	8.42831489133436	8.97441128097121	8.91590678335981	8.98255976216277	8.92855541211454	8.90048808000763	9.41302149655051	8.32149017093989	9.79874272312621	9.1394259801602	9.0544338885239	8.96972459934277	8.89637695368333	9.17061375096677	9.98510489949805	8.98604540537731	9.18836127022101	8.65545167893645	9.30682686093795	9.29555426568485	9.13623574358073
EIF5A	7.83137246650231	9.30990537212986	7.73051591509721	7.90922468593334	7.79159274702231	8.06824057356088	8.66759502224355	8.68173600748973	8.49845067100872	7.71151117654771	8.635181918936	8.61197628830031	9.24339022507638	7.48451513986761	8.42152299699256	9.02661829492381	8.48928332968357	8.72482663640891	7.66158781379432	7.92895863160501	7.78846360644597	7.67067997890101	7.8367358974896	8.09550674995202	8.62612698009974	8.57355586515476	7.43095353413558	8.6162925234289	7.65668961020369	8.20420285422554	8.57204548764818	7.61457167732932	8.57160969456872	8.81945518737055	7.76136090639189	8.18067147563822	8.56376763003524	8.1927561649664	7.74923586652135	8.74143798432834	8.8536500641416	8.5426817618614	8.20330853756625	8.85438124604757	8.35510851394532	8.40764623290223	8.69228951998061	8.38356356888023	8.56847794042616
MGAT1	8.15569579928126	9.76903505792289	8.61818702133992	8.91212507334391	7.47849313602371	9.16765267786322	8.71846985710026	8.4762473691815	8.65838715670366	8.54718115837656	8.38625990035709	8.62246799799927	9.08524023702269	8.91114550112501	8.3847177439642	8.66434533725208	9.35045808994292	9.31921206086808	8.59996330957448	8.087320837114	8.85702161064422	8.63290866117124	8.28342352884067	8.49135155970332	8.97486791056468	7.90654583249215	8.49563787966104	8.386982887321	8.70113434610101	9.18373385412751	9.20703762567794	9.52114534997218	9.60198374242521	9.12124115033841	9.169416890607	8.87927878979707	8.36782872276805	8.82411980517979	9.15629469292959	9.41920003277061	8.06590624841395	7.30032927604299	8.4033273925229	9.1070264188879	8.78953558724738	8.75644637473335	8.23597355760643	8.39683795728997	8.50379032198263
ACLY	8.86346004090658	9.16998285038911	9.26216955149953	9.06077404384156	8.82265052793742	8.91731953018215	9.10809999219748	8.99937094729847	8.87672151483797	9.13898274806058	9.17824486893369	8.99039919717941	9.19247562128938	9.24461633078369	9.26324962340893	9.05376854687363	8.98672858345951	9.23979147483071	9.20524152499567	9.24070290737519	9.11549823282949	9.32923990015458	9.12325456373868	8.9676772086169	9.0348615522579	9.17474152021722	9.16658457627827	9.01637837158959	8.95222523873741	9.07352808285173	8.89432546956304	9.08809203916942	8.98390724799655	8.97524753359893	9.0083937681942	9.00017692785002	8.89638237397636	8.81731305122111	8.9635253419765	8.79597586711862	9.23678972434258	8.84025346990547	8.41708277120036	8.99108432234088	8.96525532256998	8.71904435891158	8.82301571654168	9.08701558616083	9.08300232600449
CDH1	3.25358194523643	2.61307208925017	2.51318203562453	5.7097366909383	2.66951407924258	2.29253816122301	4.41409632954868	2.29940915727599	3.83704321899853	2.35703853252994	2.71983505238729	6.18390713094154	4.44931909660612	2.72548172057738	4.30853147235886	4.62693814621298	4.42867888137151	2.53666094894091	2.28449069036874	2.81725823998839	2.61099398345596	3.7279148667242	2.55476539384122	4.65403487859537	2.62869928846457	3.97941900691466	5.2385916111243	2.48532994539151	2.58433129118157	4.07768671131274	4.55669519509848	5.05724458516999	4.84639554104847	4.74726952194163	5.126699135355	4.59591580488615	5.19452502020946	3.92067036795029	4.57385237846494	3.59262996272091	4.38427705207485	3.10327766156225	3.78093329889722	3.88242263066771	4.29562683912559	5.40103225828892	3.41451344798218	3.56577784838328	2.68154044583615
PJA2	9.15212630329611	8.99626687833676	9.66128865999025	9.33126313071699	9.52230302788918	8.82178363421787	8.98516127397066	8.64832576953015	9.2716378277311	9.58132236949236	9.5949937788935	9.21025189341332	8.98645289899759	9.61184427220053	9.1862172557736	9.06730230708704	8.80980092068653	8.76680173626683	9.25102569969122	9.44549669435372	8.81471689793056	9.05367921861976	9.16386713435276	9.3564254544188	9.12656011191836	9.31472584035757	9.32091902752696	9.09333439777594	8.80678249211613	9.09091446409541	9.02787729785426	8.97576794946936	8.69232992671409	8.42884933520185	8.98228957331043	8.82089663244125	9.01695995455269	9.12240481527765	8.98527417477291	8.30810912163823	9.12408885751906	9.39867833243802	9.53573558968031	8.92975406602506	9.21119604868572	9.02456534938652	9.33441901145988	9.15979081026532	9.02595382137281
COX7C	11.5436772036977	11.0185148458583	11.2261305471954	11.2633251967206	11.51906231126	11.3094260201615	11.5033620751335	11.4345394893873	11.153166652359	11.3803115974649	11.2931835431119	11.5728160663634	11.4282836432667	11.265689010954	11.4098464625792	11.4632020125058	11.349671537202	11.3928193043392	11.4142691685084	11.3646867334532	11.4187058006141	11.5888309119165	11.4365857361047	11.3333364702287	11.4136723696806	11.5334433496869	11.5334929712369	11.4880911934706	11.3868746393124	11.4162675215251	11.3710678939117	11.3276581461474	11.5380945053389	11.232619202398	11.3051032594901	11.1994786014527	11.4078403747727	11.2774833953285	11.1197949262233	11.3157277726157	11.4362651298821	11.4133598957175	11.6159991743819	11.3845618685933	11.3506880662405	11.2702263237235	11.5925943295908	11.5960628347039	11.4195823296538
ECHS1	8.42121486914539	8.29843853055084	8.35045117429169	8.27632379756581	7.71685965838316	8.68500134379396	8.30934637162107	8.19091999825764	8.04565632913408	8.11534981203989	8.48627023499422	8.2459179688624	8.48875122865587	8.37600668814703	8.43333072644248	8.86421315755292	8.19861830302946	8.49115054445653	8.42227330131223	8.32990628503138	8.23331445697599	8.89871781120826	8.50152977868095	8.1923286647855	8.64794096191414	8.47713462621305	8.61879512449095	8.7652287546173	8.41822108408308	8.04054206614581	8.0688154049212	8.46748854086823	8.13272191562876	8.65497619220839	8.27969731606256	8.46582103752732	8.32093397184192	8.30204654985794	8.45427160179056	8.34558859342494	8.56102558431294	7.85900667944861	8.7850794638658	8.30667942266573	8.47308453517039	8.42338907931208	8.77165555220943	8.67564224374662	8.60064108781038
PLP2	10.3343278843039	10.5919363945903	9.6937927361101	10.4631486090855	9.55726421782851	10.4829343673331	10.3424526723635	10.4280608042307	10.4719024030872	10.4610486568889	9.60755847041174	10.5628408039812	10.7059848068621	10.3100168076444	10.3038788120918	10.4018404705638	10.680980688262	10.6163466660813	10.4689381829775	10.1656160520342	10.4076481408378	10.5548918422805	10.4586393373148	10.3779951486881	10.5673612471752	10.7100545600338	10.5256079776572	10.6106619309003	10.9081637980079	10.9501374936601	10.658024433632	10.6641209433015	10.775973718527	10.5355615007717	11.0293848302167	10.5229010701822	10.1515162656838	10.7425560516947	10.6194682330435	10.4200968988708	9.92351346696531	10.0646755085292	10.4381455331231	10.7049424698217	10.1681160056861	10.6370368366722	10.2184415231455	10.445280911111	10.2385208358359
HLA-DPB1	11.2570533304085	11.4934742103264	11.5474333842818	11.711596473977	11.5913188701107	11.5104469327588	11.5831419169503	11.2178898016144	11.2836950288263	11.3335485800072	11.917356861974	11.4562385667473	11.5203582374111	11.6467622678728	11.7246595019055	11.5086884593813	11.5137683628992	11.4992123504643	11.7343772759985	11.9014265187691	11.2184076938873	11.6800706127236	11.3099061427629	11.2376321276011	11.9447129303068	11.2051896847765	11.9657895684205	11.6555386589534	11.4127256031397	11.4015546247455	11.1913805967844	11.2758189487893	11.3856293240463	12.117688245018	11.2023968217888	11.5122227229043	12.2421096032954	11.9137816517519	11.9341460777348	11.7406104237947	12.1144559911998	11.5081288565195	11.5931596009966	11.516218311639	11.3841070853659	11.8370248886459	11.7814805518025	11.4581848772578	11.8068080741681
SSB	8.29447143365567	8.2051790286474	8.42574864651352	8.52293979369059	8.98818065420926	8.1110980488855	7.86851510753516	8.13928082779992	8.38602349291279	8.46596061629497	9.12848995200977	8.38284965054869	7.51627054073635	8.62304047409731	8.63720570744152	8.49064080933446	8.42872470288571	8.29499658199641	8.66590752799112	8.27841410620357	8.09713900677169	8.19984548868746	8.41369266710578	8.77275528835351	8.26336089372574	8.46673498753351	8.51187620375345	8.29692950808903	7.97393764927346	7.95239757976121	7.71487374576548	7.89843336070955	7.81086659830959	8.29367230345643	8.13480084350058	8.54244397127384	8.35520661801589	8.19151334368116	8.05303197010664	8.1942412054363	8.54866508324306	8.68669832152218	8.87169839616622	8.19255222920234	8.37760009351466	8.24986204363169	8.79435572824519	8.57809029205133	8.68494052428851
RAB5C	8.1964816898524	8.50730282623557	8.27409898068266	8.26536176732377	7.02502763447886	7.9866029238952	8.01474909407842	7.90473717163787	8.25199536792985	8.54629775178898	8.31810339843727	8.34868931948401	7.98693985042236	8.22786002323341	8.50591093889154	7.85678203004187	8.25550846874648	8.35768075357388	7.29765585564723	7.93610350757077	7.89241192269998	8.11736648406815	7.744405936211	7.78891069632009	7.9165190029595	7.58708373913114	7.91214326564174	8.19634947224339	7.8835660470333	7.45604168531726	8.45838192507201	8.18534467706848	8.37486547369693	8.63948618338363	8.02074898717684	8.18548703220839	8.25509274598404	8.64206722777323	8.0543669788394	8.5450869519652	8.54548618417033	7.32928304748759	7.75600959513578	8.87583374208841	8.47695741686776	7.68967910890483	8.13772809923578	8.08012541300972	8.33941519983089
GPNMB	5.70366982046319	6.2035616947701	6.05747290187116	5.67139073961516	5.43759410636581	6.14364257054806	5.31503476801957	6.14703811661507	6.02631160444583	6.035716968735	5.38122164469191	5.78229313040335	5.39961248625993	6.09917532504414	5.93615476175184	5.65624908271121	5.73638576749157	6.00716856975757	6.04418167253075	5.00138993109642	6.0561456514045	5.93441978983895	6.11509626715276	6.13715943442222	5.83852822610525	6.11770838428087	5.58088600085743	4.43465079722264	5.2795151451992	5.61642080503775	5.71921500016844	5.77132450632786	6.12380899785196	6.07944247447624	5.68907481713406	5.74984204700476	6.39372817363681	5.52664711554848	5.9360888243747	5.87558563368955	5.92540149673964	5.72867544777671	5.44508512284935	5.54874416023024	5.45154451588402	5.61793704829913	6.20068904515066	5.56737277123778	6.17293064479448
EIF2S1	8.3574454470804	8.19073685568955	8.55716691025082	8.49666624014436	8.88197462502302	8.33498527054384	8.18139969840763	8.36438849063701	8.68829514632711	8.93806223743578	8.8398996612587	8.47456387597312	8.24282312791983	8.67895881168027	8.57219215268093	8.80451695223225	8.29635914298587	8.2998805792931	8.97764099139027	8.8918338596446	8.10512743209996	8.90636403301029	8.54622686155553	8.39594317673635	8.15997884682116	8.66847856363085	8.56950484769693	8.73477638987081	8.51220879484867	8.51791544520369	8.22089914567294	8.57295635097103	8.22450676855556	8.51757254649201	8.44931049898154	8.62296202379218	8.73529484407881	8.60010569255692	8.50103327520689	7.9970623927034	8.99125536402216	8.74432034578844	9.03048258172203	8.54132908592946	8.74058010810823	8.21036350634148	8.75971941375273	8.49132026713453	8.86003226396416
HAX1	7.75215245786764	8.47874550416117	8.46581852598174	8.39096599317174	8.9197206849567	8.21370278063228	8.25835522138502	8.332779896846	8.56062016062914	8.3601779049922	8.76595008539486	8.03822095882645	8.68120349545763	8.22675201071967	8.34579098740835	8.73836310559763	8.72257296478163	8.43689819749797	8.96394731053693	8.90125646956423	8.4950175075735	8.45712858920557	8.56541717286717	8.70533725062607	8.78988187001735	8.73908112972704	8.49261552688935	8.5264625262989	8.5955596492388	8.79659956918514	8.54171836374753	8.39740064866586	8.59898212535377	8.85241840243483	8.61620632190768	9.08670885668688	8.90854018881695	8.60675900999045	8.74218884399128	8.56977437390051	8.97108598690638	8.24217421154297	8.78677313988973	8.70244003013882	8.60430211303146	8.69952144766609	8.57909649663238	8.67338927498796	8.89737914421371
NFE2L2	9.88075851871828	9.56625296122193	10.6040062307412	10.5560170727809	10.2336581016767	9.86365020734155	9.76341962394739	9.89344028613636	10.2541357662899	10.1568872312862	9.95929667825743	10.1134561837145	9.60697616269677	9.87724308476377	9.84473536429309	10.192368933472	9.58377892505578	10.0019110215516	10.4337569487067	9.82823615338642	10.1114125089843	10.0333279998445	10.0823215368121	10.2263746852429	10.0822944649742	9.93946522917776	10.1676525371804	10.337399496074	9.64115402380209	9.63954548985122	9.9801127235035	9.79320932245664	9.84134580314167	9.15780699033279	9.11079429889838	9.32535654890377	10.1760988472148	9.73509415563678	9.81459654844612	10.2019750287069	9.89748111270123	10.0064607943085	9.98144304979279	9.72896864308219	10.1811380358007	9.93048360173202	10.1910230143625	10.0850897209327	9.76961905657793
TIMP3	6.93531247139006	6.08050300657555	6.21225607500365	6.17436843797556	6.37348585863367	5.42190578729678	6.65173448622332	6.7221628833353	6.56151662647353	4.53473141781897	3.03120026913128	6.24708236722221	6.13196258590195	5.85614673698014	6.15993613787245	5.49045421019497	5.95537879970517	5.44908406542447	5.87068165842609	6.13854377562872	5.98297591453293	6.76329795018028	6.19764144386181	5.14051667318033	5.48341202501528	5.76775801058669	6.61255296956081	5.95306629800498	6.56645469359644	6.17073807166389	6.09872917032451	5.65163029324324	6.96362992381809	6.29385814864386	5.15426484418686	6.10001043754095	5.35193321005027	6.41339847088767	6.45188233363847	6.49722808441458	6.11192086756146	5.44950707711525	5.94319506606487	5.22425464864365	6.10749567610157	6.46620485621614	6.53728094072298	5.49841960829117	5.35443209306544
MBNL1	11.2480668701693	11.0293535266826	11.2377804225135	11.1002450947197	11.348769104447	11.3156783742399	11.2678908841994	11.067801720741	11.0644949517326	11.422379299954	11.4081251137235	11.4763376426607	10.850634384769	11.2658723423272	11.4461632705628	11.1781279964642	10.9591709535327	11.1921423089517	11.3010610906006	11.501146488163	11.1292914851418	11.1531859824546	11.2748372855485	11.1685359779454	11.2982831445265	11.1061847668499	11.0886639110515	11.0329037687041	11.2019415684175	11.0395810524097	11.0030479581191	11.0611685301659	10.9336618016611	10.8772402586992	10.8905259783192	10.7764450790469	11.4497262092658	11.0447817625182	11.1176056984916	10.9695854694826	11.3217065591419	11.3777523470591	11.4591429308808	11.2725985064454	11.247921265371	11.0420375878447	11.1518932408059	11.1785593245692	11.2878770269929
RPL4	12.1843031547057	12.007170379446	12.2745990581994	12.3428844354784	12.3164651883578	12.3761046077066	12.3536759795432	12.4354281680381	12.549770245346	12.1646715811372	12.3516977897164	12.4962788531323	12.4204093521756	12.502989604027	12.5347838584532	12.3258920133252	12.3381238107816	12.3446337480692	12.5264887671961	12.5634450981092	12.2931445482739	12.3340294958854	12.4847917603637	12.283255588671	12.4436229338603	12.4044899827315	12.3612097413077	12.2681795274185	12.4055069477341	12.52738845564	12.4483120723238	12.4627896776836	12.277696361512	12.4520983475831	12.4054015160165	12.3053081192375	12.6078370025103	12.4382713768219	12.4468925116385	12.4196106480789	12.6267651305478	12.1085818582101	12.7021638755175	12.5610146878584	12.459997417252	12.338058603835	12.7174292176537	12.5970047242115	12.5457725983597
MFN2	7.34925344865642	7.71437514094075	7.78822302246345	7.35706762258816	7.32847658764383	7.81589905618829	7.92743168146001	7.62137992745601	7.14296161412531	7.65157447487454	7.47585864022309	7.54945698843846	7.77398304159271	7.630375932153	7.59733250362027	7.26727608534934	7.27609691553114	7.72519746764828	7.35537928671761	7.14535648402552	7.44404646208883	6.80740725515174	7.59164603379777	7.67829474820125	7.56857837024965	7.20542191990682	7.52770921383461	7.4567992519551	8.19051765087831	7.81170620909321	7.43247906992696	7.54689342414137	7.54618686678518	7.6596862172381	8.16754344687209	7.81325131893013	7.93973200460358	7.79080960580871	7.74676497827098	7.80940170267723	7.51583763498342	7.15264716669299	7.52076229149497	7.43575840526411	7.55530686718503	7.57026170608598	7.85920354102745	7.92130777898644	8.09101306882475
NMT1	8.40755925185955	8.45382030124324	8.58718619696652	8.47019691475599	8.01249424874898	8.60321206200733	8.22964389758548	8.22450067997696	8.2103028181613	8.60429023523307	8.46652687940034	8.36102143433645	8.38763820756138	8.59765300526774	8.16586520559844	8.58480877330741	8.66559586089773	8.14912338307034	8.68903728565597	8.75317382158771	8.24758917915033	8.87412180452597	8.42965876758818	8.44615261295405	8.6862636916229	8.47723137547208	8.33857873202895	8.32343266979088	8.3339341206614	8.60155611023227	8.54478660269047	8.51615414931269	8.43410014645817	8.52079591831617	8.74648348562541	8.38977722037874	8.4328547912512	8.53298650157787	8.51395623699035	8.6170621000226	8.43799131534461	7.8970474547849	8.4080776104995	8.38258027457625	8.37963281059725	8.3287203443377	8.52028444651422	8.25348003871986	8.55109997512494
YBX3	10.3222414868509	9.684370777969	9.91552342896292	10.0418230734198	9.90792231779889	10.2145715765617	10.1680096219267	10.1211827336559	10.3981277988571	10.5669038645514	10.2367511997422	10.2341743310519	10.0530707337523	10.3114149407415	10.086069341143	10.4722643243704	10.1362863066548	9.94613853117657	10.4144393657305	10.2477556663096	10.14991993403	10.1191550480373	10.0738457872364	10.0868389513447	10.191497569061	10.0453645459623	10.3485646369956	9.89524036314789	9.68028911103275	9.90628981013858	10.2248757120137	9.5348811402717	9.89232547874813	9.81107867507786	9.76844031786777	9.19649421623974	10.1170322365503	10.0149052826751	9.63998841517684	9.8509985318317	9.93066235019222	10.438750064224	10.0412547961648	9.96813688979637	9.97250127142151	10.05048097207	10.2543387158741	10.0392042873496	10.2828338882155
IGFBP7	8.83637061074218	8.72767260847805	8.66311749533834	8.76607894769268	8.89505284652586	8.06000435362815	8.77212721195495	8.50317969620974	8.51605263684101	9.38953215098937	8.86875851239432	8.50129167845861	8.23808080119909	8.91906949228823	8.4208087584366	8.80619446250658	8.80915529490681	8.56614470579932	8.89703044414951	8.93422489611589	8.48040200133038	8.35836054535305	8.7724694923194	8.75221022776759	8.58276439660355	8.26707746270431	9.05850091569872	8.88200648768814	8.48394851844738	8.50785485097075	8.62163837174261	8.64679555975527	8.76875390069799	7.97454142009214	8.3972140411497	8.18222247307428	8.6336464135272	8.07836693945019	8.77418012700228	8.52493527169526	8.16917101636628	8.92036151267603	7.9472918775372	8.01787089424494	8.50303014342142	8.80422132020319	9.11162741099935	8.51151314830655	8.45150651342845
PUM1	9.64731407297191	9.21944127955752	9.01063454707402	9.46457812505287	9.25437947668199	9.22557995408477	9.38059210241076	9.26760082985094	9.48506182522135	9.11605198256802	8.86762368493458	9.40046964313703	9.13274054185661	9.18278446274241	9.26268852624024	9.58393940272804	9.67604842332253	9.42045750348154	9.01388959547157	9.18161225999334	9.4539563506015	9.38805593209235	9.22423723640617	9.38336472900265	9.43145467718267	9.2373057994249	9.4778260061202	9.33432584544187	9.37638453120923	9.20395350941035	9.24267200174133	8.98481918579927	9.43546178677704	9.16259866901579	9.50239723399853	8.96827738821957	9.4891721212554	9.32268053584412	8.99745168226788	9.03559119696784	9.33108941683046	9.20312322972504	9.55802181786711	9.34011658402728	9.49374562895419	9.3036842698199	9.6045760165187	9.31741652848693	9.50425356591736
BHLHE40	9.25234122178183	8.60462272452279	8.35999341068447	8.63393103861282	8.16210262190685	8.82733099252817	8.35177803743739	8.49995151657173	8.44793083409925	9.09459545452524	8.18552326942028	8.24505945797637	8.53254155549289	8.41478834119888	8.82629442028456	8.71017236901129	8.73033485950096	8.30480485225991	8.87300754387	8.41098783331964	8.48157649073327	8.40080208664329	8.64725417005758	8.53242827708571	8.3284227904964	8.53204180472803	8.29787679057463	8.49549437804503	8.33157967976032	8.31877836652369	8.35635691676833	8.70792172038275	8.38918788613232	8.58834912103381	8.00214799503278	8.24137726197521	8.5379111643252	8.11851162319816	7.98296953961429	7.90561514935249	7.99136584066844	8.52606722708007	7.55718700713366	8.90893781802385	8.28810592744509	8.08923285806416	8.36397890495124	8.39640344717001	7.71199912270917
TERF2IP	8.73680192147004	8.6598518659984	8.82199596046351	8.78577923275997	8.60893075610384	8.87615821600572	8.76204739039011	8.61225168336648	8.86221800182595	8.70961545348952	9.11409954243152	8.60081085043405	8.76821866383139	8.8198562538654	8.84861771293003	8.96466706608629	8.74117105817435	8.87287491779463	9.05807535015273	8.88226249228977	8.67332211116375	8.91044949139324	8.80395306161924	9.07037791499115	8.88514280693877	8.77325914190153	8.98149359979876	8.73781817082786	8.86622659039702	8.84590373860169	8.58484626481301	8.67004748719661	8.30539673380414	8.69132632544196	8.70855620806729	8.62144246225602	8.88633646554707	8.74168037694075	8.61300303238776	8.711019585787	9.02327162033803	8.28592418644279	9.03754134014681	8.74318018423659	8.81782929561588	8.70935899257718	9.11711105958619	8.76000268938656	8.70269776445867
TMX2	8.13853887519879	8.19371970990333	8.66253547438719	8.3066847874447	8.08110158624365	8.44894801600372	8.33306682787974	8.38403356324563	8.13178103912281	8.33327339674268	8.41909060466455	8.33746395659969	8.2191539500594	8.19298417319603	8.29979024750971	8.66811300909454	8.61783505034571	8.49507724818651	8.52989463446031	8.51298522933227	8.38905589318969	8.70000983533354	8.43866842624895	8.24506464074184	8.36197374971823	8.31691353610326	8.81269305928184	8.43034986642429	8.24237783319073	8.43963700746751	8.19655508507704	8.1848664101509	8.13923601997359	8.34219217319943	8.30037169848562	8.34549743338327	8.4260664833666	8.36834528473877	8.32774837826248	8.37307619994625	8.71955144918377	7.83384184547808	8.225318147038	8.44558320771402	8.62668733996185	8.35053440541318	8.65460560260316	8.61376112250812	8.45706330677553
ARCN1	8.37469422622651	8.93649536165645	8.87336463397103	8.94077806675542	8.55346742958005	8.68904497572312	8.30269803885885	8.62913167111046	8.770306121075	8.77193994183119	8.82783683700872	8.65241433007571	8.74909660568882	8.72025903474106	8.87890336486766	8.69690400043396	8.31338741734461	8.91826931367899	9.13539489965431	8.73550593738146	8.86951774923679	8.58294455346785	8.79667669343541	8.99461802849634	8.77297530106641	8.70491204754896	8.92193473326428	8.69106445009223	8.49062189262103	8.63949193638249	8.6893964180443	8.89919647002811	8.6515086218626	8.414950513704	8.70676233975892	8.660464479912	8.83834474872484	8.83814430623239	8.8108784896133	8.66552629714291	8.88668346916642	8.48846986605235	8.73254659911118	8.70534002245803	8.66278034078427	8.65903733039179	8.75374110387472	8.66196257438658	8.67957400756303
UBA2	9.07986544301589	8.9286950892185	9.57884437282195	9.30270054209477	9.65724544268577	9.28643434905096	9.44978256364334	9.28632411413566	9.37221043908893	9.58950101159538	9.56131943654685	9.35626732956943	9.17504385928757	9.58264689016383	9.62220765804563	9.30687113305344	9.33177945548126	9.08144208633659	9.53495758615987	9.56958879903026	9.31712735642262	9.40034387762817	9.36942190537908	9.51531221451105	9.42342846308312	9.19905357721672	9.55215431457949	9.45854186897012	9.30821607562042	9.17137434567906	9.36583778875931	9.0597809059908	9.09794165527663	8.68072887657481	9.28100126383148	8.92650558489344	9.31979864499133	9.0727337490666	9.26194471702181	8.85766998154808	9.6451879374752	9.54635293039438	9.57917251020619	9.20691311558281	9.36071511147768	9.1881732201515	9.70774055861094	9.41012116902271	9.39945424782465
FBXO7	8.79614745472117	9.45251201137777	9.15801245056144	8.87035939145522	8.68377122229909	9.44987022750053	9.16560054794681	9.05899730802538	8.99933012457046	9.0947444495728	9.22948230275284	9.20626090945231	9.46008601533855	9.2269061589928	9.3164959408666	9.16147647937346	9.34979241322957	9.35689922213163	9.34787143626954	8.91154569858653	9.21556561927742	9.29869908284736	9.19857426733315	9.23501131172501	9.44673040889712	9.38521321251537	9.23169589978659	9.10780208693363	9.50025198583781	9.4182585225522	9.25100092072811	9.43166543746705	9.32953745496454	9.46295828666923	9.43113850572744	9.16458132206771	9.06301348397864	9.41064561133749	9.2757239979185	9.30397004519167	9.18621669461323	8.93266038229606	9.12664479321899	9.30024990133085	9.14054099840335	9.14448661489678	9.27560629952752	9.41731060237892	9.19087499984269
GNAI3	9.61436700815743	9.23773164481529	9.60705597131677	9.25107352981582	9.35096485446532	9.30775549800451	9.30858209361626	9.1880625424728	9.52407314438897	9.41036711055742	9.57306407790292	9.27034811342481	9.20510335029586	9.4036190902816	9.65311673328991	9.49674757053706	9.29583826337617	9.26630497259224	9.66371947549523	9.78880580054696	9.26772569107623	9.58748565704428	9.56998906903712	9.69145283216535	9.61128868112642	9.67343858460234	9.70581561947358	9.50920766944429	9.09477588942423	9.36586750671653	9.02749885065657	9.19813237753739	9.10409949924763	9.38314172520537	8.88859102607366	9.46935201728448	9.47947256904681	9.35504643543268	8.98262655914191	9.02985174259183	9.70314002019608	9.43681786011151	9.79221357882504	9.5126280782496	9.57884975193722	9.30885495390768	9.84564479301109	9.65755872367025	9.59626447900855
CHD4	8.01439053672672	8.21587842701358	7.91077040643983	7.70878486508573	7.3896078958197	8.09183961364291	7.51322046096493	7.67030386379797	7.65087056196687	7.80182778423569	8.13305691211986	8.07813810979519	8.18538526061166	7.99703046739536	7.92224779451372	7.64385132634648	8.03203464890101	8.03134101753378	7.7441105325756	7.83750858712983	8.22094859950409	7.84950430219165	8.16560821122106	7.70914420218517	7.92184927907065	7.77247458531521	8.11084702187111	7.97488595277689	7.97297729302116	7.97006880020456	7.84924968671738	8.2658186363018	7.86220905039672	7.98892028409794	7.58768641532186	8.00076754277224	7.59608330319499	7.88272501514465	7.9060270921279	8.14995970048315	8.00012299733867	7.46671150752987	7.70105118571625	7.85694406679868	8.00683210389497	7.5994744407246	7.98397542096921	7.80467839714704	7.9056870114054
HTRA1	6.31169742443321	6.42641469264672	4.46542013605272	7.29720190764056	4.78437596622282	6.68703502395183	7.22523749329296	6.97189080323538	6.89851658477019	6.91522151605951	6.88326508138455	6.5596725898364	6.72900080614143	6.36138948422959	6.74960692018788	6.43878535885547	6.25650491737462	6.86356187369345	5.6728687117091	7.17577337914959	6.5533621550651	4.7860636170394	6.50540631828561	6.64118712392278	6.11452354654323	7.52568726425928	6.22648080752907	7.18583439221019	7.6318585660263	6.42046611625163	6.53830742198149	6.98426578701226	7.52221781964867	5.13951979795596	7.32282026792513	7.12270224441484	4.54182640245454	5.93849788409136	7.40315277525171	7.39890079520036	4.09396138663864	7.47466691544162	6.71445726942806	6.82453754291339	4.2958537714001	6.09292579555063	6.91570182051863	6.50354314765974	3.71901108564915
LRPAP1	8.79404301835854	8.28423332059852	8.80052281872271	8.74249110459169	8.39199300728173	8.62973433573857	8.72073731185106	8.35528677404406	8.98414086584154	8.67012769315921	8.22648719324975	8.46930447643576	8.66418243724038	8.57470645953205	8.55622631038983	8.61969400556692	8.59335049380948	8.42942494726807	8.66487042637348	8.23969486702187	8.50575656174566	8.87478785889854	8.56263139452789	8.83864212080154	8.87761607463773	8.80429514503408	8.90716005868729	8.62947046577853	8.38417611423851	8.84918309596254	8.53149503242829	8.5499139104874	8.72467328210197	8.72318709810192	8.88654070398309	8.948942048047	8.5504980412502	8.79890686443425	8.5067545286865	8.44381449939871	8.14618499968815	8.39936469012052	8.50487142779503	8.9624041594191	8.50415273691021	8.70818151075223	9.11439080909956	8.72881672746837	8.82293258919321
ITPR3	6.04255026600934	2.66075646096805	5.66108808779941	5.16430286760675	6.27706209066246	5.45874861225098	5.24644102308467	5.569861889555	3.30655164281272	5.83093455107498	5.74967445138016	5.51250801681694	5.78332358600339	5.3752691173202	5.36868987924632	5.89419690789836	5.76537549600275	5.62351429165318	4.12787180966345	6.02760118869723	5.71121836187051	5.48095060463122	4.59553747543789	5.43733436507277	4.92823897774485	4.01885676183395	4.48816709485979	5.3690203463805	5.37374464995785	5.54110533611425	5.28458963849015	6.16250082381352	5.72013225704534	5.87577747331696	5.81191445806907	6.02365837761868	3.87629418190802	5.64301940953679	2.91383234987338	6.05287348964232	4.49272884027181	4.28957524353665	6.42112276089992	5.60365211022846	2.63339864864972	5.95933305186522	6.51802456285183	5.84099731254933	5.76913740658002
PITPNA	7.86045520026358	8.11474956870886	7.9729146816362	8.0300786556248	7.39725348040422	7.78507303054106	7.64385322864466	8.03105927090424	7.80942610823735	8.05025344159241	7.56190227111428	7.91455498834768	8.0015360134054	8.07218470633057	7.9234731311875	8.24879693349917	8.52469431470625	7.67111658855791	8.0853200081566	8.04810992696301	7.83180955696622	7.88660930504924	8.19245646689996	8.17377212885486	8.10575802322279	8.36761483715222	7.97644685738715	8.10811465218963	8.1595433433292	8.3289376193818	7.9704320283372	8.12085547477054	7.98283601518814	8.24510185318991	8.3995619776899	8.01822554069348	8.1729618624189	8.31948862156028	8.21258771837821	7.85264316585487	8.42134261995617	7.3811721090072	8.01569386887631	7.86619690553813	7.98601361753523	7.9786956660566	8.03491049758334	8.0684330636092	8.24510262010705
IDH1	9.25849432492336	9.3086572929222	9.57656085303087	9.49821837260867	9.33341401238537	9.14414091121566	8.89176078437394	9.26101277749991	9.67633995161165	9.26157634045961	9.43955774569523	9.59016506557928	9.29187885645752	9.52327250426805	9.40705209874858	9.51890758052925	9.19845585502001	9.23578970368559	9.54950702689958	9.61279086438686	9.196087603263	9.62877724339778	9.23647415954898	9.58298262807116	9.22582522137441	9.75091031848815	9.59399802694307	9.83040013788049	9.21079972045073	9.03258371256241	9.43869529501946	9.5400863113833	9.4405805154175	9.19797912572357	9.42290436258544	9.20717471666206	9.64937618473012	9.53038133150332	9.25730501000569	9.24039663091587	9.2666026440756	9.3244155341529	9.67058065114795	9.54874662126836	9.36208050368347	9.12193414475904	9.46145983903068	9.47441778285132	9.62011478612834
SELENOW	7.97484699704635	8.08367510830726	8.1220482851577	7.86537975457979	7.55531565654239	8.29761396728505	8.18071148721994	8.2081365346998	8.13457688848073	7.88326257667545	7.44592701245543	7.99359841462903	8.52119370978636	8.3106718655019	8.3384398164861	8.36286795819022	8.33793126522726	8.08426007434344	8.13239576285495	7.94580370250495	8.26968756338641	8.68116193906421	8.57351454188927	8.48898208418906	8.14421133450353	8.33741376102619	8.36315263136514	8.28803006698215	7.94116958086307	7.69585537628052	8.29856176754943	8.62854660489358	8.36747922783928	8.22820419872264	7.83178398537831	8.08232928098494	8.2500169412216	8.09359641460653	8.06924377127993	8.26572710783212	8.09309035638497	7.90670639336003	8.48610559116869	8.00825140723766	8.29695392093319	7.96497607817854	8.24563210569986	8.4889497214618	8.44660697503276
SLC7A5	3.81499259850258	5.72396676674629	3.74754460343371	3.68298870156372	5.00266124949464	3.69327015527458	6.80909020724145	5.04887780969116	4.1347133362116	6.54607675927068	6.30887417530275	3.7818003974485	6.28636228726665	3.84313482755494	6.27456885664448	6.6803747452281	5.80564732298634	4.75515566191004	6.65103933010084	3.76105918560985	5.85277872179936	6.56875121114203	6.51898443033424	5.50006995448719	6.2054354265501	5.57651845161684	3.78987375102156	5.90349394936739	3.97094789216266	6.31098915377958	5.77531551288007	6.76686170712176	3.96314708355447	6.02084287061199	5.80299253436643	7.37441449333288	6.01817617417359	3.92009930522831	3.77603324397037	6.0137054475103	7.27699399834548	3.93975234668776	3.89682757302993	4.04365635215963	6.64725924951059	5.88844633643745	4.30675614436814	3.54670009091352	4.84194399996465
AMD1	8.55716978436363	8.57137367737831	9.14714943796656	8.88483887618586	8.61121996321679	8.71050926609274	8.69318415080915	9.04156159124123	9.35688033263696	8.99031163482857	9.04338334675849	8.86414337181277	8.66563304892154	8.80114891346645	8.6489468242292	9.11060708899825	8.29926554486724	8.41561397280996	9.26462124923464	9.26054010339722	8.86184971149172	9.02074268044918	9.18933980596326	9.06756251536027	9.1299610170646	8.76629720110762	9.25655844797321	8.88754305282795	8.58433674389656	8.91550726811126	8.82028732874315	8.87605484787025	8.66615456307274	8.57256397532562	8.67881177238222	8.54292535195295	9.22745701160279	9.07112837938906	8.70941908212549	8.72870518615471	8.91330289565772	8.99823907230711	9.15796505444424	8.61677282277462	8.95837282824053	8.65207672311189	9.16483934210981	9.07403437580114	8.80507569592156
PSMD1	8.40792683111935	8.99692645419906	8.93481485926674	8.21405254405368	8.20562797697753	8.9915485919542	9.007549553262	7.64672946827829	8.90996084564173	9.07379074155173	8.6603550461984	8.74967428603545	8.66391313804554	8.77219084676849	9.01227463664389	8.99619585210128	8.74767991026761	8.75949578398917	8.90021245606412	8.68068266987444	8.85522869069172	8.82349337876178	8.7855018386586	8.74413665055464	7.78750514607741	8.83531345311671	8.83998823142397	8.77668965689355	8.76931828996115	7.67450274548805	8.71982033320048	8.04525650754927	9.0004010820265	8.79566058899649	8.96904177481419	8.8920376425353	9.06988556755029	9.00812775855128	8.83731823330938	8.81268060406977	8.76652343232228	8.78400612115152	8.56528042509757	8.83402197388097	8.83942620925629	8.38514748420622	8.86072890076061	8.68486232161344	8.80058803739684
CREG1	10.2056918972214	10.6474120703957	10.6583180771411	10.3358594944134	10.103567408528	10.695432575164	10.7268539300362	10.4385433074412	10.5766792561517	10.4396295920701	10.5229758193684	10.5602049637547	10.3877799403768	10.5665514492509	10.616029592705	10.5008097219171	10.7219645754799	10.5521561792834	10.6060977386304	10.4832075366238	10.5896879485048	11.0642801446103	10.682981783255	10.6230521088937	10.6426500436197	10.5585219460572	10.856440616178	10.7190235982498	10.6018237359616	10.5522826043884	10.8078833509255	10.70540195761	10.9347133195147	10.3447882687944	10.5765345431773	10.0986691983773	10.7057181403529	10.4727785229584	10.6481460492392	10.673753951193	10.5356987974244	10.541248848065	10.5959590441121	10.5982062546756	10.4914313093237	10.8528914643245	10.6667531658739	10.884523922141	10.7293551572616
CSTB	9.85553688350392	10.250698482125	9.69580237512833	10.0497168541081	9.66915232333015	10.0920479350574	10.0773212686611	10.1138870915445	9.91987648532572	10.1942189110974	9.92462614328418	9.98708407982746	10.4144565142361	10.3371713364152	9.76353761312011	10.2251049299232	10.6131600045598	9.42138075242596	10.0160191187388	9.84338072788524	10.1935063189844	10.2779259646049	10.2051694421085	10.0361282806747	10.2100385750112	10.04592557324	10.1361425314028	10.2338430810778	10.2609031573638	10.4051437464463	10.1345671059236	10.3692218256508	10.3470900336386	10.4260494773837	10.3960452675175	10.1136063151595	9.98287382508815	10.3507073715299	10.4000108598505	10.4135509828546	10.0146744591605	9.60146222124643	9.75256587175608	10.1807880665679	10.1081204956198	10.4204485698516	10.0360282451331	10.219037724441	10.0515821484785
PCNA	7.42361789654177	7.80283914789746	7.86966712068257	8.12851435446942	8.72683931401073	7.95005813765122	7.69749185504561	7.90191933373502	8.064215470533	8.35969409115152	8.1635002243632	8.47743771263219	7.46611115006504	7.93091741958126	8.02508607393654	8.41800868339165	7.11898079995384	8.02425997035342	8.04057700554243	7.84526979328062	8.07013654251917	8.16679601321252	8.4208268732032	8.34196167367685	8.25897455507043	8.12784200043659	8.33541766036058	8.36625595772668	7.84350776595118	8.20396454386271	7.73233155416105	8.03077945676823	7.60673768048927	7.91943014798889	7.8747011515269	8.58541029825889	8.39288285711841	7.79434771541497	8.05101250883332	7.60011242534633	9.305367279961	8.28106580456918	8.23463357642414	7.69935022427984	8.3103944967274	8.25345711880902	8.18835695750508	8.2267080818564	8.37566165094668
RRBP1	6.83241414111662	7.1961818357388	6.726063900431	7.27772061416967	7.12097494097724	7.52372371016303	7.02270370379673	7.34023890946762	7.17101471447091	7.30946274498982	7.29727081534704	7.53565857784712	7.32502077109686	7.62736285887905	7.51744030151001	7.38170692041357	7.31648172129564	7.95451709823711	7.40343003095157	7.22775361510262	7.52668201909588	7.56216999614379	7.30411755670715	7.11522443656069	7.51649765246521	7.59335077061353	6.9116225563661	7.27797740750554	6.77565372211295	7.35348083446729	7.32970861351304	7.16560261614647	7.95109628882831	7.03757436031026	7.95762587176457	8.1798374444227	7.23154083254833	7.28955619369093	6.97225811439245	7.94470818752832	7.82338358712157	6.90913316435544	7.17912092879299	7.59269799310009	7.35487961773631	7.58601377663866	6.87113784349979	7.266166543084	7.41634312328839
TNFAIP1	6.39883594659531	7.00100999729878	6.608832398563	7.36924450480312	7.26869819584581	6.96679628917836	6.9892352805465	7.53857382144593	6.77377834303281	7.03652784950776	7.17153283717508	7.13295087895753	7.07125756096857	6.57504655085655	7.1114123493125	7.23492940275346	6.93885521306018	6.8238282538415	6.95520002110302	7.35152914057146	7.23230955217151	6.88957022247113	7.1081850924375	7.02272865637619	6.85006640269634	7.02935983923894	6.81163209478244	7.11577431040436	6.95175875151824	7.23237361969772	7.20897816129368	7.25042619352231	7.35486341308182	7.27911987086296	6.99404588290332	6.92549464472373	7.18751552013747	7.38081573344061	7.33488032076072	7.16963850165658	5.89203266142062	7.10766913582193	6.72184279094146	7.01750620015848	7.39947796235897	6.99068945925479	7.21811057917021	6.71727028069566	6.97446385703807
HDAC1	9.35454050228919	8.94228574306905	9.32304286015876	9.15283841994125	9.17267017021598	9.26134412346809	9.15167629178092	9.15579584266307	9.34793610430828	9.45728990953956	9.24136677818048	9.3664682428351	9.16237427186172	9.55292822159733	9.49464964495917	9.66335980601665	8.98499900979919	9.57838370783183	9.41843100591856	9.40017555422333	9.44241100878753	9.39851820257482	9.58802567991143	9.6887763975629	9.2449110891204	9.52303554791832	9.51315803832399	9.32222338855778	9.32607759962661	9.34610933135524	9.1948012810385	9.12737425523389	9.19025757072812	9.23677507612913	9.31195374231978	8.85616927737442	9.40277640712326	9.3892199057279	9.47490105702898	9.12171353912144	9.34372878821444	8.99239538110338	9.64750241773734	9.4885323369462	9.29685915974943	9.34105583709409	9.4208609904441	9.34035260729518	9.58828810491504
DDX3X	10.7497397112726	10.843890788067	10.9411700881177	10.8639058240646	10.883508585145	10.6600315990971	10.7375602273044	10.5675572359215	11.0022946237693	10.7070575458998	10.8329844382635	10.5355593028888	10.7765208613544	10.8046654942177	11.0409830684217	10.6857002847997	10.6510627869868	10.829906798609	10.9279260463385	10.7823231289873	10.7887989651365	10.8005309341232	10.8447701623392	10.7412480170066	10.9086587546842	10.6835361806985	10.7819519185936	10.8478483920697	10.7806327335815	10.6844787517017	10.886329170206	10.7941902231669	10.9941020796939	10.5673910123881	10.7547191700013	10.556858643999	11.0161887456478	10.7882833369488	10.778619160405	10.5461080833759	10.5758008175058	11.00600053407	10.9191756584845	10.8710202277849	10.7837080930859	10.4490920740724	10.7283042042906	10.4771485378648	10.8949146145054
LGMN	5.65173282386984	4.20930162470018	4.05836134835951	3.92376796413877	4.38208042986465	3.90210317399564	4.31028785123119	4.40988884954144	4.15560331905602	4.14811169849507	6.82355173506306	3.97449710264378	3.82353252945907	3.80403437762125	4.20259370436014	4.09069926475843	5.77729670831834	4.97860003868759	6.03983173368356	3.85680508057687	4.17517645446601	3.9911318242195	4.08873732146942	6.21190541965152	7.75015242040316	4.06337339624927	6.24759864200513	3.9102755323492	4.13124006870242	3.87696215907085	5.52761889672797	3.74496106499087	4.23964616943491	4.31017420048831	3.84836082604514	4.22987607391231	4.04410771340911	3.93662847608106	4.12006446111978	4.23721035043938	7.17140743931382	3.91315621376592	4.28480910221059	4.18751588751802	4.03133994822071	4.14468111252016	4.09608875300754	5.72048883848778	3.90223280217483
PLS3	4.41642754520121	5.42127647919408	4.34136453016608	5.53517626829049	4.32955153562903	4.53472165110313	4.33496578239516	5.19109694890743	4.82137230415215	1.22557502263292	4.99776539426884	5.35486556901617	4.06135305542438	4.28415301653377	4.80162660885963	4.52235496461896	4.88763335071489	4.47919794011877	4.18691387838008	5.48311311975281	4.50497732247098	5.42249776114403	4.39248695717896	5.25242809070119	4.76115852243505	3.85628129654097	4.79660410559019	3.80862187730538	1.07875666294411	4.35414497074452	4.6872511076078	4.30990098569955	3.79969468841727	4.66559139306189	4.9490125703309	4.24093309455151	5.29948437131701	4.50600900862202	1.20156682738256	4.24074469421378	4.47373806802384	4.08737585968172	4.28233327428528	3.36163737160981	5.2494416149437	4.75179673658361	1.39211564146443	1.43098116625191	4.90411373172677
ERP29	10.3889720465299	10.2872144654764	10.2352339540528	10.3881585778151	9.64915057631541	10.5113469721184	10.2235718801586	10.1944366930269	10.1790671465219	10.0999770672269	10.1869932744852	10.473162788201	10.4912710587156	10.2969680230757	10.2610682146118	10.4399174359594	10.613252512897	10.6590035062167	10.3242366971863	9.9736900186328	10.0395686701379	10.3637213114446	10.1524230685611	10.0744090989229	10.3211180283661	10.2967967332488	10.3970954082296	10.2767404586139	10.2550872947165	10.6388737814803	10.2713448111321	10.5559792895989	10.6307572615853	10.3680376135632	10.7022412791257	10.6489535074193	10.3480236506954	10.5453376178017	10.5873568999795	10.7109604021814	10.1647582252837	9.62320545122736	10.0810899620281	10.6090654628725	10.3814182904598	10.4741962895836	10.4190044564933	10.2096987765285	10.419373319608
RPL3	12.389444061393	12.0897467037932	12.3392071302371	12.3804787512122	12.3868013089812	12.3101204809192	12.5034553238503	12.5004936498568	12.532252134426	12.3578869257102	12.4002071706474	12.6442884697739	12.4581190582934	12.4435708032015	12.6247450891644	12.4607302512213	12.6247756810384	12.4656214108633	12.4724126065943	12.5915803355882	12.2757671435208	12.3282119351977	12.5036528327711	12.3874993431591	12.4482233778714	12.6156131539818	12.4374561612881	12.4178956149992	12.5706819952066	12.5549888907267	12.4803252964638	12.5174440674369	12.4424919975038	12.4821056279923	12.6754302199259	12.3757882252031	12.7477391167747	12.4917711831982	12.473332554939	12.5583233548249	12.6870135385303	12.2074462099758	12.6483142383207	12.7368232638144	12.6185911177028	12.4653779595386	12.7239893314179	12.739095155716	12.5447265565957
CTBP2	9.95502387924715	9.56696822673753	9.15843575195214	9.43815202925356	9.11074117764158	9.50655090092097	9.64559716567916	9.12180841503643	9.42413048670907	9.90082023546796	9.67117344162554	9.64403938693962	9.68066418884752	9.64093605289925	9.32925213293138	10.0980405978163	9.77442333011539	9.83516609089702	9.56078509141754	9.20617839593435	9.56175456065814	9.85707094491215	9.43633141022766	9.1729122981473	9.58281116249998	9.36219791722889	9.63003444420596	9.460769007152	9.45370020958291	9.96911808106006	9.41068192955026	9.63014259030495	9.58000277846194	9.6964881642388	9.77642261179729	9.37481421193988	9.5121394845709	9.79047230472887	9.66559393620439	9.53611396425646	9.20660493304766	9.14208708653807	9.47653221365363	9.68374812508032	9.31602297318322	9.29138099831755	9.55308325355397	9.61922649222077	9.53487683810503
SNRNP70	8.30560003724315	8.24964832739245	7.7196688641961	7.85474870417371	7.8716863999829	8.23680114794845	7.84907290339084	7.91756483009414	7.20559818360968	7.88129599089855	7.37957983485124	7.80805099563835	8.14081424893935	8.1660184374653	7.93763046355034	7.93031839558979	8.2812774719426	8.18928847158025	7.56976745799347	7.41456950572655	8.11646810643493	7.89237133007535	7.92071635094891	7.9050252370588	8.16941026478865	7.99444194547924	7.85697145235151	7.83248812266167	7.97640846774984	7.97394922575818	8.01270501320927	7.60322892326922	8.15000796722076	8.04001811656403	8.2510024624555	7.99585885098883	7.92904271633863	7.8097304115214	8.12410237443846	8.24633010419739	8.27833313105795	7.36033069944869	7.89297850608204	8.07584450196327	8.15490011305952	7.77157293829401	7.80841702397281	8.28238996538638	7.66082221369392
RAD23B	9.3560811508125	9.02183143412505	9.18120628664646	9.37322059611161	9.88274820534741	9.63837518942455	9.54042661838018	9.47602375843639	10.1972883164851	8.84105418662302	8.72792137750249	8.95056031226496	9.65759335013125	8.81768322748687	10.0372968124377	9.61041792592495	9.58307770627837	9.5006601069518	9.11063722746274	9.49703460780665	9.71596933903209	9.78690833203034	10.1299125546044	10.3410618972728	9.75712344486963	9.71580223014807	10.0510545776551	10.086572224596	9.53815133299942	9.56337532565137	9.75254557735689	10.0324884809556	9.8930422884008	9.8643716994498	9.77476336182843	9.58533485874396	9.92470858442662	9.61211829499169	9.81550676576224	9.85201642961029	9.56034374531033	10.0348932949981	9.6406201798492	9.20763376599187	9.65762409043215	9.44383955269242	9.56636800568162	9.34393127328248	9.69182762013875
SRRM1	8.96722407867477	9.59001325613487	9.25387351428285	9.18966532162315	8.89067479009623	9.35675873471449	9.24179304927154	9.11593974894357	8.88382661340953	9.40043477626899	9.24027033565336	9.024777881148	9.27435460419289	9.47978207771385	8.92051679033495	9.26725259637257	9.40027986788241	9.42002043921397	9.11492598555902	9.18648415419986	9.22430477055124	9.062245249168	8.71839041815243	8.95198206331216	9.18759594885255	8.78299952556954	8.98948198432893	9.00762253714295	9.23019924028608	9.0391778560627	9.22822742450333	9.52565845238336	9.27948025446109	9.34447921719138	9.26224709063272	8.8903668607228	8.98586748014417	9.17960989391437	9.27346153145619	9.2337569315466	9.13878306271663	8.77299593095924	8.90229233220166	9.31615412177841	8.85380878460126	8.88085252928405	9.14877236648259	9.2501858082863	9.26376846296104
NDUFB8	9.84087695305541	9.60060121944771	9.9374296402393	10.112476442039	10.3050208056378	10.0133235348654	9.8917104034189	9.90326760622223	10.0078338602838	10.3263206961138	9.8950043539624	10.0671557257779	10.1068667135875	10.1068952345569	10.2026476111709	10.2040051677478	9.87519243227731	9.89887123813782	10.2244987785141	9.79202690398995	9.86909620429696	10.1729315509636	10.0552651265846	10.0649555553582	9.90982356116182	10.0317516862609	10.0875745986558	10.0890240060377	9.73218956041871	9.8901920198163	10.0704017041448	10.0083021891065	10.1662522300883	9.82778208168225	9.87084055820522	10.2114008257708	10.0809289323324	10.0282674606987	9.81675441661917	9.84871113749088	10.305307604531	9.88176927180515	10.195311463213	9.95688872554089	10.0792463314989	10.1040236492923	10.2252500054707	10.0732167445562	10.1156074152483
ARIH2	7.37693897619827	6.66097869574842	7.15031939427179	6.94045239024707	6.66418708403063	7.19198871360504	7.30376767358625	7.02209703679154	6.95424618944449	7.30877579242163	7.14562016470139	6.73997691292439	7.054084161813	6.98657232113156	7.14712565917754	7.31062504136908	6.65681747025838	7.06206069417883	6.80476977327532	6.65416513138073	6.9780913645549	6.59892713780745	6.59824575296905	7.28835848132205	7.05382757880016	6.77877543912138	7.12693231339996	6.87855658746953	7.15974526154412	7.20933184181946	6.93150341359841	7.16077740293324	6.75061208529693	6.49650460597753	7.14709527993129	6.17761904035477	7.28407387651659	6.87861049798574	7.10395069835476	7.00051914806108	6.62016884545445	6.98574693827689	7.16583614032192	7.27453202766922	7.10024001051792	6.92374394847729	6.93602486806984	6.85705602175462	7.10327141741691
ENO1	10.5915872404916	10.8603132760961	11.2365390479967	11.0178774641988	9.94462012325815	10.8997269209775	10.6593756844731	10.7169247851041	10.9447511194099	10.7876853128122	10.7702239832372	11.1753524630404	11.013063444253	11.082413812855	10.8254421162218	10.9110411459581	10.85759796045	10.8618149074333	10.8835226045312	10.7408904835868	10.8456461453489	11.1045241779108	11.0496269640033	10.8801090114876	10.9744588411907	11.2183918475263	10.9428881052251	11.1168273919357	10.8176371392196	11.0598819068741	11.0092413544203	10.9942914945615	10.9605074069648	10.7707354155545	11.2205071666583	11.1361563208996	10.9063838053643	11.1715342949288	10.9151322670323	10.7270012221506	10.7201977327247	10.0784665977684	10.5899937382388	10.9913819579916	10.7688683093005	10.946873245599	10.8480450576436	10.8100278601794	10.8672786869314
PSMD13	7.5827171574235	7.65637997511888	8.09528518514603	8.00782314657161	7.39270633029433	8.14962870968718	7.8598470343528	7.7971267069341	7.97653332926907	8.11303815120756	8.00114912466207	8.0532030897251	8.00067799853967	8.14133612970249	8.17932723784399	8.17764499153964	7.57146508656056	8.15708805496006	7.61106444948469	7.98005674899596	7.89633502647241	8.25859906663209	7.92315834228848	7.87568474258972	8.02271879977278	8.03599715475497	8.23720868680267	7.99493213716541	7.69022887586554	7.75825618132298	7.89997515989396	8.04633974709828	7.76266883646859	7.90216076311383	7.86304922325283	7.87217001148039	8.08207032554824	7.85560267373559	8.13940093742399	7.39473579336515	8.15289296453888	7.69859679247449	7.96750559094874	7.97962732183167	8.10631352999637	7.80337107744488	8.09935975948542	8.02562527214328	8.14683674678063
ILK	9.11349973984514	8.84069174078567	8.59362892240722	8.58117788035151	8.00138459395747	9.26792485871232	8.63272609196908	8.74660093441426	8.65885961158761	8.78507168803323	8.57343590393217	8.89770652659841	9.17318075076379	8.7389794363103	8.79164137514196	8.86202777809103	8.96161832116627	9.26734747829384	8.26465785543631	8.82934536590077	9.20271565233747	8.88732161077823	8.77378030032274	8.61834339658606	8.85353250929062	8.94481843853655	8.8826363421501	8.77857233509263	9.06439224305089	8.79937342824911	8.87525616907009	8.80777589278899	9.11288014102853	9.17193133797042	9.20637145930668	8.81197612220593	8.55370111304951	9.1822377823434	9.05544864643757	9.26443867187978	8.26551168928751	7.95538500496348	8.51009449972543	9.01844007760081	8.72634442649834	8.95635850478844	8.49774889589942	8.68056010410816	8.50603513026609
BTG2	9.42066517777695	9.75022425908887	10.0791956524204	10.4251213587729	9.30463319114668	10.0447314353464	9.8277768999348	10.1809401276551	9.82738355960023	9.77906037307289	9.98200445930214	8.8516239875153	9.38101401177432	9.31720885032496	9.58510296214266	9.08949608971065	9.555949104504	10.2822326183818	9.93789082876468	9.72852101813263	9.50755032827215	9.68660152480318	9.46343789940933	9.25574871931412	9.75004291763267	9.1488918413463	9.3482041291707	10.3705238063063	9.36720035606473	9.7434567805708	10.8618648096451	10.471098388485	9.65104274916281	10.5320243225136	8.84493860355645	10.6837270076023	9.00538421888355	10.7658814529415	9.59192929056596	10.2521339425386	8.83808204464027	9.25384436137052	8.84422904307103	10.0296762877318	9.61751973731548	10.2695037242778	8.96954818854677	9.08785067638596	9.11967293905101
CAPZA2	10.519858979565	10.6999079085319	10.778988365252	10.9132282839188	11.0186179463989	10.6865973484772	10.5539397415754	10.9361198801624	11.000888446227	10.5160457336982	10.88114508099	10.9143716943476	10.7336063176573	10.8095038990903	10.7770850081888	10.3866121232076	10.6990772876524	10.4330744892831	10.8381403610417	10.9863194252078	10.8678158823467	10.8763053102888	10.8511403690355	10.9558726530326	10.73001031997	10.6767241072306	10.7942302113523	10.8735658318102	10.8028910210147	10.7946609324633	10.9217051871847	10.65302255993	10.8445680138323	10.7267243286872	10.5256338666952	10.1424155593766	10.7261416883756	10.685596053448	10.6173703293551	10.6063715485369	10.6983528572807	11.1989643085842	10.8468932426219	10.5456704540814	10.5842045067028	10.8165436654149	10.634798849099	10.7029584861757	10.6099158338602
SPCS2	10.3141956814601	9.73547887122841	10.5554593052298	10.3758592472534	10.9401559964203	9.96338972848857	10.1123006865587	10.0475870100608	10.4444735607823	10.3551462761263	10.195082749441	10.4217908054763	10.0201669671519	10.2369332519931	10.3586875202011	10.4561831923696	10.3153218908947	9.98729761272793	10.3634455850945	10.4222450150272	10.1419161143536	10.2051295609506	10.2680935540965	10.3834033763465	10.2576083070837	10.3064469792968	10.2031260495508	10.1982923939682	10.0463941017578	10.0992653292832	10.061679395827	10.0436443006288	9.81618949135556	10.078892714581	9.90789846558047	10.6213488974452	10.4851841908944	10.1486911868797	9.8263417614361	9.79409590319281	10.7474192311032	10.5861488882438	10.81861884507	10.1877422062568	10.5211831940916	10.1204358652618	10.6056744056868	10.3811677774396	10.1810136122786
DDX1	8.13890764824021	8.07959645984558	8.52436049723839	8.13692850099968	8.59674863626766	8.19758621774668	8.12371159080283	7.82246686082423	8.07000032407533	8.41511980248181	8.42221023458363	8.05915623255565	8.08767369569749	8.30123831819511	8.45632552747743	8.49962468372402	7.82671349748289	7.78188787408054	8.73573741740799	8.51377997508158	8.11826362242503	8.42738678739153	8.53542825573528	8.36334232096311	8.31812223417375	8.11277123921442	8.43473232173016	8.36887457879706	7.87403606686183	8.07823398569202	7.95608234826957	8.10185360329787	7.71715168721848	8.2364689798666	8.06755708706136	8.2968886956729	8.48250264325272	8.23438808729787	7.88700025684163	8.02748833502121	8.3073755198741	8.35073531812111	8.79339153031853	8.02851450135258	8.39999191503133	8.08802039135006	8.54058901338686	8.23757674579243	8.3403444975691
ATP1B1	6.1771709743922	7.1221332311952	6.3958044276287	6.8153029741312	7.38347661815137	6.82907028595054	7.38192713672288	6.78013232842893	6.68469944622069	7.52645529727158	7.84442495435727	7.46828683866961	7.04773387436456	7.30757510820629	7.74071694411091	6.85001403503232	6.36513709485357	7.25237079608781	6.98495236584445	7.2091063177229	7.50032591058469	6.39107557091944	6.4515124935857	6.42483913827175	7.0890402291013	6.90244566857282	7.46337831291859	7.69044647901764	7.47976703335824	6.44976514973436	6.43895519120762	7.0046707124716	5.79451119015587	7.00861421725415	6.95139181438624	7.15770180022486	7.28903777878129	6.42454754070981	7.35779698489322	6.64581505868621	7.46256579257046	7.05149924245979	7.25172806370627	7.51342234725838	7.06468590692585	6.47352031620497	6.69189117118776	6.81230637096209	6.75390682256319
RAF1	8.57322146442929	8.76227619055358	8.67065723585795	8.64041626727803	8.4655742540148	9.06313278942404	8.6896780904593	8.57072625407348	8.68942807376811	8.84326311020063	8.64813429397637	8.55005195776521	9.05926268924139	8.80873248467816	8.8798732314104	8.83480816179025	8.80699585558603	8.82324006324047	8.7262640736301	8.58284169369972	8.71540019141243	8.74772183198633	8.84998355204051	8.58600818750352	8.9318070640955	8.88182399944948	8.90791079337433	8.64388509586287	8.76899901940905	8.75989198105467	8.82689857240049	8.76977522545856	8.98711959379067	8.7760547019244	9.04422696104557	8.86952761593747	9.05265979366269	8.86814348416617	8.75790261773704	8.72852182345775	8.70216145361931	8.65169551707704	8.90939534930072	8.92802309760031	8.84336292116188	8.61393825114584	8.85766593946271	8.92523958973249	8.87792545994851
OTUB1	8.46366441091391	8.31698925528296	8.82657455773571	8.78717686995104	8.04372142477724	8.96122956185262	8.86467084715773	8.91548923360602	8.90821572969577	8.81636375562523	8.68681432836262	8.75445600745213	9.00948776560753	8.93301015426975	8.93961422117682	9.27453322379653	9.04767955559591	9.02781423130458	8.80004331943217	8.910175026571	8.7820353162987	9.23645441256436	8.83028677441137	8.70921300153723	9.15363846303537	8.85287138745383	8.89918786037556	8.88797998660737	8.69898997010251	8.89906276324842	8.76207107356458	9.04167519772986	9.15148200877785	9.08799747628366	8.89423716412863	8.75056529110741	8.88066217610016	8.90619380064654	8.87982774783034	8.85846953999431	8.92864417765433	8.13512033347527	8.53444128741424	8.85162169456021	8.92812829490988	8.81585683058776	8.82292783035932	8.7243848130429	8.7950148331361
SREBF2	7.15657429376483	7.55120022296824	7.47784290407423	7.11956502424899	7.24584038851404	7.36292408850152	6.84857245392092	7.38724792596378	6.35796228185973	7.32656834932038	6.69716236311993	7.26964720065418	7.5417079680533	6.80668465137705	6.42979321525363	7.55739821264321	6.8366287186527	7.74072395999093	6.9424601766749	6.74192014574464	7.32537070887681	7.31903195843199	7.3982954040546	7.3405207833457	7.12825707658309	6.95794159621701	7.30605409729943	7.03631127652831	6.99009054092127	7.04909886715005	7.34598653054726	7.78707296752125	7.72885204289721	7.5013246521256	7.23238900230266	6.98611041681989	7.21558236329282	7.28651303262889	7.08526490304897	7.31181085460325	5.58075606680701	6.94930923032058	7.15470979097837	7.0061404750829	7.14367385861314	6.84400401049514	6.99181710793855	7.26182668632459	7.30165273470391
SLC2A1	7.35076203106118	6.97596481573896	6.3938847173249	7.26243103360873	7.48326154095564	6.54097947053078	6.83413935422898	7.12718119783355	6.91854266249655	7.45006345610762	6.73679841051137	7.18116542404799	6.34027573086718	7.35317234933126	6.18524629935813	6.30305553368379	7.17491006520808	7.067127516072	6.74131662987775	6.39863006464849	6.89406227018221	6.52454156310358	6.80660291072289	6.86910579166473	7.19119015950403	6.87296304433778	6.87400610998791	6.64399118555761	7.26266404214629	7.07021796832701	7.10977905839658	6.81157818427929	7.20605341733913	6.48554171824619	6.68918406615927	6.88479364786142	7.22832517071106	7.09993168763262	6.62779325881912	6.95599443944148	6.79328566378124	6.50891175498082	6.32840651785308	6.69772362451507	6.87080033324799	6.64942369172647	6.90458632538694	7.19520772431192	7.10955577962545
PKM	8.8181181600334	11.1342841691937	9.82235997834792	9.96877855522197	7.85511781467182	10.5662369725658	9.84764800814729	10.0944519971598	9.45651184373012	9.4453179115397	9.22467076880882	10.265945019612	10.8045279248876	10.0322524310301	9.58397464013501	9.90977565999445	10.4958328519564	11.0330742701945	9.36682935781981	9.26842131854375	10.1779296810361	10.2235621173398	10.074410711938	9.28106851387465	10.2437132761677	9.76669303835563	9.95899379569766	9.79831149317679	10.3912373066386	10.0927276584647	10.4844484490513	10.5637234183948	10.9914093029482	10.3795586583283	10.8630713814687	10.7653167555561	10.0723048291863	10.1190681989473	10.5307942742724	10.7302073425712	9.42488117615207	8.7181211409514	9.27947871683306	10.2987800357563	9.73264466271708	10.0453682614982	9.77424027747947	9.92228624205873	9.89680033520516
PSMC4	6.27875674824886	7.28786312020813	5.2939828914991	7.1287874267454	5.6034658330328	7.00571744030538	6.79572881119642	6.83864509589773	6.96092608998634	6.72846053082549	6.73890210798843	6.92403331108197	7.04736774888261	6.77848140418739	7.18285160841266	7.27893480373388	7.46142301417719	7.21296755908003	6.81248893053862	7.01238574105957	7.14424576032025	7.53343757456538	7.21578638040326	6.94636885459703	6.89378088876212	7.25094608026972	6.97329199763923	6.79780311634544	7.31753054710212	6.83996116784729	7.09919479202522	7.26802681657335	7.42615731587286	6.88206660829166	7.20404472982987	7.03779544326224	6.97237278898474	6.95430419273518	7.47424343347033	6.86353319974999	6.94316264704172	5.66347631444532	6.90785924533997	7.22746505063904	7.08766180467517	6.90982680282515	6.35636939207816	6.81927158456696	7.11487439853554
CDIPT	9.96308350362558	9.75883888408457	9.67435483099254	9.74783245128356	9.69423511137812	10.0008760483874	9.95548524936097	9.70834310899297	9.86023587504437	9.88968227231854	9.58126054838802	9.4821226522448	9.69594464203422	9.82606887097948	9.85009760663296	10.166733266188	9.83576896840509	10.0567987144377	9.89970533325822	9.84110103741406	9.83210069456332	9.94901002546521	9.893240751424	9.20000935330502	10.0391218909778	9.83870997237812	9.93990119553628	10.0031792759625	9.67959220107105	9.90431982340183	10.0077951712625	10.0072714654158	9.94468588062274	10.1571480089805	9.71786801143935	9.69649968369133	9.86301577685197	9.83526321071319	9.76594941621919	10.0325703031587	9.87068422393477	9.54356658255708	9.79081428781158	9.76039035003491	9.8101467985096	9.85988884575619	10.0915374135109	10.0181815205712	9.74798320326713
RPS6	12.4515307559753	12.7819990037706	12.6822871020838	12.704195226027	12.8947040557098	12.7980607985741	12.9348587290135	12.9567431603974	12.933367040865	12.5607451562655	12.8027024905201	12.8943061120943	12.8751766145095	12.8569999959374	12.9121308396671	12.8227236603222	12.745473877127	12.846928477473	12.8519561667946	12.8692379095369	12.9200083153976	12.8737492056674	12.9711097866783	12.7869152085617	12.9436331154538	12.8249024278536	12.8802045511813	12.8065184415718	12.9027911142437	12.8905278757956	12.7876354261824	13.0281587356189	12.9317684803348	12.9060599068793	12.8578043285055	12.7898391439985	12.9082239174756	12.9987008631311	12.9300588590025	12.8425672184512	13.0478640012772	12.7317576628195	12.9148774135291	12.891750295323	12.9462440526737	12.8195040612029	12.8317590048475	12.926523110214	12.8823164542342
COX7A2L	9.08440167407117	9.45024144738044	9.54814828504487	9.51380056631189	9.68103872639823	9.29040628203408	9.49843166306582	9.71822887447537	9.89052336985503	9.56541393752047	9.69838686740961	9.47746679845118	9.6082868367548	9.56371550130831	9.65838459681419	9.58494357810299	9.78175116640163	9.41511764139482	9.64994452405598	9.90943013599484	9.41346738260521	9.74568677627371	9.74875142243556	9.76286107936325	9.63840603166415	9.67919177319792	9.6111085010476	9.63387195572157	9.52393804357991	9.65534521656817	9.55501969881543	9.35418802297272	8.82416731244603	9.48937971809872	9.50214697458675	9.59626213759997	9.87015442798504	9.45895118951986	9.3419995552925	9.20959667449314	9.55261986623675	9.77901952550284	9.72610708348904	9.84742411147064	9.72676265942941	9.46271523510858	9.75476357862753	9.7128064582985	9.4576124370923
SYPL1	9.04097386312209	9.15498013419997	9.16931688776507	9.30444371429122	9.40074893042311	9.06890376826112	9.09642269085825	9.0077688741344	9.44531316575488	9.15701655044771	9.36018060363294	8.94902280464729	8.53381600903041	9.16685082381065	9.1596105790558	8.98087833641315	8.91730475947308	8.93330320081208	9.40740782349902	8.63503278164732	9.32783679074254	8.93031441366085	8.97076816011871	9.41255088071277	9.09615376281904	9.19222966548233	9.29545122361201	9.2269441865277	8.78368817398485	8.81066017455652	8.97477549628779	8.07751863579917	8.93379571899326	8.72751017222983	8.65434732413682	7.93432335957184	9.02768815078029	8.65405428138148	8.71681859033637	8.81793931348825	8.93220512337104	9.47686030779771	8.51047110147138	8.90864598769647	9.17006340857331	8.91541358511179	8.87481231369891	9.100998857575	9.24298946544329
BGN	6.8187385258284	5.87580117770479	6.04098730948807	6.5755225752585	6.92849584207547	6.0173893429022	6.17172188953116	6.92998575341618	6.54886414307497	6.34472658038278	6.05396745727534	6.33457578772848	6.48324234641049	6.63525823899312	6.48188322553852	6.02317788858234	7.03539318584683	6.94517415283144	6.03607534775541	6.59006228619843	6.42920077155048	6.20296235559778	6.5236870214536	6.26784211246852	6.27670848062091	6.71677144422118	6.46886247781409	6.77570409750062	6.85151410397747	6.49916954507166	6.81753701177349	7.04137243883793	6.78882405393193	6.67002948580226	5.91992680337623	6.45500844652147	5.62829875373874	6.73549652710605	6.62552638297141	6.51468669298636	5.07428570036241	6.37949555919925	6.47720373561644	5.89961130876068	6.19458239112018	6.66495701247607	6.21840475376395	5.08044180396831	6.21307168975101
TARS1	7.43764620643262	7.67821993769253	7.68301630040136	7.73720011887697	7.53110911508973	7.78149372113083	7.18261093310028	7.03425668752799	7.36803338185976	7.58512799633169	7.64716331827011	7.46547082916448	7.52347890030824	7.65115809980851	7.8772252847182	7.95286548957415	7.4934166420841	7.787558305527	7.80476338065534	7.36179040627341	7.7114136073795	7.59322619564667	7.50813891622025	7.55190036103529	7.60749537249918	6.89751476824662	7.73961944954529	7.38819937071269	7.15385318426412	7.19329082511853	7.40575943381724	7.2532308553581	6.75841526075447	7.10942392848143	7.28494092303423	7.72100805668284	7.52117828399242	7.53099848385958	7.21979169299322	7.54897504421456	7.6636226251576	7.32637549307009	7.6838267586333	7.60226467845426	7.52587156350093	6.95795316004422	7.4942267234025	7.72391247378707	7.95574319365615
COPE	7.72132176132513	9.22962380346963	8.51328265318724	8.99234074330719	5.91712586278163	9.01469962778106	8.60176183868211	8.60221756762576	8.81094579389323	8.4825535494285	8.61068722490621	8.84639868940807	9.15534768638597	9.00270545627709	8.64003635034946	8.75230678494959	9.21582777875132	9.09958339367643	8.83715841947468	8.86599476130029	9.00791096774461	8.90718076523711	8.74842680540426	8.20153496885736	9.13061184783862	8.74764368347022	9.01516821362214	8.58112441413286	8.91258344779139	8.98854128836385	8.98161723861215	9.3499493701509	9.48300998053385	9.29298630304434	9.34381148316227	9.43118352426966	8.94007150703248	8.89688648098982	9.25190359526639	9.05349104072967	8.61848206522078	6.56618493801606	8.54858476411783	9.22359090903662	8.97409004343761	8.77820662095922	8.76031165307372	8.86284417339728	8.86781123910891
TXNRD1	8.6286358594596	8.97742320047455	9.24217216104024	8.95705346495775	8.69288855625318	8.81369355258396	8.16888179827921	8.71616670939079	8.97835029266513	8.97461969990918	9.13173983358196	8.69302782915615	8.66998614328556	8.95257388673475	9.00027676576005	8.87296396653503	8.66168793383278	8.71188870953763	9.34063016331056	9.00074916461052	8.90892548103107	9.07770358863837	8.86797571650338	9.16936575394525	8.84397859553964	8.86018995829778	9.02773278176975	9.02838581874267	8.58142494782295	8.58323463993512	8.91639047770676	8.78754104888955	8.46483592563408	8.71623963383161	9.07155134520715	8.89879090696659	9.19904798155253	8.77727433831505	8.97356535217729	8.78907008480049	8.91817181195886	8.86210611744674	9.22312758077189	8.89119991702347	8.91316950764419	8.55242552207453	9.09648258714378	8.97849513989856	8.85630541388107
PSMC3	6.3392397916966	6.7280753719235	7.11868454343815	7.19989340690314	6.67930580151175	6.72504068751111	6.77707602613925	6.90313154618385	7.64481468581092	7.23172971404293	7.05012424419626	7.09474078846588	6.84714122566713	7.15723256440912	7.0150509099414	7.29799850675357	6.7492937732745	6.87060459764796	7.35989377800072	7.04599612035793	6.67863728132101	7.12808549846332	6.81595840552692	7.02745828348035	7.04039186278678	7.13467307076675	6.95233918592149	6.81457816517777	6.15007935215938	7.03543365545462	6.50114461210162	6.88878275429749	6.73507491418528	6.82874277984986	6.93475783295428	6.8364582862861	6.88177021679746	6.56051511332853	6.7154198787964	6.60957481821914	7.34250097177995	6.83184468623093	6.81441318747267	7.04946572557061	6.97215030037033	6.63903831704256	6.96288558025001	6.83622007209703	6.71913860774935
NUDCD3	7.75552687056344	8.17471022976779	7.85694731356829	7.84724137923542	7.97955606302567	8.37018760685364	7.81679082787822	8.01466954321423	8.21694627821872	8.0269559551114	7.85544630495546	8.06898980562215	7.92135276791811	8.18583423286825	8.01201143424287	7.78371054144174	8.13728537980812	7.80699783481411	8.01469295917807	7.88268029255343	7.69796029358067	7.99161985505151	8.16169170404877	7.83464086343911	8.00335019162809	8.25068212203685	8.28566202137403	8.05202025902032	8.20325430762901	7.97373464861358	7.89319206469549	7.93523877681034	7.95665425557975	7.87046201343903	8.30192439701848	8.04469368575228	7.76919060831504	8.32087735383621	8.12259793648618	7.92994248874595	8.07704194127065	8.20343054319434	7.99501905810893	8.02623123570974	7.90930158290626	8.05568287207477	8.04410307945089	8.00400716146348	8.20221696990718
RALY	7.09035052547775	7.73573635250222	7.23871426522465	7.78359910927757	6.41102186216263	7.93097244488291	7.41958176735243	7.50977468543087	7.2630010629795	7.70454945199212	7.26028103157627	7.28046490442248	7.9238827630596	7.56702331962847	7.49398826457306	7.75207311975361	7.82042255129621	7.98761078667941	7.26950020991587	7.2753029780759	7.70362368514279	8.10616663632484	7.76586782756389	7.33901978943948	7.84561000463579	7.26136563943556	7.62315621179867	7.63618257527485	7.39432575709319	7.8654266276324	7.50233194144537	7.75262385711668	7.90240590282137	7.64624432155552	8.10947562127377	7.61330369374125	7.37829427411111	7.40150652653868	7.9043534360817	7.60988300381319	7.46580724970537	6.6689788398275	7.18837785258031	7.80251799332669	7.29269419344781	7.19890794759853	6.65852329397651	7.76852590273229	7.50702465324321
AKR1B1	8.96023468014319	9.02958652729456	8.68171521317499	9.04370756533475	8.88786682895916	9.03668454705726	8.72981867979412	8.62011890287083	9.16391792555437	8.43147104157125	8.71156241753996	8.76421451694377	8.96849535535721	9.10546032571772	8.89138984296383	9.28788640342102	8.92231546161902	9.10229547330405	8.86188640973011	8.50778415838093	8.68429883540895	8.96433310966039	8.74577395148471	8.56050620421205	9.36161028026241	8.1609392572214	8.92878959891264	8.9891134808804	8.82328167130029	8.85280225917331	9.05542653356838	9.06273889256444	9.13940396402084	8.96973309883345	8.9561540739983	8.9766789074872	8.90771129089915	8.70282732684675	8.94990391115761	9.02875850615099	9.39387207481062	8.02618177790786	8.498792803276	9.00327732801834	8.82912716883482	8.9579271972552	8.7567635108509	9.04114421125712	9.13459765931422
SRP9	11.5391858885813	11.3669113514474	11.4751483269176	11.58913987605	11.8553786383966	11.4218831790614	11.580919582325	11.5470510782332	11.4270584245782	11.3159780407966	11.2805975605902	11.5155768419638	11.2164729702247	11.3675408850757	11.4186262569156	11.387701728878	11.4792790509031	11.4371419221305	11.35201626756	11.1894100523469	11.6323164338601	11.4105514431352	11.5177335705166	11.5734736755832	11.521224118616	11.4737420956614	11.4745117083585	11.4466428000706	11.3901557664852	11.4700892040689	11.4350327196182	11.4301713715991	11.4190250122754	11.3680842247036	11.3594606276036	11.3321694227594	11.5535211237119	11.4346151716816	11.3923438805121	11.4492935108665	11.4727380830268	11.6526736106138	11.4200484030337	11.4361238035431	11.3983929376916	11.4736682699128	11.4904701329479	11.4112120764733	11.3592277955885
PSMA5	8.77275080836669	8.91566447257262	9.07897174497591	9.14625525060521	9.13055885233429	8.6391974248301	8.81759610503847	8.79491557970454	9.03605042223817	9.1597348672065	8.90836583969845	9.14931343920996	8.66546486127531	8.94728895304047	8.61217469909036	8.86716607107688	8.46971705130387	8.73258644756734	9.03820966778302	8.85172582666417	8.84586009092587	9.30416438271629	9.03824411011195	9.15763825976719	9.13400637678195	8.95801200675723	8.99469511482774	8.73469037853938	8.36452219976014	8.68582608259088	8.38851577710538	8.83690351716479	8.85767185148875	8.83873644283134	8.9446139250926	9.24507352067648	8.92361747719785	9.03850884082431	8.91024449898398	8.64556025165751	9.09141827819089	9.13488987438103	9.12965588520548	8.8424092751228	8.94415242533977	8.82605126338861	8.70183451500657	8.89651639556489	9.06063268079663
FDPS	8.20481752645418	8.0846411396545	8.72512695220109	8.47975292336737	8.23125214256485	8.33519315739931	7.94739551719961	8.0709031971108	8.58677870038224	8.54544810323021	8.36569833392653	8.52105651546966	8.35790355514943	8.52339456657774	8.37277448375904	8.44974689620391	8.0344309648175	8.22068535481487	8.89637392014285	8.39061209616649	8.25774584387803	8.81637082009083	8.16862577450018	8.65105905685341	8.44743180059892	8.80250425332861	8.54400128240488	8.41672896530311	8.36027861335563	8.31767241254603	8.25687634402219	8.47474732253417	8.49416221219884	8.61106483285197	8.20884303115726	8.6231694265863	8.41570977949399	8.2637484699895	8.58116634313698	7.9819313844612	8.81390518364787	7.9477921921582	8.63260011650801	8.25443830495968	8.65978659756234	8.23175550116675	8.58689528169684	8.44694961246585	8.70131878638148
RAB5B	7.25549876097544	8.12245479979667	7.90549069742395	7.89621606194137	7.42241567912172	8.22816024961769	7.59741086258594	7.53924839866242	7.59095158470366	7.71099213443547	7.67799520816207	8.17018445790375	7.85565663942416	7.99542955834172	7.80827272540021	7.6361665336165	7.61740494977548	8.11394962161023	7.33388504468249	7.72985483391557	7.88620017727557	7.75277406649804	7.68717985242469	7.61289665423288	7.61807424691617	7.6839195992268	7.65873102687037	7.35827958010926	7.66742346763809	7.33317396434519	7.72552497334723	7.82683042220613	7.79579785122607	7.6264658649507	7.55993964819519	7.53099050595706	7.83411836734629	7.75736470727765	7.85638076916095	7.5809334334135	7.78249731601873	7.45264713171286	7.33643201670622	7.61008468821112	7.69127528067514	7.38726099154891	7.21571046964533	7.69526180944302	7.79503211597608
HNRNPAB	8.78935355184718	9.28942254298966	9.26106201730995	9.42173710635439	9.46571323564154	9.30199873358537	9.44195617387701	9.19707765417521	9.56855518731422	9.09954145816311	9.26920733796797	9.22408431534102	9.50074774859985	9.78732224802594	9.64896143351548	9.33119899616581	9.59372462268085	9.37080747095135	9.58209186765693	9.38691159752637	9.31485576095788	9.37698994140309	9.38358830899415	9.4113756845338	9.42444246070699	9.3154539675163	9.38324889926969	9.45502631505577	8.86899042726686	9.3543282328631	9.23460590830732	9.5263882951747	9.6124273069369	9.47486374435122	9.49992803561688	9.78694085610306	9.47185617121611	9.6757936699853	9.34216548026743	9.41647681391248	9.68526570136	9.3349308770923	9.09979509161565	9.53124235316438	9.4402197968645	9.30577066872668	9.45821430573712	9.30005944951567	9.29706837053033
ADRM1	8.18038900491312	8.63663525494638	8.26045781438449	8.34060435054582	7.49439282276926	8.6257702127725	8.33351034715647	8.2257939363569	8.13088676775633	8.04667754759485	7.85438759374208	8.05116148626957	8.41532236432941	8.16257696956591	8.0695182999036	8.34141895173257	8.17842981212805	8.36562471859918	7.9212253510964	8.3269231225221	8.30916110626257	8.24218486785487	8.09988516347803	8.39092160872677	8.55036605070956	8.21011956600557	8.31397149802044	8.32911900571205	8.43231884457321	8.36340295243146	8.13281258354362	8.54316642956303	8.33475406825507	8.73567414688996	8.85241339276253	8.74172549562805	8.27486044631826	8.61530903241669	8.50139012447154	8.25916950755854	8.35944740691603	7.19597546882998	8.10122565238986	8.69932404103342	8.31559722891016	8.3666278445791	8.18193352335424	8.38114550450095	8.4085180724207
OGDH	6.86425882528608	8.20404171520874	6.83496026324997	7.15101407786814	4.55917927800751	7.52838965627068	7.0218912135224	6.76287231420383	4.08205548119612	7.37694751421948	6.96925131352838	7.74121383351189	7.15465528490071	7.48695145967623	6.78047201694736	7.72795402170355	7.29595739360414	7.66226798054556	6.4144801125133	6.59040203017406	7.49722086174456	6.60436532856268	7.58974676302184	7.11809453336241	7.74854257187054	7.62099156522413	7.69190152496064	7.47081737235451	7.45913872425928	7.2046162327695	7.10787560220774	7.52366023186511	7.1617050019637	7.0536215637769	8.05154182481521	7.36736168614802	6.77356148298091	7.3940597157946	7.99082232366599	7.77672180825873	6.78088383690215	6.69808449031743	7.39154011173881	8.25269051567807	6.70093451394739	6.7841968640523	6.92695654429981	7.51026802658546	7.11831253271417
APEH	7.18700643111022	7.79955358608863	6.91356532578355	7.52212995354584	6.33506924537587	7.96999468039532	7.83570594875891	7.58625040845702	7.15658145668084	7.83851879711709	7.45855647411215	7.34756998384552	7.85016018913891	7.09777606142389	7.51847951773766	7.78915540096201	7.65103027699486	7.94588705782038	7.6798842850295	7.13784254322516	7.99007684313379	7.66877205737618	7.79332215830613	7.61035672272156	8.15716157460417	7.74390441686445	7.35543712937845	7.53236070445156	7.62925226494907	7.8633507819999	7.79454531276014	7.45876101660669	7.91984994322891	8.09705524724131	8.11276162940275	8.09462072578473	7.04225653886012	7.92802468467031	8.0420985827898	7.62596144344597	7.71652664873379	5.46842270436114	6.79967142714526	7.7136813498113	7.35966206054795	7.86787006516862	7.0920181842095	7.86096201544916	7.80578765790021
MKRN1	9.58234499595638	9.82434673194374	9.85335592590223	9.90621752371501	9.74942695544279	9.86659088433958	9.78394521760945	9.58174181566131	9.92133561962504	9.74312247753154	9.7235016716638	9.857484306128	9.79171191558201	9.87212396745054	9.87356006624621	9.55686122612693	9.87255029337178	9.99899509819438	10.0082716540278	9.58995051981063	9.73800604802369	9.91632083655125	9.82611929110466	9.87433826291585	9.76005346906009	9.8611261034149	9.95072601385142	9.82949800112005	9.91776561503656	9.77085615420087	9.91001482051253	9.96056877140511	9.57801561023832	9.34916834533821	9.67741449771622	9.39448088124445	9.97616934068291	9.41274381007739	9.73224993411194	9.85932123000314	9.46971586474379	9.84530759624381	10.1970715752148	9.85070902970952	9.74083864804115	9.57133957117892	9.81399746640883	9.81210691455845	9.82565790581457
SDC1	7.01180859967328	6.98097815745792	6.32282210178298	6.6662233220574	6.96370171981102	6.99608088733404	6.91421006685026	6.57415103604596	5.9704547915017	6.84601625740262	6.51064594463446	6.86792973731898	6.34858229154281	6.56039921385641	5.92879877166158	6.61691839217104	5.44115291179905	6.01413973140997	6.18613154475335	6.32141671881617	6.43040624806198	6.19279836826939	6.67394403863616	6.2281979145294	6.31034736669217	6.53294868709952	6.67281886186792	6.39848085745135	6.67486065284879	6.5663156491384	6.79298724141855	6.90392626827907	6.33133063200032	6.54518028241415	6.27708311849407	6.85945916262909	6.32391258824129	6.16329759111946	6.05604885192546	7.1325610936968	6.61952041347485	7.13519708990101	6.42485188520498	6.69345882290135	6.46825451600311	6.50228428644215	6.97633788237219	6.04443048397332	5.44478595923237
ARHGDIB	11.7970738452173	12.2131418178362	12.1245084833431	12.1903595512753	11.8762485515887	12.0518507333081	11.9876173059212	12.2894761567863	12.2591782102394	12.0793064584213	11.9307746429499	12.279541972451	12.1685746363237	12.0050077149218	12.170102873224	12.0871296879159	12.2020973416669	12.0912354387246	11.9935183222427	12.1542036798117	12.1332955624197	12.1021131711638	12.2088874921847	12.0582973349752	12.1130556991969	12.1514556267452	12.0072753128399	12.2085615717165	12.154489303857	12.1843754243202	12.1161648355999	12.1904228161067	12.2212322221151	12.1154315126704	12.3832532120281	12.1206563589928	12.2158872517571	12.1831641327312	12.1078983104134	12.0768851471778	12.0376858838216	12.1526425158663	12.2656664599493	12.259978966434	12.1491953824277	12.1778802827709	12.0536524984495	12.1850583651842	12.2234298786095
[truncated: 12,169 more rows]
[truncated: 31 more columns]
