# Supplementary material for: Identification of potential biomarkers for osteoporosis and chronic kidney disease through bioinformatics and machine learning algorithm
Source: PLoS One. 2026 May 4;21(5):e0348515. doi: 10.1371/journal.pone.0348515 (PMC13138668; doi:10.1371/journal.pone.0348515)
Supplement: S5 File — (CSV) [file pone.0348515.s005.csv]

	GSM1808377	GSM1808378	GSM1808379	GSM1808380	GSM1808381	GSM1808382	GSM1808383	GSM1808384	GSM1808385	GSM1808386	GSM1808387	GSM1808388	GSM1808389	GSM1808390	GSM1808391	GSM1808392	GSM1808393	GSM1808394	GSM1808395
DDR1	6.36110328106394	6.43814247115268	6.36785028424427	6.37176461601042	6.2411768704519	6.05248932548845	6.19932565088593	6.4356792193316	6.17761876621723	6.27951014988288	6.28296253700725	6.2988734339183	5.82498899360781	6.21552530869336	6.18240929555886	6.28620033894011	6.35266015611975	6.61798445043306	6.29987810552543
PAX8	6.9575140020278	7.2689780741607	6.47043687149953	6.14512949960617	6.54548219659222	6.71146574666875	6.74817841216512	6.90324741283282	6.91249104693911	6.6951696248614	6.74457208644564	6.48882206733487	6.7484620625512	6.31248400463335	7.27901445054608	7.04663701088659	7.28590959962769	7.53956595280937	7.36966795703102
UBA7	7.67912218958642	7.70537177780641	7.40257280478458	7.7243196028631	7.41771461066431	7.48292320296025	7.54198000987739	7.71421959002145	8.0547173728324	7.80029929801846	7.60100528739741	7.55368883206426	7.58669421474061	7.81446397798507	8.06687147466914	7.71018826518798	7.81127760179932	7.1816711215538	7.42321104750467
THRA	2.84329409284442	4.43266194238919	4.05506672974049	4.2540285614776	3.76203523141742	4.20973338422101	4.33497587297952	4.28720667221938	4.48846089006068	4.102038892527	4.38759430753821	4.04642921373967	3.84520919274029	3.74867646522794	3.52080173955939	4.76388375988661	4.73677785376418	5.03098785529704	4.31257968920708
CCL5	11.3587914390573	11.8013422282346	11.6118155575862	10.6156789507305	10.6062853161675	9.33637625656178	11.4012453835964	11.2125992407716	11.2116827056234	12.2459286898992	11.6475644759478	10.5864731563404	10.7909414834589	12.198338372979	11.4384031049057	11.9872537034904	11.8466374845735	11.6680862300859	11.6479489644207
ESRRA	6.24829027272637	6.4709026704854	6.29792486882004	6.38225957312512	6.30069593571177	6.04133930024039	6.32467388453618	6.39300499634532	6.53756727684883	6.57518602470205	6.37072568675878	6.13491537617734	6.31149887620345	6.63542677896359	6.25704763955532	6.65387763348781	6.59562965456529	6.44965965110135	5.9023964649358
CYP2A6	5.09390855111792	4.92137696083368	3.30769726514999	3.95676430997391	3.90064965631457	4.68546783916672	3.95897357339879	4.61382944306814	4.70918937382603	4.4864547875992	4.30494374800369	4.16440212272679	4.38674354017644	4.30788994240741	4.97684272394207	5.19185233537313	5.15975060517518	5.25965312838841	4.7335536042949
SCARB1	5.13937655975433	5.85987652414232	4.85164126601045	5.19205634927233	4.368723800617	4.99621754710522	4.82328986838804	5.49656420115824	3.83368823962215	5.32096080829981	5.10936869003317	5.29317878046789	5.14443078371979	4.88113997499753	4.78379276046951	4.9717377684773	5.54464635538423	5.13937655975433	5.35384336389027
TTLL12	5.89592410106062	5.82281916900533	5.82204230408287	6.12895232061528	5.96512299681767	5.47044306380668	6.3260335973221	6.11509709379965	5.92385980347205	6.38492457968781	5.22812583371589	6.2070887485717	6.11009345528956	6.1516112038533	5.90008998792152	6.48908698025196	5.97971692128349	5.63782357595472	5.80475762323266
ADAM32	-1.48247506464482	0.733429965787356	0.668988134551054	1.31678925657435	1.24512304859528	-1.48944948684422	1.28205040876074	2.3146638723998	0.475112167983345	1.44217459834628	2.00113007207474	0.881112335402868	1.4582756216606	-0.430579663764686	1.4582756216606	2.67296368912545	2.17310196710685	2.26377092265518	1.54536384406062
PRR22	4.22612681424071	4.42986165235744	4.2848934398132	0.772430589020191	3.88359170312601	3.46806047537117	3.45695564452817	4.14162893396388	4.07563600499723	3.47991229658918	3.8244642263543	0.20664865264738	4.10962324321181	4.3404650191767	4.47155691822213	4.45481173808016	4.15382408370887	3.90906548799763	2.94386767128859
PXK	6.30526650628251	5.95116840521579	7.24838936800111	7.56740764036256	7.00233855751933	8.19685163209108	7.50243862314536	7.38368239422372	6.42732509482521	6.96711896698287	7.39966183290394	7.6553483318947	8.02823186605354	6.77905895447507	6.28438798092029	7.3880133612105	7.14157517808817	6.88071841536452	6.76581439884299
MSANTD3	5.98971546687675	5.8081749953375	6.48355012246921	5.80498015118223	4.97210544546564	5.21735609424344	6.18895769744273	5.92701066472957	5.97617506708819	6.10079633002826	6.27274090688916	5.83708712049995	5.79718684164477	6.45118428831756	5.81585985609328	5.1379418009425	5.21533474684473	5.23922144937024	5.88651583159869
SLC46A1	4.73780111115544	4.91284155418305	4.65400350621235	3.66311889298138	4.87477078268157	5.02574492469964	4.41940512716694	5.25711244899734	5.31259677328292	4.80665821719726	4.77912159732881	4.99043417523468	4.58856125457642	4.53345362266857	4.87812666699926	5.2757322069139	5.20425289239888	5.01360519615927	4.89380771455945
TIMD4	3.51484507354488	2.10053563188151	2.27288086486234	4.30106472719627	2.10744207265856	2.48239018686959	-0.336821297986452	0.282097954816203	2.95106667291389	2.03533343275853	3.70373846473999	3.50548492101106	-0.553071223200092	-0.633014329814255	-0.000607572153097369	3.75622200262777	0.380170384850184	0.6824986738012	2.7425788613214
SLC39A5	5.08304631982028	5.32789602354552	2.172870496334	2.27894807249197	2.05638608455717	4.21261110797977	1.9793174385439	2.41415377104431	5.57965576365814	1.98469002152146	5.07886888730837	2.13902843639372	3.35787994810059	4.34387411306761	4.55993331152097	2.3553786553179	5.51592427354401	5.87751027887463	6.38731531464267
ATP6V1E2	5.2127762652675	5.15487601383296	5.5750948182376	5.44623050528315	5.64817117547275	4.29003580262328	5.5313302432906	5.21794742855508	4.41724743362548	5.37169731474271	4.9610060521345	5.3188988118928	5.49226619494372	5.53803359799089	4.61628024575949	5.06718593279968	5.0731144413291	4.99322899616016	4.75508982511599
AFG3L1P	6.30889417857459	6.76115423500131	6.70886410900939	6.88532452038378	6.69265253317717	6.1846889277666	7.33062050065231	6.65282783622507	6.36048799035683	6.62585860125695	6.73570958411182	6.63144835687688	6.45980137565106	7.01945257679436	6.27736842657475	5.93234246152488	5.17253429086468	5.31239853509873	5.31715221158399
CILP2	3.81305417618726	2.33695279700635	3.96917448551702	1.74112753667259	0.982879110079895	2.52928041223116	2.97080604385242	4.68225063031011	0.568019676986644	1.57088825113186	3.08640141425531	3.30414299898532	3.56842864879286	2.7416039753053	4.32629129033676	3.36827251106294	3.04358609898658	3.74236051204307	3.80423482100103
TMEM196	3.17592332456276	3.68338929927758	1.46857155475622	0.0163900452457297	0.471178968316581	3.8731215094991	0.161301628399903	1.21455214024349	2.10709123656775	0.733147471594217	0.350250894043253	3.66543814028248	0.142902301809672	1.66103248466477	3.89791235635714	0.594177624467656	1.00351515958599	0.765247634149494	4.52318812907815
BEST4	2.32793030598609	-0.484236124629625	-0.744524096380976	-0.574314824259377	-0.884017259936115	-1.56999460571977	-1.34697865944736	-0.401728445454727	-0.554448967147954	-0.932205802662623	-0.416917102674896	2.76792969398589	2.83449694443453	-0.700385434482117	-0.3974098564054	2.73864341877273	0.0133954504044504	2.22349057143748	0.241061007666644
CORO6	3.9494360315904	4.19228149026194	3.50092454408553	3.78270501142725	3.49921530614422	2.66496937933264	3.9431581713038	3.37991905886773	4.02550758886406	3.83052662711548	4.25850698114952	3.92197252499658	3.85223235019199	3.50772136063077	3.65501714272032	4.51667047913734	3.96146739392371	3.98552942579432	3.84133187381231
TMEM106A	5.40856208922869	5.07339640299225	5.71742958025619	6.23137597888895	5.52794085156635	6.04695509788908	6.68380282157774	6.11039028345818	5.93225287901487	5.99126633635555	6.28895349735693	6.09089920768277	6.1266997428466	5.99104686388953	5.54838478636449	6.52807077626356	6.92883681399587	6.48875063937126	6.19387710558505
ALG10	2.58542308836164	2.56335307433311	4.2075309330413	3.91486680340258	3.67420122965562	4.31605005142513	3.59992415084699	3.64882950798739	3.67274862826421	4.24315802529776	2.91045349024501	3.98390802205477	3.76518605528543	4.02975824839058	3.67109311020221	2.49308904769228	3.37387971039831	3.60927090530693	1.21279957665845
NEXN	4.3015762926453	3.62376034528526	5.60881053823015	4.96647016779027	5.16895950227087	4.55930643678752	5.07860720718264	5.52605888576607	6.59053660427949	4.81049692702719	5.30146426398759	4.82529858440586	4.62467437453248	4.76554565563822	4.57266873922444	5.08772199117413	5.48310510605047	4.64027037317147	4.93675363118604
C15orf40	6.2843386932854	6.10319912641353	7.01482658624926	7.02049873043364	7.09622636045752	6.54433969110401	6.81242664745142	6.1474340774477	5.92956607806415	6.85228952504213	6.06288964637308	6.33423965080953	6.74636688553598	6.62141258399444	5.77399203426851	5.7355998422943	4.36669789765082	5.2786505035267	5.0956872709412
RAX2	4.61578370232344	4.58922587874003	4.57442244426375	1.26234045623665	4.54039822117484	4.69084837228897	1.70077422405561	3.85680620185293	4.69768088050594	4.57463358996626	4.19542346575569	4.49759324922285	0.945528032417015	4.95593564708314	4.64758757513902	5.23883470053388	5.43321783915711	5.77136089960545	5.10708889929234
GIMAP1	9.05770076254775	8.70766309548164	9.10751304279668	8.64770153081087	8.89985532520132	8.14691138722101	9.30210956229326	9.048748152583	8.89921668867697	9.31823048983151	8.52276715933603	8.90245959757342	9.0991439423516	9.42586215030658	8.75285560583379	8.97126120818202	8.37450790816787	8.42792948368678	8.76801458650199
KLK8	3.41621126358979	1.58051089607975	0.707133118531506	3.82212200325682	2.21353086507159	3.76433279713302	1.74218357377191	1.52072830163169	1.34871078244966	2.64507173983552	1.48405639166643	1.51960742941559	1.96973506014812	1.48738896052337	3.50573046615467	4.59215180881167	3.81122431012667	3.90939615393636	4.66844042418107
CCDC65	3.46608016867199	3.08194591699757	3.45610717899364	3.48004967877108	2.19312956296113	1.84966685573653	4.25713785310407	-0.0231253979417385	4.01887889018526	3.76222826594875	3.30140413768634	0.627860545092254	2.84035779133349	4.48409646466998	3.25954294613088	3.22574534046408	0.430102792518274	2.36221343516972	2.85926262087266
CFAP53	0.273478289966498	1.65668068307868	2.40778245149469	0.29755451039124	-0.405393274686227	-0.374140886446688	0.0205877076393599	-0.348496953318184	2.64364622596904	0.880666598002166	2.69476841510113	0.255914494517269	0.358089213625365	-0.0936299371063645	2.77280360683646	0.3905216805416	0.836254456090728	3.43120773947028	0.299119780883852
CENPBD1P	5.07001120017464	5.18552196942812	5.36301246107789	5.72334863719068	5.70362692482267	5.28268155683198	5.38185116021788	5.77802340489465	5.44531456578057	5.72891795476958	5.33664823229721	5.52876747816309	5.83062021691063	5.90271407503288	4.37929302783114	5.87311193877456	6.22293420393129	5.49440590197741	5.37377567199926
CATSPER1	5.17030316988314	5.92506696430008	4.86950621378558	5.1192218147197	5.46060467843871	4.52937066520452	4.79909797019999	5.1292900879057	5.41989311595917	5.64093029778934	5.4521695164206	4.89072397455203	4.9721858304721	5.21933590871618	4.63722386757867	4.30519873116842	4.97994758603462	5.69452751380714	5.57002811446701
GSC	0.196666255485689	0.573900019069106	-0.0954296193792821	0.102615235654316	-0.0065367767867594	0.0865128261973322	0.210495759654064	0.245925421441627	0.516482054291775	0.124289143923279	0.656970004958694	-0.203955078407613	0.0150357767683046	0.0567135214555137	2.89986486658936	0.411620683913958	0.789278594558294	0.870553129031591	2.78873975679466
SP7	1.08786811269135	1.23355120302633	0.742324549272599	0.576746573220333	0.950037646141008	1.11989648680509	0.413533468079413	0.943743100530122	0.927288744230121	0.914982683858351	1.10893148780093	0.771295595152107	0.584363430469345	0.782636342594862	0.823905666326054	0.670798403747305	1.32291946662264	1.16497931531931	1.37706329811565
CRYZL1	7.08310906484912	6.95018013494506	7.08677638868087	6.9108906816148	7.02780450344685	6.38913056068624	7.4070953847288	7.27645514439162	6.55197742314486	7.17736665021128	7.04868021770994	6.94670245216095	7.05622750305457	7.08310906484912	6.12477043698393	8.09371058192505	7.25801024473859	7.5643631541164	7.51816437827318
PRSS33	8.6367502693228	8.5272703055129	8.92932913254452	7.66991539036731	7.61935173654021	6.99839714150737	8.21267016416646	5.92549430369629	9.55487354132148	7.10409766574301	7.68487105488853	7.74434459191056	6.41438245419455	5.76302174383299	7.27121230502747	7.29716104054345	8.10343133687425	7.00980755609744	8.69422980793345
MCMDC2	1.51148169123469	2.70701428368474	2.22714838565707	-1.8037140885614	1.51176677689105	1.47078569252835	1.15683979591984	-1.21936773469161	-1.13654341740318	-1.0699260630304	-0.50370668046712	-0.864147349673105	-1.32215714366531	0.571161362991321	0.958073792107773	2.58559015993412	2.27508175345799	-0.979743531616603	-1.79661750151571
LEAP2	5.53341115504322	5.57805896357958	6.05138707001228	5.56977016134802	5.51453226668434	5.63720382235032	5.63049301248819	5.35934362076811	5.26957071557248	5.66772715763223	5.8603071863906	5.54622428423699	5.68606403792428	5.53341115504322	5.39255268357727	5.75968818070547	4.40249908852773	5.41963343414597	5.25314165211799
CTCFL	2.75452053722095	0.305608571647825	1.79547971809186	1.08186010714178	1.64682633344166	1.84227044699722	0.502034824242306	1.61474484531585	1.696291645693	-1.43881661137632	-1.66736566963962	2.29419622416241	1.4835685347708	-1.52147964344795	3.20511152602687	2.28830272326837	1.52795547319049	-1.12483414273842	1.98580652222903
C4orf33	4.17917660391168	4.60681378813398	5.16829184369505	4.44913088010056	5.2959247442248	5.32205451163944	4.5983075201351	4.46253333192653	5.45534140570635	5.11456362455594	4.3156753773628	4.09374641702217	4.77938134656843	4.81226712231745	4.40116527446714	4.52054196048771	3.46142179618507	1.8694107188592	3.78519509592276
TVP23C	5.3259419416684	3.16604867297852	5.14700128281375	4.97271494295345	4.29728408714924	1.73941307756043	5.17071190433696	5.30440602578744	5.60245773731073	5.00597282684357	5.49551720087521	4.84886079108255	4.66409237865044	5.24816911948027	6.08519771814926	5.58024792101532	5.51297736354812	5.43152527016542	5.74488096705416
GARIN4	4.19173631855295	4.97510015294745	1.12500464929781	3.7497266560874	1.61563001984236	4.20878117852122	4.2486133868734	4.12178968798474	4.19073513573398	4.03923920365762	4.92538066804677	2.83690241509654	4.11341538830123	3.66145919602059	4.05916805432809	5.04656240493132	5.20216962836544	5.31452357455666	4.8400008002727
GAPT	8.09847756571176	7.96152922062616	8.61673238038607	8.90384541445039	9.45887027626294	9.10817536314213	7.52521030603589	7.72473160725573	8.44397639900268	8.1491884198955	8.15113663553735	8.35160495840087	8.95781071994283	8.0994874875398	7.82372999550819	6.7117393499871	7.99243034700222	6.70331132906701	7.84299096600962
SCUBE1	4.43038113886593	4.2343887316791	3.19789317323359	2.14305795503116	2.58275309830884	4.31420487504713	4.07573894670343	4.51115449726381	4.38082292096821	1.76911760786922	4.63892240508993	2.55099970592321	1.86379469546844	3.21162142075269	3.43166859592071	2.21820390153745	3.54655892577504	4.8323495116708	4.48120793645997
ERICH5	2.2079628864986	1.36497097566083	0.890885009614596	-0.593716395209611	-2.07947241784685	1.1548133787913	-2.45130312598191	0.890885009614596	-2.28689674062522	-2.39156667886481	0.950698782607399	1.84684009854891	1.4406723561166	1.01507369291297	-0.685235267642027	-0.679116228105286	1.88189635134171	-3.19285062107114	2.31142820319966
CCDC185	-0.279792884864694	1.66691562718138	-0.54996667562934	1.62845206666385	2.45636375012797	1.02246806177808	0.595520774370564	1.54187016946821	-0.0423824987744497	3.07887221277031	-0.130288449903255	2.56225015385091	0.906101150236674	-0.494153547280348	-0.0452492410961938	-0.00627235142755822	2.91461929368593	0.019163701812464	2.122760719499
ENTHD1	1.62895990709179	3.14534749083402	2.17641238406205	-1.80322045511583	0.282029866359525	2.63558841631168	2.11323019394317	1.53932617592662	1.58758773720993	1.57269393325638	-0.363813402632808	-1.05558949475573	1.77262078818481	-1.41249150860938	1.49664895263594	1.61784096263822	2.56499559372397	1.61784096263822	2.34286988498087
TSSK3	4.59511144455508	7.46900464635687	4.05483767847984	3.90187532226338	3.60596214169444	3.9739756338666	3.93655468812753	4.24303301008268	4.21678222743904	3.94764238678625	5.57729514732614	3.97575202609919	4.20309468815569	3.93145966948212	4.25993965586958	4.21812540802608	7.15569412849661	8.07494594230176	4.76184963315723
WFDC6	0.072745187102407	3.81965948884312	0.445131364683757	-0.177536108040698	-0.0168420618866995	0.479508380712962	0.400222146167483	0.192778463316549	0.423571296421738	0.167739599978668	0.122410024820772	0.305909214980187	3.1226991773516	1.01029103095003	-0.505793537371554	0.392290528197655	0.085214214407045	-0.596077309706921	3.63983492808709
CLEC12A	8.88676637493889	6.99927783100655	9.35377831037447	10.5610700873431	10.5015455106427	7.39811828531399	9.8040672891429	8.88197721318448	8.43778508978265	10.0827133895186	9.20952640549041	9.97045271308306	10.0541819811986	7.65730580986907	8.1479331988875	8.96225378535687	8.6892288718939	8.76559464483403	7.54829588498531
TMEM266	3.10865486342812	4.22198441713691	3.61264548844175	3.9703566702239	3.43328473320598	2.71839903427132	3.59647968980241	2.75879464919866	3.00941479616284	3.50521227685179	3.05904539267795	2.83099494345469	3.15545753631882	3.15099574214253	2.90501613138909	3.76046858226532	3.93305880185015	3.62702370720265	3.94232351589227
CALML6	2.93341424695545	2.9093302990361	1.8845882798631	2.32621898099746	2.50592732941134	2.40966215726349	2.22656133747313	-0.0698681727978889	3.26856109232477	2.76920094838521	3.19433143605087	2.503762146851	3.51452185297393	2.23607485116368	3.44161038103777	3.16426701769836	3.01395593386372	3.64768819314925	3.49375605545321
NLRP5	1.01976540430341	1.17331070779253	1.02499384058289	1.02580027417766	0.934626026822898	1.34050031027434	1.16793907435654	0.840096628541037	0.525458399752896	3.34283755563705	1.08855815545668	0.903566976219222	0.521418165973474	0.802836377300827	2.95263607519339	3.25888759617952	4.12378826501117	2.92167348861616	3.93167727707487
ODF4	2.17486296895625	3.15365904899351	0.273515715706486	0.474369884732485	0.630745072766067	1.0326527646385	2.75897804716196	0.594755766850708	1.95158808326203	0.438128703875933	1.72440651552776	0.744386681878797	2.48269859622322	0.523898026551899	0.683406339297301	3.61145874847163	1.00894976334447	3.7654357616403	1.37244625509991
CLEC4F	3.47365188351868	4.2966871714842	4.55435243692281	3.52225650180242	3.42730035225777	0.996786220305574	3.81131174452692	2.45658874307324	5.03735193784468	2.22861108697571	3.94136870353092	4.04923239776295	3.7341215542325	5.1314398298261	3.96081742025938	4.95285231758463	4.44944890210698	4.50456959078643	4.00213399900644
WFDC9	2.42533690717621	2.74904995292867	2.93469222538732	3.28052825435163	3.36081041131307	-0.0624784198972783	2.75009206147023	3.5032320023607	3.32124323339641	3.07336772011688	1.09161138944183	3.25504769287457	1.86611298362005	3.35671571051678	2.33648544203812	1.02646454841369	3.72744462055496	3.92104384442801	3.46814153693936
TTLL10	4.65095030220585	4.79710913375928	3.44748487574846	3.40769000458457	4.26391929839686	4.68901359122346	4.59918318954862	4.60963129458638	4.21700199128643	2.52960796171339	4.11197420047199	4.77216042366242	3.84088256834098	4.11474484215249	4.14740200920764	4.59581773355794	5.08666796788366	4.76127887522065	4.21137270955166
CALR3	3.01946080267498	1.63466839117674	-0.426523484311508	2.11637736564128	-0.318208619732906	0.181121034020082	0.0493145111329283	-0.594805699999759	2.29942076591057	0.211579841630174	-0.45788532900429	-0.2540419605326	3.47322241979619	2.55564809558019	2.03413774888522	2.74307530425278	2.7236970820869	2.07811088527526	1.63466839117674
ZNF22-AS1	3.56669657215057	2.76545372280136	3.60888184723937	0.538699611648104	0.45894394812133	0.635201471188816	0.383914979974427	1.79169095945024	2.86736970297276	3.65435723254342	0.920523355328562	2.07857472736665	0.621223147968474	0.617045880143057	2.82590749842824	0.860746114652043	1.66749950161864	2.86375841180527	3.66988882440373
KLHL10	2.62980159482576	2.51948544747377	2.12166835156093	-0.598483250794414	-0.363042664249744	2.90815310732167	1.50801673433223	2.59402786941907	2.9819418720318	2.51948886492279	3.29608269859651	3.05511930542857	2.70795235039658	2.1153697407161	-0.366312601574714	3.40152054543039	3.14534028539774	3.43977187124358	3.62932492358759
ZNF485	2.68703824601226	2.89731218807401	2.60708226217025	3.29059949186415	2.76592215723289	2.31886126864709	3.20385884306806	3.43897417921814	2.17067072761919	2.60708226217025	2.32656583179535	1.88548316679926	2.53369531838948	3.00627520398575	1.56924638232524	2.46041462689553	1.97040811896659	1.36103596751298	2.02643224903456
MFSD6L	0.00950886304005641	0.518331146481807	-0.257840042035613	-0.307268623741185	0.0591926583098921	0.0868079809489393	-0.490799267632098	0.339804435671737	0.141767916535701	-0.185598402461177	0.141767916535701	-0.286060918886472	0.219109261897722	-0.431027783738699	0.257736872449436	0.572226478980587	0.239820955938221	0.443720101321808	0.556466414978556
ANKAR	2.18363799280434	2.90491743806125	-0.328544640193991	2.19545774630631	-1.58248036224471	1.95122993493449	1.59515691713124	3.45911363915274	1.79943446978622	1.58826610802557	2.3269429075565	2.12883051070839	1.13169283430692	1.00853444208242	1.23309718429825	2.91012860132391	1.59117031231347	1.832052639786	3.14802211785502
ESX1	1.51945980090209	2.27179523304313	1.58155690908387	1.20837109702727	-0.529628157181936	1.52604071456595	-1.54447608338924	-0.697125113086154	-2.11158015609574	-1.89966760205487	1.75247361548963	2.25634637844896	-2.6998656076522	-0.302575798164312	1.50776549849841	3.06748104702742	-1.02825020958923	2.62017327218111	2.52052873291736
FAM167A-AS1	-0.755876139076142	-0.346714247295536	-0.985066609813204	-0.524546365161259	-1.08094711506945	-0.479740373305078	-0.91293470652038	-0.702467471492907	-0.475550101794456	-0.988422583006285	-0.598493870914109	-0.969983491731778	-0.898556501173703	-0.403459389823728	-0.544439624123897	-0.707480314565149	2.24736729862116	0.147145581372823	-0.928722830559916
DNAJC5G	4.29147588299554	4.41254483944105	2.91179084760456	3.12872413461155	4.1553102991004	3.60819496959356	3.28818712313056	3.72634912636167	3.46774760431854	1.01591175877434	2.93862814513541	3.63008555489652	4.39584498123025	3.24071106797917	4.16036147716116	0.382039700443269	3.87012249213936	4.39000560290948	4.4980549486559
WDR88	-0.566234707689808	-0.453424034567905	-0.880856724982636	-0.627208722768957	-0.63808744655655	0.273018235027823	-1.35945576986482	-0.380126358653446	-0.253296688651522	-0.336291737742846	-0.548130919929073	-0.761715508047026	-0.498614825129587	-0.573605219399797	-0.300630652339854	0.0922751481301298	-0.685234861291427	0.128517034139775	-0.338714285032402
MBD3L2	0.947796720020393	1.08390754610234	0.373113401352114	0.463983998509723	0.868715523540157	1.09883359629442	0.747205888979446	1.51702748936034	0.876785374746595	0.625129394956295	1.97843100491538	2.9499756035941	0.815956117406535	0.531882995499761	0.777360066763355	0.58897927360172	1.08963123930587	1.09636838114386	3.01513922855319
MBD3L1	2.59156699094916	2.99781646525836	3.48752038968197	0.553570943531246	1.60104691834807	2.61125195086683	2.99633011545564	2.01361873821162	2.22757828586874	1.92352970418116	2.25164131033122	1.86126229133277	1.80810209641484	0.909891792976937	3.24425345299077	2.43420933505111	2.91288225026568	1.4464064173553	3.20068914851562
TENT5D	2.75575736632677	0.471755776760308	1.14182255503005	1.53844158789417	-2.15324932020468	-2.35611093198162	2.26672116170972	2.13612098545422	-1.80616971584321	-1.78452170275438	0.531820099991759	-0.881759743377333	1.9652052298628	-1.01030338790888	1.01382904319991	2.21140118735409	2.03887146528383	1.1101990704401	2.42317939995603
SERPINB11	0.214174993883242	2.57897599810385	-1.64508438090789	2.17480972261664	-1.27885174575248	-0.896354845376107	-1.75429330375006	1.68275225699056	2.00717131019479	1.5744830335892	2.49581896458173	1.28597349295172	1.82607366733428	1.86604563882391	0.94417297660646	3.41919281944318	1.44528169159036	2.99316022353186	2.09322815024055
DSCR10	1.12759904493059	2.6157981138337	1.46893931232349	0.862766660900261	1.1982871943258	1.31721425926216	0.841421044890194	3.85181465327104	4.14088997405122	1.9162913682608	3.64128666034288	0.739563238243094	3.62842747352473	2.88361197115865	1.20135019497406	4.05413121573074	3.45694629951576	4.09670983252133	3.38024860277903
AFG1L	2.14041807880513	2.22804436628093	2.89772339204254	2.67179670619328	1.99870844662581	3.2308652524618	2.5799473345245	3.6076274587707	2.5442037793243	1.59680764516003	-1.04824149812623	2.59004131319569	2.91599218527823	2.06557963344869	2.89994452217221	1.40578849017588	2.77636478676886	3.27049502479407	2.5442037793243
IDI2	1.10631458385728	3.58469998500766	2.37277897285275	1.33099534022497	2.60046426944434	0.101698910238849	2.90958987755328	3.71617459895338	3.87354974757984	2.9755007071913	2.22398575308818	3.30481453406235	4.00621418103529	2.85163373112244	3.82924535398148	3.44136675227523	3.71871507648992	0.715685779169682	4.01967490950923
SLAMF6	8.1849861122106	8.35735784444656	8.53761715254267	7.81677223971733	7.72804156779144	7.24631758789233	8.02960660409288	7.85621393348444	7.59112231432416	8.39359954457274	8.0769232284377	7.83792207294408	7.41739431674234	8.32705554986791	8.01572735394764	8.2937453062521	7.91976739189037	8.02918722302126	7.90699042710855
ZSCAN20	3.76874486264338	4.29957973851884	3.25713867922052	2.67269019716937	3.8090675062373	3.68057363221119	3.93539284617801	3.99901499611794	3.85869492485987	3.96029187087638	3.99616996967491	3.96486159406222	3.52888209714794	3.73111961993508	4.36856957533416	2.83864011851536	4.33185362252222	4.4348231642337	3.96029187087638
GPBAR1	7.99221200196873	8.1950420674495	7.76874367304649	7.41259770302432	7.9900213813237	7.39198431863341	7.82912895378168	7.82569985905832	8.9522817123987	8.25328271669491	7.68351817666517	8.05542408470693	7.87377846223377	7.95716201909602	7.90288252491232	8.27256212403493	8.66711624168612	8.7511693065726	8.34166694999256
BRSK1	5.51259466084425	5.38483679354497	4.64762765656698	5.25714403449318	5.15541976013442	4.04282940509518	4.5738521536994	5.36357672923637	5.36690891625269	5.03384560776827	4.43719754177238	5.2067164770586	5.22952394123537	4.40610688286389	5.27490767107044	5.00785761938147	5.52827542912042	5.1680293906279	5.925086036252
CRB2	-0.242454249156529	2.25687484221677	1.81792015051052	0.149288062359863	2.92310676851688	2.29512333972821	-0.13827327003091	-0.396088294847933	2.23223898353428	2.27624185774694	2.9335373092979	0.0262805630224914	1.15613308926228	3.70752160534711	2.40406361771604	1.2264510750256	2.81982460427216	1.93463990959678	-0.290480055915832
KCNE4	3.25023988323237	1.87733389129215	1.90475117109119	0.894017041993559	1.26907863175515	1.78376101516345	1.24732850656994	3.60723955948549	1.51397993978792	2.12647380302549	1.82121814014534	1.27748186353352	1.77135825132064	1.75610168126534	1.74953893710508	3.66667109716098	1.07201575760473	3.01589686637927	1.72325337982639
SLC34A3	7.52387607157028	7.59203857187917	6.42805857333945	6.71653182371761	6.78057982396304	6.92119274786843	6.71059738905363	7.54421116120668	7.74497107334045	6.95615748855858	7.34268392787878	7.33922399067921	6.74132356756277	6.55120563557578	7.85830668204696	7.40152749874154	7.91275900650398	8.16870588915009	7.83384041929173
WBP2NL	0.204686239636543	2.98458610177432	2.89889471444393	3.23002115694418	3.45485117418418	2.36001981036977	2.79819063516044	2.26079767669457	3.28504532784855	2.2518250161064	0.180718741428474	1.42677587982868	3.70116431703999	1.58175173360653	0.732012308959976	0.537056779867146	3.05222519881037	-0.19670667341006	-0.417150397807446
ACVR1C	5.55106747511652	4.96644532940296	5.48228927025068	5.33870803047997	5.5744114088317	4.87343494360483	5.82219487283844	5.02746678060697	3.68033596311831	5.23841013395982	4.95539201186503	5.38841906949655	5.53371584235552	5.66762546751683	5.3586926933378	4.74655052720291	4.68435110084074	3.51605470509472	4.18342495004599
ART5	2.56924794584208	0.903230693195194	0.790151529354488	0.55235981393822	0.219193925909404	1.11817141472973	0.354481307600259	0.524733271692743	1.63595254179523	0.546737843333008	1.03006642621667	2.41491502608117	2.66179707958317	3.04289729554321	1.14554739526829	1.72889355696075	4.02911254023017	1.47560199772654	0.999222231523933
GARIN6	2.26703086944568	2.64071954941667	3.19209285925843	0.406321553635217	1.24136720516429	2.4899626802699	1.8634523332173	0.565853896978282	0.923515866942727	2.69587484092367	2.32992352618663	2.75893814371837	-0.11279788272012	0.394994272446273	1.65438726359752	-0.0898291483142588	0.786723539299367	2.46710723165649	1.10597102705983
NLRP11	0.0126828361548055	0.175544058722952	-0.470527431190751	2.10808987938938	-0.242126121177445	-0.110118934165238	0.330797054712965	2.55058478230347	2.04278645667455	1.73693824021466	-0.680186473071375	-0.957940939116651	2.02962604889529	0.153261233225823	-0.295287291084582	2.77967827492841	1.91932059704209	3.06668950020633	1.73247504082097
VTI1A	5.14135761793167	4.67190504239497	5.60242767612751	5.85866833307937	5.47169048128194	6.39461628900512	6.66611427428192	5.83922771352986	5.49102859752921	5.66147577735832	6.01516622884776	6.1491152028362	5.63094390666657	5.57396547856573	5.42831949815054	7.04576816530482	7.18938845535507	6.48236178418186	6.30248022952186
IQCD	1.82664413218112	3.5819369186062	0.642474241282675	3.48146270205466	2.59020182020005	0.392743163929205	3.00596724984291	3.64906677637687	3.35666331251349	3.7046893392688	4.81049368463747	0.206199708731245	3.88876536431957	3.57412985285047	3.64666230936301	0.591518375821419	3.35666331251349	4.18256522478221	2.48522307521438
SERPINA12	3.64385109867402	1.92411379435954	2.39975437059872	0.0165965263133345	3.28675664935876	2.6529357513237	2.37643322022368	1.25163623490025	1.57986969980379	0.103602177034125	2.23636845742212	1.34651076455434	3.14495274704228	1.55517240496548	3.10434536516056	0.72870614411919	3.84560818023076	3.75171000059871	0.597041240381452
BSND	2.70831665839669	3.36684991029105	2.39919016305332	2.28253429113559	2.40431866629289	2.76711905968441	3.6602874716538	3.86854947769434	3.7866178446151	3.10935424885741	2.60231497830569	3.96623733932523	2.22277642077072	4.75170989138171	3.15106977540227	2.7822637985777	2.83500970883059	3.10866727431407	2.86582495072515
CLEC4C	3.91116298030478	4.4122920457067	3.53363691790597	3.68665657521516	3.56451715537555	5.77967720699155	4.40024342699035	0.295044122314831	4.08737749781914	3.76238766281747	4.93869049954965	3.81136738532258	4.5761401445146	4.43896096760269	3.10033815362795	3.83548643319093	2.79496730102313	3.30234472239434	2.54425668928222
NLRC4	5.64449680106281	5.6382928138904	5.9138694651562	6.69090900492292	6.80281919135414	6.86311881043367	6.11722814729938	6.40028938582738	6.39562488478682	6.1942921825987	5.65399046084138	6.24917517582037	7.12544559322893	6.54664592243116	5.11663443285109	5.90421686888397	6.54959520194195	5.24432315291647	5.27842830521656
PRSS36	1.11930745442868	0.773501762340627	0.458181854756405	0.54358301189691	0.705371689980152	0.718938134511245	0.143410764766546	0.411452823834333	0.845901778491439	0.308570289500638	0.549193954243583	0.550169414915697	0.471331084029032	0.28469058013944	3.35593248782792	0.656350650039957	1.72180560872991	2.04423717665962	3.19568972937318
ZDHHC15	3.42315738298263	-1.68370085368457	0.951055133867297	-0.293308729664133	-1.22482147675643	-1.22522077568384	-1.49820167136484	2.2134262909924	-1.42854601567597	-1.72489780685871	1.11092591124698	-1.33940613245338	1.79150938933799	2.17964990602893	2.23090079902089	-2.03639411423139	0.788196657184788	1.04105179815322	3.33657917651365
NUDT9P1	4.15628019701082	3.57541421103856	4.64553145584368	4.54064043216555	4.06376841549268	3.63944423747201	3.57362682947209	3.14382044747075	3.25254401618217	0.436302402252767	3.00046395640291	4.3341413471991	3.26789205239382	0.953242781695112	3.86333047163057	4.17334342692733	3.67333200294808	4.13179197939828	3.51700506572639
BTBD16	-0.663577888294291	-0.274700265716868	-0.923474803046734	-1.2728235963781	-1.31973765277897	-0.679797056314364	-1.16350102207333	-0.486920764642822	2.00195752015001	-0.46496542877307	-0.863384808950464	2.16474452703872	-1.02463146248312	-1.24340598051138	-1.00920184197879	-0.883944559527122	-1.41808416590131	-0.883944559527122	-0.0282436817876611
RTP3	2.40183020904094	3.32881219695248	2.0217859168398	1.32338983624919	3.52746834955464	3.73326078741834	1.84946896481292	2.11312693071857	3.08351916301353	3.32463984039653	2.30546690148821	2.26346215029762	4.72820135080153	1.64331057669483	2.03619681809611	4.56495832738945	1.66633919453679	1.7863296102489	3.95334651605608
TSPEAR	3.62819575927857	3.35105781274084	2.13085674357657	1.77863067497688	2.30597871680896	2.73080075308107	0.420070431850362	3.10697753912045	0.0767267345296982	-0.16066700534251	3.47918545804435	2.72695195438956	3.23950567652581	1.10187211659238	0.40547270182796	4.1162141937654	4.39192004105287	3.43441283084824	0.663591379178198
ALMS1P1	3.49555074511879	0.422872516198748	2.86077076513638	2.79024474439365	0.643590908654513	3.5340514056178	4.26985705700527	3.70280213453386	3.74484825396613	2.60089970909831	3.30573323310888	3.58692387458278	0.1909809263786	3.19969302096304	2.24012097812478	4.29291299984631	4.53412173312081	4.02017516139768	3.47869655053484
TRIML2	1.67421683244221	1.30259804921885	2.61379992233758	2.98116215804854	1.27000859092422	1.12477652676135	1.33103357769054	0.653775510868141	2.81242829092512	1.24100646583438	1.70708417357308	1.4366608800926	-0.0158710581772206	2.18774625020968	1.66225451728925	2.29728828624913	1.55907474413822	2.64495234013504	1.95038935827849
IL12RB1	7.28209878877126	7.79351051706784	7.76680218669629	7.36041281908081	7.6482872480784	7.70694663469505	8.1737544426938	7.19791264646295	8.02490908987765	8.22328302439839	7.30604912121621	7.4428837916161	7.7043554822166	7.83599874232506	6.74512883358157	8.14015588114731	8.00311702302063	7.3224318715715	7.41374004724333
GTF2A1L	2.06768442045836	2.2023202664592	2.57689793099615	-0.48109909800977	1.54447994086831	-0.69498842528213	1.68946580639413	2.67722019460573	-0.728559443133354	2.29353664255495	0.923521152013957	2.03625010743219	-1.33097198571589	1.40527587317623	3.65197855044006	2.13352004775568	1.33742906578855	-1.82752743533332	-0.175347297925795
CNBD1	2.43254604759431	2.24868660347494	3.03289999346674	2.43254604759431	2.00618379284709	2.76998846207299	1.88064678474987	2.67850716581741	-1.23307532449226	2.65106911115104	2.43254604759431	1.80302014579754	2.26536317717343	2.15686803737046	1.16263340657311	3.01135648525212	3.0782662891824	3.05084091494227	3.18712603676234
ABCC12	0.898107753262151	1.15113371390319	-2.19936304412922	-2.22714548420782	-1.59346938404659	1.59562823001607	1.2814662750685	1.09587332307631	2.13375478083034	1.73156399431587	1.24753402313106	-2.43700402733832	1.46311679889732	-1.07960390354941	-1.4617417467432	-1.73264860198462	-1.67379680820388	2.09846944534937	1.9575005142574
MMP21	-0.788333630298046	-1.08732150452334	-1.08098970129625	-1.14602462299378	2.17576307380171	-1.46429316665688	1.71391274280548	-1.02475116853193	2.44287990158535	-1.78536394112692	-1.83477928715803	-0.56342393477447	1.65961350201696	2.39853402288952	2.42174044610669	-1.15839045102905	0.516352007773048	-0.999055707585727	2.92242748710096
TMEM190	0.352578212436507	3.21247489560313	0.387585479582888	0.0965421087285977	0.586130836525815	0.561773671238013	0.463750756293439	0.456241406062922	0.73126220498577	0.0934557593159978	0.202311126389818	0.396211181523774	-0.324630984377336	-0.213420824448132	0.866152165599965	0.669139157358831	2.45586088583306	1.22908821616565	4.38744212367247
GAS2L2	4.53486689133552	3.89474602086825	1.87864761289496	1.63777413785357	1.42509066161363	4.08732683940076	4.0585497843497	2.5357327533802	3.79457696403844	4.7650402324512	4.70057467707096	4.41120562755544	1.83620139728746	2.02965514557142	1.68542392183765	3.89474602086825	4.22179718301024	5.2829993979905	4.82210773414935
KCNG4	3.22305487965907	0.553002329000504	0.782486821685886	2.08888957989726	3.91127642263016	2.62069893294996	2.53953006488338	0.0399622492650784	3.33077135849733	0.129660851625223	2.62670820955702	3.12043364447788	0.015260070712801	3.31903244498484	0.870177109339474	2.28124936578312	3.52029701804169	0.343438399296477	0.740891039709956
PXT1	2.58655173257932	2.22245379198909	2.53617910016568	2.08058068293593	3.15518439449506	2.88371369138028	2.76816526854837	3.23932661102838	2.50672191980072	1.84593839774601	1.35555135652266	2.79259480268294	3.14806072547475	2.43366071782486	2.16154543441634	3.44480002865672	3.37405148446218	3.57569668695156	3.10415793896282
CACNG5	5.12272103475711	3.72147377473591	4.98817986774431	0.948035803057907	1.10817115373528	3.87583046127167	4.66252572550448	4.90151385754687	4.62924218580845	3.53812103024074	4.20949691192759	2.94060994015116	4.52112903419675	4.45263955222564	4.71517165400049	5.2069691862728	4.44785959386102	5.54155441784545	3.71888182675984
LINC00308	2.55761007858022	0.058915414862871	3.15836302719553	-0.570778237561043	0.400803731646749	2.39585674089581	-0.84449198946256	1.79760672002576	2.57630322496659	0.738681580464217	2.76630168263084	1.79005305557548	1.31627340460452	-0.693944586040647	3.30579431408038	-0.382343951419176	3.21245235082252	0.718577678873434	1.79005305557548
WFDC11	2.10836693977225	3.18423438661762	-1.13090091364032	-1.01468004586975	1.99492221267169	-0.598817048597549	-1.30567395872669	-0.73793742007482	-0.58024580533921	0.073840258118697	-0.423635926708656	2.338291010823	-0.565823088889692	-0.294375942875602	-0.0158053920631568	2.36642900492659	2.71292867533025	2.76565511173338	-0.488565625090181
COP1	7.32182910556134	7.106698236187	7.47250117315297	8.03255523183492	8.1760857361127	8.32681298241598	7.28610692119504	8.03843717353868	7.53316303464898	7.82885861496252	7.74980826987954	7.95250994874291	8.36185521322196	8.145281818369	7.50290668686321	7.54494918451707	7.8393738522902	7.76582108702593	7.60040749636063
ANLN	2.38837306662196	-0.861325447229554	0.979839588307371	-0.571873579658452	3.15644343063843	3.02138463100751	-0.520704169878591	2.38837306662196	1.51077468940784	2.85104435203532	2.42457980535493	2.98492848839157	2.24580611303446	-0.223322743686062	1.39060830546894	3.00413663507037	2.87887121222994	-0.388546265635409	1.92076516612346
SPRR4	5.26251958679087	5.37731543005408	5.43392907740194	5.21889301624563	5.08628754144682	5.78264120567032	5.53757462026876	5.37731543005408	5.03679194400554	5.29601772726949	4.69330320526861	5.09377186197369	5.37731543005408	4.98038062522346	5.3485248714071	5.62776796437802	5.70566526445354	6.0729579295406	5.44356490843049
HSH2D	6.15653588571625	6.53707218754339	6.23064930936768	6.51414940736978	5.89891284898667	6.76751031926059	5.7251514740906	6.83601228235598	7.20686334431807	6.64219709665457	6.97435870496262	6.94381007084374	6.64344251014379	6.44331351612632	6.78062253888613	6.78472410482733	7.13735840194478	6.1123517352502	6.81859466426541
TMEM163	3.20623650950617	3.06592433372678	-0.13138272319126	2.49351440518571	3.55037422129908	3.63788663751699	0.142087966590044	2.69695830954203	0.500170948617576	3.3979788017569	3.9021042439265	3.0302974603589	3.84882932334463	1.54397851055918	2.56558791523122	3.78164143834073	3.90956323415741	3.35968910232038	2.92606924758425
MAP3K6	4.85509589555448	4.58519417597411	4.02197494208123	2.48719036769318	4.65465988780824	4.54783183794936	4.46422062874351	3.83331442241282	5.15946894520172	4.67456704734147	4.28813562755084	4.22565957866299	4.77250246496188	4.40268898700301	4.3018688411441	4.57147294709479	5.19784846603872	4.85202792631872	5.47694081458576
ARSG	5.23028364982443	5.40897180797244	4.58863227289709	5.85981664908146	5.88519443709953	5.81391530634653	5.6148290978491	5.32469638259261	4.8126031010228	5.67237032177406	5.41485649312703	5.03358438511426	6.29877621316498	5.47420644037972	4.95641325137234	5.48622374752927	5.37705720803175	4.42543202865699	5.55328451008543
ZNF626	4.02023895213174	4.21238929326728	5.18314833809461	4.91206725691592	4.86719688603116	4.90180103197695	4.92359677150968	4.76745447215337	3.35955498477104	4.84800455117342	4.21655721980865	4.62464678751143	4.61334769268297	5.27463178373934	4.33304899558996	4.57888346104103	4.74459917901592	4.82501622250516	5.20775053096179
HPS4	4.62688361549089	5.01172834103747	4.8144001114713	4.7173393843885	4.5004627815249	4.87130680468558	5.1483474821659	4.57499194479382	4.35497902334154	4.70733497849678	4.65048376812193	3.89557626019406	4.30396808228986	4.55615690931293	5.01006429714118	4.67871337150969	5.04758079001556	4.72751008945266	3.55593036669204
TXNDC2	2.70107983528227	3.09781857192687	3.38818972698984	0.853667661180549	1.18953291441303	2.76007256047918	0.830758103598013	1.207106426745	4.35015437568572	0.776376711881929	3.09601978259312	2.21198749489964	1.44299039882366	1.86848696474461	4.30443455791877	1.13634385089781	2.87004931797071	3.5722969687073	4.66285445335465
NAV3	-0.771688353405481	2.68523602091531	2.11661448262811	2.37447998543568	2.52568456295849	3.08712454011989	-1.0901465885404	-1.03053159803038	2.18633011281022	0.162298519775296	1.42048669198278	1.63684265166865	2.94334232569721	1.22039990723302	1.28934446021002	0.622542053729684	2.72383578254468	1.61733147179638	1.71873269411264
PCDHGB7	0.380794441471575	0.586790087556456	0.285998544854585	0.619061880764454	2.75487795712861	2.41750100590914	-0.200599826736699	0.504958018983419	-0.0347164952706021	3.79544001678414	2.83357249474127	0.254366491808802	0.199341591809168	3.25438036996977	0.660426707915353	0.638322547200958	0.570083142787571	0.449632594183754	0.555381114699918
FLCN	5.62838351845953	5.50759955155622	6.14207595373459	5.9681836399036	5.86934636123458	6.00011219208188	5.96162234087889	5.90534077544425	5.51984819369304	5.16406511285791	5.17672297860196	5.93637692696719	6.21462504274942	5.22315839913679	5.56968087959871	4.81961835436629	5.36471857416957	4.33904376796648	5.52166958043591
JMJD1C-AS1	2.89226760178497	3.069147837322	3.61510064893238	0.816758726307166	3.05085131107569	3.87497530369819	3.17844665569967	1.45276027081584	3.14115464061235	3.99766604647966	3.25595953377668	3.60401098900162	4.47216815272937	2.66027283073584	2.78469464774881	4.18587244256634	4.9560318267497	3.48490368643522	3.63782914418974
LRRC7	-0.697741904820089	0.926590446848678	-0.619313812919502	-0.593058371862716	0.26019532989586	1.57004013210635	-0.194297629308499	-0.590822584500629	-0.731550302931446	1.29180716828145	2.2757096692886	1.19387563865625	-0.0592526388300757	-0.47548230929871	2.63359320328317	2.6411338599906	-0.263402503342261	0.0694633887832	0.790823522766881
RFX6	-1.89870230302884	-2.14697659234232	1.75376757329998	-2.40359659511588	-2.5633166016781	-2.39902340788746	-1.83487610819211	0.605542889571241	-1.83833214032248	-1.12921305201436	-2.34562080200193	-1.46463522591025	-2.1180521490739	-2.25287432280709	-1.84362808483244	-1.88207065603226	-2.04722547218368	0.406028399856754	-2.45012860469406
DIRC1	0.181443437503564	0.86577871583446	-2.26104856479001	-2.44445399968281	-1.01606266830416	-1.97634051960699	1.36634381372402	0.986111340339991	1.1478774756	2.74103937224864	-1.09064044020582	2.61239349153555	1.67738246198532	-1.97411381532042	-1.06162833251536	0.850973071681308	1.23596783965052	3.24035811541002	0.262698999137462
DNAJB7	-1.82125060350231	1.58208174751265	2.10740738260376	3.35055445949901	2.69469457761468	2.85313988669047	2.7004728047417	2.16709046886825	-1.66214181927878	3.03282935636042	2.37559344570729	2.63367196123564	2.75050176053705	3.08458420565643	2.37084922562409	2.25890861276994	2.34112732874197	-1.72348149302476	-1.8634732360886
UCN3	4.55585584358374	4.3420250464067	3.94186181430507	4.02966801220236	3.2457620159385	3.40180875667423	3.24410507413889	3.93459312223782	4.34770446714502	2.99735230784902	3.98794463320431	3.94186181430507	3.93197252619199	3.77841802407645	3.96166534472595	3.93244295878407	4.53882992795915	4.66761050705001	4.17839148141591
ARL11	7.58833421283168	7.35573434497174	7.9847678027499	8.98363790291573	8.4328765087002	9.43444395134523	8.66696403279777	9.22162172837323	8.86988255104807	8.94846326433893	9.463054166983	9.19720451870128	9.85371807322232	8.76478823660925	8.93365701407709	9.23664267443663	9.44260428991808	9.37769139273571	8.92947665167278
TUBA3FP	3.8691645067945	4.45290676292715	5.6073709353855	4.90812037744948	4.7167434185865	4.23822680660458	4.35238750701646	4.62747356369172	4.65669423611556	3.7360749525949	5.1221887302547	1.35940457335327	2.96663649342863	4.51747446015309	0.76092864106604	5.05861710378967	4.99125621678856	4.65746081721571	5.45443496313996
CARD16	7.10585959661638	7.21562474554896	7.0035508926768	9.15494530664197	9.06872266640632	9.15966935205027	8.00866648172383	8.07445746257078	8.36658590547827	7.90562463773391	7.5063724043634	7.95342532480051	8.80033727156089	8.60468649760348	7.58166393406978	7.9222646284863	8.43167016339582	7.62954535184498	7.41582409483254
NMNAT2	4.22223497367325	3.88989325651539	3.77627098599516	3.26611514763935	0.250470764936888	3.69486884902427	3.44030500289343	3.54187660899572	2.57002125602863	-0.120388980296685	4.12559488184753	3.2797103568747	3.61933039496935	3.99889860027588	4.1399462630763	3.69486884902427	3.41847329197685	4.39007561937977	4.22209045055365
RXFP1	-1.48003888292923	1.81152218930802	-0.693018964871947	-0.145500787125758	1.42832193242702	1.53624823222308	-0.521304829585978	0.567111760271942	-1.4991048878435	1.46220175317516	-1.14505492687563	1.6006053161784	-0.977881716701219	2.34604332658605	0.809037331939132	2.10380018275871	2.14821844342674	1.89622418595255	3.02209898883471
SPEF2	4.17775084814707	3.63190281902142	4.92963023259052	4.43771764414648	4.4718710333978	3.72910591778867	4.69058821559718	3.89946605448742	4.3196951716716	4.70507353467949	3.70562385872726	3.7468498994232	3.22367172265002	4.61523699055062	2.65599492784341	4.18724059515421	2.86682703873021	3.70756709064032	4.23400627224718
RHOXF1	4.46415668021299	4.73336569866359	4.03923220521634	4.83615423426809	3.68213682885603	4.46415668021299	4.36020889351033	4.57212433308762	4.69571030370542	3.73945997417849	4.46415668021299	4.36896268895619	3.7885801103511	4.08516714283924	4.43860896491394	4.61509684547184	4.47829160528877	4.74080290052455	5.24094261747003
ADAMTS17	2.81818836409876	3.50447292340282	1.86085903980104	2.4843918425424	2.80936742203813	2.13893304664057	3.59203698855874	2.88178214339523	3.07781090613298	2.98421166612387	2.74473087867555	2.54528675346415	2.62442380798627	3.61773773492034	3.71293699027866	2.80701935374495	2.38203115036776	3.31645284721798	2.88253347549171
DHH	3.32105967072888	3.77950902356976	0.211638680619988	0.153647697507822	0.568723486338624	0.0644522100444131	0.915316611189584	1.20237618347101	2.31359769947631	0.596869636894172	0.854630861593926	2.52846193636452	0.122678593931207	0.460627431170104	0.597294321828739	1.54004976719457	3.46822015531657	2.2011686395689	2.90496864969625
ABRA	1.96729457677897	1.37027228672521	2.0147140242458	1.69034689282539	-1.78274363014131	-1.04487756064499	2.39622523080358	-0.511560164045648	0.904539732727677	-0.281228360654451	-2.60974432581621	-0.113199696750936	2.07736388085196	0.290091887788564	1.56429129276999	2.36409296993099	2.7035634101558	-1.20932896039721	3.43200675515288
KLHDC1	5.25025844081683	5.03383084709577	6.30601965673675	5.17095268525268	5.70458851497223	5.26452219771117	6.01862256419358	5.00044421997962	4.89632044781879	5.01758768561522	5.17095268525268	5.17996229904981	5.0107535067541	5.09885617616962	5.02228188777932	4.66012860258088	4.67891432852049	3.84451588891278	4.09929192682437
PCDHGA4	3.08803482616374	2.0993142911207	2.38550473760763	2.38550473760763	1.60778020237942	2.30735474175952	1.71052121592213	0.222458675529724	0.934751320651308	2.8419626543285	3.9857145092922	2.14225408107475	3.07152071681714	2.12552926590416	1.71539499430933	2.75792318107129	2.44936856378494	1.7129728954149	1.70577979819454
NETO1	2.69444758613603	3.95235861736468	3.06183425099867	3.26561308551008	2.46149452164482	-0.233761656141071	-0.43433318124867	2.98621278982227	3.03915076688291	-0.39541903024482	3.10476975042438	2.54050451221585	0.871245671321911	2.36568933274996	3.33996507165787	2.28751142115911	3.01029324095884	3.29667466209715	2.31296458588534
C2orf15	1.57426724092146	2.4478135712013	-0.174320199347186	-0.325080585135269	-0.473030429606835	-0.506698147061843	-0.480034047871238	-0.24157540512945	-0.190420283456503	-0.242557283593184	1.7122003687268	-0.33440475696209	-0.395951953615319	-0.472184988112321	-0.253166955664737	0.186693905081828	-1.5347467852407	0.537622523216269	-0.194877831331106
KCNH8	3.96168809521153	3.43669188745991	4.46993310012098	5.12617914263188	3.88511787458303	-0.996396843658045	4.46113416383354	3.65950712829706	3.7671910800515	2.3766977798917	4.0286301972247	4.73461815185437	-0.222326661870873	3.65950712829706	4.458795293702	3.94624161586111	-0.499794768792258	3.64833786648772	0.0458643863288772
SLCO6A1	-0.67890850681255	-0.922585435490601	-1.31864599865281	-0.452802705074072	-0.807263999243793	-1.0244395814716	-0.723256857443222	-0.67890850681255	-1.05763473728665	-1.00857821286079	-0.614887679678144	-1.25354166932916	-1.24333305937716	-0.579058999150056	-0.279399421678039	2.94221074473088	-0.155939544606893	-0.0839723401070014	-0.706766258145202
PP2D1	-0.422725783365321	0.0269706045022622	-2.7928994172719	1.71717117695304	-1.69680590171713	1.2711044435923	1.22111869244654	0.937232994247588	2.34353785467929	2.21208438449919	-2.38045190889722	1.67775291783601	1.86246515982148	2.33623260799488	-0.753762153864915	0.460665574516162	-1.38741712626779	0.595476700645127	1.19071039439633
CIB3	3.2647359913811	1.94269388796816	0.492300749666955	-0.0619351381350197	-0.419599789974589	1.71169689090745	0.482997226486551	1.37382931330236	-0.0786858507323882	-0.019027797668574	1.91146135430695	0.892221706631527	0.000675571199925784	1.29426573499497	0.371370886164366	2.60275881481698	3.89432311542207	0.134782076382449	3.6504265123914
CADM2	3.23157389276903	2.45268694240475	2.13309577438345	2.52631697522169	2.36805526080781	2.14767514556263	2.54049302682411	2.48283997703702	2.06433795027552	2.68298943303656	2.65168608648273	2.45268694240475	2.27483881792985	2.15096802507302	1.96430224534926	2.02740603905681	3.24176697022995	2.98518433982792	2.89739601128175
DOCK8-AS1	3.9696047786807	4.20214709430641	2.36387159115469	4.6147222330425	4.59095469916598	4.64066323715622	1.3655226831659	4.78535474186517	4.77965825076706	4.04351494242213	4.27373060494777	1.96412627867459	4.84516875837469	4.88520671821377	1.36487578132361	1.17755810777305	0.652264845555245	0.873072136866296	1.48753591632404
SLC16A11	5.07594298899554	5.47285760282123	5.24703494859478	4.40305758901544	5.10397295665246	4.97042510211168	1.95963186447824	4.96054928722526	4.75202347908827	4.61622904080859	4.46201792936062	5.54096652951284	5.35233056286737	5.03828446109026	5.07259253887986	4.24353355814799	5.44779765989261	5.54772802143659	4.91802412240121
HS6ST2	0.30748318908486	2.15714445993577	-0.874711771599602	-2.56164885048914	1.57149266729981	1.96284632531468	0.641833259522339	1.06204507523395	0.350139108544505	-1.88250196572412	-1.97727650219836	-3.01771670736249	1.89399640112177	1.53788448845358	-2.08309623449655	2.10942981592649	1.9237169409707	1.5637996633457	3.18222942377177
ZNF625	3.7564889746654	3.09307993658887	1.46180674547559	2.94301870018115	-0.23956969529667	3.0364628877831	2.98344664177994	2.90138772452774	2.54526857186271	3.29686016924074	3.8598232511048	3.31846191179322	2.55135273426788	3.21540287770248	3.47139741587992	3.13101160421733	3.75116209398354	3.21203557353769	2.72765738800625
ZNF563	5.15548049532096	5.04991230770281	4.8748639059537	5.58714491790653	5.15548049532096	4.69237441287315	5.53096838755557	5.46113641138271	4.74720637852802	5.07443446727086	5.15548049532096	5.34109606755594	5.09188294835065	5.06520346282183	5.17908621543018	6.33747280598118	4.64484239984043	5.17879514924789	4.68557828431906
CLEC4D	4.39382900119801	4.93121964784716	5.35623323553353	6.31221696541369	6.21334464719862	7.59084116703598	4.15729900149671	5.19470233911588	6.34448290143088	6.19374690833009	5.20010630123993	4.84047731658754	6.64810623416265	6.21852471721941	4.57097493436383	5.12147919741117	4.75361762087165	4.10078240077996	4.43439528662388
GPRC6A	0.470660118710405	0.539657009627196	1.13362731425013	0.274840418265502	-0.0186261310827155	0.534013949239842	0.314659610861815	0.735593506484468	0.541228058369361	0.193448021396808	0.447790919698616	0.0920836374647111	1.00665353775516	0.563912130006693	2.38027115402544	1.10941829130161	2.24781677018861	3.14974736689437	1.65557502716273
RAET1E	0.999652375991562	4.07490733627112	2.51847170547428	1.12358571620534	0.655532891454294	2.61260343658668	1.7232670077981	1.31079253008549	3.38538237686066	1.46887473354309	2.51847170547428	0.580800108656754	3.01587108942581	3.33233984488362	3.60888663976753	3.96194262591953	2.62276577381425	0.625088459862027	5.02421436625385
SLC44A5	2.12487682621631	2.17715217884382	2.25401838398829	1.51914533510453	1.46188709905944	1.62297493036153	1.53987703933705	2.21644185092425	2.22997877004257	-1.42654861399587	1.62297493036153	1.48156746110785	1.62297493036153	1.46289674652656	1.89846181345017	1.52408097452918	1.50948267887716	1.15102929774302	-0.24533254589422
ZNF417	-0.363536938853837	2.91175691109794	2.52904658111449	-0.999131214108761	2.52506120913162	-0.916412634526829	2.91513026442019	3.12959137527727	-1.43979741310788	3.32018651611621	1.05105962033563	-1.10901758179563	0.556820625345528	-1.03512295036897	3.23673960330843	-0.535219085711665	-0.92798858712422	1.88367338807243	2.75008161695856
ZNF781	2.4644152968318	2.35644951728824	2.68260043476165	1.96078023794142	2.83023669089758	-1.53899228649606	1.19418512176735	-1.20006010142005	2.13727910865986	2.02118205114847	2.07225992351258	1.53561568972434	2.14535639894457	2.14535639894457	2.55900319242378	-0.502329010335155	2.88738479479833	2.76255568964612	2.88042999330481
LY6S-AS1	1.70124107982484	4.18504340958374	1.96526693391139	1.02511802180418	0.704955838876772	1.10214661706662	0.951709517663196	3.84761164500602	1.56596858906432	1.34231598183477	1.28836957281278	4.24411670440767	3.74822723636745	1.08370993727526	4.15189821544911	5.23724383592453	4.92992180475563	5.55214186414849	1.35369692631652
SIGLEC10	6.63527090309618	7.53668929814999	7.45281054605051	7.7682664561308	6.97988393634983	7.93123313580127	7.71124205433934	7.12517003814769	7.44079793845194	6.84898633428869	7.25957698037091	7.02577488955181	7.63179097738709	6.91441278309243	6.01064679233051	6.6941935398766	7.33972529615834	6.64833968944878	6.61037089579335
RFX4	2.19364431638183	2.01219585332669	2.27311204339087	2.55553208771982	1.72483897301052	2.83850788867861	2.44606957806563	-1.31191271141762	-0.0814593770031746	-1.21838486280186	1.15512771689547	1.31035419266877	1.48774487621708	2.39414122867714	-1.05706174843657	2.13953610721328	-0.232751022352775	2.04567770182171	2.90497661849868
WFIKKN1	2.91724042594302	1.82169952978423	1.42942477171185	2.93753113514569	1.56923787655169	3.23082191228384	1.44634549296637	1.74792913782721	1.83029013845299	1.46531161192381	1.96340595098592	1.32212673431014	1.68914423096063	3.36603030178132	4.20994683241384	3.99084188748693	1.95675372140952	2.71759175788302	4.65021521223498
KLF14	0.709396937721437	3.29782692766291	0.467154935343152	0.604520796425454	-0.0158658459116594	0.405495805993842	0.481018987411265	1.88113272228481	0.356382130661167	3.32957986559567	0.946483474063767	0.413152751833291	2.988028620613	0.308183732620983	2.60702240954502	0.569487643663013	2.60695217231352	4.0258477411557	0.917284032666731
NXNL2	2.3485742181094	2.27620380478401	2.01572507910238	1.7805731063204	1.73918395924096	2.24514199928442	3.12410333602735	2.71055995107932	2.55004862727682	1.54532739244939	1.58861805270111	2.44501010385707	2.2051797086393	2.01069568510519	2.49716240434196	1.66287982490895	3.05970917053845	3.02490855760131	0.0517925809255129
SLC26A7	0.975103526454188	-1.26773797853329	2.10877880758909	-1.53660905538045	0.0951164611012887	1.68823381335927	-0.802517557306964	2.34278938737482	1.1859788024041	3.0300991718175	0.963186451952581	-0.342214773425207	2.04733195753308	-1.48645230468913	2.03991345148491	2.53722482469119	2.82379907688174	3.22392019322999	0.558687808562881
FBXO39	3.41467184872376	3.64543463594823	4.33655848584844	2.9736447134143	1.56035286405825	3.018678034961	2.53902356839255	2.25823354612882	3.27320473452244	2.662882738631	2.68002188727881	2.98393554030239	3.37581692237665	2.77964904854348	3.48879144986204	-0.00296831087098237	2.77496586299004	3.96713259529859	3.35933050066323
B3GNT6	3.80550046277434	1.44789949480789	1.22282293549474	0.507792386816304	1.39100012524744	1.44241976508814	1.07819368571097	1.14986821016387	1.60809182912545	0.856627998591474	3.42530473032576	1.26952186533502	1.30617913308265	1.17522808712019	3.77445791234317	3.94805996437145	3.06647756422963	2.91302311945756	1.30680354495264
ZNF619	4.75278076320069	5.27913139646267	4.48079850171299	4.86812756033984	3.14950235333869	4.48079485985277	4.01782241512554	4.54922597030749	4.03321422776366	4.58559828972813	4.49001800863953	1.8012379783372	4.92477765403278	1.34354170728256	5.29954351256891	5.0471677120756	3.77692130397186	1.87879623077411	4.51148492821061
GARIN2	2.82971741791695	-0.952610753301838	1.83410929382147	1.20582411833985	2.1516164561445	2.16867501474252	1.36152410894861	3.23530922561708	2.66759817090506	2.21658866171364	2.91532659949919	2.49076974161979	2.57605199665334	2.00119082338219	2.46582919013875	2.76358449918194	3.05485530892201	1.64093179872429	3.75776374861743
HS6ST3	2.87817889109367	2.40667005002048	1.26469047855628	1.30766726002167	1.48241382739255	1.64078077654728	1.21374739097791	1.79098533545119	2.04429149120906	2.00212769517381	2.00212769517381	1.39392809460853	1.23318240214467	1.15249380772497	3.91091595674846	1.76391747796926	3.90749837307165	5.17222599275405	4.7180155464345
RAB42	4.54951432061146	4.50643895697069	1.240928699179	4.5167327016581	4.92923608321148	4.73764225738525	4.51923286927207	4.76508077428352	4.38803593530969	3.0734617474009	4.96615655049394	4.51923286927207	4.70090680143806	0.54811147574439	4.10965113346893	1.51203816733839	5.45219497505198	5.03248939981858	4.36281786735459
PTCHD1	2.79003669576088	0.0896987336902071	2.27381678015668	2.93159675692579	-1.23467224623286	3.24750851635514	3.18168670978406	2.93450470488128	-0.41759632186829	1.7533528974517	3.35954454861612	2.49607527601427	2.11461678081929	-1.56474427903622	1.92639412726445	2.66437777066214	2.59409762318775	2.67373922368396	3.19138365156448
ZSCAN4	1.66856632438494	2.39676152442399	0.812293762876202	2.13135300988235	1.13554642059572	1.95964500373689	-0.921863425154918	2.02541258176817	2.9097177311534	2.04583932001364	2.68189084053904	2.03501688086937	1.92788291455658	-1.08901908795061	2.11481238840738	2.47509853131431	1.92788291455658	3.31182188273154	1.75192016561996
VWA5B1	2.87611750230259	1.35956549341917	2.03426209096558	-0.695194929445278	-0.314771885986405	0.813522117511788	-0.918643063863235	1.78504061724816	2.44449907017808	-0.572407890089573	2.51626692038861	-1.07329361894692	0.306866370819743	1.93537665861501	3.22160031435142	0.295078236939487	3.62613746082033	2.09674530136519	1.60693525339012
LINC00311	3.21919548232173	2.66488977048867	2.494252671081	2.68093449053192	1.98414542771895	2.70126403432142	1.66445248446214	1.771279616266	2.66488977048867	2.54102267063598	2.8128791881367	2.66488977048867	2.35527885546925	2.2211020152869	2.66488977048867	3.72564327365815	3.12556232249324	3.64616989350089	3.45212862703418
MAGEB6	0.595855114526522	0.163122928536486	1.10948774956679	-3.49156771189163	-2.75730677288964	-3.15264065989812	-2.64705627167215	-2.9641052643766	-0.377394126764916	-2.60213202561758	-3.59405617171533	1.44118614032312	-2.12032325973561	-0.802510615303762	-1.82902121588588	0.640318956489508	-1.48281847430723	-2.89584573150147	0.501986732840968
CACNG6	7.08807322104021	7.05467669472204	6.4525564274819	6.06381881553798	6.22906181349325	6.53486036013547	6.4080443708428	7.22213200204294	7.30005953195672	6.79639077660301	6.83449724275266	6.72030027928338	5.98040104036798	6.28092815735365	7.38167542775563	7.11380033999578	7.28445663149719	7.22793767374652	7.69281087675396
LMNTD1	3.62708612908892	3.61493080910896	2.7735268688777	2.23140007304856	3.63603969861527	4.24023690389564	3.72156860949407	4.34611724692077	3.93811624371939	4.10529962131968	2.84511407402204	1.66225075398272	3.31956209073587	3.53663822396218	3.75723508096369	4.19043052021164	4.62493789225588	3.99669990086014	3.92784011429311
CIRBP-AS1	1.56287402700245	5.06409508415394	0.959509333835436	1.10929902760215	3.30901502983899	2.29917959881041	1.04988930630618	4.6005049336181	4.6695706351973	1.25343826805146	4.14487132371783	2.6726179611243	1.67535314626076	4.47328914528316	4.62053978183179	1.6453030374374	4.33366633851171	5.49060680952093	4.82414353047231
LINC00334	3.69209625086177	4.18131191252686	3.8865079255194	3.66687152206044	3.87808400614043	3.70615183448449	3.53692164277179	2.47868782064801	3.69209625086177	1.58942699229873	3.69209625086177	3.88571536811582	3.06672837854603	2.38198197899536	4.47464957111937	3.47387186834039	3.48285492381455	5.05257667019873	5.08033828726153
ATOH7	1.68869931279987	2.46918268370361	0.216672883549047	2.04614186876939	0.501827993499125	3.57075635663868	-0.386787933004458	2.61291157812371	2.58047749725732	3.13019276145323	-0.596620183091066	-1.00489744470423	3.46188102536498	2.84984466245766	2.09591185381415	3.37397296066093	1.43308676719695	3.56631260446337	3.00058421030253
AMER1	3.59944454343314	3.75535198561863	3.94375822448728	2.30263829477382	3.16864398188117	3.63420559759962	-0.166648921101831	2.85479114105444	3.72083294766547	3.26630685368004	1.4519138826336	3.31299647630341	0.426440688675465	3.41667094539761	4.16283733509747	3.87645371286061	3.72389611268731	2.98887203792694	4.23154074313286
NKX6-3	4.33579952064333	4.11686979103707	1.14631639233465	4.03511511905824	3.26261142899248	4.53819690614688	0.820796017043476	4.27426439501314	3.66218108847559	4.82960176622728	1.41940939472176	3.77505142975143	1.74960068813991	2.92746336663717	3.86045596523138	2.66100502493991	3.85648126052546	4.10660953528814	1.78289329049693
TBATA	4.22938109474629	4.99176913899715	3.16410636468259	4.07173412901468	4.02084572080475	4.53748149708624	4.35266346554026	4.3712633317309	3.68580531804789	2.74831208926042	4.26601854383108	2.3856668971625	4.24411816604584	3.94151942984119	4.28304682656056	4.34735294739376	4.83153633048604	4.75320642288003	4.71005044647661
EXOC3L2	6.75266086255382	6.52134728161423	5.97463203985898	6.20653472756846	5.90806584928687	6.51255254725194	6.42745822312363	6.75615162425065	6.63951535808804	6.17039830870403	6.75061127682172	6.14284014415407	6.3660294613662	6.04130164940671	6.69850511740972	6.65519494381413	7.33926851563058	7.47891718760849	7.34267931753883
ANKRD30BP2	-0.55686817749061	3.34129862850082	0.0385534563946974	2.93247957514616	1.62689633442979	2.19430265130246	2.78122360856674	3.39256397220599	2.39355904868557	2.12377139494627	1.96750873026228	3.13595066576488	2.24986048816574	0.604456002195827	-1.42211636265829	2.37105151643836	3.12910853973447	2.03583013213579	-0.8891707624564
KCNG3	1.22686760116137	2.29593975050402	0.647834565686871	-0.105921757974691	2.94956943089655	1.62830989987515	0.921704541268912	-0.103232874753592	2.6567470578127	-0.628806207201411	0.219196851671882	0.623768978797241	0.340492464442996	0.576706066094782	0.132715414998598	3.58392905222513	3.27957816620654	1.59612539068986	0.914025993603981
LINC01312	1.89447351073309	3.08035045969466	2.91717381917678	2.82612467974324	2.03555994519744	1.74924268318679	2.25544918385368	2.89331267823375	3.19954898599372	3.09708044236073	2.7270169386522	2.437918240211	2.24230032594897	2.47363292361891	3.20769165014143	2.7567564158692	3.39710287855353	2.7364172781111	2.73097355951407
B4GALNT2	2.31948543667628	-0.291881439785118	1.79029260234106	0.100091744623177	1.91297531138472	1.83351617218008	0.97183123701179	2.44109357035886	1.72715811312425	-0.349338071999321	1.18682081132044	0.273053976260141	1.75445745068293	1.0184832279125	2.20051349072202	0.0293076745840724	1.91460375685145	3.15369606910494	4.27243213176383
FMR1NB	0.770087987966056	0.316333116094258	0.316333116094258	1.07863848520933	0.91247649969094	1.61184930762976	0.8741554887419	-0.708489798721308	-2.25678689125445	0.316333116094258	-1.36538916391089	1.6165022089899	1.03313999077555	-0.254785453703329	-0.313479806011035	-2.80939007622005	0.846008347809927	-1.95127835653049	0.0722868810608845
GCSAML	1.21300239327499	2.58704496156129	2.29332097645266	-0.016187041400725	2.45238090197513	2.18171975334762	2.72729027184119	3.20584024898738	-3.22361133358474	2.44951164110093	2.94575964749207	1.98447555540582	3.03911900325369	3.26793663845302	-1.98400376449553	3.01057633718194	2.2180126452266	2.08134802031068	3.94229949776482
SIGLEC11	-1.1018613244785	2.15750874131329	2.59307043817761	3.1207863955048	2.59702652648159	2.41691352437589	2.65673260575459	3.42083206016425	3.30392417256232	1.91676344206825	1.72196471800186	2.46688423161849	0.814009874091351	2.11253632267801	2.36235722307039	1.025006695254	3.39648514248758	2.62545472273249	2.75914200294692
IL23R	-0.0731762833535488	2.29994417535173	3.08084853924192	2.68271931463374	3.60013552907994	-0.176694316197463	1.85814400980323	-0.15469891905961	3.28817245817724	-1.0717096118903	-0.958708834590663	2.45053205210249	-1.84129462921605	0.207639559556508	-2.18709025855012	1.37194996480074	2.59972060797304	3.8069003600369	2.7715275727392
MAGEB18	-2.44574084035289	0.538280962852527	-1.87729401924516	-1.5009919588285	-3.50400422319557	-3.26863642780539	-2.42075561814129	-2.14556912000991	-2.94145704606372	-2.79928517726784	0.766885733618145	-0.226192255907054	-3.07642254514449	0.865085853760605	-3.09197501403582	-2.24412218516668	-1.87729401924516	1.42790847609422	-2.41393103644957
IFNL2	2.63798039343678	1.99597465144992	-0.348511722280301	3.20844662462508	2.70493940379031	1.42226715154039	2.91797234569676	2.30534462030496	2.81103245258785	1.68068544798065	2.67105408165767	-0.842606781491166	-0.708560482575625	2.72602180758751	1.19764564451183	2.34320857843485	0.128697584644021	2.83325229584551	2.54693300029028
IFNL1	3.47181366365221	3.35120688604315	0.366035491291338	2.45910543473605	2.67671814829678	2.13267946562042	3.143407245872	3.45850583135897	2.74780405591881	3.42072663858391	2.96116280816485	3.143407245872	0.659273246285118	3.99190055188889	3.11586365191174	3.51381416288498	3.71870101226267	3.89972463739827	2.80219331860875
C4orf36	-1.15080865921712	-1.12437177183835	-0.849888790442016	-1.07814020857844	-1.07669074403455	1.80050571614117	-0.334373636905604	1.06902662676567	-0.719622332227723	-0.461135938004445	2.40687692677161	-1.41577741702965	1.86139126113854	1.44843029349093	-0.473347538287865	-0.850108008520095	1.90728015762225	-1.15317904268598	3.61986899375911
PITPNM2	5.98533063720996	4.56696910139762	4.95628148882932	2.21955836082822	1.69801578151895	4.92994864404263	1.7962412700901	5.36351758478455	3.69892412499249	5.46938642140339	4.75494067765024	5.43709469850298	1.58374491414506	1.66101708999635	5.64098927367453	5.0394349944085	4.71709668591552	5.1471060734278	4.9279166655824
PCDH10	0.972701454483782	3.41313480144928	0.221884190280096	0.796365335714011	0.0600198949484281	0.679822721760702	3.29851267866271	2.13157116146591	1.09934461523978	0.394636051015229	3.15749643532206	3.53236808234771	0.817523457836138	1.22167942745167	4.23190100442029	3.19748260778406	4.55689789231367	1.57952630560533	2.17358481433737
GRK7	1.70007052499218	1.39928601086079	1.85673744806354	-1.13991996554492	1.98701180343443	-1.47190980132409	1.10691100987375	-0.954669997724681	1.38490881183711	0.899347933497681	0.375245396872706	1.52056045060513	-1.13529419718247	-0.977469321063166	-1.04771656584945	2.26744525804311	2.4413713862804	2.20699259127196	1.63284323987915
MMEL1	4.50843929453161	4.689666710243	4.96157881120333	5.02466007632927	4.39520071975899	5.15565232974936	5.20423689327366	5.05534825291894	4.2722312946909	5.06990888102217	4.77171339576027	5.2286073080134	4.57927004485437	5.06764929408576	4.17882475725345	6.12385963609985	5.44066543849336	5.17588663399194	5.98261080399656
NLRP6	-0.590130754515513	2.89423499137752	2.20683690137371	-0.232193585603887	0.422975468925268	0.234313566526765	1.25918732755128	2.01337514931022	-0.109060994388148	2.47284349083602	2.25042679624344	2.197802536648	1.94172056096238	2.76851367698276	0.0362134145260213	3.29807635818289	3.36818263203114	0.447940434231763	1.97954285441923
RTL3	4.10253843801812	4.77315001265374	4.12108716824962	4.62788524508819	3.83818494229635	4.39283717016425	3.80840185120165	4.7135695429255	4.69545199769353	4.3313024674028	4.70373330477658	3.49741757494331	3.84178469932238	3.33737243051369	3.5590000354951	4.47753305892069	4.98851512719191	4.81693754147612	4.86576710374149
ATRIP	4.93527048453969	4.53097995414459	5.18705334919799	4.8383476255646	4.72622515553997	4.23403687874571	4.41456415810727	4.85148175488163	5.02497026517755	5.41079688967777	4.88963115527261	5.04708347246126	4.7638460865643	4.90862269349149	4.67895106368997	5.35486350386989	4.63709092204285	5.58893348086156	5.4201208606733
ZIC5	1.16841927537236	2.04908146641544	0.41839853398076	1.9551945592431	-0.442818967836548	0.333023995923346	0.546849037825247	0.151381184383872	2.92227331909342	0.796565907694568	2.46472892054237	2.63906711997314	0.154084009941705	-0.21625028845793	1.5499964211464	2.22465155647128	3.02834748448667	0.698036249753703	2.77594039386785
TEDDM1	-0.0614112944928645	0.215870171999343	2.77405963370327	3.12461539313951	2.3576999752915	1.90505334363485	-0.0765141838643933	0.0542267834810398	0.066013189128903	-0.207612259079297	2.053986916756	1.21531460800167	-0.0915673914031906	0.00293035961174959	2.42231486413111	2.94997733209262	0.242297124076983	0.928294587459382	1.60968166472243
TRIM67-AS1	5.14934392720088	5.39524806387691	4.80838979952471	4.84116949936295	4.48904007487819	5.12481766698478	5.16398424251006	5.27074655307388	5.44476444853958	5.01940486988858	5.18426785115142	4.85610138324285	4.67022716292566	4.54195841512231	5.46978153256675	5.17520377185495	5.60251766719854	5.70709380058956	5.65087572385043
ZNF114	2.94018795907551	1.84100299509046	-0.868717720020112	0.937058606430551	2.00453953114273	1.28243043698809	2.3880537048089	-0.101955380436161	2.8425698832398	1.8923214196117	2.52973627074234	1.50394009784679	1.95535939414035	1.98709102490598	3.33088494755497	2.60489453240476	2.71261861538688	3.20244300757164	2.30884274088799
CCDC27	0.0870021990343255	-0.168481708190585	-0.499072300314313	-0.451785142261429	-0.377576335725337	-0.518199449262056	-0.219502799079658	-0.53214614425414	-0.55279389374996	-0.662297613398943	-0.339363682757966	-0.552977172756762	-0.869236211923183	-0.588658074334715	-0.356511140572541	-0.377576335725337	-0.200550219159993	0.00101483800369234	-0.154007021908107
CFAP161	-0.84343280684816	2.77545703490524	3.14542315444778	-1.18100265374101	2.82725785147176	0.573446807654346	2.36968741882762	3.26874459990095	1.72557063673077	0.3961494425878	4.14588915134675	2.53768201469904	-1.7880531878457	1.43241407056774	2.79234061605206	2.76822108710708	2.16659530813595	2.67800625447698	3.24104073684896
RBMY2FP	4.025638849948	2.72793282619713	0.397598180762148	1.22415996665416	1.77216541130672	-2.25227553486213	1.09143243772709	2.74891467760753	1.231698568798	-0.659658476280673	1.83220168679876	-1.34275309869471	2.1265150568228	1.01094184924791	2.49678887174808	1.87411971646832	2.58989438054031	3.06173481958735	-0.113863631691874
LINC02899	-0.925952408242185	2.27453668514293	-1.19351262380329	1.3128646240018	1.65928729757112	2.93857988604759	-1.03604867968316	1.7255378498948	-1.29996173587404	2.21710291887256	-1.01817870086548	0.509559909381848	1.81146599775581	-0.627516168992517	0.917708590577152	2.33932340335091	2.3840007127339	1.79319488600494	2.58964739935431
LINC00208	3.02297589884136	3.24988512591387	3.19895144552669	0.647906822377619	2.73443338240221	3.62879812968446	0.923336530330408	2.94848181499193	1.97429322676747	0.102061756433839	2.70325864445067	2.6161059328359	2.98725456388341	3.10035358236342	3.11103649126284	3.23759813586902	3.72315325516887	3.36726603362939	3.80132157460246
CFAP46	0.803498047380444	1.21960621202427	0.764337368400886	1.21536681570244	0.932589825888344	0.870340739549739	0.654729009629184	0.771106573823699	3.29236454723313	0.306517760039523	0.70309825285053	0.932589825888344	1.0936476184861	0.925692478624895	1.23758091921559	0.818272933202897	1.19266272849311	1.36079496397841	0.50529197421598
CBLL2	1.21189006135804	3.29140544981225	2.81407686098409	3.7232381274662	2.44134252563764	-0.386027037560252	2.55478398372338	3.247963556231	3.09918986357994	2.95082994757935	2.27356843862109	3.44427167226122	2.95082994757935	2.13378569354725	2.70895398072785	3.06033959515723	4.38383661971783	3.68012834604546	4.05231378361388
SGCZ	1.99156373882188	1.3562159590772	1.75265301481446	-0.496318757499665	1.62927929352873	-1.00202121774456	-0.744310726037791	-1.51081208821488	-1.14606099204955	0.743379337844931	-0.558355061450558	-1.13531135631479	-1.65395799566714	0.388941995729492	-1.08977722031043	3.22242450594178	1.95362865481606	2.83026741891046	0.493453539761166
LINC02551	-2.06581897877745	-1.6699587050565	0.282773417254216	-2.36633063526776	0.693897071556508	-2.60966230542833	-3.33543073475119	-2.55359930899902	0.0455089540904545	-2.30242445413932	-3.5771178527216	2.49949984220991	2.1406694827455	2.5583213874871	1.04188858236662	-2.81738506850156	-0.827574140409443	-2.62551501656358	-1.63580016602731
WNT9B	-0.0204875700703008	-0.022834759549147	-0.420474072854195	-0.000481977832112457	-0.850133760733228	-0.517044695915298	-0.842669534418503	-0.170584996622725	-0.0471262004262775	-0.570295727612238	-0.232442971165001	-0.309970490980015	-0.330191957641159	-0.634962539835868	0.131007063768868	-0.237657443671046	-0.143455245802472	0.0803934903157318	0.10326816760896
DNAJB13	5.92155118423889	5.86714992872488	5.18681733914971	5.22698852658738	5.13241954360346	5.55998938047793	5.31050301157806	5.98214902348342	5.68613832609365	5.76604566875625	6.18521709964934	5.47099242792863	5.57054269830583	5.54855817656459	6.19725314222323	6.13383452538046	6.45780745872777	6.25569480114937	5.8100157553038
LINC00471	0.13840658057465	-0.369983147610319	-0.457073028149261	-0.648035450782909	2.04157192490614	-0.398239990090334	0.360214541812001	2.68313540320456	0.22517853748568	2.6961806753715	-0.0458234383775141	0.231941247895576	-0.590521893675212	-0.719720420827814	-0.24135896749134	1.99421650105785	-0.138909862612965	2.79678892089546	2.44568880187748
HAS3	3.96322105538617	3.38912092675439	4.37508468981522	3.84299417615476	4.02748866468824	-0.132527971297496	4.1247994001646	3.54880655707989	3.8015695564281	2.90731555557432	3.77383760717712	2.41033933559163	3.54080430029608	3.34606782301862	3.61299599782018	3.64044752947747	3.91388785269711	3.78110475385519	3.57259202995719
LOC439933	-2.54722163171143	1.4887958512704	-2.26260832987715	1.7244501234659	-0.337908334981439	1.08454221966689	-3.28797498870818	2.10663313274778	-3.43147181851646	1.42992530407355	0.82526233081352	-3.10568931376149	-2.60689586597988	-1.9741880692826	-0.927589115777432	1.21326930845158	-0.374816995754772	1.12474085222578	-0.349816990730157
C11orf65	0.393581882781045	-0.710722601378544	1.43891718010228	-0.744614374256852	-2.42967790109462	2.54727195403899	1.88446130503889	2.40265020123386	0.999974916424723	-0.982267052167036	-1.79284203420659	1.81054021519331	-2.40456002898234	-2.84171624115553	-2.47986999137477	-0.655295082088638	0.804083028191811	1.79062635842913	2.2867731809721
OR5P2	-0.0915939228708382	1.83465384122261	0.559373203384135	3.06046300930771	0.15571676472207	2.32100343133656	0.313095889135791	2.69589396716419	0.350035228666997	0.316369310308556	2.59573578852523	0.118214667911525	2.51307750348904	2.35922110395785	0.24299030738132	2.49526889394813	1.18339111566741	2.58336702910925	2.46649116808241
DYDC1	0.840101910015675	-2.16573906140066	1.63779148831212	2.65185348382335	-1.35719380272384	-1.74154773432463	-2.31943654197025	1.92992590997789	-1.83300604492351	-1.5282250686079	-1.52939182834905	1.79791371488563	1.11882228462361	-2.20882675012699	2.20209485432339	-1.18783351501295	0.905286682597997	1.13873136330011	0.489247524876792
IL27	0.670207384522371	0.508262171801371	0.0709233134688055	0.112345151518345	-0.00709519839392098	0.295127760676506	0.441690118163336	0.188101989331179	0.87627200669886	0.245926031441905	0.385159640143861	0.402537849670586	0.58802724075136	0.351732907348855	0.708048247205247	0.433038778889661	0.662412105291503	0.698026330349341	0.449045113814063
IQCF1	3.99238055554204	2.49041804741861	1.27823049954183	0.0324374600390009	3.34771636764516	1.6056682049145	3.31248484389042	2.88452563921236	3.34771636764516	3.07053478161728	3.49387281967334	3.44942831985904	0.556103388819247	2.72623706023844	3.85838666629351	4.08593322649839	4.2182870653861	4.12440545390374	3.93161037693155
DEFB125	-1.22567372226981	1.61569608775979	-0.987498206439625	-0.94380015846164	1.24745506811863	-1.31613106823439	-1.15750295713494	-1.10926593035421	-1.54634538752348	0.484384102491034	0.892818280477909	-0.647537124431198	1.410154717373	-0.710693729301326	-0.714164655804984	-1.56670808527141	-1.02089707435498	-1.1681564694559	1.63517121941833
WFDC10B	-0.955446641899705	-0.812735273574741	-0.242231990579756	2.03880619817816	2.90600713064462	0.0306713088466612	0.279260288251453	3.37465609301606	2.62786513826602	-0.158412639445761	-1.18725284970132	-1.26688464852282	2.42849366931853	-0.641747903002963	0.281724592541746	2.47083516455977	1.10678431677663	0.275521624450611	1.46260696624691
PKHD1	3.72151582045079	3.22984038482539	3.19867830662451	2.93502872123934	2.72192171428675	-0.412064311740889	2.22315609216173	2.97212609106471	3.06117935549678	1.94935067013289	2.52214111939491	2.92325791006638	3.93861846022866	-0.423257361950742	3.71862440478239	2.99706762780744	-0.151854255610202	3.65398252398351	0.935367105675043
PKD1L1	2.09463461525975	-0.420029179449771	0.551500397984576	0.572191817901974	1.90832558084387	1.97943828803143	-1.41620757156511	-1.19510307313659	-0.0296746551728964	1.26626470737536	1.96513360164815	1.74021960095569	1.85335424863965	-1.11599976924833	0.117212901385676	1.3367122965617	-1.1579897809723	1.79838207056052	2.18052932003883
ADGRG4	2.50547685243687	0.0973913588989025	3.42231592386401	-0.179948311284788	-0.156740898349593	1.21764150431955	0.276790905239209	3.67665863332793	1.7384491924901	-0.378441758349085	0.283628961665441	1.43200642762946	1.46317435183948	-0.118266850484441	-0.0527487319897955	-0.0341626445900972	0.311005349314702	1.75006041143913	3.02468374043001
REXO1L1P	-0.694007455389507	-0.940411548881985	-1.28196808388087	-0.76392686444493	-1.08434655573771	-1.00659324713809	-1.25182563486495	-0.873972617339947	-0.864312365308225	-1.16935597234409	-0.690533508466865	-0.955547640085145	-0.940411548881985	-0.977372216682231	-0.332385371866915	-0.346194533594188	-0.846304471294836	-0.880128982230144	-0.713122814633262
CNTNAP5	2.6071447332177	3.67969420934327	2.89462006936756	3.09417669045843	0.308316838500867	3.06766711768605	2.51528823284964	3.20840357261345	3.71569764141531	3.27654045371951	3.10929759611947	4.09735486250787	3.07962714902194	2.32396046639626	3.10632629395159	2.81138384219174	4.13371777902136	3.19913497606055	2.87337322832645
RECQL4	4.9386275058557	5.57092227179108	4.43203453462241	5.03221982619477	4.02481346502626	5.52296383460693	2.1179920137139	5.16141351178623	5.48036737971121	5.08370321979887	4.96840556090985	4.14159779808572	4.94908451645997	4.65682926819769	5.61335367986415	4.5117094290265	5.8645042202636	5.90885067188366	6.02464850476338
ADGRF3	-0.260185957647617	2.80376033660585	0.351678281539975	-0.307540376862245	1.0122884379619	1.0122884379619	2.72690478240279	1.63740321360266	0.0213678299934958	-0.363714520658939	0.88533104269654	1.78340292240713	0.712300817394525	0.937184847139509	1.90923967626989	2.05901100212277	-0.0094385696449486	1.67898449712952	0.136508087153321
TMC2	3.05985821519326	1.60541600461504	0.993951845721962	1.06413240313874	1.09187793545368	1.14788237696649	0.857869825463916	1.3738156541192	1.16043808330972	3.00471557047609	3.95426338970462	1.91487886497359	0.913693229932588	1.00959586844601	4.13108940184253	1.53622776087481	3.13667681304959	1.82281449034352	3.16129053221241
SMCR5	2.87741610274399	1.72436860102016	2.14328645245112	-0.27821839440348	2.2928711911564	-0.505652982797705	0.140250101390701	3.22000799456578	0.0076634007098062	1.92827462483289	3.37880085995414	3.18344111065434	2.2928711911564	3.56049630906746	-0.288275609360878	3.19539242153917	0.972238989576979	3.0487301287419	2.45592025508693
ZIM3	-1.31592737471115	-1.58475338120271	1.80942954680127	-1.17782104137975	1.54749959631285	1.16689841094729	-0.602158249155819	-1.07544490176785	-1.5903684278638	-0.9217861036646	-0.9217861036646	-1.32923908045313	-2.89644646831307	-1.05474356243619	-1.68582541227866	-0.409472163406528	0.552104052120552	-1.47471220941085	-1.78576849194176
NOX5	4.11392273259897	3.59516738510916	2.55861041468421	3.04778405274778	3.44877160416627	3.50107119219056	3.39361229848209	3.50395720480978	2.57858618590856	3.81347988611519	3.51742263952878	2.1709208384107	2.42013147787091	0.863093223808999	3.44773617316167	3.52621780798743	4.66794691798532	3.38418655913738	3.6333924789522
DAOA-AS1	-0.370061174078874	1.55915473531348	2.30515347772649	0.889341993273598	1.7981020416411	0.781842626419819	0.871894172485678	1.08188079715156	-0.207928805374733	1.78901346074758	-0.427904148109192	-0.709207003543792	1.04674850392494	-1.90155269646578	2.36851340679947	-2.19772349306529	0.924533970883024	0.596569631390088	0.00778510371583696
ADGRF4	3.15265010371435	3.27596221947333	2.29846402659807	-0.688558429513646	0.181155777897866	0.544602149206677	0.352751321196171	2.89481885372465	2.6288916027438	2.809641795066	0.299590486730815	2.76195252979615	3.43319002687065	2.56739184974018	3.05146878268684	2.36789368823338	2.84331246899439	2.83313955329964	2.49310503712216
SYTL5	3.37609341127664	2.05770514462529	2.80798343830607	2.93843717601664	1.556904298987	2.17698433832123	1.76777968976311	2.08675533329214	3.23787766853329	3.33103619622506	1.15858039226205	0.967991378962961	2.25878122614389	1.44651178468348	2.01126107657309	-0.144006388728227	-0.300672212197314	3.16916394405945	2.76518917828109
ADGRF2	3.03690782936136	0.917217574862317	0.419249892728046	0.421973961951812	2.31671517491228	-0.0166932159706814	2.42358188918806	4.3616040757237	0.856461160171951	2.03486347476776	0.949302586490496	0.391573843254357	2.68919492442306	1.87037395336567	3.87642599967721	3.62581196520202	2.70082702328258	2.95887599467022	3.34260171810342
ASB10	2.28758892245787	2.95922244129006	2.0871252539943	1.98173107561008	2.03390875862214	2.5770296593679	1.80823804650977	2.76734699409618	2.6578075712968	2.0747947622044	2.57868678857728	2.49648549153556	1.95700860560916	2.21511318232276	2.91187815992024	2.80738254180735	2.85293006772562	2.90929303293986	3.13734611587798
HTR3C	1.29597325657275	1.39157232834988	1.03541882525516	1.31257672477489	1.00065098339926	1.15687133902941	0.845964783214397	0.838038227459127	0.797111388462572	1.11698843164219	1.27187067834426	1.37898279679272	0.821262220469919	0.810672066416136	1.07744530199989	1.272955200195	1.18888831720889	4.0344784636264	1.22399133593378
CD300LF	8.93495606113675	9.18275885196115	8.39676394750695	9.26324549457019	9.09600824164167	9.23334356148584	8.40293620874279	9.55891519040918	9.73954104408701	9.48450214004127	8.86080945713536	9.45673115530345	9.38639229198357	8.95313468432563	8.60078376267449	9.0540335081011	9.71612022697961	8.94930715316219	9.09036871783188
GJA10	4.0552915126986	4.36578297468432	3.91220552345435	3.91220552345435	4.12961413649604	3.03112399016485	3.99416569100185	4.33031054211501	3.4238618206368	3.94433039853373	4.12024461214537	3.54923717402577	3.68992004937114	3.64569373811668	2.92592235391139	3.01988438241611	4.56190655893269	3.96597591606384	5.07834349859256
GAL3ST2	5.0953442716041	5.58986101976019	2.43940137513955	2.3781555050722	3.66423652912631	3.60552188028664	2.55886431088814	2.42330013864864	2.82682367690522	2.29420047059932	5.33885525702061	3.65208737659098	2.21293822685702	3.25191833213342	4.73718526911965	4.33107310621569	5.36157638865778	4.74000699734272	4.83222171507482
CIMAP1A	3.69587895421377	3.38634403330497	1.43247880177414	3.03056200955425	3.20527632413216	3.69230885651848	2.26919691363142	0.265924937900828	3.30974035012527	2.63673060535255	0.127944218545853	2.69756926173708	1.31838781470091	2.2057093388228	3.06868273378628	3.07135969004575	2.7427106493738	3.80850277061788	2.51076848079326
WFDC13	3.29680007902802	2.39575289929508	2.1592767717576	3.10677690858045	-0.962185340268977	2.9596283139802	-0.0459779838327619	2.59298891504025	1.15263972703859	1.16048693185947	-0.10839479057426	-0.425843419475185	-0.351485480057768	3.49965095226061	2.93968453538348	-0.4015898803398	0.974941798975061	3.03743296153676	0.255295352675976
SERPINB12	3.18496395959795	0.359100941731097	-0.014982558594331	-0.303971841029435	-0.171426030190248	-0.197843185011141	1.08385060895198	-0.449710873311	2.49822241591402	2.43044908831755	-0.168764878388892	0.0566170535816571	0.252131655812822	0.0620726020001661	3.90454934449811	2.39693579135998	3.5570125285002	3.18608740360094	2.43861973843482
GIPC3	1.30404892095111	1.8846680643804	1.86328483740236	1.59038045223844	3.05690955594725	3.52767646452339	1.91292413151917	2.20499154180051	4.71171671074487	2.64245772943962	1.80735964514452	1.78028154933605	4.68985992914499	1.95783116589225	3.81037606374028	4.56918504252907	2.10792341567846	3.51829912673209	4.23888157728162
PGLYRP3	0.429263434170351	1.13471583040445	0.24557445144272	0.774108800289221	0.899751808881332	2.44180936554743	0.595929965472899	1.24306443562946	0.863081062983281	0.596055874265744	0.923754714422335	0.911153337324168	0.390461615574503	0.185809992097918	0.991843080611658	0.949963055836024	3.62343919480592	1.4922897484238	1.18395387884294
PSKH2	4.28315038877808	1.49348826131974	2.82135603871656	2.42263615118741	2.77617403264158	2.78211181909693	3.10211290657325	1.23183443034083	2.74065254147196	0.903087296173496	1.83535728092493	2.50054349121228	0.132383974556375	3.87829963873364	3.13626772927202	2.3450508270615	3.29056499686333	3.97311662000853	2.55937911444301
OR6W1P	-0.00473634012014296	0.0127246439297857	-0.66814481929276	-0.727779024237533	-0.491339470595193	-0.240132086571139	-0.270170369599141	-0.25777401035967	0.161792247818512	-0.163200396290288	-0.358795218003566	-0.23184709130957	-0.279243349653931	-0.37297702291871	-0.3713169564977	0.662535717760467	-0.568128957206123	0.289079784479508	-0.184045792752806
MOGAT1	3.70306304187605	3.06332785625967	0.783018860441929	0.389096378724501	1.11020150611567	1.47057149093174	3.78383739648295	0.98289829267394	3.80465820432142	0.668148787206612	1.17678410688446	1.319141796994	1.20450877287609	2.42985704427912	0.660794096258199	4.57734330106939	1.14329584065198	1.76072484437682	3.05919373278176
GPR78	5.15110009136361	5.10409968642509	3.49778517256934	3.72993777679566	4.10078596523783	4.18640845845312	2.8463231734859	2.13570760244657	4.5029202513979	3.66875901541003	4.94156447107548	2.39004417476731	3.99963902271028	3.48625607511934	4.95393771489124	4.33932994384999	4.97098843756535	4.70971154616661	4.59387316812539
H1-8	-0.200317997766856	-0.264906234850729	-0.789120079922499	-0.900201819556636	0.642854213586314	-0.960142879480666	-1.30134750032726	-0.741451464796531	-0.195313575407614	-1.43741687967164	-0.322238502944795	0.0276281514366998	-1.48586212446506	-0.395176892124991	-0.32075742895321	-0.420132279374027	2.99516325702848	3.52622304189571	-0.420132279374027
TAAR9	3.09458642011442	3.4214631128734	2.42539217466152	2.46082649623727	2.17413490309314	2.99389931552276	0.111044129902592	3.69555860338503	4.22280290389425	2.73843494051341	3.10578209144657	3.20189435662747	3.10799756917743	3.59242912955582	2.75571285058198	2.91262002166307	3.27165378231706	4.19044300079764	3.89698785766319
GNRHR2	2.04272687322315	3.10167923632498	0.539881956903875	0.542769853436257	0.790759076350028	0.539871225492067	0.575017199388964	2.78430337494263	1.1674755094016	0.546917445318768	0.900900707080456	0.609273866329661	2.74806553130392	0.615773949769524	3.76258641023282	3.88277057575193	2.04087104670563	2.9851519131719	0.771939928178706
ASB11	-0.96657228428333	-0.738235661115903	-1.30175900100428	-1.99114283781386	-1.26573922700447	-0.233763644669957	-1.5290863816655	2.12096318888895	-0.67876591918953	-0.495752400414108	-0.738235661115903	-1.30436107979497	-1.22231238186088	0.922209605467316	1.96239505808256	-1.60332179893533	2.45861334798193	-1.13239093731846	-0.738235661115903
SDR9C7	0.0614366676854701	-0.308296369758666	-0.188364304189057	1.17059016096055	1.65335242927982	-0.264647313650988	-0.500684343093452	-0.32041253385625	2.430683545226	-0.175594624132351	-0.0551055186655175	-0.402947770574192	-0.188703117570929	2.68628352243315	0.301685924841149	-0.581974868274603	2.26103997441856	-0.33548863745635	0.511529843176015
OR5P3	0.932681972503109	1.13897785973263	2.27668408740774	1.00671693095195	1.4159191723932	2.27019148226344	0.923476657288486	2.84519197743781	1.05306586122942	0.8470473903888	1.04823775441625	2.77910819122775	4.08522343248738	0.602325772514032	1.29069692290972	0.777354695257819	2.60719684298366	4.00824084307199	2.33485167628234
TRIM40	3.01795948719989	0.0834312421511836	2.89107515903513	2.70685367255774	3.0030072814024	3.0192509581827	0.110834766880359	1.86384237621767	3.35235391387869	2.65045724467707	3.10632153404274	0.045673922504629	3.01463873243156	0.300638636473314	2.89107515903513	4.0383653458716	-0.224660505308227	2.67358953683655	3.92993633720719
CSN1S2AP	1.93987132380919	2.76100707110713	1.43540436022501	1.78078289282622	1.58932365488144	2.01597865807552	2.13628635659345	2.40068577714519	1.92117906684404	2.22244037225708	0.613570723259176	2.13628635659345	2.16192371051134	2.59839465828258	2.21128820892196	1.87700837252728	2.53790503521387	3.01859237940367	2.4721896984984
WFDC12	2.67690722445548	2.10120988767789	1.34773304601776	1.34683698782055	1.46807639030236	2.15396301101269	1.47373255895555	1.67932497096124	1.55900050857863	1.94600369660756	1.73306741083845	1.04772521269375	1.63245333392033	1.27509126315642	4.12412898981943	1.48944566639053	3.24763339430542	3.91587059815087	4.62342302172363
CRYGN	-0.541387578128913	-0.485391522333883	-0.925009712782049	-0.770027495929679	-1.07287381464594	-0.79020449705219	-0.84773572884421	-0.519831253442029	-0.4699328794757	-1.00854957860148	-0.623457959031069	-0.38063032942985	-0.400058122615105	-0.754859791075471	-0.498223679318242	-0.507142472347717	-0.339551534712163	-0.0428591040574008	-0.737904463075031
STARD6	-0.722856240811516	1.87502926904103	2.23492441274774	-0.880204204767002	-0.842572649831686	2.29483463413596	-0.557794801582662	1.63223961410177	-1.05199704625352	3.45829392524332	-0.556503503590471	1.88084306756301	1.76064499881212	-0.422284424788048	2.49186984553013	-0.948489153921137	-1.20715624217587	1.36693139329459	-0.870793041615442
C11orf40	-0.230971400273128	3.05214065699927	-0.160654106019698	-1.36883424053275	-1.22838038428343	2.80797178257119	-0.258089232893469	1.4757072064935	0.411818574095733	-1.03266731732858	-0.134204276822829	3.41928821224539	-0.412682962685717	-1.17922008223	1.93884949933634	2.28510728131335	-0.827132899265009	-0.13836226933003	2.01502079343525
ZBTB7C-AS2	-0.291346264459528	2.18452902717536	0.898628507170154	-0.651377257094778	1.19175677597251	-0.521351308967661	-0.486552807487186	-0.59910932066911	-0.362678659256302	0.495547512725153	-0.419398003230865	1.80296902060966	3.02042987486127	-0.617733129643784	-0.10316743489498	2.84791695267685	3.45926398671915	1.87417938872443	-0.0386578157787321
TAC4	-0.529897549438077	-0.345451045318142	1.96626136349425	-0.680672561181565	-0.760498151500814	2.6068151963838	-0.316008969571769	-0.750127555874914	-0.190190394992165	-0.503938921376464	-0.180175566057416	-0.700112438473715	-0.174753429784469	1.02574889833724	-0.252085030519286	-0.189221932582695	0.45880660119264	1.17187495241186	0.0235457944067789
TIGD1	3.27340326414978	4.07319313052932	4.91977983006091	4.16777625420248	4.77076589605861	4.07319313052932	4.91804222800053	3.5865703686141	3.5259961422262	4.62158163287744	3.93821569145264	4.2292038398975	5.40664981864106	4.46794018480691	3.69917267168866	2.93280528519306	2.99811220803232	2.33754532011867	2.52831328858637
KBTBD6	5.24856607574872	5.39218441140045	6.21221593571847	6.08727322716625	5.94036722809766	4.85750689984567	5.56575018892563	5.48010745380168	5.26008532356715	5.7605930046165	5.63994793934605	5.41105624142758	5.59894214693738	6.18131200064169	5.13588937253329	5.47795845288144	5.48010745380168	4.86350102012068	5.48010745380168
PTK6	6.13277228737716	6.78310757695538	6.29287430761638	1.66642330628645	5.95303864426504	5.10943063884994	6.1524613038325	6.29287430761638	6.83098657136224	6.17046411409516	6.59769371407843	6.35400855229074	4.38803378352771	5.66259502942274	6.70762997132889	7.03610019912538	7.22770435943163	6.54292749930823	6.6440259051705
CLSPN	1.48302310580035	1.88790230523564	2.05936236001467	1.45383335387865	0.55421380295777	1.82681459859956	2.53700255799415	1.86997169205299	2.23422803053328	2.34965641235752	2.05936236001467	2.89285543874216	2.58971693788127	2.39022743465108	2.57804472655258	1.30177994530445	1.38475711028523	2.05936236001467	2.64485547991788
WDR62	4.57604570896214	4.48394266857167	4.04975660582401	3.17437541621611	3.71906594536662	4.14725465627585	3.59675178952902	4.30550052005455	4.69264224982543	4.47318122531588	3.47980458535963	3.00415036861089	3.62841935876851	3.87985613249578	3.86441573001785	4.89976943168223	4.68342834657196	4.95033743559951	5.1826030747009
SLC39A12	1.78413662801273	1.90699594239485	-0.414631294632565	0.186282953313026	0.659119985172005	-1.67968231035481	2.1888394866227	-2.39215163554401	-2.28731952005684	-2.09029904553279	1.08054301948306	2.82616838970799	2.18096688683371	-1.72476070787127	-0.770685308342507	-1.97778479476005	1.34859672691982	2.65906443560086	2.27299792208176
LOC652276	5.34275381185174	5.41500139418911	1.59319624543875	3.81560605557238	4.18876357945815	4.7633430927734	4.47863360408553	4.4101640248376	5.33387172333133	4.94358531765442	4.97092591535743	4.89583524041449	1.4312569567304	4.0957028008138	5.41250699839598	5.46438597291481	5.25756641821285	5.62520275206072	5.20365213132264
GATA4	4.34204329310721	3.94769026454994	1.53616661644839	1.1946530747167	1.28362622721397	4.68076916879463	4.5083681037367	3.99674624477945	3.87063743478627	1.38183393012915	1.75456702180121	1.95560829066517	1.53547461390703	4.38119808654752	4.01011111727591	3.73552908038448	5.71229028662569	2.54792202559316	3.73942580569619
ANKLE1	-0.831766078104096	0.644229329746667	-0.925845769721391	-1.54576447847592	-1.20686995365402	1.23413387330172	-0.940088861450867	0.218199656308499	-0.917513445399655	-1.62891864035698	-1.02329898724813	1.39357723355754	-1.23228367105414	-1.12634789920039	1.61923421652108	0.0579494218857368	-0.636890731595057	-0.663719921087834	-0.701925815280651
TAPT1-AS1	4.69336066338309	5.0100406559562	5.00702289250749	5.34242263291024	4.85958643402675	4.81059793882332	5.12914920559079	5.85739726851181	4.66379849228212	5.21761171733817	5.21761171733817	5.3531534499157	5.22462732146989	5.46075604533468	4.61381095505272	6.25236609085364	5.67488824481674	5.86491612800412	5.73065958313999
TEX55	0.506102234379328	0.547367214834444	3.51606234471281	-1.0209435308943	-0.180536895027448	0.315192461335644	-0.442212226408425	0.646362452529525	-0.244146585379157	-0.155548673901323	0.650042806997727	0.0301141674735279	1.77105857929997	-0.584728431200895	2.73780957130391	2.44660550241861	2.83595358022761	2.50667293351988	2.89176599762432
RANBP3L	0.0850604386030025	-1.07957111429297	2.68974802156284	-1.21472093373408	-0.683112533501292	1.07317868457275	-0.803277006873347	2.59983019452518	0.771989224739731	-1.58962231104759	-0.565292994592624	-1.38498531929267	1.01184363171767	-1.57487595806185	0.576946867173429	-0.329973280872235	2.74309797442569	2.18406692068558	1.59251965306463
ATP6V0D2	6.5458671764769	6.42383388458867	5.51972144616576	5.33111478677591	5.07948145295661	5.69463857153837	5.86305106388572	6.66917127447826	6.22832242702074	5.27020569108931	6.17528505708747	5.56453140658718	5.17439503744774	5.94396917587768	6.67502879933933	5.67048975422564	6.3730833856344	6.48669307093311	6.30082339662228
LHX4	-0.128146941557205	-1.10441498613489	2.68275834605431	2.79958461076321	2.9097486408234	3.09005724830805	1.71609100840763	3.36306293687193	3.81043421578589	2.23023031630898	2.84027646573202	1.71815336659598	3.62518456290452	3.45405639158635	1.52225199761949	1.67506426737263	3.3167170662317	2.93148601289008	2.50453023181926
CEP19	7.30072019212838	6.8340317477881	6.7978313209759	7.34874239174779	7.42577421588903	7.98455741755878	6.70990454796837	7.09573552935435	6.76508980716512	7.24286838557172	7.28444537401412	8.01636973351963	7.97158541081369	7.58569635905806	6.60072172039841	6.57430501960174	6.98714638181496	6.79825657048174	6.52621615199402
DNAH11	2.70500858985053	3.25801109760128	3.10210742761108	3.10493238299831	3.27036207277885	3.8194970350091	-0.0632170631491449	3.73830012863241	3.06488412022979	3.51120862255264	0.193122718637553	3.84595547337785	2.66414363927673	2.442608927663	3.34558381410551	3.38132570993247	4.12320758169384	1.75198039989717	4.65336691873783
PROSER3	5.0641596363653	5.34545870430575	5.36530203417677	5.78471805506373	5.02438494345916	4.29764184425853	5.70166643975767	5.59956630268664	4.9198047499104	5.48583341296294	5.34423881364623	5.19164410821317	5.36530203417677	5.04609053762188	5.79602627213137	5.92947999853979	5.40443282143675	5.51110450750515	5.5704850122732
ADPRHL1	4.09806457954309	4.34118183077732	1.04723373848896	1.00971917460643	4.63273486331611	4.50216625383979	3.98358168813962	2.66768534831695	4.07812709999829	0.809756967949184	3.30087922943635	4.60178878414477	3.46478963209417	3.38951907960901	4.32573878892868	4.19265674534253	4.17433806925092	4.36121744510099	4.73410856108453
LRRN4	0.675766544911344	0.708472402296642	2.75739359008635	2.77058117732813	2.02024316607798	2.76897137473041	-0.0192050376820863	2.13517869303362	2.91923457906358	-0.329801912291447	-0.00896760964583887	3.21466184680882	2.97359674418053	2.53875039800994	3.78472425148571	3.20255219282087	3.69377813998962	4.19159654655204	3.59366860510771
ZNF777	5.67613138036738	6.31865120557802	6.19672152879233	6.08158792942834	6.37796015701877	5.55627973322671	6.78780077790812	5.32596713862204	5.99718945765686	6.30852300894807	5.56761898586586	5.87941678531906	5.15253355856742	6.49561944248282	5.02402122795992	5.87941678531906	4.98990417699933	5.21601415974044	5.42852568320332
JPH2	1.53277151318049	1.29398699611696	0.859808563881701	0.713834657437431	1.21710769257928	0.720224696484826	1.16780995621405	1.1591179295966	2.14008391390546	1.20001353620685	1.7751887856888	1.18504653485278	2.71066270501945	1.06019844267506	1.86789547091255	3.23708096023313	1.25701514494072	1.95481570011134	3.96919119396207
SH2D1B	6.43511540763662	7.16591661498141	7.85357268167886	7.5627128448682	6.86025982003067	6.91756219942884	7.43004851387115	6.89876092945592	6.38215176374283	8.67819923097331	6.06406072371724	7.35090112231557	7.00384604224841	7.18955096638571	4.76941891594947	5.11135991046905	5.0611703831951	4.95870866460754	6.15440629021174
SSTR3	4.44004109421343	4.08044588226437	2.7851401412919	3.8707733817989	3.97943531143377	2.20957550910682	2.51061495467714	4.6837429896201	4.08484952906123	3.62284745660816	4.85639776996756	3.1017495370492	4.76908770129542	0.872902976984244	4.70484697873166	4.05170573891549	3.09268980786966	4.42674619530441	1.17183692658785
ADAMTS19	1.13468940392216	-0.405284286401919	-0.38025452803682	-0.642975556118588	-0.578042058409116	3.0340272066056	-0.688314058467174	-0.158522958683035	2.17837471593128	-0.73468712854512	2.20471183850081	-0.840281278273025	-0.276630547865665	-0.829619098692903	-0.181797921594037	-0.130349290316857	2.05396956688929	0.117285768694029	2.23415037051841
UMODL1	0.147513122445283	-0.295749055222112	0.0465925177501844	-0.487157664735197	-0.938331632006309	-2.17178097683818	-0.713188573138553	0.00507553605327465	1.22840066942586	-0.587886749288309	-0.442807532242927	-0.58186517158049	-0.393930790689781	-0.435768143936573	-0.231222957164025	-0.336767329420749	-0.487157664735197	1.79905289146692	-0.669239639480183
RASEF	5.63556821099274	5.66402636254358	7.03885139705188	7.24482609494436	6.29655063683754	8.26648336492993	8.2546936529626	7.9395224874326	7.17413452501653	7.13814518370165	7.52021425852419	7.12354755363716	7.89541108688104	7.34447442693589	6.8636156110408	7.17177931308914	6.13221010341609	5.57959819125424	6.18090658758275
PARD3B	3.47296044635718	3.28963999086809	3.4818837991109	0.703545300187495	3.46368670663941	3.75785190016801	3.46368670663941	3.35353041811218	3.53009425157285	0.635593041127463	3.27750608467115	4.08040098956415	0.644669739765899	0.72693403469975	4.3301466867801	4.24310511117328	4.3432117986278	2.4302369476725	4.45125901307467
ZNF441	3.10766055390524	2.65645810731368	4.10549007789191	3.90846557592162	2.48674905767839	2.18448113665874	3.03283301464898	3.2045446562734	2.63192339938653	2.82828482597448	2.74006376056995	1.73364556713036	3.21253475262323	2.89341821606393	1.19007924465356	2.13834182006366	-1.91064075790414	-1.97231882817749	1.39184192529007
DCAF4L2	-0.289180805372718	-0.0708393272778267	-1.5576676372961	-2.77312727541618	-1.99513588872721	-1.74196903764883	-2.53047772895633	-0.861059485830408	-2.28292288707425	0.377876445509021	-2.01381142969434	-0.621555007808341	-0.168052899639469	-2.78988331486315	0.873025673149443	2.33419909847815	0.504079483328655	-2.04323569732071	1.67542993192371
CRMA	5.68207181564547	5.75327490678845	5.38789895150247	5.03302023875729	5.42513682465809	5.44176903440962	5.20400431050706	5.56404938775043	5.49142582211072	5.19260461165528	5.47112196634364	5.12272963184422	5.2038163416092	5.2126705973935	5.88686373290416	5.24930556912963	5.94606878670242	5.94141472445835	5.52199458319908
KRT78	3.30146746291142	3.45083517435113	3.28246436395946	2.15649037548153	3.56100907702148	3.75490254552741	-0.650763205326256	3.25264699665378	3.46233975288106	3.03474248329181	3.72062736525239	2.95328106206988	3.18694370701366	3.35305863991846	3.87784999919411	2.74286615313485	3.69931041940222	2.71705948681111	3.60372260585238
ZNF41	3.47366082773364	3.94018394630785	4.38575547151853	3.86950380215496	4.67889029396035	3.7881237902413	4.28293731488054	3.69127374635967	3.89517099486346	4.21558596131874	3.19216752629569	3.95728284821393	3.82217667534805	4.46571913035475	3.83924052057093	-0.193470604014492	-0.0511943566045807	2.66284617893114	3.3693311614272
ZNF583	4.09272130686157	3.29855264609557	4.35556123542606	4.1878735161538	4.63505898162409	3.90088307051041	4.43199689938069	4.54123849075211	3.56118859878501	4.01622679103547	2.83111941258612	3.83038541489582	4.35157243567153	3.91171986324329	4.00283812871615	4.40636987608952	3.4911556829587	4.02928152140709	3.85704972136638
OXER1	5.98403532294129	5.96692890379049	4.49626731008653	4.25187348003318	4.77137494410563	5.37281538381039	4.73406509019213	4.97286003529729	5.73109131651544	5.0642788770841	5.61765896607891	5.39212767261001	5.47069861404087	4.64565085643103	6.01584929967135	5.90017021849334	5.85138054079232	6.47161728005653	5.76671337284678
LINC00052	3.88642388218604	-0.420605682322632	-0.658390579070194	-1.03456822698413	-0.974709746660045	-0.491848772601172	-1.01037351518986	1.20827406463074	-0.483351427513243	-0.807372895664575	-0.643268531754855	-0.323217723290239	-0.676540759134637	-1.01023337481855	-0.330027538241408	2.12554856525328	-0.61803678082948	-0.631882320886355	2.26595563775153
CCDC89	1.53011151204301	1.3589649644959	0.94494299763986	-1.38442118153893	0.55447083110995	-0.333169165524032	1.97143433964308	1.40409675066032	-3.18409340648175	-1.88840265497794	-2.01509818728399	1.38022591314015	0.887673574329842	-2.72285077033369	0.900823815299141	1.55529738233247	0.423883006309697	1.36580236312451	-3.01142116399241
ZNF572	3.53105900919672	2.44558635222998	4.49157789692609	3.89599564327063	4.1641401794055	1.22620098106011	4.87041076410937	3.11639403056157	3.75020920378538	3.30388071042098	2.58665244388012	1.91259617798708	3.87151215085944	4.49966488652775	4.6260626254762	2.60864920491488	3.40061301873541	4.14550577761779	4.17168027672799
ADAMTS18	2.41965371521397	4.03458417304246	3.34584247766553	3.54862410508963	2.86580971710937	3.15575234571281	2.90712063132323	3.30763473413504	3.51730582322053	2.57636574078916	3.34584247766553	2.6655946958795	2.01981570829935	3.34584247766553	3.51819736529745	3.40344760845988	3.84340303983544	4.04112401706374	3.9709883042865
PCDHAC1	2.8644455994181	3.68280280483346	3.61103295385583	3.56462149889797	3.61103295385583	4.20131740324104	2.33012809158274	3.71895326467146	3.32533832150797	3.26106520423975	2.93144824550296	3.81738135485628	4.13710870650374	3.61103295385583	0.478335292140137	4.03890453452698	3.63162146910631	3.98782072418875	4.08658503885203
HIPK4	4.62236516180121	5.40793238920883	5.40793238920883	2.02232603701235	5.01222398718007	5.66350001128254	4.99816390432427	5.40793238920883	6.12439769856805	4.08069039016736	5.31915630502443	5.59553569611128	4.99768920833749	5.47816939804519	5.92950552747686	5.27759201323355	5.690869505554	6.02892396127629	6.16574871923013
FAM124A	3.69298423841904	4.38975610858416	3.54983436575289	4.37013106248122	1.44972258095622	4.1679387849116	1.24812748352378	4.61856407692626	5.0251120284593	1.2080738326636	3.29547063294037	4.71734543788603	3.29044066493946	4.10300363956222	4.74331931593996	3.43979823679189	5.48240532868865	4.8890395859634	4.63295228131872
NKAIN3	3.04308176667319	-0.22351829060666	-0.423613212817197	1.66008086375809	0.477944076257919	2.66708765636852	1.86058125389452	-0.0708485766078473	2.74372220581315	1.73644189118518	1.4092744475389	-0.980331124270593	1.89991202817917	3.12898770666598	2.79632388905637	2.72298470674137	1.40414964143369	0.808559139650744	3.65723988139862
ITIH5	-0.100814504582918	2.93094906194268	2.16214840737371	3.53506527366765	2.59557115164515	3.78924433568327	2.8704102486956	3.01103052351337	2.99174048349946	2.45969632353615	-0.709920376501429	2.65926996492525	3.41606593779395	-0.238482537441676	2.62547831685184	4.12364421006918	3.31317829306696	3.48222689501348	1.46843839696935
POMK	3.53021649528535	4.50497738947635	3.68835168953863	4.31754643748783	4.44074395214951	4.36415708289265	4.04993875091926	4.81860961706675	4.33739137281516	4.34883619198896	4.27321648196568	4.59493720757146	4.8553783832958	4.0856681166477	4.25810561222187	4.67099892973812	4.73120078600694	4.79169816009159	4.93824240492076
SMC1B	0.962579891831604	2.92356204091714	2.59632763923591	1.20151852625268	-0.0251733668747743	-0.220607758354949	0.652875695966883	1.82381667734103	0.0862256223230606	0.104589963904604	-0.302477258429776	-0.235309680970249	0.126646275458348	1.61113146688253	0.632428204974362	3.08335329300323	2.60628520005513	0.584719206082463	1.93213711921881
ASB16	4.91006275742213	5.66330930251323	4.12935836074145	5.27756259853269	3.75880585758046	5.02757642390415	1.79745548898065	4.68790716134639	4.94692352600451	1.60434089716462	4.91006275742213	5.01986073078341	4.07019076667618	2.03218613474833	5.42933902698742	4.77215578565566	5.71550209387504	6.1479178975793	6.17414035215547
MAGEE2	2.30554507260271	1.98671181309762	2.14580550605506	1.79084097809798	2.30554507260271	2.6639653999394	1.77544629462775	2.30554507260271	2.39471284727264	1.91157597425472	-1.28267753832549	1.93646447041374	1.84852368212169	-0.5620775938011	2.57290467537936	3.28384954332216	3.91798488241063	3.79096874784033	2.6562444153473
ERVV-1	1.42910677451478	2.5899865617121	-0.981234985181777	-0.770210103520823	-1.88547055525228	-0.686581868147847	-1.24278458739712	-0.697348963484321	-0.559925658936631	-0.617322826700772	-0.833359071161378	2.21656262897825	-0.920399837142233	-0.814782433368584	0.855529821552075	1.94822518784071	3.92415299815043	2.68873059645237	2.58912582280411
GAL3ST3	0.82511397246076	0.988471205101884	0.166191529920803	0.755449633942901	2.15163825452313	1.17023699470649	0.520268017975222	0.613757690203793	3.36199226209522	0.687004336925377	0.778745238728401	0.626448002723606	0.632190004488661	1.00336737132626	4.11885663191807	2.61132651072009	1.00242786685759	1.36430824739755	0.914763333503527
FLJ30679	3.0295816035936	2.20277416027758	0.278801654261118	3.64323562904958	2.74846401189801	0.964023654531574	1.50218014364751	1.23906719128171	3.37694877185115	1.58064390780168	0.470320243001798	3.52272126573983	1.10660267443366	0.656941132448204	3.52018192810771	1.16010532025305	3.56181006167023	1.86380356230161	3.59944158526121
UTS2R	2.64799047599098	3.01494336949001	2.27069082681847	2.3432943330454	2.34839564216752	2.34717732717517	2.38395070223434	2.46525600702953	2.82831761066382	2.37624990546206	4.15732373520281	2.62441465647521	2.38294306126037	2.45110776287196	3.23335308762523	2.68912385758919	3.10984558589758	5.96918360734354	3.19555838917237
USH1G	5.65422401522924	5.76591643308513	4.55157818970627	1.80897026321078	4.2674392577333	5.41440731759738	4.38693127444365	5.57150668558628	5.69126854536163	4.67106148257976	5.01231138923474	4.9906359704983	4.41312373561129	4.07775106262129	5.83886451793181	5.1600801119764	5.41997499888307	6.07091695542995	5.84742673320035
SYN1	4.92793636695022	4.60299245177437	3.91250950878698	4.50583821964272	4.21190484359128	4.23178354214906	0.894786338465472	3.45589792571468	4.33852535721086	3.05286714216592	4.18546909613709	4.64089752910523	3.16054588999407	2.67594673728213	4.71362175235193	4.87741502479899	4.54380310013967	3.7405359943	4.66041509278889
RHBDL3	2.69647103803738	3.55010281795001	3.55959061655968	2.95782293490675	2.21048228156689	3.12052557077822	0.620840921747587	2.95782293490675	3.48959438407278	2.77770503917475	3.5315079443215	-0.0755762382672445	2.42983191551926	0.737184099604358	3.26871833791509	3.70755328353926	3.01467258155809	2.29477873406055	3.45926099981024
ZNF718	2.01003422753392	1.80998657790898	3.52463692319532	3.68951421042129	4.39385113343012	2.30461044035395	2.64640635535765	3.61060986419385	2.89668171248308	3.62845799661438	2.23142780835454	1.55891697463614	3.65622438831323	3.85563590868288	2.39429676826054	2.13447105957896	1.80162419889255	-0.559849611030764	-2.59435165075169
ZNF560	-1.7877157582783	-2.7000823942614	-1.55825058538075	0.847681775601121	-2.53803885765136	-1.38166179334908	-2.50212086029903	-2.06437498415455	-2.82655531507693	-0.637313197581243	-2.03000500632296	-2.44227995793128	-1.7877157582783	-1.92962635172279	-1.7877157582783	-1.71901661107939	0.734706997202335	-1.90985047611212	1.46432891006564
UMODL1-AS1	3.20752009124921	1.53928401705819	-1.19617133240332	1.98317888973712	2.27309475993102	1.82539836916062	-0.985009302863022	2.42332778661145	1.03944468094416	2.20944284765255	1.90168116614008	1.98197480324155	-0.559099098814577	-1.04233379631544	2.39255316415583	-0.210977030878159	1.71576986301563	0.318663798646842	2.7840925241928
RAD9B	-1.5193973360193	0.424597502776993	1.41377952187294	2.89569237221388	2.10281152981393	-1.29498616278041	2.56162871843658	0.113318092528912	2.23128102077454	1.77075083840744	1.8439620674326	3.10310716111217	1.16660577390381	1.92230647301749	2.02651450037544	0.659716735059158	1.49914314494414	1.07782712589414	1.57221451836639
ZNF555	4.81257145107831	4.82014296523304	5.22284779993912	4.96025134533765	5.34629793617798	4.33763443981493	4.82190331264657	4.09709263733936	4.81405817981585	4.48513805562306	5.3018357164503	4.65728455463094	4.65728455463094	4.76305804147966	3.90531331076949	3.39739432206935	4.43480213931853	2.70763072474133	4.64129477659707
NYAP1	5.08919470232598	4.72588604384651	4.34621682934223	3.60882774795279	4.40713129477722	4.439361118716	4.05839634895672	5.15731048486658	4.39808807450122	4.14237740264117	3.98951352175384	4.51182449816306	0.352115110040331	4.80324715872889	5.35159771535626	4.78118466935684	4.73931090428565	5.4151283615661	5.19989808942652
MRGPRX3	0.839865563063329	0.60009001950356	1.96369110379275	0.00291909570918092	3.39350197256565	2.44793827918889	3.24017084087244	0.892618217084116	0.00508791341129178	3.83499770008491	0.62272180398739	0.281767753048465	1.55601640401519	2.77097779780116	-0.432481907332762	1.74143841974589	3.83808171737339	0.118887238953326	-0.718893791561417
ADGRG7	2.12409360045273	-0.732535292453905	2.44399417471556	2.31421394035485	-1.06219670944229	2.19630971156104	2.9040969148051	2.51379931405876	2.38112998868873	0.125533116887667	-0.208236862650619	-3.72520178324065	-1.06337791083643	-1.003229418024	-0.178467224762668	0.510325732020494	2.79759584929847	1.49145728206828	1.31178809610821
CD300LD-AS1	-0.869820982654844	-2.87395691553783	-2.20281070930669	2.67611639241908	-1.7028285224653	-1.17862943111472	2.17001140487383	0.430214355453704	1.35722122645453	0.432830147174887	2.24810867152264	-2.03788787826576	-1.36813864325584	-1.22314544063215	2.98551333593046	-0.684958694267513	1.74819691230441	-0.676084236112264	-0.120990748520383
DUSP5P1	-0.69145355343547	2.1813780555167	-1.65514501474461	0.596343649349066	-1.68827742632785	-2.05849751417752	-2.61070312505571	-1.48825051489808	-1.69483761192504	-0.999329783192644	-1.57186700420925	-1.01362642447047	0.846017834228842	1.06447797665961	-0.265517189653424	2.15729449075854	-1.31730521690857	-0.999329783192644	-1.3531001154245
LINC02910	4.15790203427242	3.64044864031502	4.60853594507846	4.88183116085237	5.20782209137082	5.7803343082338	5.01164831827183	4.51413559124382	4.31633708344683	5.05941537548219	4.05947612109853	4.0443570915017	5.72694636408803	4.25925403835929	-0.659793968213328	4.45506464165229	0.244877537395574	2.15676005930883	3.29957066620263
GPR82	3.64515497643396	2.91599228549016	3.6072890890181	3.84557765618061	3.63518403673638	3.33110905170065	3.26375783353401	2.97355081196917	3.84332812526744	1.95284569461142	3.42390232998527	3.62826979146874	3.23503619151357	2.30080835081919	3.25045296545852	3.54294964611097	3.86722220967735	2.80320756719475	4.06476391844546
RIBC1	2.86608020136406	4.51014253731038	2.5882941776094	3.49315605274124	1.56796097273608	2.99205019053307	1.50999893004224	2.4818984460418	3.68183735899451	3.38505543441022	3.49804500783911	2.37168931211183	2.98101293518472	2.12750122480988	3.33094741647072	2.13507666570532	3.76451635305867	3.49615072735602	2.69997823172166
OXGR1	1.79279833992525	2.00194538297508	-1.1247667737087	-1.33959784668446	-1.32028521797412	-0.901756324766635	-1.12611322918977	-1.21588101725843	-0.960872421507113	-1.04671539818742	1.15938396589066	-0.960872421507113	-0.984740598427333	0.714498116265036	-0.654323310885985	-1.68804927161222	3.19974927798531	-0.572480923573902	-1.19384469845716
CDC14C	0.262606218304224	0.262606218304224	1.14636665495747	0.777169531010171	-4.56383217094375	-2.09050921966279	0.215953719344094	-1.89821597783175	-2.52570480775265	0.543740536823572	-0.843120665419834	1.01902614731589	1.23252350688275	-0.572075128063344	1.66421641674706	-2.95740995208308	1.06575245868248	-4.7470860744714	2.18391756735968
SULT1C4	0.34391360053787	2.59093415548833	-1.48034390855136	1.81582665145385	2.34827827899671	2.62961959287495	2.14532565973537	2.28523285990507	2.65477508842311	-0.72315790188735	2.33242279003391	2.28523285990507	0.295633858662212	1.58927694391625	2.97178686159749	3.07657942711354	2.70656541191579	2.57111650093879	2.87969661413866
CATSPER2	3.83484217210891	3.51514038664811	3.99398256430432	3.093228309416	2.84818817834273	3.67117611593641	3.51514038664811	2.80682759535147	4.00767735962747	2.03115896541098	1.59044014996075	3.86006976877276	-0.511125910472548	0.616596370796473	4.20810320752445	3.51915476566604	3.73816147370277	3.87771268135459	4.25709741724175
POU5F2	2.46778985043232	1.86876261091926	2.76063443716064	-1.29562419603727	2.89997430906806	2.03363661929663	0.133387425702698	0.332568309825906	1.51287002119166	2.46021039286551	0.462916840568274	2.08038124315116	-0.789193576437951	0.096517849958303	2.96871307277386	2.68961525414015	2.82850731841414	2.73741818888635	2.44706271998895
RXFP2	2.3507191901711	2.54032906618139	-0.884657048516838	2.50065341781589	2.45735977150091	2.33705309257974	2.44914160539948	2.30964500489587	1.17551582359655	1.88743208923411	2.28192428000672	-0.303799845551705	-0.850549204351687	2.16930161665966	2.71458609390154	-0.761059194716237	-1.06310630773716	2.92450546292145	3.0252157310193
SSMEM1	0.993409827950744	2.23070106410237	1.16229687278813	1.24737559659739	-0.39599949137682	-0.640860546792596	0.922116421449278	1.93487056192471	2.12299086750904	1.2336209875394	1.89353534601783	-1.53475097745402	1.79720631795422	-1.72875541592466	0.127367706488811	2.51869631033651	1.1871437124127	1.39162899801396	1.36506474879487
MAB21L3	0.0115911117466245	-0.480823436641372	1.91134259128897	0.394526931790745	2.23132425080347	3.67270748591164	2.11629598030123	2.65085580011352	2.93235395068897	-0.511830329096199	4.44822393440134	2.11926956972891	1.44310428966023	3.45202134501004	3.95673190949209	4.18007134504483	3.3085722758249	3.09624936706331	2.85650357332709
BASP1-AS1	-0.926757439358002	3.23285134816075	-1.9274774153264	-0.726744025051376	-1.19556295905931	3.19259511277343	3.49623039556038	3.22582719990282	2.97349913894548	2.92635340835158	3.20147639553683	2.6927800883867	2.37297814759616	3.54775776465354	2.83693974388846	4.07364737997074	2.30156157695153	3.52100069777061	3.20053270048347
UROC1	0.0701804830332385	-0.0404001820129842	-0.288185152614117	-0.511166276038787	-0.194378284056071	0.157796292894937	-0.184559183503888	-0.00986150246793399	-0.362865468503953	-0.148553778777506	-0.0531866475860918	-0.226098867165212	2.54624585154811	-0.19123333793846	0.28855192305667	-0.0875722674262751	0.100199151512208	0.309767238628495	-0.529148888732774
ARID2	6.65104130842787	6.55003340527894	6.52233163019672	6.99802064628839	6.62988026765353	6.65672769451849	7.30351318116834	6.9519013081823	6.38580694332363	6.63260947258522	6.80423428133326	6.4179230902029	6.8257580366631	6.72806155641925	6.31612596909063	8.0564863288433	7.91265469671934	7.81861925349967	7.71845439913937
AMER3	0.688792992942792	2.59600344789759	0.193106112696042	0.104571025569318	0.0874400170631771	0.757452120995997	0.373160398286526	0.655448344551789	0.759412809284547	0.283308673838622	0.832405221999493	3.4759005327779	0.826346419579649	0.562164553533135	0.838856252851815	2.20245035800254	0.617062759364402	1.09206409048669	2.31781133224813
ERVW-1	5.28900148760713	2.77782406546403	4.66898096515647	4.92429891027677	5.31317374059239	4.50714885462759	4.4008251255252	4.01990659228154	5.02797828000274	4.65286723831117	4.91138552974502	5.02493576869226	4.9642458595866	4.73082365885952	5.1070989340332	4.48163276108968	5.72236580875744	5.77344568184724	4.78573741042675
LINC01600	2.68431800150393	1.20140450226045	-0.370671972638086	-0.341920455914299	-1.34258133775906	-0.618791486660057	-0.932154009362811	-0.385440977579396	2.84390871347015	-1.33209550511607	2.16968473179335	2.28116298627145	-1.46871119411931	-0.965189036446654	-1.12402292011782	0.928905388325647	1.74626678142876	2.34736365667902	2.01697752232087
PNPLA1	3.33814568689465	2.87964708350715	3.10203656131319	2.86008566922788	2.58915783856629	4.36763949416505	-0.730924146953551	3.68191639103523	3.37497268363136	2.92756897037057	3.21641163308669	0.0352475053902186	3.71677921274144	3.59844395644727	3.47416211413327	2.73598400755217	3.19118707610118	3.27032113560818	3.4871278123775
DEPDC4	2.8613379782749	1.83064316236639	-1.20004316490086	2.75918810343913	-1.8502917222829e-05	-0.782579413481569	2.09874006470547	2.3488338155313	2.85160908240203	2.29708559988712	0.62978231363882	2.16375072810221	-0.866286890515708	-0.846403398114852	0.5342754939792	2.76437898842628	2.63698823448061	2.02586648624768	3.13290481317502
COX6B2	4.55629064287508	2.83778133522998	3.10476844614135	1.19455197992268	3.0150456778339	4.62878365151285	4.31030576447352	3.0014523513845	1.08519289782886	4.30890778344992	5.08057259653514	3.71642294027283	3.75678070800785	3.60528482689789	4.28687572463256	4.27908443586381	4.66811843722386	4.77228651400885	3.75056234185017
WDR64	2.65482693259752	2.75861876548935	2.44466708251616	2.76246118254082	2.52809013932799	1.9487380719754	0.207819058449824	2.77975849507522	3.2794924623917	0.439600831245646	2.33625639052321	3.54945041906678	3.10639486224615	2.98247087362471	3.22412044934723	2.77975849507522	3.12713029023267	2.87771082114591	2.95105464950692
AXDND1	1.72775679772979	-0.917243448340093	1.93037064480067	-0.568715883287039	3.00110141150618	0.200787782621225	2.38362338984049	2.71466491687916	2.11047610592775	2.22147086831289	2.72432527514939	1.44005928410673	1.83740095736348	1.26016361263285	2.12008247747502	-0.747201947689295	3.27496456776009	2.89460779626042	-0.0806287023334034
HEATR9	3.81380821830134	4.47894571098938	2.35508765079457	3.61083397452189	3.59290376671526	2.32769135273848	2.89085410414308	3.54600299791951	2.64336982687053	3.07672503550293	3.61083397452189	2.9492789665995	3.88288046821742	4.44370214907373	3.01889059695818	4.16227300625355	3.64126657406138	4.33416478840531	4.6767496449664
LINC01101	-0.677272765871956	-0.82862261671027	-0.938135501655179	-0.752831208059753	-0.441137241201388	0.0397877387378882	-1.02827986750296	-0.461139980024646	-0.561698569902963	-0.601678850550929	-0.471570330068288	-0.797559268775136	-0.668467831963457	-0.829876044845922	-0.313683320695142	-0.532811722006251	-0.501954937940043	-0.193199629039094	-0.209942615372647
MFSD2A	4.20390828311855	2.89621185533088	1.80046394110641	3.0111019395087	3.65471260734002	4.60139671614848	3.69044144356319	3.78533441214444	3.69939601185206	3.53974504734669	3.93364468479454	4.36452753940889	3.29471207527509	3.15386067897794	3.84432385726077	3.96495223868492	4.69209802809725	4.26385503893173	4.18146655234289
CALHM4	-1.28965553303966	1.0725176984287	-2.39335951351058	-1.90266031250746	-1.82939972412635	-0.703978882905007	-1.25193576755321	1.64731998687112	-1.24105852048229	0.800707948681705	-1.05288557919775	-0.846899121699313	-0.835315499020361	1.81285493659746	1.68128102849176	0.216508396266264	2.23338419123162	-1.48950765572744	-0.439094542415378
CXorf58	1.80105638394748	3.6214950057099	2.68227378293248	0.228209061482869	0.0980952304724545	2.52543725484595	0.0755512785798547	1.89138437140023	-0.614423934392231	2.10864916715281	2.17633443936654	0.288453356992255	-0.0770252432215868	0.715115898438911	3.77176537993283	2.53664899487798	1.87923362581027	3.50823973467033	3.37738576834188
TFAP2B	2.43601578518452	2.61911974319302	1.90616775157872	2.60029068205866	2.30078007542481	2.93219922962668	1.79928469511362	2.726817079644	2.96608081415116	2.26437701526414	3.00078945165422	1.6975513097669	2.19520705997417	2.4864279715179	2.47302211091508	2.83767450027736	-1.66208010624699	3.05954357985943	2.36616143943296
CD200R1	5.68564862784755	5.3672892203634	6.24140684041779	5.29529996673397	5.68139305843589	5.12921424071512	5.37462233975199	5.41011312627726	5.32006513595027	4.79803379881512	4.68145935287754	5.04282052663511	5.75134960328586	5.41232788098887	5.18080591408253	4.16806187892143	4.90415232789226	4.26433979699632	4.22229395541076
CCDC13	5.55612272281685	5.49591667982567	4.99743648140274	5.32019459015403	4.80645253056064	5.21196497517698	4.97226297677497	5.09979106999274	5.5123977535348	4.98958302675352	4.40784674677497	4.7764600863738	4.66709393862094	5.40602668597765	5.4470788625598	5.37776862015335	5.63039656188945	5.94075621189687	5.97841453909814
LINC02210	4.0282632540603	4.99016833487013	4.18184109627305	4.18343678140294	4.46543937253766	4.74230878321396	4.67610833230367	4.19334808260232	3.97036671667592	3.55475976574722	4.4559633332157	4.00715305444947	4.1991909159219	2.74789032215093	4.04748839237905	5.079375734398	5.29757665141129	5.48965036092503	4.38384974519494
MRGPRX1	2.39445544387165	0.427199091226051	-1.63872040739518	1.11421332949034	-0.991795345657088	1.74426328855686	0.3728413439662	-0.69724280332498	1.70220183965497	1.01699864741072	1.49464413587041	-0.703724847481283	1.77100084581781	0.000712367908288103	0.756905238422741	-2.20820224221633	1.94401777285152	1.94259664604344	1.04795417030329
RLN3	0.448058635071837	0.160518529954094	1.40332321866532	-0.0894955454412194	-0.277546470773561	-0.0284847793940177	0.151729790416768	0.255531385100878	0.153407146086749	-0.555762972746111	2.25401520994514	0.0901108818261362	1.92759541931898	-0.46135992310837	0.255531385100878	-0.139206457739199	2.46798589895184	0.484828832743838	0.35827016263531
SALL3	2.45780757366851	2.99517817589477	-0.683467903575096	1.44928805735971	2.74612495356972	2.45804456518438	1.3426071658398	2.62517968749375	2.59329258998414	2.1175121652192	2.82042466818996	1.52904849223127	1.98757108732046	0.765106148378381	3.55096676007442	2.93479563803285	3.29288950145123	2.55480199330106	3.00710644294189
AGBL4	-0.958742559931789	-0.582430878291536	2.29423597906247	-0.859167322598295	-0.708315707256872	1.336450653545	1.32117418786505	1.65854272680985	0.178314570197224	-0.970222874082644	1.85365763749719	-0.27544339665731	1.69677611542559	-1.18431746280498	2.84456681306126	1.91340253918572	0.849911944142798	1.91171026269614	1.37009014661734
LCAL1	0.356124027764468	1.75385597379662	-0.125350555171863	0.431328712280083	0.332637770069268	0.476715191879292	0.630877738360237	-0.0330458382507135	0.575822895639165	0.528130352178692	0.828243253562108	0.606686570838793	0.777658138773012	0.610279509291519	1.77285317614115	0.59113970492921	0.838170531610928	3.39949888890085	0.630877738360237
SLC17A8	-1.33899775401977	-1.33056511534871	0.211098829166312	2.93165354771004	2.62141424147182	1.51067084647476	-2.56978076398233	1.05445700378929	0.982031274928756	-1.57848689218559	0.572719329908346	-1.35879239629403	-1.53326400114465	-2.20391421435057	1.33462801481222	-2.0686540339819	0.0961380688649858	-1.13630663056293	-1.22434161873814
LINC02873	1.98103448298919	3.37248022614428	0.85031437959323	2.0963375659625	1.54805238918961	1.77459954477875	1.37438689388737	3.39003822579041	2.78219233592726	-0.065288579357293	2.26600928953731	-0.918313709454513	2.42573804727407	2.47001149824957	2.21291847460093	4.33704607176547	1.71731996090562	2.86386394415038	2.73861808850546
SATB2-AS1	-1.27654450716477	1.30199789005913	0.0578509544558187	-1.16717274973637	-1.11434428124349	1.46825881555743	-0.11374432673772	-0.984192874974783	0.808620408978952	-1.4523304321695	-0.677678339436717	-0.911947422021914	-1.35414023512827	-1.17271407872912	-0.567059761253981	1.57419630828886	-0.507799804315726	-0.824541283002605	0.817703943132328
C12orf40	2.71894813852512	0.841065284100628	3.0186131795977	2.77111015845643	0.703517062090305	2.01768637887674	3.32395326065931	0.519853504819304	1.09337081220621	0.117770749400727	1.02890181106167	0.625874036303269	3.26308582251301	0.38528528925689	1.22069637317361	2.29789060141175	2.76507375950577	1.39472988514568	1.46006431234216
CFAP57	1.01153254686994	3.69204313246597	2.24926603761407	3.22502398294414	2.90056552861829	3.34655420606178	3.23884137760353	3.81911063645153	-0.0987176215571406	2.46866099619062	0.852819714849397	0.0930084008322276	2.58024286128161	2.37384063104926	3.22849026765304	3.13902291830618	2.71597197015457	3.41061224541582	3.88874212964847
C5orf64	3.74813100872101	1.72539510365794	2.72448823690852	-1.10233489392105	2.40200027718921	0.980633175074616	2.01768222611494	2.19421491609726	1.6069025988315	3.57417738251076	3.23316154467702	1.96849602668398	1.00855528880945	2.41675486834448	-0.319197258986032	0.841035068583339	0.996901071334545	2.40911849183693	2.50113060579861
LY86-AS1	1.5330427816137	3.36094982986752	3.14681306309606	1.93372304560923	3.12201483650281	2.80234140328122	2.45783375847475	2.34503214433246	2.79146139182502	1.42665863858414	2.96546993822455	2.03623699594018	3.08353345347361	2.09705013154929	0.993965157541087	2.62774563032194	2.6228238950448	3.07823667868608	2.00360614251339
EDARADD	1.7100227535451	4.45737153164732	2.82786248752164	1.70200411807894	3.17815026401397	1.01335629396417	4.32546599128823	4.47284117188835	3.82722724891456	3.26041262308891	1.25647911875671	0.865931027188906	4.5397296411465	4.12275915232792	4.55893169015826	2.58353605130553	4.701652697112	3.69180142150838	5.14263436728469
CYP4Z2P	1.74365082506359	2.4495612251453	1.46158519417645	1.03746169204521	-1.67014602615605	-0.209728584044498	-1.25405107016969	-1.08735985265824	-0.832044840777888	-0.8408932567549	0.373021285910958	1.87068265469284	2.62652083051034	-1.04294931761642	-0.38733624355729	1.28226406238815	0.0245923994960571	0.943786857159202	-1.49125219280931
C18orf15	1.48521637083487	2.75420621165342	1.84383566493122	1.71963982677693	-0.117382902761943	2.6328515324411	3.91648110274207	1.83199107718781	3.69872882408366	0.469315810644429	3.08999974728488	3.39648540116797	0.865136052711569	2.26201667444252	3.33521746210823	2.36210024112609	0.572812951956706	3.48520404766215	0.597882480528213
MUC19	3.92433223313195	3.89467562749533	0.732587425752632	0.162580434885865	3.42638489318821	2.41107580523357	2.890396853529	3.92321466444603	1.13519111357738	1.55617777139853	1.82341523025475	0.549021670029712	0.884434605433826	3.87619700390146	1.58036913408239	1.09719280100614	1.27454467197667	1.90107420019528	2.71950002575152
NDUFV1-DT	4.78318658873883	4.82428169892238	4.53926375968872	4.48675718617627	5.1411132917098	4.30907256891919	4.1864753104442	4.51217521045423	4.8060235416089	4.62780190694705	4.6772963612645	4.61576505119373	4.23328490356343	4.79099898940646	5.32181995323505	5.20270305016649	5.06492425548713	5.26064601467738	4.76571866270781
FER1L6-AS1	2.3964677973462	2.06217432246998	-0.71747324457897	2.3964677973462	2.3964677973462	1.97047525096536	2.36556436055191	2.20884023301904	2.43547782975437	2.34582164002176	-0.596835392942527	3.16024938581628	2.36699378750516	2.62510765575963	2.39542240629905	2.84166520023331	2.53693480690365	2.64820310359725	2.94186665095954
C1orf127	1.548668357978	1.18165431803515	2.12948962366056	0.421164328513096	0.752769169406977	0.949580109159525	0.574696154641539	0.923767795186486	1.02401931408226	0.949608383693816	0.9399105070191	1.1072182068598	0.687439597588719	0.737013983551086	1.28357872868631	1.156859845671	1.6759929261373	1.56760220252688	2.40310257398049
CCDC162P	2.51632466644447	1.97857616764366	2.51741777346687	-1.1882109566914	2.57493945428029	1.96991744859002	2.00626426692472	2.27109572755596	2.49631827983747	2.33113880204904	2.26891057653153	1.84147968167826	-0.615662724232773	-1.45474386597916	2.2862285763521	2.30194764998942	3.30694479947027	3.16739742884903	3.08313437222997
AGBL1	0.833974337625019	2.7745048831887	1.41211946136842	-1.68518575298242	1.52250354216057	-0.20364834937265	1.61198010332009	1.63283472897101	1.09713800871999	0.467726371993237	-0.571422470397622	1.30336958947614	2.2868566232217	-1.07845229444174	2.70973756961239	2.07432636825989	2.36640900043044	1.61198010332009	3.10127559038535
LINC02880	-1.091533017705	-0.798718041885498	-1.69691931777457	-2.50484793003139	-1.63646529789088	-1.82719813158695	-1.32920092772431	-1.24826254014656	-1.35968114181743	-1.90877558340212	-1.10636650869985	-1.29513421263508	-1.32920092772431	-1.55704969222407	-1.54261088189213	-1.25411622395785	-0.345124985440381	-0.683343021903927	-1.4708370367362
TERB1	0.180447181693281	-0.0889723684310285	-0.0722167903855551	-0.258674362210942	-0.305672298034613	0.0956501603023847	3.12382535974234	0.225739044808647	1.44793496264862	-0.566157876691794	0.231893605947685	0.520560856050322	-0.14722041380629	-0.189407192223016	0.736511591016695	0.271375198133646	0.551804491418079	0.147890834549007	1.0476118596357
MYO1H	2.94155525416573	0.0206070955825615	-0.229703957825061	-0.481815931221574	2.91868768392647	2.74924545405444	3.43148976562206	1.78128067641814	2.91813880593277	0.0417471993233205	2.5130151474776	3.1916920513166	2.6770360819508	2.83126071878683	3.30409241892037	1.84792419631474	2.0398073878049	2.53517389286348	-0.346679335711595
ASB14	2.77933023854918	3.17753981930526	0.247927439399708	2.79538603670146	2.18232806841731	-0.628399552841373	2.81592986125671	1.71227807707369	-0.272147089467409	1.88779102597751	2.46537145333133	3.02927856783331	2.27563567631881	-0.952950235579936	2.37435289732048	-0.0983089286260475	2.87172603179716	3.31463044557561	2.34134863221205
RPTN	2.33124192572958	1.5392247316443	0.869371862483852	0.607226918047365	0.732734171733102	2.53588015200145	1.35899996564778	2.12501461348928	2.56086085936035	-0.966479243065669	-0.598702587648224	2.68380061929488	0.698143287024423	2.49110264191461	1.5047208034948	0.275654795609091	0.973579439270044	2.05722490409824	-0.529163629699244
LINC00269	0.652792291848582	0.524627071763595	0.432425459670967	0.115879098701157	0.237185253756644	0.855675109663143	-0.0452246954845978	0.62312929166514	0.487747164830474	0.208863121967283	3.21496961565946	0.224876294810517	0.486274343526562	0.363533609064921	2.3191561491109	0.461401080522955	0.961406316621072	0.815791619497225	1.17661375130103
VSTM4	4.06419529760264	4.10161602082262	0.756521904346529	0.419792719873618	1.95939260110366	3.85114684056783	3.50062977111066	4.21641104484327	4.19994516844484	2.31626323733076	4.24782906471932	4.16083373035909	1.03689996751438	4.84508664800777	4.32785184350008	4.92645517123086	3.33257936152207	5.08440718715185	4.80252772774881
STPG4	3.30218602008436	1.63955027742647	2.97914338078947	0.744650861451702	2.74434116344375	3.39945362727101	0.413647089684961	0.470361450558225	3.24792784225306	3.57814375489542	2.08065845414185	0.07929858115667	2.02586782316651	3.45069212612462	3.13314091939771	0.774668526773966	0.838941489490796	4.19050770648527	4.15754635839416
FAM9B	-0.232698533324585	3.14864261965122	0.732251149930026	0.330260003481503	2.45547712755495	3.21443442877084	0.691725771164978	3.48192238433108	2.17895887251174	-0.0117815268293766	3.21598999173878	0.649742576097913	1.2672394670106	3.58891423629053	3.57728711153685	0.457556293171054	0.879830960810555	3.70928292175686	3.15157039748772
FLJ40288	3.98407507487256	4.32901877589402	4.09484505028657	3.37978261236713	4.18257095546756	4.05975372414062	1.1665664603724	4.27331556431054	4.41985277881614	0.61644174800751	4.28932186019432	3.43523149952989	0.699455252342949	4.26875186914344	4.32440875016161	4.33867191461474	4.92377782379331	4.68548590343407	4.4575279827934
CES5A	-0.956985868236002	2.28698983392906	2.04278582654479	0.361392009149763	2.78089376924294	0.619019363930926	-0.104988249181043	-0.28460290597114	1.40994818061919	2.749650099519	1.44190455894631	0.901432738167104	-0.957884530243629	1.35656685412389	-0.442715728346548	0.106588825660393	2.11912695274577	2.77637440833271	3.20910871220113
CFAP47	3.34401312706284	3.54183402892122	3.54232154479766	3.51807812033978	3.9987867120675	3.62024229485471	2.54623710306775	3.1734350203049	3.16007368507317	3.41100819042654	3.84878015708839	3.43997395190278	3.45395388899149	3.50863969470558	3.30404316856691	3.93803613244939	3.54866379352227	3.23292752016095	2.86813217357665
DCAF8L2	0.313162116016269	0.95346590895459	0.343116896812906	2.66789743772848	3.85135174188522	3.05990798779669	0.780734011584353	0.462316851822698	1.29211749783465	4.30283079613111	0.605823258212737	0.867789569376235	2.79890152558558	0.531225997403554	0.598122494023196	0.849683060828255	0.897325431328422	4.34368192344795	0.92962374648228
SLC35G3	3.34160487129465	3.97134828896719	2.5835694021795	3.17211865150208	4.44183349785636	3.15283262528547	2.23175786484964	3.48919566413347	0.00707662209942317	2.16581532164807	2.98426617274301	-0.0765194408706549	0.12649809339971	2.6437431821629	0.318884182446151	0.0461515509578185	0.882212217405224	0.258658680279751	3.26095112256235
LOC100288966	1.58015572581579	2.50361871374087	-1.99036344195615	-1.44446952471649	2.70651911959855	-0.58698485849955	1.65880820371492	1.17658970908358	0.26157387182757	1.49394010502504	3.38126041019072	-0.806477993813619	-1.49611143277967	1.66075888887838	2.17821912375115	3.2044457290841	1.95285215896749	-2.09596448909153	2.5968473967888
KIRREL3-AS3	1.87347084037039	0.400690900447615	-0.670694881220472	-0.911821549792358	0.992064264916126	1.79573151531437	1.93932671603087	0.884701487821726	-0.433166058656029	-0.505360695897284	1.67647658772319	-0.72473444936242	-0.683495798374975	-0.899280451951391	2.69445132326388	2.75051105074214	2.62206113424064	2.27015061905533	0.903629772089549
TMEM145	4.28323284055296	2.88231537201163	4.58129237887724	0.241003750092016	3.83245335388724	3.79908897770028	4.20388091012839	3.36870261763936	4.04189081296692	3.40125939664792	4.30422516072535	3.76266219450266	3.54105419436061	2.41915347594495	3.65184458486068	3.51697044868128	4.37492046988406	4.62778321457203	4.63011767396783
C15orf32	-1.82018399223132	-2.00582246553307	-1.54150874984528	-1.89155067474204	-2.0440561382283	-1.66710766271214	-2.13817328867024	-1.27666444779123	-1.56358810003982	-1.79675466071074	-1.65540963642904	-1.79086829500315	-1.89865803934132	-1.91892162540602	1.80508078369747	-1.81185759048222	-1.50294201648083	-2.39882574664072	-2.04495765448897
TSGA10IP	0.987308192386332	1.02005583385827	0.511050652657786	0.774088111992185	0.203202776871724	0.672376336828803	0.657189789876238	1.05900745411781	0.401748887541484	0.851142305495327	0.237709172985569	0.503388715628477	0.817852374890169	0.436229224526542	0.728356423195771	0.999843094362973	2.4463180809885	1.40450484837778	0.988232221757477
LINC00477	-2.73893545130791	2.13139472032845	0.0186794411119102	-0.200442075293333	-1.34295403083778	-1.58832328405133	-1.61174032862562	-0.55174482430613	0.496655287200457	-0.48899739647204	-1.40323047562379	1.34750914220949	0.926892960143969	2.37961285648521	-1.17019573850462	1.92074072807501	0.570004745522341	0.82068709015186	0.265792282437843
CCDC140	2.20839181532769	3.30884232969072	-1.05423027049	2.06113443103714	-0.870451605705208	3.03264781390287	-0.460860635161381	0.00428238138116921	3.28934124632572	1.91788312984336	2.207533281746	3.16450594113424	1.85718068693002	-1.09213346096926	2.76730135395655	-0.180614547527542	3.92214372818577	2.92781698253112	2.82732212317977
C17orf78	1.6372113559815	0.487190742608273	-0.378711324983058	0.00277069406185115	-0.13565565426773	2.11804204207323	-0.155999627044655	0.963798489765843	0.177405045521375	-0.125135158902456	2.75150557089166	1.42911555438063	2.54222338631619	-0.470565519195493	3.98737521400292	0.730141960749784	1.12141613046498	2.19848232302478	0.389636368105298
TEKT5	0.324068865812817	0.460015723513398	0.429295264267593	0.470214232681794	0.739112166329153	0.995721695906447	-0.0484756075724577	-0.216981402962543	1.09877427952144	0.243574189295724	0.573922354473421	2.85107863657517	0.818741492060859	-0.0740487438487649	1.12241243281353	0.599072306084621	1.08218127044541	3.28721832704724	0.644890203703707
KSR2	2.91817383050093	2.4287348387684	-0.402746557722358	2.6454053074465	2.89094323864033	2.98490969867272	3.2534665450074	3.10174188921368	2.80566896327266	2.5353970249147	2.92078298334318	2.87796019092354	2.39140809515589	2.88336431494647	3.73519566217555	1.85978443746837	2.82932980393111	3.74930032287534	3.41300417700556
TDH	1.02434542815686	1.69444354322457	2.70053012266289	2.8687665834713	4.14363719678005	1.74742479883807	0.865857696744126	2.70061690816282	4.58997819376501	2.84260589678672	3.40923946353393	4.2438542029098	4.28843951387048	3.34269734495989	4.28898509640759	3.88150678176679	4.28422394239025	3.38579984659543	1.00721099528662
LINC00615	1.69981092619591	0.088238616971417	-0.677311983103607	-0.62064429262212	-0.343195341335197	-1.2166555898127	0.0013186499188364	-0.483006536026139	0.0864961145475158	-1.20240584881848	-0.21902331030818	-1.57244037387817	-0.33329503543219	-0.775295722384659	2.38321632959737	-0.189767281813474	0.243502460995525	0.145948356189632	0.1615775802856
SERPINA9	1.68968353277609	1.82600887361404	1.45871154458436	1.26295674798063	1.31673313783128	1.60836947622237	1.47131623604951	1.60836947622237	1.56457472309027	1.32478083642786	1.61012285398801	1.53508761657022	1.42605084250734	1.45236094863811	2.15060753471372	1.53414027018595	2.02799858606942	1.81159566255244	1.95574365603177
MRGPRX4	2.40431876868222	2.19006138642109	2.52898774002367	-0.760949808734679	-0.929052683205453	0.909882237747474	0.754597340778658	1.36571050255147	-0.827816648746177	1.71023931831499	1.07183009514581	1.3996713574476	1.36389500763372	0.454367421615837	2.1812395946218	2.00962820767864	1.97130982734359	3.29222723882728	2.38217393125634
A2ML1	3.24829313334139	1.31230602567209	2.5346580961588	0.207765952880806	2.36354086354631	3.53823907443794	1.92445191521027	3.20747880082417	2.01390924070528	-0.220493572947326	3.10212622565664	2.87367455086662	0.508393162592611	0.723952980848301	3.37983677893405	0.0662081410906197	3.81708359316301	0.14886536698212	2.71094064852189
CPO	2.08371830968963	1.68567578189448	2.82650620817005	-0.763254576798636	-1.06602356074877	1.8604590984816	1.00376949036659	-0.827459552693534	2.46330575918277	1.81187372654619	1.88041312719331	2.65629561419657	1.87173687995155	-0.785809675519829	-0.516997835598904	-0.760593889966826	-0.371531528117725	3.03918187924166	1.63874357308472
GPR6	4.43030026564531	3.33106378452275	3.72555677346112	2.33540670606329	3.72555677346112	4.71377026733018	3.72555677346112	4.07590353129654	4.33559103015856	1.60798142814154	4.05474472439661	1.537654798627	4.53557789002852	3.30037927333724	4.8931480386625	1.37706466948797	3.17389774415437	4.27851598414966	0.944965472721512
GJD3	3.25504086081173	4.92014403775427	0.894271604132231	3.98533637863883	1.35325046339604	1.42673884043146	2.69655865725675	2.43767162870916	3.28421787493884	0.931552314271586	3.82038849518208	4.19365253546407	1.3926639163259	3.98417496736297	3.82300211984357	1.82697022912978	3.72812882268006	3.65516128282232	2.84790424712395
HOXC12	-0.347582999731645	1.83743612326854	1.51939590419379	-0.565210180315088	-0.648783027409784	-0.386970727241146	-1.16375632701904	2.58264367793731	-0.615082390171842	-0.928804290665917	0.829996446331639	-0.745228635504669	-0.362547446626292	-0.42793852107548	-0.299286217116366	-0.495926122578479	1.75990863066561	-0.497940109221877	2.56490048261298
FERD3L	0.237848635159776	0.207219521241311	-0.164411039248542	-0.529595371371128	1.16976383081238	0.183552896364777	-0.141297723646402	0.316767453952073	0.477935157901482	-0.163302111658553	0.0488216420852939	-0.0186210623241515	0.140298768273268	-0.241087470727486	0.110325114308954	1.82076463271377	2.36101861137643	0.146206065510718	0.299380346697094
LINC00314	0.96633670569919	0.962741717026635	1.44014372175983	-0.998964229104079	1.08915170048816	-1.9041256329495	-1.87701567445424	-2.74747923297716	-2.04506891744404	-2.37086959689224	-0.767909305693724	0.481592315589284	-0.200437438856599	-0.212534292591917	0.73214576996686	-1.94781312822205	1.75950101919203	-1.87876215861815	0.483929403663037
NLRP14	3.22554560157637	2.67988911511254	3.57644242453936	2.15497285258552	2.71064149288439	3.55790398111013	3.0293584811918	2.79749148063175	2.22287359046761	1.31832956027004	2.48892953276067	2.81173140519262	2.50940602927411	0.10993590432383	-1.08266948866428	1.78170530400336	2.84441883373031	3.46116347480219	2.63844963253751
DGKB	1.25006154655642	-0.25600338495297	-1.28654486833035	-1.19145000746343	2.88029100387674	1.96357655264937	-0.936269047896978	-0.84503991257991	0.00662658362455693	-0.808092836816329	-0.908109303463464	-0.947353690349449	1.99434049838236	-0.939487449430332	-0.751344312875792	-1.10335645467516	-1.1691524749482	-0.412439464751626	2.07727448872805
NLRP13	0.938448942687637	1.3157258722918	0.938448942687637	0.432451594108412	0.783414614370589	0.793135086276945	1.13259498085148	0.788262985562776	0.942961549056204	0.806475664164644	1.13484340867332	0.374697804455222	1.37739025555089	0.903691486254973	0.938448942687637	1.29566166118131	1.28683874266927	1.36251543467669	1.22894809534192
NLRP8	4.06854369645629	3.88863787083163	4.12978354167649	3.12568409015209	1.31232793791118	5.23998110867601	3.4759365583292	4.6046617408799	3.34958863550076	3.9932920422847	4.56368548031913	4.56038171610637	4.60222433841083	4.59999003170396	5.08403730986327	4.4686369953962	4.42149652466348	4.79635811777666	4.33451138853706
NLRP9	0.532798774026193	-0.373775109223474	-0.637214692746546	1.84713416714714	2.28395844976969	2.68696914047296	1.72955523152125	2.2811489440299	1.16466137955216	1.85845440087652	-0.966737216204253	-1.28023604780542	-0.294865979657226	2.16439980657319	2.13258818595381	2.80854255795623	2.52408289083763	2.94020333117721	1.8126483965682
TAS1R2	0.0642698123147351	1.30963551681742	-0.769665589959736	-0.767966034070576	-0.713020705685242	2.20674359768539	2.48423800366254	-0.508542898448811	-0.859903496335991	-0.575624236811532	-0.0689263934577784	-0.338515699954318	-1.01386804490746	-1.33181984202067	2.72573456474548	1.01594627808042	-0.411076530923202	0.721233102067701	0.710717408876352
JPH1	3.23194463814382	2.54279157204994	2.76872968830468	2.16984965010892	2.84593249367153	2.83664777856588	-0.166627825209969	2.95173869182134	3.08392036164014	2.84039350448594	2.84039350448594	3.37133713086676	2.64846901352152	2.84039350448594	0.412331715475316	2.73168886244909	3.29018318651867	2.92394432441652	3.50748417492413
NLRP10	2.87495728318678	2.6857215315939	1.68010936717267	2.7977281286904	2.60444146400013	2.19995871762559	3.35880050851134	3.33461048050031	-0.469516373491222	3.59156362827951	2.60444146400013	2.44463901332273	3.26831434161423	1.73130916544706	2.47010241480308	3.00684116284345	1.92563752346416	-0.797807045908466	1.62906552822583
COX1	13.3722868314972	13.4255921340228	13.2926852565681	13.1481383294727	13.0242872350673	12.5276131358302	13.2953973792835	13.3057192186516	13.1153952921632	13.2225711126385	13.0335890306911	13.2617228416422	13.0370424006893	13.1530797731432	13.1985299530021	12.9674655459407	13.1481383294727	12.3633972577784	12.4591851167032
LMX1A	-1.44173068106353	-0.757630099242294	1.09919445836866	-1.06872247919536	-0.724477489542312	-1.04677795084838	2.3871109131296	-1.09208833092162	0.350181369667744	-1.22901479896536	-1.04162806404325	-0.658844750534623	-1.38205909161331	0.669366711509758	0.517532178691677	1.53779398603666	0.921630040425392	1.89305517927586	-0.372378618358153
GPR101	4.25003443509782	4.46605227975817	3.42000877293349	1.25153987817925	4.46202787229865	3.93507435524916	3.82021190275473	1.42015240973783	4.98935011858548	2.96457020801451	4.2210877784068	3.51329256865154	4.30196182354872	2.04361392352951	4.5575293660896	4.69241493092398	5.30458181144305	5.02679582930235	4.86802640167504
VN1R2	-0.135696015111677	-0.302090266920848	-0.549887645935075	-0.292917923806759	1.98783878133439	0.194588804318029	0.0428828173155733	-0.370971470044429	-0.661796263774211	-0.853604706044938	-0.488067339702634	-0.0860315953847726	-0.355301010258682	-0.333556632626608	1.40701107621688	1.73932239100812	-0.840301234152978	2.9028519547895	3.26601786498094
VN1R5	-0.0767702092847747	2.18158213821039	-0.0611949013672258	0.218746983519875	2.40802157415502	1.49482447312273	0.148373391387122	-0.0222198866689469	2.56136108696251	0.844275603880089	1.10920893460303	-0.238838146074273	-0.0132525585964849	-0.467386218178472	0.198272094579315	3.15013767613768	0.62428230120554	0.374924853570881	2.87760830526283
ND2	12.1913676950476	12.1376936553172	11.5801424430965	11.7449277522486	11.3378584859019	10.5859151635492	11.3749468974832	11.5729737955132	11.6347726331238	11.7428497021558	11.5856830885383	11.9485110074215	10.9290805336655	11.7545719853139	12.1446838982698	11.3463393367038	11.108772247202	10.5902327700275	10.9296631545904
TAAR8	2.72274960046806	1.0464010272286	0.603315990547864	0.471660705073045	0.520987256775425	1.00564967055447	0.518508476796891	1.13345807686174	2.212524153115	0.686420786086876	2.10340871268421	0.824419272606108	2.51328254862204	2.46605232112827	3.71330437248815	1.21678556756078	2.45510790244325	3.37341627910036	3.61319657371698
TAS2R39	2.93662840415488	2.64035671389285	-0.515167767306409	3.02410382506071	1.91734543827394	3.58047702336069	2.80350025635973	3.27293116943572	2.41144470694719	3.3703429094221	3.02410382506071	2.57711847977122	3.36663367784305	3.35718618217126	2.01338078439194	2.97265495265909	3.24198886742697	3.39796978110241	3.39644609704925
TAS2R38	3.1182523663668	2.4337163673836	0.584249981294064	3.62031345624195	1.11114854069871	1.04734383651988	1.39751682354089	3.84792863773049	3.54955787869436	1.17127625312519	2.17635861884631	1.54620423380656	1.4731671447365	3.9105276977493	1.63793012246516	1.45673191594216	2.84134350168564	2.6143825916531	3.5854958142365
TAS2R40	1.04877349614198	0.318258029876213	-0.895542704119119	-0.434072558170365	-0.65835470210835	0.194764149724333	-0.301199283171556	-0.66054075427177	2.67267397347307	-0.224125936111344	2.69201602973845	-0.27927932222509	-0.362901629223154	0.268744314439501	2.98197113788406	1.77863684949149	3.69942553177798	2.75995342464499	0.197537627733715
TAS2R41	2.43030224303034	3.61577334548046	-0.385237122148528	-0.313343123925239	1.5967394220408	2.18088976467418	0.892053510527871	0.606186242061575	2.20970923664039	3.28611944539229	2.66575176533593	2.72713354397053	1.74747996972422	0.854427257920177	2.80927756082863	0.912244599894988	0.331203568682904	2.62587324705468	1.52553840963298
TMEM171	4.00874349450286	3.00270429565131	3.53290760148913	0.0889164150648867	3.12985103742865	2.74988911211749	2.84988560509124	3.92441071418159	1.88053541563108	0.208458497114139	0.317432900004142	2.18726155992281	2.80160482017742	1.21490901876874	3.21391462619098	0.900166435987686	1.01053514371629	3.47780549909461	2.91024139661721
VN1R4	2.06169871753055	2.43726643092346	3.28367131419049	0.860077063955476	0.00706422697103237	3.06502596698344	1.38804460449771	2.53451791635945	1.3954884300608	2.22459140281689	0.646898622974557	0.0166409034487951	0.452017974463768	-0.426728775082268	2.50505208718442	3.55698582477662	3.3854540830689	3.23904351297926	2.74133100794911
TAS2R50	3.27134215074145	3.04248094932358	2.58730963833967	1.21988453487289	3.01591320896992	1.28484862972298	3.08104617642434	2.3699881389099	3.68116295752532	0.486632948243295	0.375245507283346	1.43893523097581	2.13518179383191	1.614142453387	0.260597707235639	2.92872883590941	2.96869549463628	3.22330559946431	-0.570845089124383
ATP6	12.8093228759514	12.761742992383	12.4599261564579	12.5003318777842	12.4778229767971	11.7372848820993	12.427954377444	12.5651846999008	12.3544351137541	12.4074052240489	12.4390971010375	12.515269184769	12.0736361904555	12.4531385679427	12.5887974675875	12.2859092851746	12.2465660355394	11.8171807116223	11.8619402938531
COX2	13.060385489135	13.0985506956328	13.1583162069886	12.8849596232628	12.8786776653007	12.2750630789499	13.1747777791866	12.8638884461584	12.7061760722374	13.1231232471851	12.6738622621758	13.0651024977013	12.8253898694582	12.9970982805811	13.0036721867569	12.4766234069351	12.6646638304583	11.8484648306013	12.1481238718996
IFNE	-1.42651718599367	2.15320152305724	2.85145808922812	0.505832090679917	-0.284981041470026	1.43177253142791	2.04582216566368	3.04132637669603	0.855741687075389	-1.34624358264466	2.85757916669489	-1.69964360339098	1.21106823576332	0.763317315736664	1.93137354874882	1.7480715817025	2.21721309334082	0.817975898059446	1.08271590681557
ND6	7.37102183203557	6.55881765266057	7.27450130521436	7.29486165844527	7.80021556958889	7.1480528655068	7.40995748705004	6.55674996623236	6.31755347720093	7.00671172729479	7.14006546747626	7.50862641627774	7.86179288827667	6.82209014084555	6.32816239722802	6.76500277565378	6.68789910127809	5.75780671730726	5.95139946205861
THRSP	3.94534842990744	3.79116533986361	3.17501892250261	3.14869315896257	3.38441724994795	0.332533379370713	3.90767870475551	3.28771176597218	3.76892982260626	3.37469813271157	3.26672625718662	2.80562978196481	3.15323180683918	2.12339531409268	3.73781927037155	3.64991852343702	3.90607324592512	3.44241934446042	4.08781432826082
FBXL19-AS1	2.36407639309202	4.64941216258253	1.77743170813746	1.78810092160816	1.1461370449515	1.70332286929612	0.912983436026067	2.97110247197003	2.00829987466625	2.77069426711251	2.08063113573383	1.3280995407066	1.70783335623091	0.805905886663648	2.22835752529248	3.62158741367758	1.96593715300141	3.90606809256295	1.99419238550913
PDZK1IP1	11.1863506978967	10.8576157652805	10.1868668099599	9.26674018796681	9.33401140388906	9.59410126150873	8.9718876127067	10.1741319178941	10.6347748431575	10.230298314823	10.7429916161601	10.7591297924409	7.86292231074606	10.6261008068166	11.2692823379961	8.65225344712966	10.599467310994	10.3734412968699	10.0908755504718
BCRP3	4.35825349397832	1.63810560793995	2.63332526549824	0.593419017303851	1.22542482129819	1.49221266485844	1.27477212130222	3.42903420943058	3.13789329060948	2.68985182912894	2.90220103887168	1.17408898813801	1.51483127978151	3.38594442033587	1.42761306279234	4.73122976752354	4.1314714697859	3.67176935174053	3.12076740971968
INSL3	4.24252500146218	5.08317882797215	4.55957205763925	4.51894572317419	5.12450029135105	4.10606339597768	4.27923267743285	4.67948337561028	4.91688038273627	4.85149184495891	4.75415982354355	5.41109685189523	4.77860580617647	5.16549867698441	5.03399083549936	4.49670319197014	4.68984240714215	4.86822388364921	5.16806320658425
SYCP3	3.41664617773907	3.66673072561619	2.93798370645572	3.65244093182323	3.65008648964841	3.39697942625615	3.02483174205606	3.05621301347194	2.81022249804048	2.74391161976934	0.9228417346458	3.05621301347194	3.25609829333518	2.1090351486423	2.1457419933547	2.42970610708324	2.60897356989875	2.62860612209088	3.06381592586321
TMIE	4.98017645454015	4.51721418840784	2.53401872211855	3.55420105393927	2.69398507955304	4.17740232066395	3.5849731504507	4.04042068151918	4.38972804789782	0.934251636476844	1.0098674533804	3.74664332892357	2.1259565881891	3.37393286928105	4.27315686504779	3.27346273712505	4.81903806483253	3.80353549671171	3.63407652493151
MUCL1	0.193591401667041	3.10171352213922	-0.0844519214979685	0.00738112795930201	-0.0769869987393511	3.44659280093018	0.37603333907858	0.490385180946042	0.262535150355437	-0.0827253318908343	-0.0247531256626108	0.29458467924217	0.256314281044783	0.238045349435257	-0.22976188323652	0.595989557588422	1.4198122816746	4.63981069832743	2.08631285394081
ABCA13	-0.336005438347486	-2.80260894081233	0.712381836965135	3.23438843358069	-3.23914266793259	-3.26242454364093	1.69636321702034	-2.7604038561373	1.16899003817506	2.22504315291717	2.06096164677979	1.51054800689266	-2.71514789454349	-1.87754536510791	2.55705675630714	2.24142550791855	2.32423771680149	2.03390973309269	1.73848476612114
LINC00189	2.45785555314813	3.66413690246765	5.66378886856614	3.14561781128993	3.66413690246765	4.38229463927105	4.07901766901834	2.90527656427873	3.96394514025628	1.06710548966814	2.87215325397959	3.09156665661054	5.12623310039337	5.17496195403158	4.17529651208223	2.46493278132612	4.4266293542809	-0.794509049630327	2.81642016137335
ZNF354B	3.85601504374317	3.89587380878089	4.9549160875849	4.54146364396265	4.72503385163791	4.02523687531824	4.75643014601366	4.73787090892372	3.85487635738184	4.54218877975127	4.10843694874715	4.27135359103216	4.07637764990797	4.30143667171832	4.01061252379482	4.60656895328253	5.07090445720125	4.23835720935557	3.72410055047481
CABCOCO1	1.11904493993636	-1.88448831807381	-0.766771534436645	1.51192771859757	-3.11505650993243	1.739614910987	-1.1883105288264	-1.43406829964499	-2.26642858844952	-2.10207228942771	-1.33276766170075	-1.21967625376689	-0.800469350325431	-1.39447795598287	-0.896466262204201	-1.29883807240523	1.04226108308627	-0.324714825016456	-0.937065129394908
SLC9B1	0.436738921745779	3.24817231696925	4.03036214820393	3.02077803215483	4.28864653704288	3.42608274227671	3.36467824803367	2.82203197089811	3.94654732319792	3.56886476605947	4.26261516341411	3.31713556577942	3.61871822326949	3.22428786169908	3.91217822646737	4.09437904933298	4.15568850339575	3.61871822326949	2.8988209411522
WEE2-AS1	4.04274345953152	4.46119470201938	3.82341107067749	4.1205984722147	3.84297764303198	3.77028118788446	-0.692480898043922	0.707864341162668	3.80549001282846	2.12056119036001	3.72997272149435	3.95417327828823	3.10958605251871	3.06344241600038	4.56005678342452	4.10148391048732	4.24054623784161	4.23555487023827	4.1774482310432
DYNLT5	-1.30130778038951	0.772586462231493	0.924019978360544	-1.73964870030047	-1.78140626855439	1.93607098450205	-1.87843627298878	0.735672244043502	1.16285723825964	-1.47935601970716	-1.05245877008499	1.82847944765284	1.39506337360365	1.21600869418747	-0.97370320472795	-1.21636499374018	0.639302474924297	2.09484745873062	2.84436489162235
TMCO5A	1.20434282221651	4.5011780829262	3.61676780656243	3.69675023953123	3.95395152477293	2.84110607333345	3.47884363822221	3.56778761618638	4.15520165123508	3.25364146857332	3.81405797136404	0.948703732615082	3.37620565983062	3.67328835857406	4.17661852336746	3.73607285115979	3.43753901382789	4.02341576399276	4.47449134996915
TSGA13	1.32320053587386	2.89515632579841	2.26111250440618	3.35523284469974	-0.37973876888642	1.87197252647913	2.46747197845943	2.45252703163099	1.82599756701844	3.12943050256811	0.702092344327191	-0.0313132082772194	0.375218015878036	-0.244548001863414	2.71064721791574	2.32028102797549	3.95108287345291	4.03213948873796	2.80537853093344
C9orf163	5.05192381137677	4.57934543675948	1.40037049675823	1.55746618357979	1.70614697434799	4.63105151748727	4.68295180222168	5.61364826166877	5.07032763605151	4.36757279651871	5.28825679017137	4.58067170684646	3.57685762450991	4.02505293119444	5.22578575771754	4.67250911447362	5.08801451314383	4.51109990149351	4.58067170684646
CCDC141	2.3740078865891	2.21885177808465	2.85579749339914	2.43134455325073	1.92725506160805	2.07840979111492	0.732201888539911	1.5356154420614	0.966173050590303	-1.27201403670584	1.46171986880813	1.81304318737319	2.04551553911261	0.389785324289833	2.45400718361133	1.82110259585209	1.59836946814943	1.82663513958255	2.41345081567416
HDX	0.226000699872311	1.35795564888171	2.31734926721744	1.85180638748133	2.60729805507477	1.61527312948629	0.210168625702765	1.97570213539875	0.611226476485898	1.54388702328248	-1.6359737189883	1.60086387663324	0.970185435257633	-0.503004985503592	2.16596042643682	-3.13057636731968	0.439331154197502	-1.13688220615347	1.1254571609007
SYT14	0.0949977520938027	0.248337750153211	-1.76323351873044	0.120827113235848	-3.05356579070171	-0.7509470825063	0.853880129008376	-2.54951729029382	-1.46219436734882	1.70365310854122	0.616696168229987	-1.12475766842902	0.824391837442011	-2.22918678043288	0.903592439108262	-1.22900259362534	2.15001190392273	-1.10055259387052	-2.00091865747663
TECTB	1.72572668899048	2.02993116256487	3.65162953533137	3.68393032492796	1.6118687349198	4.22394110288746	1.06375081867633	1.68274445858562	1.67316828780021	4.35885517327084	3.08625237948126	1.39282787333815	3.84191259666099	4.46045332501807	4.89950457469326	4.09105304060841	3.64588000889091	3.63164244851861	5.12842568367411
VWA3A	5.85398390849765	6.27098014701145	2.81324115585984	2.21113508827705	2.28893317132058	2.71898329730426	2.62930929816309	3.78100480815558	4.72698405128856	2.61859936834332	5.42240438869086	4.52320267691851	3.06719366952114	2.13463340903588	6.03802634642606	4.69425176282868	5.69262789836874	5.92250672088313	5.29361068443553
LINC00896	2.73873772008028	3.87625748145764	2.16749731782643	2.25556446755587	0.966953355672883	3.39921443249276	2.19394501254664	3.91170614164411	3.01975998952664	2.19643693887743	2.79676015457263	-0.57070107426728	2.57224206436141	0.358968247832318	-0.228170407503224	2.75145748269774	2.4355868725159	-0.104097604971054	3.30941375146385
HUS1B	2.88074468619068	-0.483202479706989	-0.421980236804785	2.65171468353376	3.46206637477453	3.31381783579502	1.90115672636378	2.96242670355598	2.54138575334139	2.6321498661519	3.21779553258789	3.20227283847493	1.98181281131866	2.50844218891912	1.75616090603171	3.52147734526696	3.23152561018014	3.34598361859615	3.27695481792329
NPB	3.01476478660232	3.40927458270435	2.51569416373245	2.5267926403987	2.60742523178633	2.40998681399508	2.61074344497313	2.63016206348415	2.95106996970024	4.59274859621087	3.45341094203457	2.83742981190379	2.45654607220773	2.3218090973578	3.24405969834617	3.02357114508051	2.91567803201875	4.69066447213586	3.90756450099659
LRRIQ3	2.14809829414619	2.68992631271356	2.96835544383152	2.06113675369741	3.32153321925018	2.36049157136614	2.84822524011357	3.90415489809916	2.88380923383492	2.76355998962639	2.35570522815128	-0.993573480501015	3.18846682196628	2.10895520974655	2.16855390517848	3.13883075459192	1.91673349126729	2.60377546085599	3.07606825351697
TIPRL	5.90234301983639	5.97428118461774	6.95068176905857	6.98028132223646	7.18379315988388	6.82573609608437	7.02043446851909	6.85558302182235	6.94240482518315	7.08404823010613	7.06213467326791	6.8851256920634	6.73584055245411	6.56569680881103	5.87042094508848	6.82634566587115	7.37761509266423	6.44126900276825	6.54764730602944
METTL6	4.76735994410275	4.44091536500431	5.40507551809918	5.42038973289248	5.24279122008226	4.25362152581836	4.79551283751868	4.9253753199222	4.97099594185886	5.12906566474822	5.16485891252184	4.94314285492149	5.31990146427418	5.19983884134017	3.90438871612857	5.12068653113843	4.9332355951303	4.56211444289357	4.78806680344988
SGO1	-0.0919529071472662	3.9162225059612	3.13056127525861	0.952226238512568	3.61267980977393	2.43334749079123	2.52414003945936	3.27131878162785	2.91269054128777	-0.322992631785544	2.58485613305063	3.66574690089352	2.82557676520053	3.00428480508921	1.44126426819396	3.5586265242537	3.64049433992527	3.4731282949253	-0.840266008563599
CBR4	6.86543666421799	7.04432085524689	7.29797166340278	7.45967250626398	7.48169985987803	7.36057697681022	7.60783824148642	7.35426406596157	7.00166246854573	7.47823994228077	7.32992995389965	7.18603829279842	7.31478230363691	7.17155625583433	6.63725400583549	8.53030566679709	7.97761607938406	7.88185546245476	8.00544426679316
ZNF569	3.82635826758535	3.50035195709569	4.77057822898049	4.55420327365754	4.498120884209	3.68910873181931	3.29651862912767	3.61432362880322	3.47750968181328	3.75473446599058	4.08125566447061	3.90127998851755	4.25843043993102	4.33301009201208	2.9657709746509	1.69066453413292	-0.428689911115501	2.87036347695797	2.26420164200865
ZNF791	7.76131257364314	8.09013510423878	8.17036933163335	8.21997684199343	7.88456683186232	7.81534124522788	8.15745105422507	8.37906744646741	8.09505877799241	8.70578994141392	8.51104454773689	8.07210336832603	8.11430380245105	8.60399868729498	8.24275877753763	9.18734774201629	8.98695558674068	9.06291028057869	8.97064082620965
HTRA4	3.99458173892496	-0.0135988933676776	4.67956217593422	4.61908458905991	4.20516038685662	3.94132866053319	4.48117064912582	3.70219550412462	2.23181592978528	3.75731352903879	3.61311885367696	4.37255424155307	3.94132866053319	4.12636642085909	-0.100429828493223	3.56662962533995	4.7955133314629	2.13457896344578	4.09329998397443
LINC00525	-0.512772619848047	1.99623476087698	2.18613605536251	2.76647294456667	0.0801352752146394	3.26808350166626	2.48798255536733	-1.30134054397227	2.14732292108815	3.18818056354192	0.242890704354031	2.18613605536251	1.50180357794066	2.47879212458212	2.48581277606581	2.66564209060403	1.86737898199612	1.68343305117977	0.783672993588834
FAM218A	2.54452896824758	3.42857171038657	3.53965334922058	3.84691300691121	2.49084551661494	3.11195523740437	3.04184616263502	3.04564131021338	2.86885426019594	2.36226988249809	2.84451118824931	2.87425345355054	3.12003805702219	2.83176826901156	0.913684666495828	-1.13331262793366	1.90453928459491	3.53896814410977	1.61085433585762
RHEBL1	5.04071758039843	5.1219543089686	4.79604418966572	4.7720228234187	4.35620713772587	3.97966811943022	4.24996356934343	4.41339814816758	4.75570262912969	5.04694639930958	5.41521255066499	4.5260884461812	4.32789698686747	4.55281848213902	4.50158154559504	5.04670934009091	4.89999610054578	5.61872423737495	4.4897597354628
ZNF548	6.22859806883292	6.23839650669495	5.98283604185319	6.07850926333296	5.71714856001885	5.82818824880997	6.08402368598235	5.89712029392094	5.90532009290835	5.45439732350138	5.6907188501342	5.99665758475778	5.87515026365297	6.12326359836423	5.93776335145525	5.82983967859784	5.87696236469889	5.91933747591186	5.36356543909119
AMER2	2.47997560400953	1.29213600612771	0.709531293855282	0.390827203796034	0.371418364664686	0.873263743854665	0.662217780951673	0.5410968203515	0.542338584939253	0.725099298668096	3.40629024340813	2.03000582936435	0.513147708672151	0.27448023725643	1.02560698988598	3.0767001264113	1.12249244583292	0.968282369086797	0.997292797026929
RNF152	2.63384802353233	-1.47271439038028	2.82651416962829	-0.924501612060238	-2.31375408196347	2.59752081847285	1.37769763278689	2.9740085621251	2.53900309318903	0.936559513967286	-1.80846687645085	0.39065432065014	1.45701910216885	1.96924922514212	2.65200146361995	0.0953560729123408	-0.784186192942447	1.41977150846544	2.1323314788977
LRRC43	4.25450133158855	5.81464928523326	3.80229817181731	3.70151365331863	3.74548743989025	4.09539552336462	3.87478317068021	4.43152696785947	6.07624669102831	3.98482341997264	4.2611151779458	4.21475483624008	3.95539249211423	3.96298231971192	7.27561992466522	4.42763246528632	5.99430604527132	4.80968025053338	7.00454450687589
ICMT-DT	-0.894769396118114	-1.05028521707468	-1.05247779999264	-1.47631477661034	-1.22752602348074	-1.10531171505699	-1.99586550091667	-1.04249688826266	-1.42162648697116	-1.6885787016793	-1.10531171505699	-1.18910893549893	-1.61385835855641	-0.933792015780377	-1.10531171505699	1.43454301908871	0.745048312563128	-0.572287452413731	-1.59056993122859
OTOGL	-0.563603168475667	2.01910425122747	-0.651631751396165	-1.21811926477933	1.24985921391916	1.47504487607579	-1.58004419837778	2.02026980203464	-0.688125683122624	-0.759929194047407	-0.782622107375229	-1.79038864302145	-0.541641644655238	1.63038511703071	0.726074408092287	2.27886885068158	0.726074408092287	1.50830433407548	1.19607602114685
MGC16025	1.89092088375737	-0.414834751106796	3.06541595150861	-0.713847435811645	-0.669952610470579	-0.414665492465938	-0.706959141033109	0.881082768824234	-0.788595121548514	1.53674926981012	0.759475713620972	-1.08062816637696	2.82551713952949	2.47974658768592	-0.149935679428316	2.43606117252888	-0.597073986255051	1.30766939879235	-1.73561420742092
SPATA25	0.000537028811162743	0.229933203495984	0.704946675835734	-1.0380652451315	-0.428159537990417	2.08939306152686	-1.10551191560322	-0.406606634402615	-0.175596709150011	-0.490751932787819	-0.132896685178988	-0.24813011804986	-0.600350658020381	-0.730143567774127	0.951735752203791	0.0175858662348745	-0.0533512200294726	0.169119080278002	0.125170568878337
NXNL1	1.26321020499929	1.67488011076146	1.11102443958518	0.785557885692309	0.836858386146115	1.34273856828527	1.10003979249548	1.57060064374382	1.39523870991396	1.12742645093626	1.26261308232292	0.990910220283857	0.979368678450925	1.12188294263212	1.48254071552232	1.65542876748994	1.90056188900766	3.84081189922789	4.21870802902388
GLIS3-AS1	0.197385058704286	1.01329899355714	-0.285627223327541	-0.133291330150823	0.408167699959469	3.41435492517515	-0.207386043908167	-0.0836782496940594	0.386381119840005	-0.15938344764116	-0.44353912319015	1.4792905610509	0.0248158496086909	-0.208265534616271	-0.0435113957657428	1.91618729069038	-0.0537469036316159	1.06656034158556	0.143139094045103
KLHL32	1.83538444752999	1.07394526144473	0.88427953556418	-0.363187240095966	1.79303241674517	1.86057020119422	-1.58739321504285	2.61077694600396	-2.79160154753033	0.585447250044252	-3.01972177896776	-2.85996760075588	-2.32388272844491	-2.72785747936473	1.1858371435125	1.74277069105303	0.362418317638479	-0.646909124085916	-2.40711738864902
SLAMF9	1.52353778145537	5.21276068452371	1.2975141765821	0.787099084798839	1.26189255889601	3.25547042451049	1.25624377306786	1.75161461678569	4.11328315953535	0.98493252952107	4.56067897400902	1.07214161347087	1.28203602339075	1.03539079966804	4.31399050206307	2.04728750332097	2.25988288467367	4.49308028623496	4.7360715710046
GOLGA4-AS1	-0.367508234271946	2.93119858042532	1.76058532382345	0.181633058797486	1.9853559338921	2.65909288824916	0.449907653771938	0.983519115143123	-0.287205840983796	1.17469218891465	1.95917814779884	-0.23544318235183	1.80950307719339	-0.652116659534305	0.896567871518317	-0.183739443447341	1.92767777823021	1.52125584666353	2.15731954361293
METTL27	3.34801577617585	3.75854483095899	4.06662555782394	3.29143819112095	3.33505399286364	2.82193200522923	3.57165023909886	3.57165023909886	3.86541310943407	2.60766640543472	3.57165023909886	3.25744701994411	2.95459541373698	3.91265407649344	2.48271363477444	3.80662148091609	4.42738238152033	4.0423387096799	3.52750437933928
LINC00638	4.68642253039796	4.88720421255697	4.77744738676826	4.89064471369897	3.28995698639928	4.39353350076778	4.50565541218246	4.71030592950108	5.17512220534912	4.37063767323726	4.80044169850658	4.24371359661993	4.54980972945313	2.70081813610152	5.5531015235355	2.97339222820032	4.6530458363927	5.96983146759561	5.07840126256681
RASGEF1B	4.10706546780525	3.79651071931153	1.41538501858754	2.30873246689994	3.41827367749232	4.27971338239301	0.37234960813562	4.73588328836057	2.32523355652837	3.14411008736121	0.923971834840202	0.788795287288703	0.20619899937252	1.92463592052448	4.29279438884254	1.00024500403108	4.10830571592777	4.09713396043948	3.87637360061924
KCNJ5-AS1	4.53219728089025	2.98261482559388	1.53064518915275	3.50405622354433	3.09913376653818	2.83815134848614	3.39292860686251	0.00285606959974904	3.67824214561898	3.19550208099714	-0.992252005711673	3.17199576229323	3.10289346871633	3.82935055153956	2.81242758172791	3.78796740551438	3.9256812313863	3.57071903197841	2.36823703301554
STOML3	1.97817270106778	3.37734979577684	-0.546815467992634	1.30479847405151	0.29810440427615	0.257503710954917	3.17671495535198	2.812155569517	-0.353564243704941	-0.0716228243069414	0.958073495962718	1.26387363589898	2.3943740898712	-0.372091097580059	1.64786059207299	0.166792991144449	0.171117528435977	1.48581507457469	2.62514820390171
SILC1	1.68677408711494	-0.257470258950502	3.8070711174749	0.353737501132839	2.15355160169407	2.3356002983197	-0.422270849567341	1.57407757934789	2.50130251873292	2.6763390914383	0.876975275422567	-0.312009283399728	1.05208945402112	2.64650605341944	2.44157615318573	0.0652480800074082	2.66034181817707	0.017069436059538	2.27765990278986
FBXL13	3.79442711397545	4.26286507038436	3.66952210444839	5.22439503181481	5.67758778304309	6.03188200945258	4.81828822427521	5.44116188758021	4.53946459496143	4.32505671988	5.53870525422576	4.94602562351823	6.75008891509818	5.32592855256972	4.36206784618488	4.83752963329243	5.51043066112767	6.47622990853426	5.5192568132157
FAM227B	0.397271417917579	0.455482687566801	1.40082564312425	1.93312618586043	1.47431984174071	2.64914969182876	2.26671201339037	-0.817701689753922	-1.74830285131676	0.779954911047125	-0.468109599052903	0.325072782882615	-0.621683054929571	-1.27646787853955	0.555539189446355	1.53989707041178	0.274617788487275	-1.94048128084403	2.40149889126736
SOX3	4.63517613719731	2.81636402519505	1.05650923505506	2.89007957382723	4.04923328193678	1.51892275375723	1.19243994335215	0.920847660280089	1.2762295612301	3.03103467989072	1.40859977637609	2.7650829824984	1.03788179422729	1.43007416808765	4.23274915614108	4.35909269419129	3.8989282980859	2.41082432163662	4.00132990717446
SPATA32	2.5567628865386	5.37103798901925	4.07666880093693	4.43279483352849	4.03306758022804	2.95047085959632	1.08385584792997	1.77766068647833	4.71131734747735	3.41631163914178	3.73557484424737	4.55073235839383	3.84183983067214	2.95486379172289	4.89288926413042	4.02700945010665	1.38493394649377	3.89378166394507	4.76638563096308
C3orf49	4.22825802708953	3.95307120727835	2.76257159473346	3.30894890666023	0.89971433595347	0.26479377273196	3.16822062415613	2.73668034955293	4.04237474586473	3.60933845212368	3.60933845212368	3.83787483977411	2.46046766912849	4.17356811037452	4.43420567487006	3.60933845212368	4.56008442494798	4.6104053703091	4.09421064713931
NKX2-3	2.57672097931437	1.81353853264812	0.230925025120793	-1.70412797109539	-2.7899839729489	-2.21287375116753	-1.78528455433889	0.942181029329399	-1.81233441135981	-1.11769270147483	-1.4940153594669	0.297943172991886	-2.62974123541162	-1.21616782225242	0.27335653444711	-1.61811850437677	-1.14660983317404	-1.7895648464898	1.39518289355763
FAM222A-AS1	3.40610091733936	2.49075630351955	1.54490972692787	2.86171423835575	2.7634288928649	3.13228021505552	2.92233399785876	-0.356440126395207	1.9337454742137	2.50422493425582	2.50422493425582	2.5165754877842	2.51635662011644	3.03884066511008	2.95360686164359	2.09062095301959	0.58253937825873	3.70870718402868	-1.80869645184878
TCEANC	4.86772215201347	3.66572898625693	4.71390089882532	4.62533160568983	4.44622108979883	4.60956846918548	4.39057634164288	4.41883341834144	4.89327050376354	4.39057634164288	4.2330830527258	3.81084618353524	4.42157031421302	4.33244674973077	4.27335829910588	4.39057634164288	4.05048727239693	2.99859219187896	4.17187020680745
RTP1	3.39070686671076	3.57247590233762	2.53114476318536	2.34375154005636	2.37717746610531	3.33857961875905	2.3931569586816	2.32385324443291	3.11438634221568	2.51444272958748	2.55742113721061	1.80757532216475	2.29746552519764	1.51337001602153	2.41436845346597	-0.87416703489799	2.88158363131184	3.07410761372156	3.30345699142431
PRR35	1.39222239250878	3.79852169172277	0.770853791430264	2.4551241276482	2.71763570792515	3.78029285802091	0.680258340202027	3.34574138943394	4.0948933048078	0.909016964939072	1.22964311290158	2.01653993456124	3.12610675932166	3.38598702258918	3.90337100677566	3.67350895700642	4.79718009529767	4.31328230553358	4.37800804485838
NXPE1	3.21282772564832	0.447571563765344	3.29605024849966	2.51017224265547	3.60174642559436	3.27986142098679	3.16590051513986	3.43233916656232	3.24762189790619	3.44449755947906	3.31590487548147	3.52636289874152	3.32824715538527	3.32824715538527	3.31043308316636	4.09779452230371	4.51222878679319	4.16035995368504	4.15711366517789
CYP1B1-AS1	2.31458774124742	2.38556525092265	2.47330055737843	2.1449687067986	2.8574826062428	2.56310104265073	-0.0703140611334505	2.1449687067986	2.06166932415709	3.31787556548359	-0.519373949260088	-0.434897226623025	-0.0985123470100859	0.682999921146218	2.21365515815822	-0.04470569011393	2.84980422085029	2.00047025381877	3.41431067966374
APOBEC3D	5.0002822574728	4.77190239453303	4.30252540993809	4.02255795105642	4.54979717248996	4.9745602380407	4.50838853320281	4.81378169498486	4.21670278988033	3.64481404987661	5.07652268343399	4.72598397913819	4.72964514292461	4.63831447967305	4.88059138369045	4.71343483403109	5.11305542045923	5.32974022257819	5.09160592988538
LINC00315	4.66929995438154	4.7986018448163	4.67523003072048	3.72889274760348	4.1220338381184	4.72700614790296	3.25760104225734	4.94050358023881	5.11387377241212	4.08726771985184	4.44238322972709	4.1303943095078	4.46446960723209	3.91269617595147	4.7603191742465	4.92139673881063	5.17873964304964	5.06910375320339	4.66929995438154
COL6A5	1.41013526907028	2.40003322985839	1.36893679343269	1.86901119905028	-0.128599503545456	1.91334457677053	0.73949850190942	0.744826663175133	1.9225856494426	-2.06245726178762	-2.64149156971597	1.56649854432745	0.962854316888906	2.60094868491042	1.56649854432745	2.42339954724012	2.27801641639409	1.3178834012975	-1.13302923335287
SPMIP2	-0.313811507402288	0.100747192428123	1.46664211176601	-0.252133291313719	1.92069659288254	2.90276092287076	3.42864930651845	-1.09223250297917	3.39524381116516	-0.32070157088107	2.70781686049086	2.40037947288168	1.58534941890714	-0.310088841669655	2.79700276497343	-0.292363748812436	2.0825805036324	3.57313759371331	3.72310644296268
BEND2	4.5363278236716	4.93006139801244	6.41310399340432	5.06380941043137	5.70672263985795	4.77876052412378	4.35408646387974	4.31264634658577	5.33454153596813	4.63482491808046	5.51297936046615	5.11783322544101	3.97630282488179	5.00528000037645	4.54439903242486	2.59395665574949	4.26526159699609	3.34577166750203	3.86244978585005
C10orf67	4.3458032599374	5.29805678012114	4.29407832384095	4.43780351379253	4.31630506465108	5.01718636032182	4.69526937646499	5.26991327294322	4.63854752748209	4.63746658458773	4.50464772679598	4.13110957861079	4.38342125352948	4.75460931440876	4.26938267215412	5.3659549996319	5.66988748859631	5.52165933553291	4.85993235939666
CBY2	2.31310854632378	3.5005745624238	2.53922232668061	2.94067037586354	-0.559665532748114	3.37809472637132	-0.0179258447551045	3.11465263439233	3.51960778367599	2.59810049886175	2.85520762712874	-0.255075199832322	3.4734332716418	3.02414117506256	3.0012197833558	-0.227595554108098	4.15698756948927	3.53144669892527	3.59397508171363
CCDC26	1.65455120488162	-0.662256013261289	2.11522544255052	1.48299347128176	1.36956824288331	-1.6712547071808	2.72978240030395	-1.49957401895774	-1.14260017289008	-0.0269454662828896	1.69370729547587	2.12253961013382	1.2921368118116	0.670204467426581	0.820800090531884	2.57980751159347	2.14612647336579	1.76848870402198	-1.72261060863536
B3GALT5-AS1	2.92517910210438	2.81933676482942	0.0778395461351891	-0.0261029843541833	-0.549997513031478	2.42058134827963	2.71047327054382	3.80928009436653	2.8412398989982	-0.567943638067219	-0.215013933595664	-0.308483179220421	2.18111740725342	-0.321714840757503	4.32621345454619	2.36306832476947	2.51009144088069	3.5094783190829	1.79047976561474
SPIC	1.67550149558631	1.80466526746793	3.14184234540852	-0.0749329432463179	-1.08994028933729	-1.88491242249022	1.61761703663991	-0.519875780940811	2.52573797107193	-0.557000512387273	1.52077090301607	2.50097373335291	-1.25126255193788	-0.2273253863923	-0.832324427503976	3.31775696513659	-0.618628970381859	0.287809807517242	1.52362795989186
IGSF22	4.40268385744231	4.301522008041	3.83165034748952	4.46748444798847	4.22712845132504	4.46974685890293	4.67788818092596	3.92462485815952	4.75282784594772	4.31124807459057	4.28883567991593	1.107257444445	3.58572619428312	3.09732386327833	4.76317717513683	4.62425848694249	3.0027801110478	5.08323038754927	4.86508253810171
ZBTB3	5.01755070812007	4.973820931558	5.32540536728128	5.10958751434417	5.20813332800505	5.13674417902455	5.14204231837278	4.81246640150055	5.00910283083157	5.00910283083157	4.84645687004287	3.50805191155457	4.9003735618066	4.95340761893735	5.00689079286149	4.8303403858747	5.25706169391458	4.82060984184319	4.07851538409574
TPH1	2.54315030501987	3.31207218381096	3.11086892829238	0.492828202991089	0.892571024244482	0.253035083199052	2.04607776634232	0.36212943303279	-0.201734469975034	-0.189266230739018	-0.447751055196187	1.92407360040866	2.89304733676522	1.4467097852151	3.10499493831089	2.12801355123081	0.518870489471059	2.87301216889905	3.33056377431449
DCST1	1.79146635873495	0.880537863915792	0.444886718040797	-0.105607124434117	2.64622824897289	0.510073073952374	0.2738216604074	3.26115365376292	1.04055755734941	0.302319327556269	0.636694393250778	0.783933730979698	0.325558924157871	0.370936981355838	1.75381771221736	1.03790684003923	0.765422404127673	0.997765988110468	0.98273320297882
GPR26	3.48199471654759	1.21921649570701	0.0968103790236987	1.79357708692127	2.21013875226538	2.63867435264726	2.3733557927914	3.29960377015697	2.93533588599924	2.85542034375357	3.52914846165806	0.262137920378367	0.422208434355782	1.71811151674579	3.18271876890807	3.68439119266593	2.98551384851957	4.27870215496201	3.47130245943247
CSNK1G2-AS1	4.42223252998219	4.86728707624431	4.23224181595244	2.88335729599457	3.34519519622128	4.30743306362749	4.33227038852577	4.23965018212755	4.9151366017437	4.56071625241564	4.29230681743302	4.28053532444449	4.24385751662324	4.47831648847512	4.80663266543282	4.04116444604847	4.80213169477609	4.20324417962587	4.4283178870179
KLHL34	3.15610084187213	2.06659599080246	3.99041352833477	0.235946884742531	3.53260239736277	2.98327508859932	2.55890922777562	2.66459087267875	2.44704353941357	0.802131191344206	3.2658147662075	4.14204559897852	-0.42981153549796	3.09123708034877	-0.863700398739447	3.38656904291971	2.85122409830887	1.9502170907543	3.28278252923735
ZSCAN10	5.43235227158217	4.70773623124066	4.62037446423935	4.00188266818769	4.86391810150779	4.13313777568424	0.884481361954115	4.6770599902552	5.15015317894446	4.60200659419075	4.47011670109642	5.51956999287962	1.62403079789918	4.12623832397746	5.96937944982787	4.48168230653395	3.49566174897721	5.79688696932217	5.16205793251166
GOT1L1	2.53150427763962	3.25149160342449	2.23711513865857	2.9498712359128	2.7043675564762	0.0416828191390071	3.17484400220614	1.34958960647784	-0.568862717520415	3.08096735115983	3.0730068208138	1.89183555850827	-0.0411604821795861	2.35637178628506	3.33503852152129	0.798702152900478	2.61678770320444	2.94954668714355	3.59711750044966
LINC02870	0.195696954454053	0.514951208093249	-0.196678759964931	1.27455399381336	-0.469073247561566	-0.444958646722343	-0.414986665445602	0.302626516659607	0.166933728311501	1.92257700956249	-0.0171263650714717	0.466670424587376	-0.174474747554267	0.0921504273915191	0.300478541836342	0.251457063412934	-0.289094417590352	0.0946684869132913	1.15802755151516
LINC00504	2.63007879184274	2.22193821965968	1.74583795348333	1.88859780563173	1.56039169931358	1.48004458305927	1.69926743857746	-0.837661085215743	-0.712372571453896	1.94736727269096	-1.39027125606815	-0.908682850273492	2.53419975926758	-1.80962867422582	1.93767854049083	2.35343943065745	2.38491096267563	2.17849036942109	2.78793985163065
ZNF99	1.31077996298515	1.52368894928207	-1.93981112512143	1.97022707565335	-2.63726395755691	1.4441361842651	-2.888296667013	1.6976100357917	1.84575247564381	2.48270656553298	1.17936231251345	0.807220225741005	-2.86612563507265	-1.71442416919238	-2.63775604390573	1.59248320038235	1.98867484927963	2.10732927396595	1.91222857646206
SIGLECL1	2.22750419141609	1.88001444661085	-1.64709444575566	2.02524387237153	0.843639363833063	1.28865470839853	1.7905928367513	0.436270704997193	1.09807882489003	1.20719427265208	2.2220453714989	-1.14631203129563	1.22004212667576	-0.404012768077668	-0.739314605242961	2.36374925064405	2.50553526490839	2.27196091765852	0.670723659232191
LDHAL6A	0.391853490992383	0.408624351485775	0.0455962076485069	3.52383495713866	0.631885652141242	0.600318822536078	0.361636391970282	0.408624351485775	0.61712916379462	0.408624351485775	0.302840193749852	0.391945834491855	0.161641094131398	0.371086697892226	0.986970471050703	0.392846078711645	0.397183437106918	0.714008114305099	-0.737555848668974
MRGPRX2	0.830951537033997	0.975249667937029	1.35077194144162	0.763320024505096	0.81404336012239	2.66354204513107	0.934245378983861	1.58727817189904	1.63860454112011	0.407063862453311	1.07549513830888	1.48064250224896	2.82913368332529	0.683961882089821	1.06992068122561	3.52426154493006	3.22179313036706	4.62614964186806	4.02492584022254
KLF17	4.28104703471049	4.27744652377247	0.436758782209057	0.401720109055537	3.60172789545282	2.7886349954672	3.17632607881433	0.613386105015363	3.89331199587717	0.393403672789684	4.8119634250624	0.367891391889763	-0.183305526036115	0.815873739064704	3.73913564904674	3.16535023818313	0.868347458348075	3.45679778496521	4.40667377748121
TEKTL1	0.468619597992111	2.75352255228916	0.408075586078698	-0.221062983065282	2.94692095682989	2.17665668022428	-0.336755567826376	0.834269427544784	0.566330917308043	3.03226635777089	0.325992285376272	0.709500497790926	2.08013536712342	0.221648153241383	2.7072044135602	2.62414675681297	2.32598905143247	4.09502267685366	0.715373326489272
CCDC122	1.55890501759198	2.88296562834229	1.48382164809298	2.8748303445614	3.22834226407248	2.93682275332484	4.04748211522347	3.03484876095357	2.726857281155	2.98457502767825	0.951760005048212	3.69720999508367	1.08399346726909	3.72564064211524	3.6986808128436	4.4392034950613	-0.936471582685889	3.56585276976934	3.37563651233863
C11orf42	2.72077091651922	3.24196078912024	0.963727933762913	-0.624165836920463	2.6474285985932	2.81845519603908	1.03309505947002	3.37354505361919	3.67163554265751	0.204224937982882	1.21696916947889	3.86520433015026	0.307500790889284	3.06283922055575	3.61885750187676	3.98085201224021	2.82011978668925	3.73301744923819	3.43113800154117
DKFZp434L192	-0.125654126479049	1.86010401346939	-0.745972762493552	0.372792778640653	-0.324395444367701	2.68557788828498	1.96788461034557	-1.35703943425112	-0.727815507100178	0.75963851614178	2.06963994044806	-0.920126474608968	-0.415646320434272	-0.480240929003422	1.55069521692812	3.04260351962723	-0.298140687717362	2.53047259627601	-0.250209676386909
ZNF486	3.41680480207361	3.99863905838878	4.08380949911036	4.25851962219278	3.89519092681468	4.15707700816723	4.21896705605044	4.21020259853713	3.66125894160739	4.21896705605044	4.79000174089743	4.07527986851072	4.46103161134494	4.08332672092872	4.48569106648269	5.30828792228867	4.62777286648884	4.82988148323193	4.48993043187403
FGD2	9.07239470692859	9.43028349888843	9.75874356284106	9.406533699205	8.86094869531902	9.03595880056058	9.57363618992535	8.69097561096773	9.8503193561404	8.86525724720311	9.14200286081546	9.03595880056058	8.52805025171171	8.85008380670973	8.37563686463896	8.71735150871207	9.27374438491078	8.70926393922825	8.35313674727912
EXD1	2.45438154185438	-2.08337572709106	2.70664572260619	-1.76509231911795	0.218946409254298	3.25676490039853	1.51679215677982	-0.83477145632848	-0.0388629621651775	-1.12167836923536	-1.86364474886997	-1.36159685218543	-0.20289658888608	-0.707894482504913	-0.563290296652311	2.17617963733993	0.021992544880336	0.0483389140810524	0.578227087726021
NBPF4	3.26556582762914	-0.306365330609751	2.45012427261495	2.93259499068707	2.93372470032776	3.11300135106887	1.7125390135984	2.8155468413239	2.62667687908588	2.39121093638701	3.14140312058142	0.351135064432411	2.86393709400118	2.62778593099738	3.24218595703268	3.28288424731434	3.21312580613553	3.51340375308809	3.38186295628738
ZNF663P	0.073141462781224	-0.50683199548036	-0.656290788854268	-1.59470236360231	-0.6519058297402	-1.29518426788946	-0.849497575977366	-0.231233177957498	-0.39627235811719	-0.769709704027311	-0.532438219702304	-0.767706235568794	-0.747423545661064	-1.18125005732813	-0.56963471309737	1.42540044275377	-0.315510871025023	-0.359188311798806	-0.421953516367416
LINC00955	-1.04971060034244	-1.61187930003471	1.19828417196718	0.310467329208838	-1.96124730936979	1.32893955183695	0.420398360171146	0.688420845051491	1.51828275047916	-1.66230156553802	1.35483600454182	2.47583712488475	-2.14388650842936	0.604656894055914	0.427299644981889	0.844815197043995	-1.55670768822409	0.280293150862377	-0.985423518074351
LOC162137	2.78298863077146	2.45064895927308	-0.465223295598891	-0.0509072087170472	2.68418381019969	2.24478971155426	0.068553767961951	-0.028730820858005	2.45124448896936	2.15637063347483	2.382082730347	2.8762031427963	1.7985226653961	0.0422639815966193	2.56091109335956	0.0213481236397448	1.44679152156361	3.60033014558757	2.61365800541032
C10orf126	0.60333977785012	-0.750001174863245	-1.44681902237317	-3.86281155685216	-1.33964127762278	1.36981263625223	0.842199027329611	-2.07940932429487	0.716888079772092	-0.60301221488181	-2.02447510083268	-2.0778893688675	-0.478715527171485	-1.66341584112197	-0.735619582450751	-0.60301221488181	-0.525655688048389	0.083157254085487	0.665206409910974
LINC00479	1.97494640989608	1.70555185076022	-0.690209724772461	2.4709080290829	3.2363327089169	-0.412835038747431	3.29696734029724	0.419672256309179	2.07255999986336	-0.742532908491299	2.24391017812952	1.05701430013186	-0.57830561090425	-0.297084920639939	2.84205025946897	1.16558101336435	2.87122473302461	1.60114470445455	0.786387021389217
LINC02907	0.746117381067331	0.422104169149557	0.69550299226449	0.232746693748697	0.692941801240422	0.759159454474424	0.5775603695476	0.809908583450844	0.4920937618302	0.498656419389248	0.677596668757685	0.568743062372909	1.19460917832234	0.575529554554507	3.60284257595729	2.26446344946978	0.657556838040026	2.73877915393344	1.44744771211146
SHOC1	1.88892397529174	2.85579206633201	3.4457054312817	4.25039478904749	4.19764063479834	3.8429688225238	4.27773995427827	0.33165959349349	3.11279115435002	3.95022546684914	3.92162294037863	4.6447580638888	4.39034853667725	2.95711955377286	-0.80481459968828	4.13504626655922	3.49686600131875	5.12592649110868	4.12552754742018
SLC22A24	3.087644782878	-0.315991719216646	2.9098053723859	2.84859242222669	2.87397679279995	3.70269069406859	0.323940410736925	2.47949425902264	3.33532322414024	2.52774572609162	3.09047635089775	-0.618928722864415	3.21122778784026	2.66037822620635	2.9098053723859	3.28290521509644	3.68176393067547	3.79779253367857	3.33662942351984
FMO9P	2.13243638445122	1.57616504865675	1.64750817860481	2.84978355670239	-1.07612719609307	2.4818425710034	-0.446778613444005	0.599566637673442	2.9088758667458	-0.265562631565056	-1.26787239818579	0.00218655091030762	0.139535879717175	-0.518633218139554	-0.222711084388696	0.585882139221634	2.36716152692286	2.6587871724246	3.86100724442089
C7orf33	-0.495206849530446	-1.05531359978112	1.50586734406079	-0.933373310661675	-0.785404041867273	1.89714570716403	-1.23201218360648	-1.12667355897729	-0.652405275115076	-1.29457272547097	2.60671134973327	-1.01692629437934	-0.50444829647778	-1.12288227596477	1.7478676672092	-1.1299908434838	1.86986001232057	0.0837072586823623	-1.78542907341063
ACER1	2.54156057818272	0.904514658587444	1.56408892245419	0.784609453434036	0.442773651943409	2.52591070996915	0.480406707363058	2.86239627945769	2.47811184613285	0.158093620740653	0.67310164509345	0.673502878755921	0.676651233546464	0.878875468836783	0.793397740931468	0.810169139532292	0.904514658587444	4.03027077693218	0.914433685954639
TAAR1	-1.19375049947759	0.16574729403896	-0.880614601752133	2.0690960998539	1.57523327545546	1.31143039351958	1.15666279710333	-1.44639490404609	2.79321592539103	-1.34778842678033	-2.28282843074864	-1.02380316019429	-1.12108650001339	-2.99517822618761	2.03260139083064	1.15983861761433	2.07456692417733	2.12034407932903	3.04344278043286
OSTCP1	1.99713274757312	2.30972536612101	0.208897424632047	1.65384439218667	1.76577098994423	1.84506842981997	1.65384439218667	-1.67086743573109	1.66169763983568	-2.06056422160036	1.77971437882973	1.59723145678444	1.65384439218667	-2.02804251934975	0.83234913921695	1.16277672662144	1.84502780989957	2.59695620187838	2.44962332825049
LINC00305	-1.65996932731253	0.635732999113936	0.941645776937036	-1.9116543114593	0.368975485047221	-2.16511468957847	-0.7282930453065	-1.86623431289523	0.897284379978323	-0.222899524973414	-1.47193420224566	-2.23372119816545	0.811207373595242	-1.47860493075087	0.55642144070961	1.98091913978398	0.91906824192952	0.671776612954846	1.26233226131115
BFSP2-AS1	1.62332410800803	0.684924372943358	2.12750290109351	0.398017552288722	0.972005198051568	3.17151589976774	1.36973640810351	0.224586325691591	3.00717918069483	3.32933219431144	0.971003052126461	-0.0274980692068991	3.06302216730982	2.52593487813618	0.890633752565228	0.538859759914812	0.471891165920099	0.88928373228317	0.11419341098571
GATD1-DT	4.21839504058548	1.68845451363507	3.43858653256017	3.19671520299082	3.80214122593932	3.31402668142654	4.65900948381156	4.28927372771529	4.8087714171825	4.75087634985265	5.37742256322332	2.92695869165242	1.27433314457043	5.19946077748597	5.23587597896322	5.49323483059914	5.15321594551374	4.95770220338031	5.14536616281621
GPHB5	4.45149752004651	4.07458598409149	1.73564960737654	2.76872354833708	2.73965650182677	1.78969253175834	1.52613079406737	3.81330235110869	4.44205130282872	3.56876255564123	3.68685878454514	1.70056338510996	3.84939749070095	2.91385318431656	4.50697809166663	2.2533801602121	3.94181724922676	4.59438966403766	4.63835782150649
DCD	0.468255043918315	0.444481497853454	0.830366269253101	0.483661374327411	0.0267156375122785	0.686045800453146	0.391551789395655	0.522694977365133	0.682166762775786	0.548390294934573	0.643397536252327	2.50729057638118	0.612300556179389	1.16444001759472	-0.132857796540935	0.682645011023209	0.774701391411376	2.49607668850036	0.674010279719879
ZDHHC19	3.94105973647779	4.2050111685436	1.67193744858128	2.17127711487078	2.1051202169088	3.63550226708993	4.22314088755998	3.11105193154241	3.8001937698836	1.50213128253729	1.44758155992383	1.76892662440068	1.42769460642321	2.83257304413244	3.19625759884074	1.65301000474413	4.98070415436203	3.75731881717359	3.08938715086596
ALG14	4.78455595270014	4.85836729381987	5.45184559712391	5.74064629226359	6.12393298497027	4.93577297013589	5.48042732485796	4.94765625182723	5.13840692985914	5.48550206116379	4.53030876316651	4.98983349278517	4.95819897541778	5.1515284209633	4.98983349278517	4.33783992873276	4.28664799654823	3.77552790490828	4.70505371313914
PPP1R21	7.10758932125364	7.24320845854508	7.83196304953087	7.84763699325265	7.76459393896644	7.81846292234167	7.64494557613351	7.18119598536246	7.2715374111317	7.38137381553162	7.23506702035214	7.31063226294941	7.83638444813227	7.37329070991087	6.6266862028367	6.21151469648684	6.18471469546726	5.82747557709687	6.39961434508779
ZNF564	5.85122755184339	6.03551199780632	6.11450345011307	6.47491431959803	6.25212836241088	6.00434466928598	6.3491568625118	6.44897708688454	5.8654672814885	6.39902207423675	6.12838015950936	6.24511311034753	6.19442265246885	6.54696318956818	5.5657505088964	6.2394760926334	5.9903276563761	5.54327791822855	5.67923194491497
B3GALT6	6.7120007717576	7.47425189599903	7.49192747277533	7.10997681505205	7.06798793066103	6.67704444683077	7.42087474862491	6.57847394135944	6.96505055622123	7.4597227998665	6.80341445012753	7.12955240103541	7.34456036121187	7.17895306771285	6.36260533791953	6.70668883664729	6.46594965507061	6.12739784839256	6.36717828917546
SNX21	4.72189027067367	5.06545891907785	4.20573516983992	5.41294748551131	4.37188001294165	3.31527916597127	4.41672019939774	4.76356294122315	4.73138282482418	5.34357126237698	4.74933198291671	4.89516348209598	4.60141876934309	3.61648064083144	3.85217068557791	5.29738573201471	5.26034657965197	5.14531374595304	4.5976457233186
ADAT3	6.36932664390554	6.46165892985959	5.99711247399935	5.88993170376287	5.29266436982093	5.90718859773838	5.71020377033913	6.32056319177588	6.24556194096667	6.53233382808633	5.68682704885438	5.89230253237163	6.23267544350028	6.33610829421057	6.77646875431853	6.08664819168076	6.60852085871258	6.54560598329993	6.31040461461639
CASTOR3P	6.16434254740791	6.38821621676487	6.18945789078435	5.88064436742798	6.1498117009272	6.88213712773276	6.1155370389934	6.49241032465206	5.78078063157174	6.46593957579288	6.63745768666156	6.36732254201467	6.63134483393521	6.36739826118832	5.84535598495945	6.53409215610576	6.06107778436222	6.30695108512471	5.97613357517293
SPINK6	3.73651584900403	3.31492338635989	2.24869389355841	-0.727390666183822	-0.844589336769737	2.83736164670912	2.08529305416322	3.57209292103624	2.74796800530195	3.47319834889623	3.23876019872127	2.40334068848277	3.74626419786732	2.61005634209487	-0.393442298404727	3.12078322294785	3.5660408727427	2.96208420606549	2.14885077160656
CYP39A1	2.50429563077138	3.39230261911936	-0.929933976866674	-0.396510969538532	3.49222858756301	0.07769092190466	0.521233405189071	0.541719999901879	0.872391194030653	0.323649418042037	0.603948124843239	2.97220749298237	0.418921430109122	0.999233784829086	1.63293883536095	2.92867136421304	2.25533898108028	2.78340674692657	0.809058047630372
BORCS8	7.28857746573687	7.6014197799544	6.86788382611462	7.84016058758076	7.16923210729856	7.47094412564787	7.08900029872284	6.5111377221577	7.44741410679356	7.26078261598188	7.26956789633778	7.69870092244843	7.81404053143347	7.23139290000861	6.69827825689887	7.48637458502806	7.55461424492644	6.82661919434346	7.20304126902897
ZNF121	7.58417995703686	7.56235472355605	8.44897859660497	8.29218423946482	8.47453503664906	7.02924980975045	8.30860330415766	7.67717639828963	7.13756042250131	7.89120988647619	7.30675802708958	7.5478077426468	7.74708915326064	7.83357468388779	7.34419276398439	6.83576157231021	5.98010740846636	6.11749086534525	6.32426749302589
RAB7B	4.170025872636	4.18867258018741	1.25804636872815	3.2469941444295	3.14268319077491	2.88538286898748	4.67007119959922	3.24576449184532	1.50751464160707	4.63578573381933	3.47001753605755	0.647909769230357	0.657367849767135	2.48954935696604	4.50452858020527	0.911509368170393	0.920630887123689	4.23232330814615	4.44725552393195
DTYMK	6.62500045137639	6.74395843996067	6.75440554555496	6.77759092554478	6.96517249007964	6.43822480988546	6.96177306605802	6.21155231676058	6.58590467221801	6.84453503870878	6.43617632440265	6.26822490162063	6.47317188074162	7.06626423280548	6.28004442561429	6.82584928515471	6.29710211050947	6.30819165130579	6.4307586185219
MAPKAPK5-AS1	6.68629903381057	6.56718883680763	6.98567469532218	6.9376409424132	7.33398671713738	6.13553453886692	7.07452666697423	6.61526952447618	6.59017348444637	6.80855573157725	6.55506866485032	6.71016870136263	6.87956229995666	6.71412354697444	6.48687537847623	6.73801212498869	6.10886201731179	6.46980273103043	6.40112589794639
ATP6V1C2	2.62134047135934	4.27834388387793	2.59990243056996	2.92491539417623	3.07953526004901	0.188148113947116	0.493305904531517	3.07385462355339	2.6122522160125	1.12160173675749	0.8377359562896	0.989043146179254	1.29816851748602	2.70577725203424	4.17354547286717	2.75451466713437	3.17266835464705	3.48346201753505	3.79276045942977
BRICD5	5.31749988831857	6.1949496839412	4.7058522585105	5.36888763868843	4.67952012013259	5.3167581074432	5.14540257641727	5.43707351788807	4.5726067210916	5.93243350007669	5.91570924949134	5.3128834093432	5.53396762461803	5.10506897745833	5.66080441814937	6.1190363248284	6.20015193962158	5.98970081932621	6.27683899337276
NBR2	5.73991850911862	5.87890565308992	4.7210111174282	5.11174323960282	5.0640648850992	4.72092942080747	5.27033436511858	4.92229557499313	4.9716730169143	5.49743203671137	4.69843149672449	5.10247182853987	4.86134341677275	5.11596263334595	4.50347485456347	4.89072522772353	5.33226066839066	5.06159062221417	5.14352133957265
MED25	9.96048727550473	10.4543265677616	9.30032410085734	10.1338947233527	9.29052360477377	9.83219616157492	9.63474901264427	10.2843120667791	10.2693291946288	9.87184736653311	10.7218189297337	10.5356300636519	9.85856686590042	10.6696560982651	10.5952795921406	10.5078954804193	10.3746516493466	10.321794124915	10.2693291946288
ASPHD1	7.21922653312221	7.05336262898628	6.19470977020901	6.00057518566971	6.07704189352789	6.48882435887233	6.12348440717168	6.43222937938938	6.98499855367593	6.51017435334375	6.73583816421531	6.6610889936166	5.50809275242095	6.16642909391494	7.1838830427998	7.06434745394391	7.301380894398	7.26299373752742	7.3956931108549
ARHGEF28	2.3766813648956	2.399902435509	3.04530467629565	-0.699917636105375	2.54820883079466	3.36524337171097	3.75516986808132	2.37860161213726	3.75275431899389	1.4582753218228	4.50491197343147	2.85978201912209	3.16955269014344	2.50015855184639	2.46310024470887	4.00025446872769	3.6725340346946	4.2055913694622	3.93561598629171
RSPO2	-1.54371338469133	-1.65238830262926	-1.55944946282956	-1.65301777135197	0.753030038836105	0.758258770325321	-1.93411108399568	-2.40653409148272	-1.97566365093031	-1.40056652210202	-1.45728407437894	1.26679844542013	-0.899365332863652	-3.64864299488442	-2.23948468911774	-1.36074954665174	-0.384693488348333	-0.958037173605228	1.57316961045821
USB1	6.0448810437885	6.23699510130881	6.48575754980881	6.48301406425664	6.14353766470093	6.49533784053983	5.86469150910502	5.98723323434588	5.92059365408803	6.88559176854511	6.15475330611129	6.62877968605248	6.73943592573546	6.59082772192553	7.1076359321088	6.77935150698742	6.70400884086864	6.6918712604668	6.5092159190478
TMEM239	3.04496592810597	5.12342049668422	2.63289027951188	2.5297664380339	2.86946442252218	2.88629565279695	4.4745058466812	2.72821066274314	2.98515877759111	2.64627174363626	2.99047262757737	2.92100316625817	2.85133626400728	2.92298839441596	3.50125590889736	4.19773736144765	5.01192299792028	6.65807843628391	4.0150077298776
SMPDL3B	4.88949529835134	5.67746919732205	4.45901006703703	1.95353519466286	0.915974993579613	3.13259354852149	4.3306679639365	5.32061501362166	4.95801002479215	4.49081583371624	5.13809877118667	4.65219445369183	4.43197037511186	3.88418782649818	4.57448617917327	4.88643365924074	4.98579809318569	5.06552736592624	5.79288708471633
ASH1L-AS1	5.20610980713394	5.07006633424627	5.75824998693396	5.6871100334654	5.52866378654295	5.36140391367604	5.43822129249519	5.51624614355528	5.36140391367604	5.37140209675553	5.21926006747697	5.35195469689535	5.45820596266231	5.3689044705142	5.47147181093333	5.22315623610598	4.67329800847821	4.50959751274288	4.56342281389321
SETMAR	5.07042031888126	5.39150492499397	4.80840494804806	3.26050634049708	5.26371474048477	5.74973100837247	5.33830645331591	5.4395860667364	5.45779926150913	4.90802331307476	5.2769245384493	5.78794605569175	5.88991422132716	5.13628144844157	5.58870683050562	4.71405246606242	5.67338485083118	5.07431722415493	5.97237287310876
XG	1.65256371199516	1.7426866324611	2.01657643705885	1.51017059656605	1.81132830576636	2.78030080911254	0.524929454399964	1.99918180217106	2.4680213725185	1.26722648838789	1.87789865005637	2.93961876538397	1.83136584580796	-0.705000738443631	1.21970383806213	-0.770377451157214	-0.911656288843923	-0.837269649254522	2.65350930826069
ZHX1-C8orf76	1.02569791815324	3.18590569611206	3.07321680659936	4.1899126274995	4.23066555052086	4.32106733783884	4.3282002574449	3.9772743845113	3.86239047202026	4.12645956321907	4.25123793332599	4.48095954239603	3.2655025473255	4.28461495539557	0.677274991010679	3.60891848158832	3.45082096400154	4.31947867823338	4.07800085318832
KICS2	5.69967466633959	6.12826006740793	6.66995640580606	6.54171130605415	6.65628096306206	5.7183020553338	6.62458089352893	5.75561120286337	5.36962726291188	6.15873850174593	5.7853869828478	6.05161520494072	6.06308890091344	6.20685872514292	5.43581359407972	5.63782245343589	5.07009250455883	4.48892213344087	5.05091735849195
SLFNL1	4.78177510649461	4.5030493396865	4.01702055372877	3.40986632002682	4.23652484482115	4.73903228425748	2.58659784513169	5.1443568026442	1.52134943190254	2.42750193306356	3.73981873886321	4.76089390866379	3.02631435606081	3.84355156078998	3.88113734860162	4.48783611656322	4.55923351571411	5.27524950575949	4.78537644621487
DNAJA3	7.8185624780644	7.94813716703838	8.0442049744295	7.94210753155877	7.59887773561447	6.9823616550811	8.38991332761114	7.35533760806734	7.36584082290368	8.02404981630502	7.56295917427427	7.76878169525926	7.59887773561447	7.82496790944039	7.32078709966324	7.41445439821272	6.17661941773767	6.70217316199803	6.79519337941557
GALNT18	4.83715060368408	5.23604393030426	5.11974490763027	5.0262764024436	4.60402148540105	4.91196477000458	4.50388097692944	5.13268239776213	4.9395716088002	4.36407245451917	4.74718707304356	4.76264142962674	4.71694963690387	3.67917626429128	4.83715060368408	4.99376902612767	4.94761307944914	5.34942970707596	4.95222340357687
DDX51	4.20175476662607	4.95710449630554	4.50226957134856	4.61910755431029	4.23449875388512	4.01118485217464	4.74999484696725	4.82562118848551	4.695356928029	3.73593486498887	4.13642944440079	4.86181837515187	4.44849929014448	4.69505088750471	4.87209873728537	5.01717091868259	4.68773685184823	5.12614417606154	4.66933940660264
TIRAP	5.70895461491448	5.40321135093659	5.430707583768	5.07971479389812	4.64900126766574	5.43764309240635	4.82920756250976	5.60490134330702	5.71621813307005	5.22039758536679	5.4603314070932	5.42092950929504	5.16269137809176	4.73243584823231	5.49780776957007	5.59600940685841	5.65299569108998	5.53630687675224	5.5064094646649
MIR31HG	3.8839417994705	3.54764780736996	2.35257629195632	-0.592137401924766	0.871650079708574	3.6423413624685	3.48639719712366	3.69584098683961	4.04482795121152	3.17563679039131	3.43846700239462	3.11683810966449	2.72621370415135	2.29928911019482	1.65520640463127	3.72248780017735	4.57855108994535	4.36079839559656	3.73678020756265
TMTC4	5.20382392050943	4.88892948630638	4.26952879508484	4.95857371000935	4.78227749545658	4.67808142574673	4.72712842710574	4.42971025324868	4.31200677147645	4.96596843462481	5.45026500303585	4.72712842710574	4.5022218490013	4.64986366932599	5.13254947041706	4.38543430979364	4.44306497997211	4.96646992350954	4.59220960219295
NBEAL1	4.30324529514026	3.4185318510017	4.86674289592515	5.13638149853121	4.91643002082352	4.30741957979197	5.23112167536077	4.6644410781678	4.19181823552084	4.75558029833435	4.36952329776573	4.6127664925767	4.22336306707754	3.94628201000541	3.57817605697276	4.56329668377951	3.8587967824357	3.47313327612294	4.08248250162825
C5orf58	2.31568470414307	3.17026620818183	3.91234244834272	3.61131491347593	3.77307770769408	4.48057975835925	3.71571506131801	3.89081476224427	3.75772523742173	4.20390501836583	3.96563463756054	3.95723459539254	4.29585783741793	3.57410755994939	3.36870036544389	2.37205594166976	3.39303872878964	3.7114630205439	3.43594539362168
PARP11	5.46875600144586	5.64730651463186	5.85299913494442	5.57987407015327	5.67131316417003	6.06063199783871	6.52511722597335	5.91568403073982	6.38502607777871	5.7410347297394	5.79998699296066	5.68730156909854	6.04005191905024	5.95348137891599	5.07968007238864	5.81764600086269	5.96838061231557	5.03730100622492	5.81764600086269
CCDC60	6.17605314548392	5.9673561960461	2.42892089655747	4.73080620150376	1.92412301930968	4.71227052945373	2.36120709273121	3.08765078450916	2.44669754086057	2.33521392205768	2.80227630145517	2.58375772515123	4.31136265205148	2.5917149837939	3.99011113845175	3.11773155225144	2.43080926883347	5.93547646907195	6.11009474034883
MSRB3	6.27568461302388	6.26013595111802	6.02588056591551	5.93347263281799	6.03000180761441	5.64693950221356	5.40386798269962	6.54414630275133	6.86039628101533	5.98974218629277	6.17833392444935	6.26950446122962	4.73452185301896	5.6851898353699	7.15261851188457	6.17833392444935	6.94121317935252	6.56477348397218	7.06276433911713
ADIG	1.86654170247055	3.846946565401	0.945771463968427	0.395830350639269	1.12608229562672	3.40774611244287	2.46561932064956	1.04863182464227	1.28586758754393	0.808544647258998	1.52296893153064	1.42168775160031	1.19072273023948	0.873504369559109	2.71041538922514	1.53797373637896	3.62078850597448	3.01761724358747	2.52600819431214
SUGT1P3	3.48971196641792	2.52031385369445	4.05709129617973	3.35716455932282	3.43528592421642	2.46177829816788	2.93954107921915	2.5607769055754	0.523785720484472	2.9768348140408	2.95916933558486	2.82890368422941	2.95183828210815	0.925938743885895	2.86387236501236	-0.760975155259009	3.1956258391035	1.69643817749619	2.48109605532175
SLC33A1	5.58949598076068	5.65774802807009	6.04609303341009	5.77732060250407	5.7702993715346	5.26819944235851	5.94043523499465	5.34330103984568	5.56989767285022	5.51825562339997	5.02459819620242	5.22471281043278	5.60371561087597	5.64909976966638	5.14071154330347	5.05335387087821	4.91957860352854	5.0234071483488	4.5898398796796
CLDND1	7.30046517909291	7.23846166054111	7.78911761872589	7.70793023950123	8.23904230056947	7.43448658953342	7.42667958474428	6.92333409892119	7.40284062997496	7.68266547718617	7.42459879732876	7.47377737521914	7.70588674595009	7.52734872227424	7.54366046284188	7.10112132173168	6.59534160782517	6.77597212375403	6.79955387164304
GDAP2	6.66922138864272	6.35664965529877	7.5114971152702	7.83390921636881	7.22378743197804	8.20171765639835	7.69512112701035	7.33413721171729	7.26532834817261	7.37225850268308	7.64206487029825	7.51312200701261	7.76403429142399	7.21955762008876	6.63279545739934	7.63191862529746	7.17072791198458	7.06746970908849	7.45001189523261
WFDC8	4.52338981191311	4.131195476638	2.7937501281919	4.3376350446896	2.88077266569763	4.0614159431931	3.37797189769423	4.3469830707538	3.85341369507787	4.05011276734008	3.79835913204769	3.25234386463711	3.57329279724133	4.17852622237977	3.79286557991326	4.17849753369241	5.00277513357919	4.18265255111286	4.32020536783133
TWIST2	3.08059049366284	3.79662852883375	2.90577619384557	3.11209563997245	3.47291733320231	2.81522987790709	2.59296857659151	3.16175281937421	-0.589572977128811	2.634117570097	2.89322437324093	3.13430077837103	3.08059049366284	3.02947488115202	2.7361514786873	3.59223558263397	3.06811154202827	2.98587940487742	3.5514532490771
MBLAC1	6.06406542179515	5.64464134193752	4.96624863402364	3.39136961322545	2.11004907395903	5.0430311938709	2.6246913349305	2.21925409951942	5.10483847530033	4.58592307058443	1.93755197570626	5.55099508459177	2.40898760194559	2.72315434159336	5.62782983571265	4.90796758456674	4.76647726675223	4.51744192191644	5.32675759190589
CD300LB	5.95873785954461	6.83359197583137	6.00419965037864	5.93486729526692	6.28112462923099	4.96385665427623	5.60573350337533	6.85390706214056	6.83059808810407	6.16728080765752	6.23398309733937	6.41545798131343	6.56778698527036	5.89373926687029	6.4369800802179	6.27177025746014	7.45202964175642	6.50365664906787	6.89351842496661
C3orf33	1.7330979343023	-1.09125642945651	2.86269141299753	2.42308531036841	-0.42622183583982	1.68310690642	2.06062778733377	3.28942816000595	2.40399484525881	2.77380656525366	1.95776670280637	2.8187120291041	2.21440708989374	2.26882161637976	2.67565060668469	1.87032265447998	-0.613811989916512	1.98694841857369	0.110662515413261
LOC554206	3.77719875369576	3.32598747425417	3.25545114671902	3.71141818996535	3.22717273261731	3.54529127147345	3.46893893197995	2.09178275693583	3.69169651128701	3.35138528156876	3.46893893197995	3.46893893197995	3.46893893197995	3.81235361017334	3.28704934416861	2.86351677650741	3.99384829505394	3.42500244305319	3.58372545711438
POU2AF2	2.53673654797235	4.54684377637342	3.41130913093366	1.36470398897415	3.2533210698663	2.71670195292581	1.75656595335284	3.74701785976608	4.03781289233401	2.82363702716513	5.0267094813496	2.7196558753999	2.49316919397164	3.94059966995368	4.72111185286339	4.98640520081673	4.26222644194579	3.65172659724359	5.21503065591902
TRMT44	4.70009568730163	4.90057614844756	4.63770833844415	4.68346778045731	5.07710461578567	3.32810620058611	4.88573921057652	5.18145186321139	2.31823342487368	5.20560712620014	4.38566353930015	3.95458864841395	4.68431421841613	4.4173978371365	5.27373031245236	2.90094153009147	3.76978421878049	4.22294123377822	5.6857704030756
LOC107986876	3.45409934578868	-0.327661213001343	-1.12853339251804	-0.52776279199836	-0.0996526949752484	-0.7506299026698	-0.806089974850447	-0.933069982180291	-0.532368864977962	-0.46509308501809	2.18733650621459	-0.570548879978359	0.441577822391931	-0.797461407006939	-0.619225826394607	0.0266921322401407	-0.493516761332706	-0.768792111057411	-0.0880937835121604
C5orf46	0.986240369624083	3.26061456758826	0.6293222983468	0.568562003431738	0.858367732221133	2.62214752054353	0.447456005191321	0.696554441296728	0.828736201154763	0.802376625460843	0.959721070712308	0.842330439642497	1.12260493714936	0.930107328006815	3.30975383410165	0.754560300901701	0.843465667256724	3.4501279833331	3.43743814781908
IZUMO1	0.963468351505113	-0.760466795234464	-0.475319828690406	-0.450953095553943	2.0422780462577	0.947974277643525	-1.65362190070167	1.76699321745925	-0.442875991584724	-0.456660971534551	-0.53455744023793	0.750174269856708	0.686183972573019	0.485136551837582	-0.676405688176674	-0.171290097782043	3.03521703312922	-0.542934160757307	-0.556630902307616
CABP4	5.39565532973039	5.56500922118851	5.60057817927751	4.38257218279576	4.14993307253866	4.75764779708978	5.28114593770176	5.39653075037201	5.35272242167852	4.7037447475512	5.32672680316655	5.11639118937528	3.71298265383654	4.68065432271084	5.81101334447895	5.66664902897914	5.56621082471528	5.74374096861806	5.59385571624872
GRIK1-AS1	3.38884958789878	2.73773546336707	2.57641670636221	2.62198030164247	3.09862265077877	3.73676231813512	3.10034546009865	2.71914685713035	2.66505752585742	2.38889093017466	3.03869521653112	2.76327530348857	2.99913197840782	3.12189226937317	2.72133925413908	2.7258201280901	2.39717165684842	3.94468855626358	2.84769375652118
MEI1	7.15372025801656	7.31850247370577	7.05399862876054	6.96893446717745	7.10537883938509	6.10764250294596	7.01414889665048	6.61917956452474	6.99894348926491	7.38668413373824	7.00108941269974	6.88841443094465	6.66560192039288	7.23404652942228	7.08218382977726	7.28725749433652	6.92539269022825	6.89534433385094	7.29836591086347
ZCCHC13	-0.980413062273027	-0.823617582093835	-1.64446570724828	-1.50153267381829	-1.55350321833736	-0.883936169068444	-1.08015086979729	-1.13171226618836	-0.852584085932373	-1.25198718673021	-0.980969416627975	-0.915255990208535	-0.733357927048293	-1.49076701257913	-0.526390182949857	1.76279866616517	-0.588597643407843	-0.891778064631952	-1.16287438859071
KCNS2	4.65325386472118	4.35783170668062	4.43695290120591	2.79639614185658	4.1962004347794	5.07280736522973	4.5535500168363	5.12331032801236	4.89485313769136	4.33526383426655	4.99336264383466	4.89372319318061	4.69180287756673	4.14954580451922	5.07256508021481	4.67329941160483	5.41723062788885	5.76731726180629	5.33904197309503
LINC01869	1.26275615177321	2.82921495889277	0.50248911387742	0.468993944994726	3.09480639624527	0.701500497554227	0.773682908893804	1.75200880265223	3.27150398391256	0.530411575487646	2.97182429909786	0.96720898828554	0.619363456588879	0.667902111612669	1.08029097947924	2.75417101721058	3.12026080202325	2.5791724667593	1.26275615177321
LINC02712	4.12506736830591	2.24193194626177	-0.759801183730124	-1.37479125831017	1.36851190209931	2.29661373566693	-0.200109759735188	-0.325004871463362	2.69126511266046	-1.47786937201841	1.61494845572191	0.338817992015629	-0.862176358403113	-1.03391790213233	-0.271743734913092	-0.681687512791934	1.60351627768675	1.53933219010147	2.34337755759
BAALC-AS2	2.7263646267312	1.34495387837884	1.51882502929358	2.89292335136484	0.655407689874028	1.24486697562986	2.09513961354509	1.37393150379605	2.18605973007468	2.66568317840123	1.65333899691108	1.43771283998568	2.96624155236073	1.07012186781035	3.86572875879128	1.32357064570502	4.33864547965086	5.08871134987248	3.03785668421764
C1QTNF9	1.7273134198982	1.96063087741359	1.775412399791	0.735255538878224	-0.140322137346443	2.10775411175566	-0.42200838079841	1.7273134198982	-0.263921760535876	0.561062770250243	-1.11820073595902	1.90508230047485	2.25225968768439	-0.423081470755803	1.5923931548578	1.99192704505252	2.32721280387061	0.798786229368731	2.98844087951192
ITGAL	8.358410637762	8.33648987137436	8.14031790660867	7.83509298085691	7.9212482866171	7.4493751295549	8.74169179964333	8.66002252094017	8.38462818842381	8.7029362355322	8.1960346473805	8.3821838628537	8.30916261999229	8.81179082470844	9.14427107678175	9.04994230417706	8.67832576755684	8.42203111174643	8.31784005571485
COCH	6.71076908800887	6.83119691072603	7.36169841361471	8.04157626340256	7.55880434304821	6.75688674854676	6.78323168480116	6.47309710976161	6.58173426439911	6.8276532558441	6.60563567443031	6.99906607984537	7.09726945265501	6.75309311229803	5.88730339875494	6.56592196323921	7.00789532691817	6.31906422734885	6.6881838768198
C1orf210	-0.932200822837214	0.507308805640209	2.40064989252541	-1.70344736185456	-1.44078668712699	-1.74220969189565	-1.6884992897917	-0.902081606223113	-1.44721200570398	-1.41553435689211	-0.745029942155474	-1.07464686894507	1.00897057533689	-1.08143494425226	0.737946187487844	1.34364095226347	1.87959045759572	1.60704537692377	-1.01910238333717
TRIM73	6.89564677264298	7.04732879520686	7.59634271330302	7.28317985387603	7.38490555963298	6.8916987693016	7.98490614568421	6.63462681909179	6.69120246034844	7.05218370471391	7.13671263719678	7.22214343373786	7.12765409235261	7.20305710640434	6.70450639089504	7.22178136202033	6.18945433144656	6.00961932061664	6.41234434783173
CERS3	3.97919799027717	3.93593030229542	3.97549734432435	0.982101392541702	1.00377997018439	4.35735246895473	1.04820203179954	3.31769129104292	3.55164008580313	4.21078677799377	5.14548072334541	3.86514708503337	4.04461637843576	4.82904774271257	5.28719875845295	3.19018909909192	4.64266310659127	4.32447037977706	4.79340303263261
MORN1	3.19915204623776	4.11417811839282	2.82992784203119	2.99603756323461	3.19915204623776	3.92126954169647	2.38218323734555	3.2214150678768	3.19915204623776	3.43005104636289	2.55370229800593	2.87988301612292	3.36126429019753	3.19915204623776	2.58523204837272	3.93057117634276	2.83818207526947	3.75617932240167	3.23718754073028
CENPL	4.49885785519172	4.13742180081385	5.09305914138802	4.42638339492424	4.38054891788872	3.72377062413977	4.71200521228229	4.69325440156429	3.851024030006	4.46516240898996	3.94608459838845	4.20751083460379	3.8404402756628	4.53987544180337	4.5644572513975	5.22488247866551	4.38807560570044	4.26511595197113	4.04491860480143
C9orf43	-0.127956518006185	-0.529009916507833	0.486759199636056	0.212544299057793	-0.572382564709573	-0.444258279644988	1.69184204245059	2.43473451626862	3.25664809899103	2.30146040841516	-0.614712509524423	1.71405976466095	-0.706146118895875	-0.530229416938161	1.40418869671998	0.261178008161436	2.34792482961423	3.51467908643178	1.37218958864077
FLJ25758	3.7772105544808	5.38071904418821	4.84275338850103	1.95137662449237	5.07369512963554	6.01250735409781	4.87131735612766	5.47243344304205	5.13690851267626	3.15381831659025	5.60963967811957	4.85465694400421	4.4392249746407	2.41145729207408	5.03157560648408	6.07797984205795	5.66730141059678	5.79948282918721	5.80274770688678
NPAS4	3.11930310627011	2.58504340716155	2.8043745739464	0.467372917723933	0.641504076498312	3.24094322072371	0.0494955853994039	1.63909703155842	0.844650505887937	0.297584706959735	1.114107347182	0.508812533218582	0.207137991992044	1.114107347182	0.709069589413451	3.95109984349445	0.401140109665027	1.25451024098285	3.73325801945048
SVOPL	2.01203688313488	4.53287130192683	3.40416025415878	3.39480348276575	1.50802756726847	3.42803894444516	3.13539398604709	2.81721579123166	3.91055652072174	3.02725670313996	3.46981243766986	2.87828842694034	0.926602746057095	1.21113288085002	0.665155855994813	3.2406486156621	3.3029086758848	0.374171449902503	1.8551568726725
LHFPL3-AS1	2.41686599682187	2.35312315161791	-1.04461007184595	-0.559926372686673	-1.12762511382069	1.80819709604177	2.43628998152875	0.46687770600275	2.02562585687418	1.44602365021069	1.93554388067752	1.87553543481655	1.93554388067752	2.15507586999759	3.10165959516933	2.24883716749746	1.5755531923406	2.82729485742635	2.63273332374266
LIF-AS2	2.02868666577482	2.92002282870601	0.994146766278944	-0.546737105587147	-0.617066284819396	2.88047642394628	-0.571595328055928	-0.0138202849295528	2.85321145041464	2.64450173020024	3.22528459919567	-0.14326944349738	-0.270801152861119	2.44854009622928	1.56934039282078	3.60729300136107	3.6395199328638	3.61021520962793	3.84036901908096
C6orf141	-1.05383607631057	-1.8464424805159	1.1837867235401	1.51368084272623	-2.5156487806077	1.1837867235401	-1.78459001512824	0.714216377161392	1.41975171799783	1.62817951177255	1.26413209932333	1.83011660247955	1.37948793735298	-0.173263475167279	1.31164474384779	1.43474622890957	1.90405701033379	2.14309746370753	1.2634697086829
LRRC18	-0.11010791446634	0.932796617168187	-0.373479778489782	2.80618681292578	-0.347508302087725	1.57843132920571	0.365340883801403	3.18822883525851	0.0333183897412578	0.257946631832292	-0.256660458728147	3.51914843955381	0.0929453389371123	0.744609648816812	0.231235794174708	2.56285243629729	1.69739287259123	1.26608448917093	0.522645400506999
SLCO4A1-AS1	0.768262924682548	0.941892620578114	0.718025199935131	0.664529881027865	0.239268141973512	2.09678076016952	1.45415374755477	0.578543037691494	1.88421354206967	0.609888249920068	0.576355774570673	2.6704046193003	0.649666963223922	3.54675721730411	2.55336754788171	0.931327961577523	2.3986704397252	3.56224389126992	4.34990429120477
HELQ	5.21634918741954	5.39578557873628	6.05005667789301	6.39334380623794	6.09345660666104	5.94638524942919	6.11400937825344	5.77003374524072	5.76996829885204	6.04140907824168	5.63618460304365	5.76948263245231	5.87844113891061	6.04179874820723	5.39577557502118	5.52604709808633	4.80697808453032	5.43825817624977	5.0427941807335
DENND4A	6.11058338362943	6.16892510923664	6.79864049255929	6.64665886291633	6.2305385163081	6.24950373884224	6.57566953881435	6.10769739853477	5.96668730188772	6.19328433460186	5.8379794865307	6.10568874206461	6.10372856299885	6.41183817202569	6.15659819948761	5.30098292221823	5.05317618529431	5.00162780431075	5.20995219461627
BTG4	-1.91415033267585	-1.51504996742699	-1.71973863567255	1.9421884333743	2.55709104076102	2.19904737514307	2.24191674673998	-1.15493397574803	3.08252682379761	-0.0290334671599468	2.6529651129306	-0.930850028547381	1.37166531891989	0.518486606381989	-0.164528320715381	-1.74424360796572	3.04219964858582	1.5311666344795	3.09893316140157
CALHM1	3.90487747250211	3.12700609810668	2.46707414973171	3.48988935999943	3.24438036474222	3.52591710570149	3.59947382774014	4.05403042394347	4.15999482857073	3.83293056234847	3.93822703661815	3.93214952671367	2.77785604637597	3.82169519822372	4.22242493431427	4.21796680961115	4.09982862009251	3.96369734741317	4.49899560126665
NR1H4	3.10950342485259	2.63540973974922	3.19421484591919	1.98534655012399	2.84539002153696	2.17022414325942	0.367377170671561	-0.257230925529464	2.87644907395582	2.75639017236457	-0.123614078210115	0.823485391842952	1.09346710344636	-0.0692535626165283	2.6086853659804	3.25265068624813	4.09602473987857	-0.187684973878573	-0.0374036928275725
LINC00656	2.47030136203256	2.2557367970051	1.62248071597959	0.896232554322652	0.0115222973755031	1.95794372427754	0.719649760633787	3.26215445759999	2.52234906881538	-0.239139550760278	0.582479550904929	2.35728293095384	1.6798769629095	0.469431857442759	-0.171823789349099	0.104504315957957	2.60455399748871	2.8484382744441	0.0147408146363432
CST9	1.56118946755954	0.829422654319281	0.422665512813965	0.758352229130411	0.687139058976255	2.93575605030372	0.817323134018997	0.577703960430147	1.07464814818662	0.915807748926335	1.8323010051985	0.515159194099323	0.428687496064676	0.461329501780284	0.780279100917375	4.37437651858609	1.31524136031191	2.82491363149328	2.33642474385525
NELL1	2.11864186503925	1.90954177338372	1.52161196254525	-0.342457675817857	1.8378663276535	3.36973747254262	1.49493324239354	-0.860532166871447	1.99854744323191	2.46560733576685	2.40237359405538	0.238637013489771	2.59685234145105	-0.167571386013827	-0.0738271893119169	0.046330405533084	2.96274431293561	0.720310949364224	0.181297694217608
LYG2	3.5960378378121	3.04499247347929	4.34540653291529	2.77927555095428	1.07978070079427	4.36262127897689	3.69358377406624	3.64401208009679	3.20618142224433	2.06319521552093	0.872699605980297	0.729608474367242	2.77927555095428	0.91832887184691	1.11112944262223	3.98550643253384	3.16202593406307	2.56629218309873	2.01055333928711
LINC00161	2.10727210115537	1.64749343958556	2.93725893990247	-0.80711156300229	0.837801982967456	-0.134206383536355	-0.188682226716439	-0.456928191652564	1.46212446681536	1.38026527845879	1.87680775803335	2.5728367440961	-0.701764635287788	-1.11442949132581	2.13129135545139	-0.568172138752309	3.05774756370469	2.88250351470105	2.26488815859537
TK1	4.48698531737081	4.96200599961834	4.53800192307547	5.1087883353344	5.30161736111886	5.15478489456965	5.43963829674144	5.15478489456965	4.94696360410165	5.205157564943	4.80454701629983	5.27426295770203	5.39052627746607	5.10937190763683	5.66149578814946	5.36929182522367	5.78625598939821	5.80634425071669	2.45080333472375
NLGN2	5.94807006322592	5.64386168649195	4.65761241231817	5.67256067538875	4.77040482004097	6.20101423723033	4.82823872292121	5.67256067538875	5.74304999042091	5.5825489203785	5.65563085095142	5.82881014440993	5.32856347052181	5.66817120098831	6.00958983554942	5.76913926629189	5.89317677770117	6.02159091406365	6.20578404440577
BEST1	6.44187004514397	6.28267790518843	5.3943414061418	6.18223673622524	5.70827151160743	7.19632392854391	5.13630138504084	6.46214608104177	6.13058125201938	6.0551495217186	6.40806421849823	6.4519301286995	6.95416754835023	6.0305868291853	6.7083637161824	6.80653890311831	7.26935397978184	7.09298922549422	7.18836656149641
JPX	4.85103950266284	3.80442110874833	5.40990032317353	6.2880318683799	5.30988712549866	5.53812617195592	5.72873644979852	5.7711829032052	5.19765371608195	5.12011235835019	5.34074468963096	5.7370667552135	5.88482020870837	5.77091011267583	4.11438029192333	4.71536266561259	5.36739787324962	4.3105348312149	3.3802754705511
HILPDA	4.97003281818829	5.09362848028511	3.92742062719845	5.14502393855986	4.3212560201096	1.02769405345606	5.34858834785779	5.25082241916319	5.46620481940365	4.39554081865146	5.44389282484559	4.80209682136727	5.0211013182586	5.03593630240634	4.68140501310399	5.46079866023145	5.60764663693201	6.09072523683609	6.11229864161998
LINS1	8.41805764690699	8.52773680352711	9.14447650452265	8.63567389392996	8.73874826668069	8.42569904984876	9.11262764757135	8.42524424488171	7.87781055898933	8.42524424488171	8.50572717893686	8.22735324700156	8.66588116864841	8.72331808137867	8.08505387595194	8.25691958495041	7.62642538107605	7.68636336441083	8.02462581107016
CFHR3	1.94225397687461	-0.191374765999766	1.79880583939428	-0.730717163997184	1.00132342013293	-0.931931090522486	-0.848443517248464	2.20061301683414	1.8973195256377	-0.537941738239438	2.23398161365608	0.0622314333821272	2.90886664895928	-1.23698958596238	2.38952641189097	2.45031884513245	1.95991086117868	1.84188435992852	2.09838353154894
ANKRD13C	5.41020379083959	5.52349054447193	6.13876524479746	5.58369083455953	6.2671208024338	5.20894611113807	5.64966455687443	5.15423926712944	5.25965093703068	5.43746392284454	5.14173345949409	5.37618707695974	5.58347221403702	5.53584270410771	5.16295926598226	3.63160022483113	4.42601015524268	3.72424487791282	3.99761196587754
MOXD1	4.20618833246804	3.91743215468147	4.09714120363028	3.67958566393139	4.24421973897696	3.98977337814127	3.6707164263357	4.3938016955452	3.88607078284135	3.61527807416662	3.80682162996907	3.97626512624964	4.00283893706217	3.29764082651973	4.63422233506308	3.44758635158237	4.38786662313495	2.93735920266543	1.22251274172969
C19orf47	3.49829057703672	3.05767303855599	0.0923771638063533	1.41383973828515	3.29214847269728	0.368225340175093	2.24428072990136	2.90202061270226	2.97329399871167	0.625924604809002	3.20988213775462	0.963513535969869	0.503340155924497	2.65504857675804	4.05604648316895	3.6390354327464	3.69720578864224	3.91977516314674	3.99368912882603
ZNF808	3.65790305108414	3.84767534795956	3.69605146583638	3.75513990214582	3.75513990214582	1.71836052341515	4.15639192219476	2.55017463817331	3.75513990214582	2.83941558426744	3.73762320355354	3.56459435524371	4.08701871401826	3.78761620923818	3.51263830102766	4.50482582071925	4.24576443134858	4.28390513276225	3.79184614650403
CARD8	8.98528432142782	8.81665542947662	9.4368752931335	9.79604878636219	9.83854493145342	9.95262917578551	9.05773948787508	8.88061599668568	8.94733470571598	9.3590239029278	9.2141859479878	9.3398917384977	9.72496053505918	9.40049780951537	8.71755486586412	8.01391781649219	7.18954634469255	7.90125461567806	7.79190749116485
ARMC10	6.96110017801702	6.95894066549149	7.58183062070723	7.33772102963585	7.31239476061131	6.52383691744116	6.96666448880598	6.73022070128187	7.01086738722946	7.21170738263596	6.76149299802808	7.06596004140281	7.05566138847988	7.17645423546551	6.6357474217912	6.44821057394242	6.03396531521892	6.02000966264601	6.12757930636337
TMEM37	5.17319321113768	5.10295925779472	4.40047492687297	4.2381832290137	4.4531268888016	4.57330541821149	4.43170495932564	5.22858828173979	5.41853543370358	4.66858527481905	4.97991293381977	4.69410011596355	4.05511496019645	4.20050786775548	5.46055608273327	5.03137665187266	5.58635430200875	6.36415609428598	5.27365838787926
SERPINC1	2.7381623633516	2.9222536325212	2.66193049360674	2.7381623633516	3.16760537945483	3.08073928033158	1.41079047041533	2.76177164335656	2.87309251771758	2.92420922556524	1.94713214604877	2.75595210990941	2.76547196905541	2.85509237023181	3.72809484892131	-0.993566717041193	2.38689271958745	2.61803620909767	2.65007609315105
TSC22D4	7.09936945744669	7.15198690663038	6.48315445833521	7.08376508383626	6.7301789640424	7.65134794760921	7.50245375923201	7.9446760735161	7.40257352378045	7.67449805898442	7.88684786171751	7.29488389510364	7.88725478643537	7.59342225711583	7.45796571995302	8.63736728599339	8.36988592431159	8.4082162704807	8.13270507176544
OSCAR	6.58534634172974	6.4791983037157	5.96496666425876	6.57447929181654	6.79690439115758	7.31561742625582	6.60000580799322	7.06885281314732	7.07474497239721	6.89860567667922	6.44028788904062	6.57837764288908	7.49085443343909	7.11657915021302	6.24120519721625	6.53495648343669	7.18055908412995	6.68548946406514	6.50212999858734
CNNM2	4.80960973951524	4.81719569585297	4.72770621536444	4.5957027270269	4.20190011764207	4.90481704027834	3.96859347000082	5.11029605899963	5.0111056016063	4.84870962593818	3.93392942446822	3.98264765621231	4.77221011456239	3.29172153843525	5.18751615311647	5.39414802620494	5.25881798769107	5.17641605056326	5.33570032789668
OLFM3	2.19721306083266	1.26273947829117	-0.284486873030225	-2.53215847720901	0.711879045031963	-1.31723895538587	1.39350549623592	1.65769845694203	0.729646533150997	-2.88518398994714	1.26273947829117	1.43159979248056	1.78213425425452	1.15761553366852	2.44241769592154	2.48631527987027	0.327361458541718	2.50351058837386	1.70995362099251
TTC12	4.04293295465583	3.97827069753468	3.91207371293381	4.49746064881898	3.79678868443514	4.21041104721761	4.18923180323709	4.60258210509983	4.68142212684597	4.15617270576099	4.01482164862587	4.19643539532966	3.47838721899263	2.44594956445553	4.45479754997369	4.50341075870419	1.64495258323023	4.64223960999995	0.924242253232785
SLC25A48	3.49470942873993	2.82072998383425	2.38893224294641	2.54909712678522	3.5199253142333	3.90518205153449	0.344752578371456	0.437691739263644	3.43829696915683	0.805211085910327	0.15777447476991	2.75159101844984	3.02692705070479	3.1361858113391	1.11482262491984	0.48076528418173	4.0044238381498	3.79688045643918	3.98672001366728
APOBEC4	3.36722791885966	3.96340136992536	3.23854550382687	2.95427467784641	2.81059039338475	3.86791999223705	3.4718419102563	3.70175066794099	4.00753166434559	3.00293781441868	4.10510989142184	3.44635816392154	3.66898679577553	4.33236659561163	4.13553148108013	4.09756239356826	3.86943591050143	3.8304790162075	3.74435006499728
FAM13C	-0.319220102139771	0.643563217689603	-1.90688803991369	1.26269654227905	-0.683192781621585	2.87370739513986	-1.31511452111969	-0.79702733341128	2.21133505763322	1.08047711415299	2.52636581085431	-1.44880871231971	1.95887141838801	1.90979928224403	0.737758929150438	0.00658221807187309	2.2620352131854	2.20084166694241	0.125185316283815
GPR62	4.69211416636414	4.07485271754051	3.67083991948811	2.44874317276232	2.21160718634298	4.18427304930005	2.54054064355131	2.53540380258762	3.09239343499503	3.83560263745316	2.62201955352747	2.54636784996376	2.55828080586683	2.13876872472025	3.07064694408784	4.62534308292597	4.53422428228128	6.02273669196426	4.21209481396336
SUV39H2	4.0083375834817	2.76972527042985	4.15441508655077	3.31338086479365	4.4413722117119	1.42578775829756	4.10218499024587	3.02441272738691	2.52898639099302	3.31338086479365	2.01138384501882	4.01707935732703	4.23501859475471	3.81337276614582	-0.342678914524008	2.72037630453868	3.13094952433436	0.31443218965937	0.609437673859871
ZNF70	3.87718753279763	2.99975452906557	3.361785195946	3.7776856872645	3.64081832860425	3.90388632796496	3.33354131087366	3.54416719573326	3.86631957647967	4.38440793810538	3.69086980861644	3.74718581415654	3.43407548717314	3.70243249468519	4.20920866053032	4.01601025332057	4.75190556536903	4.92061472402763	3.94612923479303
RHOBTB2	1.04809525830363	2.51148716281809	1.23855564156284	4.24108689699725	1.13933512959025	3.06027257286414	3.86357811288229	0.966720509726922	1.53104293630298	1.02907503206149	1.13020096180929	1.20884551909126	2.40749373217312	1.49100374905439	1.42647778976479	1.80861991377715	2.5329625816046	1.88987326333916	1.09413299034488
IFT70B	3.85502650800614	3.97906457847936	4.47891039144065	4.80088763021627	4.3668749714288	4.34620158602589	4.19864137265253	3.49564582512145	4.20703456753188	3.81740818125274	3.72342020428469	3.64738023553186	4.27924199079493	4.56066799644594	3.40782591208793	2.85615854328885	2.68201685401029	1.93405657523254	2.80408630704833
LENG9	4.16191051340421	0.739703327673451	3.46214780214486	4.64749963433437	0.190931558963569	3.2423614741031	4.32878762200399	3.641628863792	0.207552548608601	3.91459222403569	2.98644332985413	3.78215459682802	3.67811707227185	3.16219627987941	0.60991296981624	3.22712000735117	3.77875356455898	4.46173710813452	4.67374497559502
PCAT4	4.43952332937956	4.78019326858408	3.42449093195901	2.83396089224865	-0.150145088340219	4.50496059808236	4.24375397489947	4.22424075161286	4.252149783927	4.16299301274636	1.91328566157142	4.32410120636963	4.19594041238524	1.83048407369619	4.20991045879104	4.4598593725524	4.88702759523465	4.20991045879104	4.65220755675242
SYMPK	5.98353075730193	6.1834050414493	5.80659702792007	5.92759794510863	5.96566725679768	5.44676539365439	6.32604297024621	5.91334659920209	5.70636091345214	5.66081587620315	5.95987309077515	5.85468755152308	5.88370719112295	5.79586725820684	5.95987309077515	6.6464386729913	6.40296639389386	6.6153318949278	6.07058595393677
NKAIN2	-0.212458693623334	2.01458770490254	3.07398278152539	-0.426376856549177	-0.117324150434292	-0.515326225566046	-0.22701285235074	-0.0978366739333293	-0.378885062863479	-0.834069052297509	2.27446565392091	0.328203040122544	3.06721188957387	-0.229312719747824	0.0825767198506919	-0.281575454193305	2.05663420675163	0.0359405030117733	2.52916761019802
LIPT2-AS1	2.87620105934818	3.40977031134124	4.2391984111303	4.46818693865329	4.44761516155274	3.46409369625277	4.13834454163542	3.31293454912982	2.38270277107293	3.60454765888313	3.81569964776387	2.95047899685629	3.73338340873774	4.19989589398539	3.72021512660085	-0.0529350599093532	1.71503929294989	3.02835674080403	3.22400613021513
SIRPB1	7.55499841051187	7.96686519586411	6.35499037136564	7.74641098448891	7.17200397453614	8.22196138637079	6.54417010161079	8.20442449093535	8.20005589436731	7.57352829930395	8.00523156612217	8.17528405361471	8.14791464457459	7.96859696751035	7.92461043453788	7.9313397236141	8.35630081943569	7.84889268643123	7.93146526943699
ASCC1	5.40681585114803	5.47959762587163	5.79541412866775	5.8653478198985	5.88456876362216	5.86976950574189	5.99612038781359	5.12048835183908	5.54722644066721	6.1315073575089	5.71055500961742	5.90223673483605	6.01962956049181	5.97126120582483	5.0658459612279	5.2728306942501	5.19324686257138	4.71533874808742	5.26377794750622
ZNF57	4.08287482962991	4.91779600860776	5.31243463588977	5.36864373653584	4.97169683036811	3.59184568098461	4.77658657493525	4.43721746206423	4.73631932378245	5.05413368898549	4.64998752255428	4.88758623020277	4.98694411461968	4.96310706311104	4.45428871956088	4.3068613723236	4.08819007559647	3.5223013347269	3.42254359477767
NPAS3	3.65341826068036	4.02680244547561	4.24721711928434	2.21585674056729	1.03257976091883	3.40966410191488	1.06970710720226	2.93156089656151	4.09848705357012	2.92769334243639	3.02713336600436	4.06101340795105	0.73660086482353	0.922959875499229	3.7934431472708	0.785712515737232	4.29129092093514	3.6776723821568	4.08751903938879
RNF32	3.48045599376492	3.68561351395796	3.31471182736041	3.51775850149036	3.76684905664962	3.55703663587984	3.18445777210683	3.48296210457288	3.7116097250305	3.63720739426935	3.66312638483547	3.3361860736327	3.39751394554895	3.72146910555272	0.941543223558647	3.70799953449811	3.06486940063373	3.75998957951776	3.00465018249616
RPRML	0.488262105376908	0.124881638508074	1.74319460855613	-0.234634253879095	0.270202444999598	0.349636483112213	-0.173536880217869	-0.331134921156145	1.22949877007437	-0.221598772152277	0.0857669872866735	-0.014372623644558	1.62441126358932	-0.260179639592836	0.369064830038818	0.429001772207853	0.301766260352154	0.661426230235542	0.600281582489306
ZNF594-DT	3.27483108210453	3.3266901703258	1.62838719266376	3.98738450196912	3.30782756933707	3.51856078524604	1.6814530686203	3.97975125880189	1.56700101333953	2.97522145160677	3.47387713279079	1.61329728352817	3.91002259311435	1.76892432396413	1.50637868692936	3.92124806961018	1.53567477402786	2.41187497486928	4.57814993205619
METTL8	5.43824753126992	5.91260660230891	6.90582454098481	7.16446648483601	6.46733141736877	5.58376586449026	6.68929736445696	6.18697165048126	5.63810197499856	6.3117859987435	5.83492173544915	6.20969189915204	6.27639123023141	6.3169475889965	5.58653221639253	5.89776496567532	5.42328470141988	5.07026940971089	5.02679723587341
FAM151A	-0.212045644700186	-0.0144833855074133	-0.325807366666799	-0.212045644700186	-0.330440208332005	1.25095269497863	-1.10642054414423	0.0779363723706316	0.275367737256908	-0.825857608748162	-0.212045644700186	-0.506518394657432	-0.543972423569637	-0.308287834750886	0.274701131434156	-0.719048080485386	-0.187164179748756	0.264157867051588	2.11875720993564
CCDC187	3.85892886719945	3.4575336329491	0.447773091042543	2.98569037619817	0.704563657025665	1.74635532885524	0.27621857933573	2.13264229718176	2.13323407068695	1.14384221638387	2.50992680335445	1.09327090062264	0.280566507561066	1.24912371483926	1.56785298099906	2.93033427215125	2.83296753601794	2.81650993961275	3.28773906999192
NLGN4X	-0.237780688648074	0.328646011695189	-0.664920136965185	-1.19484044007254	-0.286036306342864	-0.470384019261318	0.025782924085837	0.025782924085837	2.57637831343954	-0.187483003057877	-0.150600753697892	2.1347351327563	-0.220864207952737	0.1669470528754	2.2548265551927	2.53864642506493	-0.278062986676527	-0.163755280025756	-0.529373501347688
TBC1D16	3.17941620560244	3.57268562917683	2.84332007384887	4.15917387803473	3.60585522226342	4.1485880136112	1.34762340715806	4.4008998986421	4.16533911585001	3.33838362761445	3.23898456795602	3.60106166706444	3.55776914277466	4.02757712883857	3.93422291892777	3.62224178214687	3.95941649167792	5.02149185251327	5.03106447964676
ATP8B3	4.93941542895862	4.79187375301411	4.06715025026634	3.97831492684463	5.19947441486117	4.92637577469046	4.93383328857155	4.37914273534146	4.13848393839099	4.62363892320183	3.79022911892519	4.42566840582789	4.38351663050989	5.10975022537954	3.32945182357708	4.56950089840043	4.38511239443344	4.89629652028015	4.72211236101071
OR2L13	-2.26981794990054	-0.866009547057065	-1.61321960650109	-0.485065437385976	0.663669585206137	-1.74775450043199	0.338330163949608	0.705204312213319	-2.47402132392388	0.937707299138041	-2.2244845283374	1.36873515965129	-1.18984833611021	0.816720897579237	-2.55888690412112	-1.45488044466733	-3.05503710144567	-2.83275844542941	-0.320566595054365
SPATA6L	3.93585115600508	3.27643596069589	0.125507029297993	1.75525786386162	3.68111694737294	1.91161346532496	3.35343861665187	1.10826847863974	4.20608923400628	-0.0306880278549277	2.65235803228529	2.88463010498527	0.407010388143879	3.53838916628785	3.89120832206111	2.85287667989514	0.295107102445226	2.09985212115472	3.21611872561183
CALHM3	0.870461591814749	2.21379723527673	0.538598754000101	0.652048600458667	0.638984028652211	0.992480005650482	0.788133761213566	1.19986460354124	3.14716879349859	0.624395263307215	0.69659702718952	0.936236954404503	0.998052908850313	0.878116760909512	1.50952452163699	3.49261420154026	1.45568139261652	0.795410623144531	2.66178203160998
GLYATL2	2.46847031418166	1.90266928629359	-0.136907761989008	1.47612672623159	2.41830640015268	-0.588672439340637	0.721543734953914	-0.391264402606089	-0.00555985135525638	0.880880534911057	1.68555876337693	-0.555884917239051	1.09345288715092	2.90965764488443	2.03089303013892	0.795571359797036	3.20952490559353	1.10225744555104	1.56139817317642
LINC00593	3.36132661932468	3.49324028428451	1.72591487507091	3.22197033918289	2.36799293923954	2.93062243671186	1.46935413561456	3.26519597909904	3.45777991121086	3.09696718894784	2.95007172328093	3.57012981685254	2.38733659876996	3.09696718894784	0.84767825006546	2.61626658979731	3.64832605077479	4.1602133007369	1.25581379536026
LINC02363	3.30273320866463	4.40479006499859	3.54228752096766	1.59336893737145	1.97191391148911	3.41571027871254	1.66313423441731	2.11136298682767	3.66543181384508	4.06124466737115	2.50992573028223	4.25138082770828	3.86818612556299	1.66266329788998	4.36598798804562	3.38947578815256	3.39256299122653	4.13174918601676	3.44999493153628
CLCNKB	4.89423017455016	4.60278080299035	4.18389759980629	0.866298758478258	1.23403003857241	4.3217844501589	4.09903251357772	4.02678015892311	4.16686925984776	4.75427551881419	4.43235294297676	4.35966635020535	3.84159708790255	3.02563843187574	4.72385065139161	4.39377179504868	4.8076169542885	4.97318487683645	5.08105230786917
SRCIN1	3.61690503560439	3.31312115018226	2.11305513971504	0.080843239846105	0.315038578325988	1.21503033533534	2.38043752746786	1.10255955195867	1.44941485959428	0.456217234634927	3.93122468383343	0.729289178060919	-0.0713204481102641	1.01693237509763	1.00639561937265	1.47973325766259	2.30319716449057	3.54751721101094	3.6214679851801
WWC2	4.88185231263129	4.41931121012372	4.81602812848456	4.4270049014692	3.5795878224905	4.18359519140346	4.73802547334928	4.70030664284577	4.57344630648443	4.07185229609939	4.25443069628267	3.94456338320677	4.15391417911695	4.02212763845247	5.12756055773804	4.52935899966463	4.52935899966463	5.08815922172428	5.23978256807015
UBE2DNL	0.203929932059457	-0.0996129212977616	-0.57118593167285	-0.363157706914935	-0.256858725594049	-0.450676710093879	-0.443981409465741	1.43820221936895	3.31562568975952	-0.554485002581305	1.73584663486573	2.29849548876157	-2.35574409010736	0.201834550476285	0.000726362303656636	-0.316188323781437	1.7407543899981	-0.0675443698463324	3.34657274289246
LINC00301	2.86360021553912	2.03359270625077	0.899197169303132	-0.546196589495688	-0.00621337006028289	0.213641678035017	-0.504129072043376	1.76314408201529	0.841319517561562	2.32456746513051	-0.289588704367016	-0.559629667603962	1.25850965633389	-0.280974947312823	2.41391143655559	3.22735445491955	2.77015838886795	2.60324949522248	3.13216644304566
EFCAB13	3.66265110024804	2.55016661559152	4.13355420890421	3.25560889776982	3.61341869079974	3.59813304201381	3.69194957475976	1.94656521355826	2.20961494234296	3.16719061199446	3.06544181806333	3.13559434369409	4.08093748276145	3.20629311834641	2.1464628260955	3.22206220725521	2.85715186666659	2.87172935733061	2.76388530460672
MGC32805	2.24923877756192	1.99250972700052	1.44309241243084	-0.0730550418529126	2.08978315477978	2.2554823404078	2.86072494510814	2.57640284590391	1.55327275306392	2.09283971978699	1.47862953393686	-1.14308824855701	-0.156037527045208	3.19169518621259	3.32091821070976	-0.0931085066818398	2.61319874192838	2.20253119046449	1.56316083365
KLHL30-AS1	4.52713028373063	3.15625199487731	4.60903459256444	2.07209634084289	1.48017246392815	3.27439938687623	2.15616367875287	2.74300677894945	3.80652344956139	2.23314452892187	3.82221394767163	2.32720073962287	2.25746011805977	1.82335435671457	2.89548713422439	3.0691566941778	5.77632399075816	3.83457930669159	4.97529482177769
CNTN1	2.31786589469815	2.82205661781814	0.540827465888151	2.05774314931548	-1.58941743655538	2.61034482582004	2.38100476818766	2.22228238714142	1.73214565412195	2.17336746839067	2.41169227943714	2.63933528443333	-1.36404120437753	2.17336746839067	2.5871972747591	1.90485653594679	2.80930237693146	3.50512733143214	-0.403066794331574
CASS4	6.76723452632943	6.65049972231479	6.28395368886992	6.99537873937421	6.80330961643607	7.72853320197103	6.75858976996324	7.30963699386844	6.28814678516022	7.06282531517659	7.21275240098348	7.23497668822404	8.23353716735704	7.23608097273638	6.26744216069066	7.88560210033515	7.87457480900822	7.65681927609731	7.4190066129293
RAB39A	3.92553397185693	4.00681509489955	3.66366802277625	2.92939651052879	3.29240796339686	4.14060732023825	3.03073110240344	4.17676300523274	3.93312575674513	4.14033532120247	4.32674633093645	3.642996225588	3.71956205530364	4.0677547490204	4.00477652537047	3.95444507814911	4.2688510955366	4.38274044095165	3.95444507814911
FNDC9	3.02027653527675	3.4205410890658	2.22346672617774	2.94530976898321	0.902046292094666	2.93614452251641	3.11211648419498	3.20551616380241	2.90585566800387	2.88788650237863	3.69262745095756	2.2779882604444	1.00759874546271	0.475490534081774	4.19472888298192	2.88788650237863	3.50503250010446	3.38298326237501	2.88788650237863
TRIM72	3.59261691606952	4.2838450104571	4.04698034071056	4.47227834379188	3.77705790214166	3.95880713571351	4.42231582160764	4.43704020464856	4.07934630554571	4.48254434269209	2.7041826107002	4.33143388506593	4.42077451458829	3.87188480949838	4.10923367168044	5.45568802263035	4.76887049821427	5.08212308496155	4.97234331235038
CLDN19	2.98829809482338	2.75121613684855	1.88428192465017	3.70973983929171	2.17013920948811	5.16611282863439	2.32839623528021	2.94559860116558	2.76582031168453	4.72401595072468	1.06422002149736	2.10491375486991	3.48608059773836	1.95533240694503	3.0664900874005	2.43441997977548	3.5227404464466	4.06617446522794	5.44307028057136
FBXO8	6.74913899075937	6.73561047724305	7.39152874773026	7.22414892799748	7.46927967768532	7.34601698795076	7.04723033718538	6.39864630501008	6.93313258080545	7.10681521902849	6.59868489194739	6.93718838839442	7.19288578483581	7.15228181773161	6.19674906636573	5.13364427700216	5.09257385622765	4.70423769070504	5.08932442521709
LOC389199	3.18172605167598	3.91119364011375	1.28117772619447	0.88096587270813	2.6687468406421	4.82830332749192	4.19748693182065	4.60998804548995	4.23587040231815	4.0248537121654	4.55554018718276	3.69598215513927	5.71648367825161	3.34991985248803	3.68508416890009	4.07686013758198	5.2290763052352	4.47524407326817	4.74701805552253
CLDN20	-0.980420685709947	1.31057176783336	-1.24472144533146	1.2824173181048	1.81606192083025	3.10199692475005	2.25707521327491	1.62054617845092	1.31057176783336	-0.758474214759146	2.75566940317832	-1.24883052786829	-1.11545181135235	0.488369019227876	1.66610881772856	2.44135270417682	1.31057176783336	2.0803823063238	-0.312755287798037
CDK15	2.64746830082783	2.64746830082783	0.839470723813156	2.86358697194566	1.20773795111462	2.94289111252499	1.08237945762868	1.16708886285049	3.18026504362833	2.45754856968911	1.00324749846441	3.90530792065584	2.51904436677803	2.96976838843164	4.10457913485771	1.0031728225421	3.45349870867215	1.95646547910879	3.56452800030217
PDGFRA	2.07898134948127	2.68617683582732	2.87100545641457	3.05818187193448	2.03985933752943	2.88827434936808	2.75662375777538	2.02267383020781	2.7357931671619	1.61710621897403	2.97838634893032	2.97529048762294	1.871014121442	2.41448382843511	3.00850686060408	2.81161811455393	3.14529292949752	3.02394528310832	3.3783396411297
C2CD6	1.01697807438657	2.16424472661503	2.78712272477377	-0.69936554237429	2.44984001948096	3.23874419362948	1.9945903240192	1.15838632409959	2.87757848883157	2.64648905549682	1.61333301485033	2.54669746943671	2.01394901183539	2.3975177673614	2.01214248650231	3.03249634553923	1.94523893960789	2.90996508350099	-0.811213650797671
CIDECP1	3.98647682712984	4.571563598202	4.19891736927893	3.59259819284997	4.48022254865052	4.15551432229422	4.23246403298796	4.82798489325585	4.06684881888422	4.11325455525572	3.93524701514396	4.25287668032414	4.39781052723261	4.43110972807284	3.58829906443312	4.43861620849435	4.46379018324403	4.23246403298796	3.49176973668501
SLC12A1	3.89857671307847	3.21590884168355	2.74383935129313	2.74914886157847	0.440260409003438	3.34171480889999	1.37031894308892	2.93828477747825	2.93416730051979	3.04327771310141	4.06106362913069	3.08667153668222	3.04813249721354	1.22453130149757	3.33494681746273	4.26134065605724	5.00224366120622	4.39582009767053	3.0744944184515
CCDC158	-0.26374495659107	3.36049927982767	-0.819956658874717	-1.23413815146293	2.91027495679642	1.55710563230379	1.53522632992856	0.908673311226292	-0.951219901560802	2.52630536358225	1.40540407959859	2.25447560001261	1.57174339542044	2.3774142231305	2.76425007009213	1.99408339507878	1.68287052413628	-0.326447994470267	2.35451536890822
ATP6V1B1	-0.487293843602334	-0.166037945759709	0.569827658991898	-0.741627354960045	-0.799597441409539	-0.43019233459677	-0.951095305913447	-0.335002831577551	-0.567793617790298	0.854066566040965	2.42347270499162	-0.235392562372747	-0.249693985893789	-0.574579984986492	-0.603272488193812	-0.234622537442014	3.67998716457993	3.02075356269458	2.05041548062056
VWA5B2	3.3813465064812	2.16026221830814	0.387601142869292	0.54181756308561	3.72998545700245	0.982834711755727	0.225920227655298	2.98115719947482	0.941799207502108	3.40308147830816	3.8388474303428	0.862493271462619	1.11167525065583	0.752198394379682	3.51605239418293	2.32407765000461	3.55414389885279	3.26215603920951	1.32021058503164
CFAP92	4.45874269760568	4.40921906684252	3.85741268950197	2.30047080333508	3.99037739109912	4.24929667292224	0.907548688784855	4.30670157570818	4.46388121942787	4.35067955282903	3.9931078741252	4.59855101701237	3.29933198022768	4.40009347610717	3.08764920348497	4.23508186847327	5.01644035961989	4.53044166687229	4.17914000250751
PRR16	0.616907777091354	2.41781221366679	-0.398626650605743	-0.258031841003414	-0.49313798198235	0.0924590019581335	1.28007976620626	0.130551708895053	2.60362236231436	2.55967749392911	-0.163031177627162	-0.211242144513899	1.62623752235985	0.05492682911675	1.97434011974732	1.10380703802782	3.01665952553708	2.85060795788176	1.57972297176617
HMGCLL1	4.59917181528578	2.29348329837068	1.2706281600184	1.03154773029875	3.56191574850121	3.35719608992334	2.48248898382988	1.18214759041911	5.07878906212128	4.03235367684288	3.35462475347518	4.27372846370032	2.23332075598333	3.59877278523508	4.31933265724032	3.91932057474937	4.03676699443342	3.43197317703467	4.79458949666042
S100Z	4.15801615735533	4.69245122841715	4.90498906341281	4.80448838542464	5.18042831187961	5.46227881278496	4.77555299655481	4.92188330588426	5.40502608747834	5.10532705921411	3.84893279356317	5.1673088183453	5.50561224467765	4.87242749252067	3.45235142334887	4.79801569874356	5.30215902069443	4.48512273246358	4.0410341036782
MYRF-AS1	4.90938270920424	3.43090518587967	1.04185808232031	1.05083392770218	4.46859250987174	5.14519660876378	1.03163338334907	4.73677125596886	4.23478700400361	4.65934191197626	4.07726035614681	1.11344649540517	1.35292304797877	1.15264437577923	5.33328378831934	1.17747405340099	1.10880741657155	1.43180457065648	3.36576991332767
EMSLR	-1.58387257756841	-1.71729599936514	-1.71430050453142	-2.13969337260306	-2.07652071490333	-2.30056604724194	-2.25908591554773	-1.92722031299016	-2.59004559814829	2.25832067186309	-1.4163442735385	-1.75083194775665	-2.52559727502786	-2.10609203195057	-1.62296950905194	-1.75083194775665	-1.38400772198927	2.13202247353783	-1.28981588764565
LINC01580	2.15273858999724	2.12960166871337	1.90424236920317	2.01423439221409	2.05744662672252	2.14960081605909	2.14089202204728	1.73184854469994	1.91485884973306	2.05744662672252	2.18456887916202	2.08158305337771	1.68879031345374	1.65278612307029	1.83562693568059	2.21813923069637	2.58068652457889	2.99300124319731	2.28040448603375
RHBDL2	2.83410149522118	0.00656618204732695	-0.630241400096637	0.206622551218898	-0.300671209157947	2.01702840463416	-1.04292411396514	-0.341551648991034	0.136864237394267	-0.705137202271898	0.364982355732354	-0.196321265116259	-0.532822886354788	-0.452710494474787	3.40404225861772	0.0913379747760111	2.43061057277116	2.92653221439003	2.72810887927815
HYDIN	3.83522801256894	3.77529451574132	2.98375025761008	2.61807984416713	3.79676296871133	3.69899306349368	2.69305307225203	3.49041416749866	3.79849997853163	2.11448365283737	3.41230752037935	3.40955957467503	3.68414082233356	3.26442254346669	2.45975645952014	3.67328410142126	3.76637639028552	4.17580412870351	3.80719415638852
ABCC11	4.23493407880931	4.45850770716409	2.95940219212768	2.70880968737991	1.90280787879884	2.98532540528564	0.390904971354693	0.927333974725016	3.69510772367853	2.09362769958739	3.28181046476697	3.37966767654806	0.287736603299346	-0.0222479627559498	0.397628816719315	2.44408102151402	3.52925359830054	4.22525259194041	1.56118679806233
PLA2G4D	2.17605214505254	2.29419283335093	2.97815897162334	0.603480927515594	2.31246691658554	0.310946904202563	0.727358229973547	2.36681667373083	2.4877309348052	0.0429109597395632	-0.0736215455392826	-0.0751244577592072	0.614154876676344	1.22691070632227	4.26504766544431	0.463050573904046	0.619255030967969	2.25243368220925	3.40259848829251
SCEL	-1.58792587392237	2.14543508381329	0.820363435407924	-1.43069106701468	0.820363435407924	-1.15366553567366	-0.246285573561884	-1.27904388599935	2.01826985824245	-2.05152297978053	2.181034695936	-0.859622667819737	0.820363435407924	2.08967635714951	-1.41748485468869	1.152977731738	1.88781181403655	1.95420448542386	-0.46347533348491
FUT8	4.35855758386847	5.20180039735708	4.9791433784806	4.78477313218535	5.25266651484573	4.17883343924506	4.89542788171679	5.2565833156957	4.45608274286462	5.10788602378358	4.07144949550905	4.7806656012125	4.74932033305921	4.56066312243874	2.97789230476639	0.989120096023466	0.562407724088814	3.74436957366186	2.91473792544043
ZSWIM2	-1.7983386232893	-2.0006632588368	-1.92331306533072	-1.87982251446129	-1.9924984456741	-2.03461111263469	-1.94492949144862	-2.56665014409728	-2.60830919325785	-1.74024528528996	-2.30286508114351	-2.06409405772162	-1.8488028976079	-2.04491069630291	-1.74749286895217	-2.02650358796308	-1.04064802690619	-0.918988031655277	2.10813546636161
EXOC3L1	4.64190990221207	4.58103095741235	3.85432741772293	2.91464518650126	3.8048598072471	4.33359726379524	4.38121173509759	3.70545025621077	4.15322254077692	4.19677232365826	4.38888070562086	4.26157097882169	4.38697752648705	4.33359726379524	5.14530866199316	4.46042699385814	5.10526321509553	5.01862857848527	4.26432202479198
ACOT11	3.43158831718584	2.25066954281628	1.01797065751023	1.318716192885	1.91351946360019	2.18334023931904	1.57602528377458	2.44403280282115	4.24075163090492	1.63496597322368	1.70402300932133	1.99778963277485	2.10766500275177	1.6749494251613	3.66677532500375	3.51282881508088	4.77826171640775	4.7825484179233	3.79871399488723
FAM230I	0.555955985751743	0.812750301608126	0.556491600346463	0.184636851498642	0.353081080791744	0.500053261953095	0.259820356027748	2.29726179432694	0.452004184332182	0.420532126844123	0.418605184598129	0.355722239624232	0.477508531519636	0.588919068165376	0.368566156066135	0.323898263887388	0.477508531519636	0.830780152049102	0.780491767781553
LINC01234	1.40813023713063	-0.165520310174017	1.37689830631205	-1.63080795244896	0.88038272046806	1.49102019980696	-1.61621136568107	2.1485528894465	-1.73481939160816	-1.85588399224681	-0.139734880916916	-2.23763115440467	0.360172451868035	0.897929268629512	-1.1552613395903	-2.97114955778647	-0.642379013987334	1.55831242493685	1.77140318541134
TSPEAR-AS2	2.83049117856016	2.36696456297261	0.385674935309906	1.99360319614177	0.918305458836921	3.30519036050415	0.444749915902977	2.11869677207893	2.83067804586747	1.48194023130145	2.96458458535508	0.163567194838217	2.10936095356742	0.509312696542105	0.652559577229616	2.7066446647341	0.732862447586365	0.93289983712353	1.02240771004919
CCDC190	-1.80588243514604	-1.03461960808874	-1.61205851844767	-1.82037223310732	-1.36060730400507	-2.26548787748532	-2.1045437727648	-1.37641008471847	0.166891837358272	-2.17109465754654	-1.4531901095187	2.35597731078345	0.930730925234121	-1.65581925113211	-1.87109100056153	-1.34007071432557	0.689189890682731	1.53691375923081	-0.816870595452188
FGFR4	3.89507558849997	4.52917640569719	1.82329601744257	1.16410650298814	3.6789836588733	3.80380293897658	3.84719861657158	3.9640774923964	4.13258580949805	3.6749853188929	3.80939055784603	3.15832541778139	4.36445060329214	0.951727829065955	4.35589836490858	3.62050841886364	3.56825232367243	4.10565448320314	4.51267019015009
PDILT	1.03497233631073	-0.476765637439703	-0.36482991007668	-0.410443453155872	1.20951807272735	0.661786407621184	-0.896139738365613	-0.527325162368123	2.14262733007337	-0.212195522557704	-0.752923083969183	1.57254165865617	2.21001116595418	-0.378780928501313	-0.583105890370275	-0.21723305688164	2.50792749365567	-0.67896512311277	-0.308525185679664
LINC00051	2.17938067904169	0.728312282677701	0.502846099103215	0.321721356947311	0.916395120026547	0.815213184175414	-0.000902395413073354	3.34515446380621	1.93437975004346	2.71177472339994	0.916395120026547	0.557632418215163	0.500540641028982	2.43898124716602	1.35824648894411	0.771641029949687	2.11786482566979	0.579826952156121	2.52263007411053
LKAAEAR1	5.06962855922741	3.6222712936849	3.9681172035251	1.46904937712059	4.60703009606923	3.93215858800828	4.93225877070376	4.49703857055577	5.20846247581112	1.47481457684644	4.70978462987452	4.6438030694041	4.61109508828858	1.83609413405217	5.44524199208514	5.26590907831097	5.35840266603709	5.56214394876791	5.48434498536162
ATF3	4.18621896213397	4.56149916554884	4.19315233810693	3.50133839256024	4.09668491678701	4.30733090277737	4.55872614761448	4.44295426449616	5.1896811627857	3.87340411216321	4.4521787620869	4.07882747656433	4.10933535463751	4.2208238293285	4.51911822044339	4.16716006477623	4.98293851947809	4.02943056012068	4.30400846616835
LINC00317	3.87094626858392	3.7003996531725	3.48822839329276	2.38709512556266	3.52808511588145	3.75728438202369	1.71980855058024	3.92866778176204	4.04687556301363	3.41100485567341	3.55045680665314	3.16527567519137	3.09439350037355	3.3402080727799	4.10015196760116	3.95173156774391	3.88212623389605	3.8676800166589	1.53815960478934
ZNF396	4.25932214548322	4.53478909014329	4.88057613895483	5.81172408358719	5.36839396821542	5.66715475168087	5.37907318003013	4.83095617931846	5.1903478575568	4.93426375263564	5.60463672906372	5.43931910998318	5.5123734491158	5.49496028949709	3.93829854511282	5.41472635745297	4.79157692316329	4.40497940325148	4.97032115062074
RAG1	0.181342120406308	1.28403957791778	-0.136423860267174	-0.423977663855555	2.62589300614623	1.34803560716935	1.59933427331586	0.619204839915173	1.21974421773132	-2.06159714459097	0.157992393321789	1.08817448567882	1.46032109280146	2.53267051401068	1.3117378356921	-1.42251200415752	1.01614912249463	0.684961973730148	0.419136720427742
LOC403312	-0.469773224688138	-0.987657635529121	0.94924754399272	-0.639344645913242	1.17556732308557	-0.475855246964241	-0.721482514317086	-0.89569078217779	-1.19736205732767	1.11601543961595	0.58694451688056	0.0209312296302558	-0.761533584408594	-1.58378275555883	-0.736627190559542	-0.320266604320419	1.90505619254088	-1.22338329340522	0.715761513004791
CFAP251	3.64192288317327	3.67766250281254	3.94544909995898	2.5530571375044	3.50593452161514	3.4933550822349	3.41527902709186	3.74235611425128	3.11864320681498	2.02481222152825	3.67090935813269	3.75031223447806	0.356419898722728	3.35471670376558	3.59893290318428	3.7175774993864	3.80458289367237	3.86975853419646	4.28429599290038
OR2C3	2.72651035732843	-1.25149832361277	-1.96142609057982	1.81284373109308	1.79622533995571	1.44046943455707	2.52114546538684	3.29674675608596	1.16789035926349	-0.0931911334930149	1.76772947810657	-0.873670536477331	-1.15984222831542	3.3558856917699	2.47844411851222	-1.45124892900284	2.37269249382022	3.05828050616444	-0.667679690714835
CDHR1	0.656778779434843	2.4824746401316	3.53199668358925	0.319178989874054	0.291913342170456	2.56890660151421	-0.204669201889585	0.361105076814044	0.324395738936009	0.915587604640065	0.440872251487887	0.571794093268512	2.49330790302273	0.526254305796143	2.81946349084779	2.54534287326678	0.953918939774223	0.752411060518193	1.31813542249234
TMEM26	2.08173376469667	1.42856224714706	0.355898008334423	0.644905182201398	0.591895886645803	1.49471683667536	-0.326453891251586	1.85360159958868	-2.67285595667029	0.994544892137769	-2.01942652584573	-2.44074745888349	1.1664032039082	0.981377126437894	1.53441190983843	1.88205510351828	2.78059448817055	1.58427787979316	-0.323110186438151
LINC00612	2.52048856198039	0.118128984656475	1.85741695378606	2.27241632204138	2.62382642226102	-0.754587226142559	3.10199206819273	-0.889800836995728	-0.429034474439144	-0.471225174438669	2.18799688973518	2.73290301601953	-1.21341680925065	-0.958538806931038	0.933853173464215	-0.717146746647718	-0.0247904671533512	0.281003118031287	3.35344537454958
LHFPL5	1.25728256494125	2.80846307051312	0.76602353728734	0.455313376333351	-0.0773644328564322	3.07255408968955	1.83132610791503	3.5463562700299	2.36585624122132	3.14882138362452	2.65103428318368	0.191956975227156	0.413078838049708	2.89891804632359	3.10933091945436	2.29471325598083	2.48869526371953	3.9890665783502	0.664534453477422
KLHL40	0.0947318975472626	2.66275860799177	-0.0314755589588869	1.42492975072149	-0.146475796494073	2.03722512017847	0.831861872065227	2.68860064745913	2.97122745278457	0.455542803282725	1.94503341365096	0.651398055243336	3.65650298909812	1.84253778099061	3.09223724036976	2.42424068986776	0.568034520524632	2.94601558582118	1.65682774779951
C10orf53	2.64958886462517	3.2155368497186	-0.241839120092492	1.4154776808725	-0.575782196007874	3.35286105424852	0.682041959844403	2.76882646527207	3.18049841111647	2.35888255543113	2.96804468398544	-0.167038394158295	3.08274762157675	2.94091590723645	3.84563139151189	3.7190827727818	3.4654395233479	3.02459926109536	2.25545839344779
SYT9	0.463941414981638	2.76635478735785	1.19317229210958	1.05370483239769	0.519413961134576	3.19128695956206	3.57471900543339	2.79940538572263	2.7933524871092	3.19469093476808	2.89362077898961	2.91327536320901	1.19622709163317	2.22515971082658	3.79937293649368	0.620571883270892	3.20366777421535	2.7933524871092	3.39154628729972
TLL1	0.580439466037	1.91733288627356	1.68087074403474	2.10302321948851	1.11672754662238	2.20745149703457	0.369183231474384	-1.3693688945788	2.46625706134876	-2.33377899976878	1.81923952088486	0.811678484363561	-1.22751311277573	-2.86120743480941	-0.443903223955241	-0.45671071888184	3.29327652982638	2.65486399811884	2.57217113518493
RPL13AP17	4.92930835978409	5.03604032931328	2.88002882986972	2.85823854213215	3.24302689916906	4.89562205227865	3.10092207768906	3.45974654018641	3.13871694760257	3.26992758856463	3.45974654018641	3.14987758274841	3.25177642656696	3.01209808391611	4.41626435231413	3.39691187130427	4.79045171742919	5.4445684409994	5.84655127798667
LINC01657	-0.668870871575644	3.4334315801147	-1.23408262558616	1.80098849577915	1.18663489687569	1.0398320445365	-0.109624485388626	2.82657328599739	2.88321485979956	-0.890612064803423	3.31771210408958	2.5970004417785	-0.456796594332362	1.94567697914988	1.36398438225046	2.24012358125863	2.67982182873828	2.41343017595884	2.27975560407965
TMEM182	2.69524678789217	3.04659913795726	2.83483860108306	3.10866736257241	3.85289686367884	4.00328704907106	3.6961247213873	3.19204092811745	-0.72239869855158	0.951865278512478	3.32483306896869	0.706635227267063	3.30977750629478	2.8645469622635	4.05285730141042	3.21060744197721	3.07975073238667	4.03906598200786	2.28257930208077
VASH2	3.28911473322546	3.38814342746287	2.49104079035896	1.13979786533607	2.87777863011304	3.06532164123869	1.26338632950902	3.29834353128174	3.18913609888522	0.177601146424839	3.1777768633571	2.64515243446576	3.25694921823526	3.39013588350946	4.08000893075097	3.07852020488471	3.83136202268355	3.48964693505856	3.98714087226776
STPG2	2.6136938507803	3.23149799749652	-0.526520764182631	1.35446774837912	1.9087104944442	2.72471797703382	1.53397110674807	1.99591004403267	2.20296804421542	-0.165592295748572	2.21354667865142	2.58992026419036	1.456563783558	2.44515523838329	1.49219583655073	2.10194861487452	3.09172211868003	2.50447214813256	2.81054799573689
PTGFR	0.0842404096371545	1.73336747348795	1.99881787266898	-1.31558130209036	0.666410102128623	1.51901024913688	0.836684884196985	-2.24536500896958	2.02274941689203	1.50518861963919	0.674977190378231	1.61031829036111	-1.39061572150979	-1.3031405531963	1.7919203926137	2.06615287517576	-0.5390391029958	2.45235164886972	1.37584094355457
MPP4	2.54959687898806	-0.240222344986271	0.464663745175891	0.937432329462541	0.745362786112516	-0.125355500732601	0.570708157771553	-0.354687797117665	1.99230476077523	0.258364133282722	0.0469965325727473	-0.111131472147565	0.400098028528563	-0.838168478299995	0.684933597033083	-0.370698964045843	2.55541124878457	2.78719193532354	0.464663745175891
APLF	0.210139068563733	3.53485438784662	3.15138800994871	2.36776001068334	2.74936497238635	3.64204046648334	3.32892364795508	3.49682331470007	3.80702703272872	3.49483933749386	3.27719765299263	3.9448391545525	4.10577455810845	-0.2599242793725	3.41105108683826	0.810913686723293	3.52625407332279	3.89814816708403	3.71483684492138
CCDC181	1.91976864735899	2.62673813337243	2.64235850641082	2.6252090720861	-0.152766174055655	3.20581452682631	2.025395704732	2.6720724296696	2.69817770913638	2.96236764997222	-0.267049069384379	2.65393401128354	2.23264156099193	0.888467395695735	2.81551328575197	-0.957920487448423	0.0849017736592841	3.28622343719298	3.33039576690725
ST6GAL2	2.38460017340793	-1.1568501418973	2.10282297490495	2.65945079217205	2.99580212448936	1.94493404511847	1.88637565532171	-1.68385870585317	1.61863665934756	2.28212547063756	0.453602892411624	-1.28500514900263	-0.645628597813748	2.63025909593302	1.94493404511847	2.94576616735473	1.98682265760513	2.11222650074056	1.33748938890456
LINC01126	5.11211893770172	5.28519924722777	4.99046262421219	5.44246996278622	4.6995551092445	5.79410764106134	5.58001861008876	5.05182806860105	5.01479834099984	5.37192709241072	5.80966617441917	5.87710470533124	5.54970461494857	4.94210129828088	5.58236940819759	5.46964587263746	5.49786575370496	5.670571721943	5.96415517137183
FAM9A	0.290614236504824	1.21170930503391	-0.0517665640044817	1.4756797997383	0.868574710986452	-1.02588449454797	-2.67683893509164	1.45017527380225	1.51497920874353	0.452579450577161	1.98878272833895	2.46175665275219	-2.49271375910682	1.59312820670225	-0.892681496861975	-2.08888262458092	1.01330978230608	1.34055512170753	-1.14279160008929
TMEM74	3.1927456545848	3.4391262665626	3.03391905557695	1.43666255126923	3.31618283075609	3.17670619222313	3.29483650956252	3.03860751984397	3.17670619222313	3.03404142561164	3.52088123974208	3.00387739334693	3.80586296649675	3.20464171038446	3.93993030875604	2.42498220949435	3.17670619222313	3.24569850058507	3.74075943232032
PRR5-ARHGAP8	0.81352264936973	1.11413629306493	1.71897764697817	-0.813221907347338	-0.790656959602011	-0.889219251584785	-0.981779522497073	-1.03328551615684	0.010024446463538	1.41350469569583	-0.798779099440994	1.65456664069997	-0.882068699965212	-1.47272231235454	-0.660370118620645	-0.723535269500723	-0.634308322320284	0.14346217657383	-0.605232806915196
CALN1	2.16519306349741	2.93523051794544	0.28054329657656	2.42541800864211	-0.914867906568599	2.96744962385841	2.74045000422933	3.31273076172691	2.61309880352999	-0.47785036571602	-0.510085815208163	0.111571333369085	3.3914024231427	-0.171063378944927	0.613270652685538	2.97439193973382	0.971890358796715	3.04409558514733	2.62013456557264
STX19	1.37975749586144	-1.97489003849915	1.87196483865173	-0.523306266978523	-0.000821306677644795	0.636930658537164	1.12963115630139	-2.7529827580181	0.035025788029728	1.32459830129016	-1.43458732773489	1.14394525448907	-0.425213624631643	-1.65813894965721	-0.658668594699903	-2.59430197251972	1.6005640832508	0.711159135155146	2.20033955351267
IGHV7-81	-0.404858324336111	-0.372553947484242	-0.154512196329872	0.241465870434715	2.54783882302507	-0.254463554204393	0.685035487608367	0.13868587756227	1.82775682655743	-0.45264394526607	2.43489645092305	0.17370490508194	1.63766352392122	-0.286492493589397	2.39588540538132	1.81071335826691	2.89316663183996	0.164653626137432	2.96300504024896
LOC100132686	3.16598514225635	1.25296505724445	0.0894816555309044	1.43592559146495	-0.398755778546212	3.12966497657627	2.27372561614804	2.0467134077045	0.404182862537952	1.93535432307932	1.34211057019774	2.01605937269866	0.279313883961363	0.0236524431370548	1.94187448037735	2.46063324117603	2.63733981896826	2.92779236711664	2.07252908401082
LINC00508	1.93862279432331	3.09229326873451	2.95590307890733	-0.521175846867904	3.68633183616507	2.1223846407836	1.29875931367948	2.25381275762744	1.33815967060188	-0.697197878372747	2.27974804081548	0.65634180728119	-1.37415154303236	-0.45644254871954	3.06747765204606	-0.338956970434229	3.452315501225	3.29910009763337	4.18442078184678
MTUS2-AS1	0.11044966773936	2.06225791282219	0.509798652523153	2.12464718158635	2.38310142063124	2.31835103191892	2.10463724157727	0.355743160726695	0.524257612348246	0.816512705205353	1.60199696530238	3.00756703924049	3.24874094034095	0.391197727742695	2.96024993649203	0.338356433434395	3.71970083328979	4.01392436168702	2.55292922224062
LINC00421	2.65683136214684	3.86751050020823	2.94747254800342	2.28029946114629	4.14559770558728	3.63931135805308	0.480127123614566	2.78639926994142	3.62155038631547	3.47890865678153	3.91219463932668	2.10601634526518	2.0949799404242	0.103105640431905	3.34891071810861	2.32838144296419	3.39775162619103	3.82539539930659	4.43669095335757
USP6NL-AS1	1.59564326370176	1.18059657359124	0.831415107988141	3.94030171365856	2.67860528040922	4.44532347966007	4.24386412116333	1.2494868687866	3.55033325326284	1.23257548949343	4.93131709143863	4.39761682972909	1.17757129169251	1.00287433684426	3.05977486568419	5.36574122284579	3.91056066065749	1.12460237662821	3.95077483156307
OR8B8	3.5005387121741	2.70142859412839	1.21726907310385	2.37440836003912	2.70872769386325	1.68266583805188	3.24747050266802	2.90527347060115	4.00552226289787	-0.00143227827393488	3.12387100351533	3.33632292117745	4.23094648576708	2.63162475645144	2.84318947454508	0.237526806577039	3.75263596679876	3.49363187843012	2.67541374557214
TBX2-AS1	-0.141311006785964	0.50617338687067	3.46386172222886	2.49471197632004	-0.121627350587067	-0.342074728442727	-0.43769074276885	2.4901145146757	2.93301734077139	2.59851979559491	1.20513390024763	0.217703513236799	0.495338499350118	-0.243979955448173	0.935445898733274	3.8635997330102	3.11313571111067	0.231200638223173	3.03816214842694
CCDC148-AS1	2.39907148457169	-0.864770426959585	-1.15684758397939	-1.15722674720455	1.79470810190999	-1.50721218496872	-0.968320075752195	-1.33873889236475	-0.773191186333095	0.696707577906877	1.49135063334384	-0.557981101537671	-1.91583884452708	-0.84411977712878	-0.258527225314818	-0.751537530880616	0.869345094218791	-0.348116075079472	-0.396371829612147
IQCF3	-0.489239444171361	0.105163193888542	3.47103786795343	2.43250222305831	2.55311272587126	2.32127456252392	2.0650439987603	1.7124017781199	2.30320469098622	2.76020112802829	1.39271272657838	2.88770466682055	0.515563900623955	1.63786315763836	-0.742176377433387	3.22371992344433	-0.471518001593385	2.67927173955802	3.25930874156349
PGC	4.98101230001852	4.88593659951225	4.07876028630484	3.5721442320571	4.24769520225493	5.3029462882345	3.16742182247442	3.76991843262643	4.07502333709579	2.21740045661548	2.83587575151191	4.35913171915516	4.28683133319358	1.36297725101422	4.80465483730948	0.776549630731476	4.07876028630484	5.01939156729382	3.89591454983464
PTH2	6.25906567382991	6.74880406791913	2.1087514808026	5.24374408871487	5.28080314204422	4.4478110879567	5.45284803339336	6.7088420901652	6.58065096565308	4.06934521181557	6.4112244254752	6.01163193336206	5.26209983648044	5.41726542205984	7.22876302516722	5.88805224557948	6.74721718541721	6.86922679665454	6.09567038756732
RP1L1	0.369177447225146	3.1171046149128	-0.306616827942017	-0.095291737917073	1.90791802463937	-0.959517962427881	-0.344612557284285	1.65204191052703	0.662352348567823	2.71296971378278	-0.135943626502254	-0.111412220667605	-0.26734362919235	-0.589305868584303	0.442710640668868	0.324809443280447	0.161894841982243	0.916149323556455	0.695126114849918
SCN1A	3.58466826599804	0.293676015387545	1.300946520774	3.05895561867274	-1.02946211864788	2.90661075931805	-0.0244165528851186	2.27133625479023	2.27142159189876	1.73452080437249	2.87463092166081	-0.763697854011403	2.2932508455891	-0.674447724203817	2.84260228142263	2.52687409407663	2.88724082146697	2.71205069634578	2.79572137562869
WNK3	3.88195430779904	3.73831624296582	3.65333762432617	3.72076869937804	3.24685662450161	4.20853273305677	3.57606689467558	3.75719608089366	3.43112492841059	4.04720956284862	3.34689742060137	3.67174099261017	4.10912783446887	3.88195430779904	4.35468308419638	4.18105763411941	4.205976688683	3.47159403574972	4.38112498928082
CPEB3	4.12573958381253	3.99223335364312	3.9383451439071	4.11218238854899	4.44537341913197	4.68450296140731	3.88645052319941	3.91109351706707	4.49701930353838	3.81622889299183	4.08918567595096	3.86526658743705	4.17200087303334	4.2792507415761	4.65955313819461	4.08918567595096	2.68908198894223	4.21546089702665	4.08918567595096
OTOF	1.85070062286936	4.37405307232314	4.17724535429891	1.11329784649899	0.360456588187723	0.272032395297571	3.13660894430145	0.474355761476999	4.39081143422977	2.57854689556964	3.21860159207039	0.452373116274714	2.8077114207109	-0.21878976070193	4.28533192000703	4.39395419544283	3.96398541080389	3.58060018331806	3.91466350072116
EVC2	2.91594629068237	3.62331860142769	3.41850637600064	0.0162406017036085	2.61023588128728	3.50672123711368	2.78127687762359	3.02005254349295	4.15921734207772	2.23576794357427	1.46198448710047	3.29982158339065	2.79724987583735	3.21179006027462	2.51043482226073	3.01590449288763	3.77020547452977	4.42759931349968	4.25791235737246
MYO3B	3.62658339722472	3.27276704228398	-0.277018949979818	-0.955362321952383	-0.145097006381778	0.92682861814554	-0.738141094629076	2.68988944880748	-0.358075384486508	-0.595060068034014	-0.18760255339989	-0.631105048742959	2.68693658666931	2.12339714772706	-0.491848417393395	2.57996699350823	0.122814772697681	2.598887444345	2.88990168763007
LINC00598	2.90452845443682	3.30387920463899	1.32192836962669	2.49113442705616	2.86696859435308	3.76143936012286	3.64558691992217	3.61680546089896	3.70927488329893	3.19555628426136	3.10596792014295	2.66290135033123	2.83564612240925	2.54433053493845	1.59448794028537	3.01696541517393	0.815663539622602	4.10937615320909	0.98218499557342
GRID1	3.86006371856345	4.34931161040606	3.19358822550725	3.014957654184	2.95455223203592	3.02749697683094	2.37052237639515	3.85709368306069	4.27119052180882	2.93211533935813	3.98675819092611	4.20907675121874	4.28730461528156	3.58531725646007	2.12053464684948	3.55539995693203	3.85383778936619	3.36687633723087	3.6045212288212
ANO1	3.33438727035461	2.72837090452483	0.00212878282215478	0.47540465663645	0.248703130588978	0.735960916094499	0.538448345501655	0.745226923225424	-0.799298073284221	0.604322935560138	0.820428382323416	0.359367016224388	1.69707890787197	-0.0502620365277724	1.7310248811063	0.598315800323252	0.410236790629597	2.25725060781339	1.88513990783686
TERT	0.438559432364529	2.89976420081375	3.52595472297011	3.11977095115764	1.49059179953927	2.52901359737759	2.75473656779704	2.80451062614467	0.402712204328093	2.63232816759225	0.114329784537561	2.51486375200278	0.26724113490815	1.85699186996848	3.56131687626429	3.75012557503915	1.31731962037573	4.02128506296694	2.72357258800601
GALNTL6	3.2704301594797	2.31288441587112	2.75793775904727	-0.0185269853952987	2.98828179398908	2.45652982898544	1.87073650842069	2.25622444670356	2.55908742106022	2.53011144284334	1.64923280254487	2.14936448428624	2.22476849536239	2.82905590343477	2.63413294077217	3.1362851216127	-0.301342769227808	3.27233214158855	3.6634510345147
CKAP5	6.6516466215871	6.54442314603745	6.52636939708864	6.24815684837065	6.46215392317413	5.4361168288872	6.61351934261782	6.36231205164216	6.26789386977344	6.55382078904839	5.95180941391361	6.29271175634166	6.05554067613014	6.31184124905101	6.3767171426157	5.91040595454301	5.36576047844365	5.2235842703739	5.37332049785582
FBF1	5.42888012035067	5.50617302272023	5.33233220954622	4.68368852545189	4.61215688460136	4.80400665369502	5.29826701507654	5.19092651501107	5.346784453518	5.58060844831618	5.40995621243207	5.34175370719941	5.35323324968092	5.78866412135417	5.42695111733396	5.15552106406445	5.45155453040868	5.86904160677485	5.68093702812722
SEC16B	3.8957861150558	3.65360052054982	3.18677969502269	3.28119972950068	2.6315722914327	3.83010077923784	3.46235711298781	4.03905498196789	2.93571992285963	3.32284082172731	3.78920785932197	2.98567609061342	2.78659855771653	4.01610897286644	3.45730696494275	3.10999144234734	3.85730561198255	3.83031280543811	4.0682565880488
TRPV3	2.56360144230189	2.66853162079396	2.31781662901968	2.04507267679772	1.22422318775875	2.2391046841877	1.96738470885701	2.27133580301048	2.68228941866597	1.48010397447971	2.17201853454428	1.88167937432078	2.65675031218085	1.208439502277	2.83070880962778	1.92023052498666	2.51883989316905	2.72432520451088	3.19368830857953
STRIP2	1.99907002364656	-1.00050447522055	2.84019420048378	3.04762978668996	1.63810546841745	2.52948562040982	2.50844487590467	2.22435468186179	-1.05094347786928	1.87285056153674	2.72164171993185	2.54130694173475	2.26278031317669	2.01661582424277	1.72211012215672	1.76885632523462	3.03353982330474	3.13056449334374	2.2233889778495
VWA3B	2.22822343224931	3.01987894936933	2.75688096182357	1.2824591640153	1.12729516907401	3.37582248244572	2.83542502423718	3.2252576532986	2.71221110656511	1.90368992845211	-0.634953593800782	2.70339522934273	2.93943648093926	2.41534847832444	2.5697700850922	2.71221110656511	3.68592013317137	2.60200109692642	2.7858855945063
MED12L	3.52399583564109	-0.473700629731254	2.08589208933847	-0.434392573473577	-0.925542161365033	2.35410953047866	1.84145093629487	-0.0107256618029539	0.896353871908246	-0.996097088405993	2.59190168676838	-0.507948661027501	0.523281096046648	-0.791743887151296	-0.495191648834576	-0.845029731587535	1.5412087531029	2.26289287127786	3.01269140669026
KCNH5	2.68593687979277	2.73247459409967	1.70396147168801	2.5366282949186	2.72808525801504	3.07918893882015	2.74080862927881	3.06030987656283	4.04623892166096	-0.450873856659823	3.30110615710574	2.8005082674912	2.77571749163052	2.77571749163052	4.22606358951009	2.74865518658865	-0.379037887354614	3.75766551966954	2.63897576001306
ECE2	4.76782461992518	5.32903021984129	4.46698868333798	4.56766976270617	4.8646792075405	5.20742493903901	4.76801812728506	5.08266063856296	4.86507408648244	5.07658060891955	4.68227750379601	4.86561592337303	5.1352764731821	5.00285800269854	5.31312697203492	5.09595708722268	5.20283728508259	5.70061815843822	4.99526422918786
PAK6	4.58140189562981	4.48815991089718	4.46584625666102	2.79547811267931	4.27638229353064	3.97900306981324	2.8758529966186	4.56686355043629	4.452240990574	5.18778997192002	4.68875453321693	4.19306283379834	4.34901912319814	4.74791295039246	4.71794060946017	5.20460997639054	5.00480162274636	5.3201489642391	5.42631471974513
LINC02961	3.09077135399443	3.12984330376687	2.74536497599142	2.39976242766715	2.12119564947011	3.08634437043466	1.38707393584653	3.34501246074666	0.658034563375884	0.0298599351225723	3.39737255105817	1.51339943982272	1.38297978525858	-0.0698765075173329	2.67570817226545	3.60367240804546	4.50426087738227	3.44139818822657	3.0299257080054
ABCB9	3.56970771895364	3.89541992276113	3.03359139338346	3.17678988508351	3.75128967743461	4.11846318880296	3.20282901200008	3.69257160135926	4.14464281930317	3.80732398518837	3.05101611836091	3.38538274349327	3.69027491694488	2.79335709224231	3.64715108792472	4.67039487764374	4.7446415279888	4.99843992942995	1.71101930311163
TPH2	2.906399259697	1.59680922527317	-0.0721152352480461	0.010756743751609	-0.456514569413032	2.71412148870853	2.67370229609527	3.61182344010074	3.36906866460295	2.25512232905391	3.82753823004411	1.93083512642634	0.148245957782598	0.170537161466348	0.705892596393362	0.774623126891828	1.55890228082292	0.797830505227864	4.22329022583531
AQP10	4.23772018630555	4.30546687708201	6.31534740299222	1.75744625632768	3.83910614051309	0.65295001222789	4.32117741246449	4.54751995683993	4.48056050015916	4.76775353296082	5.60668765291885	5.43818278822494	0.465851166977095	0.476192639410193	4.51778272217331	3.77269779634727	4.25232594658576	4.60077450317134	4.33372422963646
MEGF10	4.60544426216683	2.41065571987139	1.65911136065535	5.05830887548893	1.99700088537724	3.24346392883528	1.83492940958035	1.72975142468074	3.24481405569682	1.80796079078513	4.13785319037895	2.20315008769143	3.92540691931063	1.63261506562465	1.72416460732887	2.10529133974179	2.03228246703422	4.33111660926753	4.19084902476068
TFAP2E	5.18743695487388	4.82703436935993	4.89848146442346	4.71276947869383	4.6849927263665	2.23493706830602	4.87486234139256	4.90239970014291	4.67881384839097	5.07989758966849	4.74854032864221	4.29426336256899	4.90797803036273	4.43368118648837	4.47733874022249	4.93987299459964	4.77436129879544	4.70879958233368	5.1561313278793
DDX53	-1.73537896221897	1.22828657006359	-2.80485712406304	0.133035902815167	0.187611711636825	-0.787361252574386	-3.16998428827891	-2.40940470533351	2.18267367332491	-2.49660843269771	-3.36120704438298	-0.502838180744487	-1.9883251293853	1.54448289028407	-0.179894312067843	-1.33993409345159	-4.09424082868334	0.611759114768289	-1.16904404064236
PIGQ	5.37680626839711	6.06834722216135	5.25772654729733	4.8344864867257	5.57771389156726	5.39468025892784	4.44228634052655	5.65618264896061	5.93485430383195	4.85255816642552	4.94516474900411	5.32583726207	4.99331775742117	5.48631186505448	5.30564880500703	5.62456570103941	6.00141410602826	6.45040574717508	6.5773415757358
DNAJC11	5.82841130172446	5.67614552098083	5.3016035961165	5.37752153850649	5.67946828629349	4.11970293534782	5.37752153850649	5.37752153850649	6.11572390041891	5.70345131201202	5.31530614247189	5.13888728778161	4.95697790141543	5.02908724765466	5.84451991532325	4.87138613075682	5.44298913186538	5.37752153850649	5.61037475921595
ZNF479	1.97402258336054	2.90915106195398	2.20594839281838	2.21885181263309	2.04260524867515	2.21749090771737	3.17864962122939	3.05476594130468	2.24543105192458	2.9303032560905	1.93918963933415	2.83715758485816	2.6261615681256	2.64747081656251	3.33442488458529	-0.128094869522997	3.49493551497002	2.68397171063875	0.272768105703683
BCL2L11	8.59119925975973	8.29636360859485	8.27352091760309	8.21718414483409	8.356658415048	8.31459302806087	8.19479023471141	7.91706062808261	7.83548081024488	8.64458738353985	8.53876081346146	8.67984285914572	8.65715092312512	8.34771786162734	7.93890510171036	8.64343256626199	9.03423602056767	8.66100889648429	8.38687750900013
OR4D2	3.28000734080834	1.79148702250568	4.71815873036246	4.2859815353111	3.29285237411611	2.4896380232174	2.73969607566347	5.57315708129509	2.58917719517803	4.16865647029384	4.51214090913575	4.70144334131069	3.10784731862752	4.16865647029384	3.82308092189692	4.97229990984655	5.20928910464035	3.75688060082373	4.17242796105002
ADAMTS4	3.99015947885076	4.41948467213388	3.31379483676301	3.82645847000963	4.45028069898794	4.3447374021696	4.52340615534907	4.29888573659646	4.89922838766148	3.48282742501602	4.79784652179637	4.67199860141328	4.52092783214723	0.386240901093662	4.66067668941711	4.40478092685186	5.26340482405099	5.21750920647806	4.79451169336677
LINC01547	5.2223460841359	4.458030589246	4.81413407199561	4.85559328330473	4.28940244967419	4.88071761918248	3.86984440366566	3.39720246891118	5.26043595657709	4.58820011227975	4.98874158018116	4.47350571375582	2.52858985769353	4.70479138832269	5.38101755296169	5.25643334899596	5.69810944530427	5.76959554214105	5.66521629884332
EZHIP	4.09907944991933	1.02293347830685	3.92021696065663	0.786166751382949	1.5687492639526	1.19267374461615	0.947214921096217	1.28161250399969	1.32457221541211	0.877989394646648	1.04239753555693	1.08657702629717	-0.225305905756182	0.647220721667236	1.78270710259268	2.51105270043554	2.12842254989168	1.25058054688382	0.961043014987078
LOC645261	2.614510456795	1.40272111523268	-0.713679288765922	2.61501661786378	0.910676760687298	-0.528011446288044	2.0564918198508	1.44019944634376	2.41395677368279	1.57136872569207	1.42689567231458	1.89562527134022	1.95419146985023	2.40674665794108	1.95419146985023	2.28937232120813	1.35651779769672	0.354568568540451	2.23690535757367
SOHLH2	-0.958052063173259	0.107756759809665	0.386111277774254	-0.888022198912744	-0.800172944171222	3.25673530056743	-0.238434226068366	-0.529542899982565	0.989792771523512	-1.274901833308	-0.819601258123465	0.359729254608251	-0.169653683826533	2.30805600991763	1.65358663975595	2.20562276975955	1.75720093793571	2.36145563335319	2.20005092765516
CDH19	0.344847996915414	0.899489877352957	-0.745694908949511	0.557040307246009	2.31902114353632	0.619072446584165	1.88214076267198	1.09324111772343	1.07192830446358	0.832318154143971	2.04801606417626	1.61324828150451	1.5491583213914	-0.0352378251409275	2.11910455988922	2.52211893702739	1.32804438862469	2.01852590579027	2.54328355062038
DUOXA1	4.39230915616147	3.98689468725613	2.78533968372664	2.59910910796539	2.78872313175447	3.8472146722899	2.37487699252657	3.70983087047638	2.75375284817616	4.17848865743719	2.6541858799442	3.71619623553425	3.75224608015199	2.67747830114606	5.05331407912585	2.49774530005841	2.7398059614524	2.88324664648556	4.82410889624335
FBXL21P	-1.85557070459578	1.10918608910065	0.192887624274535	-1.2073762622446	-1.46669086557361	1.43970404406098	1.50671602438942	2.31822432991117	1.12512402636695	-0.644034058520288	0.301358418221756	-1.47708277526066	-1.18354905523449	-1.61641890909318	2.03972994430183	-0.611874458366214	-0.153949619092338	-0.365623091107338	3.31921873422692
TAS1R1	0.423961883345044	3.29812008211138	1.99506774836082	3.07643986415199	0.786694653019595	2.36791953170473	3.46853765169042	3.36172210540343	0.57897659395103	0.622884836585242	3.41243558325852	2.29814791917301	3.21645944191567	3.77711755480066	3.69317701605003	3.51022906778814	3.77597023691126	0.917439095410948	3.6744723900484
TSTD2	-1.73705254291894	-1.27642321482075	-1.30477344054497	0.487492119224908	-1.23671201652481	-0.819193074035325	-1.63384409507364	-1.65057800909984	-1.10194426050361	-1.41874041176421	-0.863296074865067	0.602884891247381	-1.51144248999578	-1.18504420248594	-1.16738254776595	0.699979331361747	-1.49547547379704	-0.93802627677006	-1.00522592062354
CCDC172	0.518712161995246	0.630407789298519	-0.21687488386074	2.05025468705552	-0.31960637381561	1.28293865020842	-0.189836663884925	3.02905321881488	2.66163549880356	0.0822212818543982	0.244552043726977	0.180115311624909	2.49557086172658	0.000538077107447021	2.77667671873812	0.34666960926557	0.478141473721142	2.29680417078642	2.93562605351661
TTLL3	4.75542893568433	4.07742062610738	3.22300066262454	3.72619355537939	4.46610620311168	3.63375621570099	4.4060278851285	4.76824582904168	4.62595401637595	4.5548454125212	4.90210481111408	4.71599399662388	4.54856461202139	4.9219103342628	4.0568816634569	5.20977572230839	5.12125734329544	5.54474770504087	5.33595219274013
LINC02875	5.40792779289155	5.44240697049938	4.3056099522885	5.06908057098823	4.32892172008039	5.06908057098823	4.67426957418583	5.0516453744588	5.43416073104168	5.15923530436418	5.19752058924719	4.71914032473919	5.03730271422553	4.17224293307821	5.43867106627792	5.25491662822829	5.52908149119621	5.75794514654746	5.26405533788636
FBLIM1	4.38148402090554	4.24994417401768	1.19589637450795	1.62182374336439	1.43635896391086	4.5123301442613	4.55050216391717	4.11596377640883	4.59183872278859	3.25848576601983	4.23878726404283	1.42871817154928	3.24252357646802	4.23878726404283	4.88631631292657	4.32016038773886	4.46055283563907	4.98128534216171	4.75861254155896
FAM153B	4.8470290060965	4.12996339761944	4.06057416284391	3.20793965155942	3.69307936765439	0.929097061375121	4.21341769879247	5.43674323904577	0.292427087197083	0.371089353436616	4.88201776280901	4.02625742048483	3.37345503257868	4.03273583036931	4.8596098439109	5.51335661151563	4.26203472654178	6.01743801521823	4.71533953360985
PRR5L	7.37388061638698	7.16430980610907	7.79615883454768	7.04717594722207	6.83482723535335	6.91335499519537	7.6241371368858	6.90447755390039	7.25742675479416	7.67314763152807	7.13841772020539	7.15531608081642	7.11121618351785	7.83627131810356	6.77860264168032	7.15531608081642	7.25964183956224	6.692950994274	6.51270218290858
ACTR3B	5.70274571023826	5.60351830185426	6.36590879792584	5.04358397183192	5.49083685670475	5.70480759316714	5.0787908696247	5.75777623816141	5.59682483039514	6.10975077564994	5.53996767147192	5.55548135995283	5.34027792048936	6.17283554924394	5.65758620674319	5.55260665782058	5.63912373561807	6.01858127440324	5.35195460304219
NHERF4	0.750327485373731	3.5095349495881	0.691605341198762	0.455671712857588	1.05367700232878	0.71233754154567	0.410943656340964	1.00206069911495	3.31566481939593	2.18775483971801	3.84483709453445	0.83462780743643	2.30387577538142	0.56654702125549	4.22832832811486	1.48760003051517	2.83851456095576	3.90620594127843	1.24992296455404
CWC27	6.46116585353137	6.31282952452874	7.20690993758263	7.23653613801273	7.23334912208061	6.34687620627304	7.40044029595731	6.88373063278615	6.51826737571007	7.23512003781009	6.77460983997035	6.65644674536831	6.92666880943648	7.31194337368101	6.30647112719728	7.28569885634558	6.47470040455397	6.5524542212589	6.42648325673919
CYP4B1	4.27625941882809	3.77044441262943	-0.155563474158654	-0.082904066828311	2.06567234696386	3.6952124333907	3.53402786927196	3.92587131524913	3.50122803668806	3.78219291909168	3.19654572291566	1.23977449133225	1.89024469956027	2.23734776045628	3.29486766952956	2.73694043570457	4.95269754127179	5.13937363849074	3.86897318108878
NPSA	2.26405718438411	2.16303034222147	2.48548607182876	0.919500143568176	1.04991948707637	0.226686747625044	-0.820802529226208	-2.55476318650311	-0.806344654636463	-0.99787280377395	0.962269639394122	1.21985446652798	0.540188415311566	1.43150379034192	-0.869163644799621	2.24282520759093	-0.530766385354945	2.46239625651562	2.96472545825443
SLC25A41	2.77996179658686	0.715831205662877	-0.0356331950202347	-0.862374779289803	0.0486953277490012	0.465595180336793	-0.666519813944519	1.14681810808474	2.12058088807977	-0.476369317791524	1.64944630054391	0.659730316226563	1.860740963566	-0.333119083989607	1.90209688824377	0.0403393287823581	1.21526464188637	3.23935055155276	2.04387739789252
QRFPR	-0.984400664997563	-1.01436708660927	-1.17890638651875	-1.22800854289252	-1.17120667713787	-0.89480170589017	-1.32682863250165	2.1169927719625	-0.37160736764831	-1.38165835975654	-0.984400664997563	-1.3153658992387	-0.938827969085199	-1.5630470290821	-1.28159738655957	-0.497023512447362	-0.984400664997563	-1.07293126878849	-0.970731838710738
BPIFB6	3.80202378520633	1.06248639845642	0.96342739486778	-0.338120928296965	0.894083408606412	3.47489212014462	0.6355501692386	1.44211538897246	0.928115413579315	0.980012151637073	2.19687489210844	1.12710135434225	1.87949887226995	1.01408611851309	1.89902719600673	1.46505799184336	3.97319414928343	0.617511150107648	0.103271751703134
AFAP1L1	3.53204978991046	3.45480007666934	4.14007070874811	0.199066546147397	2.78734748768111	3.51322045032558	2.8801367277849	0.47066197190922	3.78726672397075	0.816015300241309	4.10184512222206	2.35986206646146	3.69298491597359	3.35619850622895	3.95068947571258	3.90461814571332	3.67415733176998	4.14286361420864	4.27858403386134
ZACN	3.66278577711933	4.10156284242941	2.09058865466318	1.06910480189667	2.24403254263485	1.06756147924926	0.97671989804553	1.7571415649222	3.00401543522099	3.68748395100153	2.74599525597294	2.12432250786837	2.77964855757078	1.03935246178197	3.4136387647797	3.85395291128711	4.08588598670387	3.64374869282702	3.72627246887798
SERPINB5	2.59127001902919	2.12050975069563	-1.65228122576928	0.291215627004147	1.13548119633403	2.56337671375296	-1.14053544151018	2.21152400187187	-1.19002092998601	1.00829773847808	2.58423784880086	-1.32070366231011	-1.33570611242535	-1.81128357798182	1.29691548788719	3.26236908396355	1.9643050945869	2.73185703003268	0.529644102252382
BPIFA4P	3.52557707481567	3.89228387690262	3.31260053248218	2.90495237456466	-0.027567236298994	2.80199011806126	3.28186642213459	3.87206502144642	3.49925278362844	1.64933405113517	3.39345455202464	3.33932730049562	2.91238202297227	2.73576276720821	3.75183696456897	3.77757074380118	3.9994434353726	3.27612747871637	3.63186654558626
LMOD3	0.413396081784924	2.92170863217921	-0.133319919591293	0.197171593210533	-0.22717426465792	0.381315014546114	2.31293924639059	0.542713777923947	1.62519419727295	1.07551529252177	2.11073037096252	0.247546887023548	-0.612034636534586	1.00728864822236	3.59779242673719	4.58003285480469	1.63816696512114	3.00656184864796	3.66053120792227
GUSBP2	3.84197682504057	3.44974447899715	3.26297909794397	3.77640261233649	2.96137975601363	2.98537697578973	3.44974447899715	4.09412359545893	3.75409879754969	4.1426445979056	3.44974447899715	3.17982882844275	3.09452206635753	3.89904556652761	1.49716103850893	3.53759731874762	2.38116518669263	3.44974447899715	3.17236964945346
KDELR1	8.94881628975413	8.89106108440778	8.86506355363796	8.8108286352232	8.63627593113213	8.27544481369375	8.82753275271637	9.02039686137998	8.87218442907524	9.1989959065963	8.53229920695406	8.80537333495959	8.87066110366777	8.86773694929501	8.86268568528931	9.10624130312447	9.34052698917423	8.85939442703071	9.01983882471391
LINC00824	3.46066921169822	3.70666783033813	1.52394493522319	1.33560400882427	3.30700047836777	3.0712174518017	3.28832788489802	1.24719060899716	3.79829129359954	3.01790357708834	2.91153159595282	3.61144381003522	3.27957130377421	3.65650582821866	3.75055268915926	1.68837161268751	4.09808813485983	2.9547458308038	4.03550999942043
GARIN3	3.46401582686692	3.43047895100992	2.0190158492962	3.03921883619774	2.95981160884812	3.6147432878267	2.11662527160717	2.9877745128791	2.9877745128791	2.93134256668903	2.55962018027863	2.75006784398094	2.83321326109905	1.71965432730528	3.62338727069401	3.12032440323372	4.10354352090176	3.03027138224759	3.07467946172081
PDZRN3	1.70719079733742	3.05107685173791	-0.49281312624577	2.7049147560288	2.86534991182866	2.84668669816881	3.39613706830666	3.40460774159178	2.32101325414663	3.06813520591532	3.04287329523086	3.73515306315385	3.43139710138057	1.15055930910203	0.073088490888463	2.0547569020522	1.74710662113098	0.995091932968281	3.53248337716655
GATA1	6.38415320649032	6.40834514539856	3.78898756295877	2.2030929304184	5.57698075622772	5.74597429014472	4.68064675180653	5.9083645967787	6.38167206445802	5.83870871992791	7.24227554827079	6.64741194858779	5.11325388731717	6.18704320948017	6.94996623611945	6.53209470014162	6.84062333771242	6.92763346820828	6.67663524314888
DUSP19	2.43878235618477	3.87540628051282	3.23743972702586	3.44361191311727	3.26567752555109	3.39929682996133	2.57319063035222	2.55026016361573	2.79208412233256	3.50330088286245	-0.490753193086514	0.849369782107407	3.6608548050541	3.42110443788123	3.25419445719096	3.20214377954533	3.40537166400369	3.25123113961548	2.82999640356728
BAGE	2.74950778340654	4.15287446921536	3.16389425695937	3.33444295687677	1.27161127502542	3.4466664672501	2.37548157283241	-0.620524940919224	0.178859523061192	0.506939602859876	2.5481762489979	2.71737474645782	3.240629597107	3.09254165399605	3.40913784332054	3.54318518937282	0.0732841368830774	3.47150511311279	3.64091095330617
G6PC1	0.0393778192004002	2.67772046712405	2.6654348709896	-0.375611176024373	0.327778993549893	0.678391574826604	2.42140239738728	2.39228250980299	-0.0849094096256395	1.70005856590724	-0.185628892097908	2.49187470954305	2.73695115154141	-0.16421744244407	0.11501594232255	2.57929366035719	2.94019499298366	4.03552514736154	0.752907922311464
SUGT1P1	1.84539605417528	3.86527836435858	3.50915575709357	2.07690179702666	0.404417378114406	1.68036193170347	0.531158312845273	2.61169573213102	3.5674938909045	0.256717290514511	0.643497835210965	0.425260784608336	0.537966045459691	0.159842393349827	1.0893929130668	1.00695204246168	0.768165278458388	0.97757246598948	1.04070611028914
SAE1	7.17685077826057	7.13493211174137	7.57213221994357	7.284141761285	7.27489665044315	6.49077297395328	7.2522640188956	6.94377549647338	6.65334538146594	7.71919247637022	6.65868912695344	7.26726543447238	7.2503346710475	7.00718400423369	6.96839486214193	6.68968998718048	5.98068645407906	5.66565292672644	6.69557687527861
RAB34	5.95036272033889	5.9567902425271	6.81237569358179	6.42877978693446	6.54576929023662	5.37415235605641	6.41015361510381	6.18180342193472	6.71549255443333	7.0827281171692	5.4868692456291	6.7493575526821	6.45167785684137	6.43817283491009	6.20750892299433	6.32640452758574	7.05368010145253	5.84198147620883	6.18963235423295
LILRA5	6.72118141022353	5.25072138532971	6.58388033559506	5.76943857257733	6.0038004444566	8.64482935281315	7.04464815402635	7.24155824811067	7.76508683250952	7.99144762546933	7.3072721814147	6.91712653520196	7.83151565751695	7.2312504787733	7.70042821090251	6.07059101562984	6.69771467017537	6.08253776563509	6.62630871010637
OR10A5	3.42564109996668	3.912068353508	-0.0817968100091311	0.623448735945157	-0.201620334034251	3.59668692903681	0.378227948077067	3.84482263304877	0.354416911392967	2.28640194417095	2.82260263069041	3.14009132697501	-0.221972032960561	1.01019641856442	2.81866414657653	0.63791350523165	3.9916583997706	3.74650522589408	3.40543256090143
OR10A4	-0.777062728652502	-0.280677628226138	-0.894391575653207	-0.983834304197754	-0.589584745658366	-0.314011041878704	-0.399298352094088	-0.355434466781759	-0.086100252857823	-0.83748691936092	-0.603734185840167	-0.580286889677593	-1.07638317895601	-1.00034246749177	-0.521537314897441	-0.832052639447313	-0.117150902107502	-0.361820160717681	-0.196898968311907
CD300LG	2.54416087296288	2.4552662487867	2.11208515652203	2.146116714945	2.02115225250804	2.29353583331639	2.14561531434616	2.46921342914536	2.38919213789276	2.02720799327313	2.39188364254226	2.41979045042718	2.14168485736	2.22382912361904	2.8447692798892	2.51003784730525	2.85056901076879	2.69602610768966	2.90196508449314
TREML1	7.42091384624901	7.16843471548669	7.62699274237964	6.44169438800307	6.56555897592546	6.50090525240874	6.10666105574016	7.0907540403746	7.34522485261485	7.47902426958667	8.09263194932921	7.63141216304271	5.77160173480159	7.0907748148725	7.48270465770541	6.6467398298827	6.62934906714649	6.03098584445269	6.26986461692809
OR8D1	2.0197362458989	3.40286748695297	0.656768372233908	2.41819463214163	3.34552614075303	4.26399388636585	0.556383898360846	3.14396859724181	2.43310218728114	0.273997431625543	1.57156589578367	3.8422172814632	2.97209224541046	3.37099461362061	2.9358651439963	3.03555616501577	0.887118372388481	3.8444277269132	3.79103140315053
DAOA	1.57985355928322	1.35376895850945	1.86436238671891	-0.111073290849559	1.84983013835506	3.4125200307276	1.83772294658618	0.309628887575174	0.643382117043463	0.615513226774799	2.82300851982486	0.815072076063639	0.579519887958264	-0.00385179062068697	0.818853132523509	3.12823931027964	1.66829745190537	0.318803895899258	0.822726419091046
PRKN	2.67469704276402	2.8757993917288	2.62954943782928	2.82643770080392	1.35824475899344	2.07495453897717	2.7947240073131	3.26123841775508	0.250510524719874	0.133032695578504	2.21259076122073	1.79238710391906	2.0985765025654	2.83947627144153	4.00275359731926	0.965694149098478	3.62495444154683	3.28344813221292	3.05203184488698
KRTAP2-3	2.53265330777093	2.72142318173467	-1.05531862235456	-0.518735670131451	1.66572317873682	2.20345679881095	-1.21113635722972	2.26399558070582	2.33508145986324	-1.4524568325384	2.20590670573086	1.86529380372496	-1.60847711771245	2.11121531498039	2.78605818908188	-0.338738682451202	1.7038132088903	2.65246560632379	1.47622660660482
BLID	0.1776109277101	2.51639873277237	-0.108204636125099	0.59564917884949	1.62716983405952	1.82547456613246	2.08143308952168	1.10064667108324	0.148664343607074	-0.446140479298261	1.52515296219821	1.80504983983035	0.375254821409749	1.96695998223481	2.2081615236185	2.76399251675261	2.472344948531	2.29100230212376	2.9751328108276
RTN4IP1	4.60771081566302	4.30907916269761	4.98407335919315	4.62679801424984	4.49935410186155	3.3937709077533	4.305047916428	4.11032196310661	3.93295922935792	4.79867164808178	3.8726802655286	4.42534959039947	4.05131258176849	4.08015634386076	3.96963959290632	4.08972589872241	2.58525226444522	3.6125038714427	4.17806456616729
KCNIP3	4.07780976623982	3.7604994699793	0.437892160421923	0.63019617404727	2.96706385211604	3.6848798037922	4.02614388852415	3.69230497019878	3.27607595774159	1.00280717063415	4.28077483215695	3.66353112064534	3.67825801216307	2.36625647004088	2.43388686369313	3.55848927720678	1.25869748209553	4.45220873629886	4.17446795618331
CLRN1	1.3301749437581	1.28312330910713	1.20046959347618	1.39350812102419	0.903608173538643	1.39350812102419	1.31482952089089	1.98717615565548	1.20189942488544	1.0423710753881	1.35706732417456	0.995034648810895	1.38853713400999	1.55355619041678	2.15623001842461	1.07875803586388	4.95564623403023	2.93378500847485	1.47914954251183
KLK4	3.36139360445443	5.54325551909653	2.26678043887229	2.74535504896551	2.09620423148829	5.30914372040935	2.5351142735604	5.29727169635523	4.8399065603654	4.22389370212541	2.64124647733839	2.32933697877259	4.50705790692508	2.31657549955878	3.77679331015858	4.63510321039495	6.32027462985319	6.5846321876847	6.2622212621995
ST3GAL3	4.34030798346428	4.80405180544612	4.71454997671281	3.30813167427339	3.39902327765584	4.09481693966901	4.2173050190073	4.28150886664276	4.32814061860915	4.55149627326947	4.28269140213146	4.32699667303677	4.07086330560341	4.24623458855281	4.96622033149185	4.10982228539506	3.65980222684988	4.53953775277617	4.41224463419311
HRH3	5.44379946266952	5.67025146714949	5.55015565702812	5.52272566160537	5.63370364191137	5.48206724823206	5.41569984518108	5.48095275996341	6.11625995734323	5.27823247607537	5.67499584813855	5.49766332944636	5.44917386242039	5.51985391066155	6.28964985881242	6.14799334318355	5.72584893223512	5.9617687809548	6.261796016026
AP1S3	2.67284023251719	2.68740306380414	2.62334430389373	2.89647524748557	3.32440216351274	2.85056809847632	3.06790225578179	2.86029296811893	2.93170556881317	2.87519010029708	1.37613568244459	2.89674945997679	2.77342650724264	2.45943988490381	2.68740306380414	-0.540359406154254	-0.23867633387507	1.9660958525703	1.8573834354917
BAP1	5.94626350599554	5.99583460645394	5.75520186441345	6.12360215503334	5.84305104561154	5.59504603350819	5.45603980780256	5.9574037506413	5.81462857084594	6.15183873339165	5.68827319569802	6.10760305236024	5.81131644224186	6.17194498482658	6.3116543648504	5.85373186264117	6.24260579969637	5.55689164678341	5.97588357355158
AGTRAP	8.8384537611859	8.8384537611859	8.15788944267354	8.92042987407735	8.45989974306212	8.5517952239622	8.11861147208226	8.59356679236473	8.92256820885686	9.67062172828545	8.58029666332139	9.25307136475989	9.34805567044028	9.12895095657801	8.73162465860152	8.8384537611859	9.32013727291684	8.74121665633137	8.81791231944909
MRAP	4.05904006476523	3.98744474516683	3.57839667349079	3.51629333028181	3.96807742846499	3.84930695366038	2.76143815866505	3.40423004561065	2.45683484981622	3.30122044046708	3.75268987615812	3.34252577069346	3.30032880922604	3.08663818651206	-0.0899918074999393	-0.182379306713599	4.18672369904891	3.45219537210851	3.9398928530555
ERVH-6	6.7346866915401	6.59872294995478	2.43489748326669	6.09265361445064	6.5417874650266	6.89071444856603	2.8190054869591	6.68966258529972	3.08130512343762	6.3882036851745	6.37527688856217	3.50039796537426	6.3363072710778	2.58668142507611	6.45304555868425	7.03910652102177	6.99305782633548	6.70799680552926	6.86914998512755
STH	4.29607021521419	4.92420599005489	2.9205224988475	1.27225669476958	3.13039551379053	4.18547092296089	3.20379176847976	4.63291883508016	4.24552615919139	3.70257773603883	3.59457833278391	4.06698070294001	4.10524306449603	2.86602568433777	4.22608659288709	4.62181122627386	4.78105924597945	5.09248851529491	4.80684422042018
TIMM10	7.42350278673715	7.12324020674369	7.09132049037021	7.37794291421092	7.15257998977408	7.24466258741068	7.28591894777695	7.23351544734393	8.35140218404296	7.97684125428164	7.24832740959799	6.99933958427419	7.28237677883365	7.84677480415599	7.51594108548934	7.5470172125293	7.7700797280397	7.24273309140393	7.10958000603327
BPIFC	3.64752648932064	3.43969960248128	0.526190999981157	2.34390615101228	0.087471578482285	4.40162449918596	0.927187924499293	3.925504661539	3.81844307780713	-0.0292803164379309	3.49490153153531	0.506105064950784	2.5233045174673	2.49376745673638	0.355920114354493	3.1302535519975	4.23090313373247	3.84346734785224	4.31198868281668
ZAR1	3.80660612192092	3.39303934272373	3.75720540461521	2.99255575993855	3.00724898695514	1.64266614694849	3.29353140670819	3.37497835488591	3.4133690060861	3.00724898695514	3.18989449408746	2.57584084303207	2.6512980601164	2.56608074788066	3.00724898695514	3.21946796020445	3.54567509365231	1.12590637965127	3.79018543729144
SLC66A1	3.65409415801102	4.90015602692531	4.84209053812264	4.79992249456794	4.47173352630347	5.02404991804837	4.90015602692531	5.14074953073969	5.19551859175506	5.77291500279659	4.96831382393028	4.74172658376465	4.95957425298039	5.17040828482404	5.4709667284594	4.78781357264034	5.37726286993054	4.49792474952053	5.74115072908163
LINC00520	5.7372324073595	6.11378978017603	5.70077642849609	5.27832197499103	5.55589164167952	5.67150277453896	5.7372324073595	5.18342583776357	5.96407153610441	5.64848389409436	5.86547949189478	5.5798626249631	5.67682469730447	5.60106105530912	5.94104239090714	5.75381307292436	6.10820366530518	6.38217104963435	6.10659390335723
JHY	3.76325281417696	2.9724989240642	3.38352228260533	3.25228020660994	3.05550652921417	0.504716003397427	4.06295430220146	3.95321782051209	3.87545785767425	3.18199512554544	0.484501019295506	3.5725386100545	1.87970257022136	3.76102609317483	4.32906081547905	4.71229397811734	4.04831564261252	4.18107749473693	2.55287020638622
CCDC116	1.07010622927133	1.42933409146252	0.558452643207933	0.157738498650189	0.452763104918076	1.05241285533644	0.719176688071867	0.857942114334468	1.32003544535578	0.777950542391181	1.83971703263815	1.59096373130453	0.689089411684454	0.3932697087622	3.92992225852425	2.51821290073808	0.804357799059205	4.48878429521161	2.93132520772657
ZFP82	6.11947070326463	5.59815675448173	6.60154712265869	6.19770931621758	6.66282351756091	5.80925293784799	6.39689825425834	6.02586703083726	6.18003306560391	6.64117347967299	6.04442351012059	6.2375490059603	5.81987021682177	6.66075470380333	6.13548993940309	6.09046322882361	5.82089972676219	6.20739241999017	6.2170294075808
MKS1	2.40711449951554	4.22487283954365	4.43997450058458	3.35624907256869	4.00902567178284	3.78188203710955	4.39004732332415	4.06671218855986	4.07311339530812	4.06603455448978	4.14180753829888	4.07164561724768	4.08595859807559	4.14180753829888	4.47457881956894	4.49459400995184	3.61705692829002	4.8736722064825	4.36426039221758
PACS2	8.38068690451129	8.56715813464639	8.12217884774878	7.83678835927559	8.05937568196183	7.99699295179525	7.89824399317729	8.72897275709502	8.48204388430714	8.05967148636623	8.41373881314623	8.20460608395193	7.8576992037321	7.92330303279608	8.73789694360211	8.65882797964241	8.75294321652814	8.74694899983143	8.92849697795546
BIRC5	3.25131076096944	2.92795504198112	5.06282521391719	4.38118072848182	4.26854966566125	0.94562201944372	4.15672318896146	0.896628482815149	4.26740236272952	4.34589734775357	3.82605085377387	3.5197488662285	2.89907600275206	4.14284791606831	4.58570249322316	4.84767647535116	3.98682359649203	4.83251335200005	4.21142594799158
IRGQ	5.30213209926859	5.80070141720104	5.74487334461008	5.43131648241116	5.75703912329004	5.43673721545923	5.86195181030452	5.54107289696837	5.46385944453724	5.44407303141476	5.58920509466902	5.40803098203993	5.62861248486175	5.56745117696657	5.7490780496702	5.56003602594925	5.67093146202107	5.49306883456514	5.50853760980772
UCHL1	2.82610275934972	3.98838596066547	3.50421425913804	2.42279408524855	2.96394533957224	3.42168891898865	2.64258116584743	3.65379416356728	4.06392379320118	3.26824909191596	2.9002290164049	3.88672233324148	3.92106766715187	2.62098072552429	3.64982941715519	4.06530741627032	4.37124197971553	4.48207870079234	3.89147902474947
POLR2B	8.70860009101078	8.72419267615552	9.49109453310742	9.48226914596326	9.60646063775046	9.08362888661746	9.77792894860047	8.78548850083635	8.47566445855592	9.15656248923522	8.61725262797234	8.8052698542447	9.38322762520053	9.38731015071014	8.07288772124869	8.04378132857336	7.1698096935864	7.34826846341229	7.43429019055811
LINC02877	2.40852548953362	1.96896619804937	0.778411487179423	-2.072710603183	1.54074606276996	2.15268613285323	-1.00678489075349	0.8771356135121	2.04703095906373	0.91530005793719	1.81664442238314	-1.22695033449614	0.8771356135121	2.43608280769997	0.727094326005261	-0.458251732348348	0.726179993252034	-0.340701823983876	-0.54369280437949
HNRNPM	8.96928645606082	8.92092437229724	9.17980036860466	8.99619316489779	9.00993432140392	8.4635806802568	9.49654351473727	8.92008279144147	8.62911502348656	9.2100551630057	8.59229508664876	8.99740161818792	8.98694556274433	9.25973300525302	8.34203157897138	8.42912680821521	7.80130180493495	7.73081580021979	7.99712834112216
MIR23AHG	7.60588243960425	7.77944516853915	7.39291424329653	8.20379507193761	7.68896274912228	8.52427607918	7.87183848098313	7.68126307462553	7.10220568127454	8.17901577378877	8.62199232466082	8.1402571155278	8.52939329603086	8.51609078325666	6.67825131524251	8.23862568335754	8.19452822550561	8.58205203544919	8.59831515065418
SELENOW	8.76528597563785	9.04893177794468	9.24257470850278	9.12107801822916	9.09080102029256	8.005255679693	9.32356661063826	8.75435714906775	9.1117996170389	9.74369066246533	9.1934410230977	8.77475409978656	9.04042739637894	9.55803566159788	8.83684429005769	9.16626722478832	8.95035154931283	8.98259374759959	9.26726902737363
PSMB8-AS1	9.70300760755371	9.73611987386767	9.89514998868736	10.288834229026	10.1580018653812	10.1171554586743	9.9437487587077	9.79319240524245	9.48077312947062	10.0961291836705	9.87015457419689	9.9033151131272	10.6900899884755	10.1075908823852	9.45318088547631	8.86350756847145	8.61865456616255	8.5903667905979	8.75504003189613
THUMPD3-AS1	6.64238086905866	6.73721632991358	7.1506803679359	7.08671976566332	7.30060056769437	7.1056071999589	7.55554269219223	6.75871845619301	6.84195942791042	7.28264844360426	7.01430130576007	6.52820494471526	7.1872469079257	7.06574126549841	6.85702944111314	6.11854114237506	5.09895362175582	5.62227445987309	5.64730764455051
TOLLIP-DT	3.46402315092495	3.01165993124073	3.19062938774852	3.45292463794862	3.30510173159827	3.44976485335319	3.12198839383724	2.68057672931352	3.73131849488043	4.03951483426866	3.2127512688433	3.58640563460707	3.21750429244967	3.59411825538709	3.3941736049648	3.73178662133265	3.64070779246236	3.5120362331779	4.16946535831862
HEXD	6.46720057097789	6.44626511241657	5.94903549153135	5.75493164041302	5.70221310970951	5.98678558464156	6.20613852455182	6.56143735348419	6.62002696893031	6.36784651993869	6.60572637366633	6.54586199766077	6.52345789227189	6.27120550169482	6.77238371318498	6.99227329735896	6.90194247487409	6.46928032431001	6.93588926540726
LINC02941	4.19321559948456	3.96240031257141	3.60911798093191	3.38246283488798	0.434879233608776	2.79484010158101	2.40066100381231	3.43794322911118	4.39429781358002	2.96759155743983	3.38781779764951	3.57931278934821	2.86745551581317	2.77685076917663	4.60019594319224	3.91599669560091	3.3951331620348	3.79018348266191	4.06881040018816
RNF207	5.4719147456162	5.5492896999813	4.65421196734457	5.03256956898032	5.03152743036633	5.31947678198453	5.42675537775257	5.59679737526965	5.41489686074689	5.24346367712041	5.27926319152995	4.75997691395102	5.02309498594812	4.6669602416743	5.2614906947048	5.39517997050377	5.24899369351154	5.84097628114454	5.26499239749276
ERVFRD-1	-1.22432118706383	-1.43530205956042	-1.57651329006876	-2.15472615820886	-1.2363584033344	-1.72124711510481	-1.26058471365814	-1.66608138655077	-1.18943783525824	-1.61225039838567	-1.52331611867638	-1.35582718231446	-1.59854659347695	-1.57453916758584	-1.4561736417198	-1.41430718478328	-1.41493720664687	-1.13891081490868	-1.0229963649011
SPIN3	5.31275996414929	5.1736630776972	5.35023471673957	5.27998196152322	6.01703332717128	5.13706967701035	6.17912999559388	4.58091544841654	4.93824180341555	5.1736630776972	5.29761811086509	5.19556360458953	5.58257152280261	4.9665697832308	4.99981239187346	4.82100861547786	4.60163411505177	5.09829945465843	5.13020668411918
UBR5-DT	7.01484020915545	6.6216687276724	7.1576908360172	7.89543173672259	7.67231590077922	8.76035095098743	6.89991548851223	7.21388561108528	6.93815523542162	7.31448682861578	7.55464070389126	7.71713990589541	8.81136787071687	7.40369471901345	6.35206512734861	5.68495059831417	5.58650780874177	5.87890987136412	6.3181658870807
CRTAP	9.30932175985447	9.50081669558641	9.1450082466012	9.31740363155648	9.40509044315442	8.32589932952987	9.29671678402989	9.36754036344711	9.25937343535413	9.88043570548865	8.96235036681111	9.1206483423653	9.42036107648061	9.24317662327564	8.84372540993441	9.53702208072065	9.68516595420289	8.80382442400877	9.44314067404343
WWP1-AS1	3.94962997191199	3.20064806135378	3.31325706434163	3.42876483329547	3.38100803549221	3.79087657531847	3.44544499358352	3.26519316797286	3.2549586477263	2.73442565220599	3.38100803549221	3.48641322333324	3.18008251601301	3.55358908829819	3.38107442019608	2.44515853496751	2.88613744932498	3.38100803549221	3.31234799391108
ADAM15	5.71052081045745	6.03351042678535	5.76079822146289	4.46856741880391	6.00847912396651	5.47567654357647	5.28841529652121	6.01222837437824	5.72941189757796	5.96634829997441	5.99689314565104	5.57651050495574	5.43240366026785	3.75000139975855	6.51604198471226	6.87392408492407	6.54195349425528	6.20518001044731	6.39353096302659
ANKRD36C	3.68582190193129	3.57071318898448	3.7173219907962	3.23412033371822	3.98887579784469	0.593784516103279	4.59373318997961	4.3430833634068	3.94749537661112	4.22693749605205	4.50753151733284	0.160449149082286	3.01322975235287	4.07236203880927	0.952818460691536	4.19063740883278	1.81271897332714	2.09406941921993	2.50336082325943
TCAIM	5.84213660365277	6.25961504970309	7.0360475701261	6.57987182037326	6.6153238872402	6.28853680493966	6.18136891383166	5.95950757965859	6.5031390835188	6.72066255558067	6.08593129244606	5.86208617618439	6.26535250424983	6.64480930715621	5.78377198538377	5.99898491661046	6.26535250424983	5.64314533039607	6.26535250424983
AGAP2-AS1	1.00982982265822	1.27733434415968	3.5175928390129	0.559551257143165	0.744796778741387	1.41359398631045	0.697281852995474	0.885440549963129	2.30758030740011	0.614851328026271	1.11002236412323	1.11840013972333	1.08082491534809	0.618912888072058	1.29197476034084	1.28588613935297	2.31098523055885	1.2477002465103	1.08946385966363
ST7-AS1	-1.01138801473705	1.53271387855841	-1.08387701564952	-0.911019107879078	-1.001722290431	2.46207595740175	-1.58262095825623	-2.13853630705056	-1.22456260223983	-0.1759261689326	-0.815618701821909	-0.911019107879078	-1.23961708868371	-0.998505916437188	-0.26597365792424	-0.82057432667294	-0.851841757716032	-0.911019107879078	-0.659222473832335
RPUSD3	7.28283618825663	7.35239951602093	7.12867418219776	6.99624936141307	7.22426610832883	7.01421245912828	7.28844942604204	7.31683729932589	7.27673200377534	7.20532273096565	7.42083423974547	7.07021415302299	7.36178130025498	7.06145885746869	7.21468782202842	7.63394731409746	7.70134765016436	7.74077397842891	7.55924097235467
MIR1915HG	6.095578550635	4.88140631234436	5.1089222214394	3.94107283450525	2.33328052778671	5.41137858208603	4.5304210410165	2.20755100438477	5.22630977157085	2.55957174657752	4.31325271135226	1.92066431752645	3.04659573535217	3.982630260072	5.55399866164737	3.61704281985471	5.71165117036506	6.24980231428666	4.65452977699263
TSGA10	1.95313161544583	3.16981808990636	2.60212654330192	2.89547727449578	-0.634508642552909	3.35011887296484	3.6522194938722	3.46671980131928	3.42895334744963	3.07250710132766	2.71183624402159	3.16277761071539	3.27837789663596	3.08964558138685	3.59801557500697	3.09737634909938	4.07487797445479	2.78254077686967	3.27325222628982
PRKCA-AS1	1.60494145963074	2.98574278956361	1.09770629405659	2.58567108846953	0.115118624454464	2.4456061751134	1.31992720639538	1.19890981711987	2.59971515232499	0.474782843134311	1.1050601349709	0.846800804892657	2.28366173933078	3.05117567651388	4.28789025397509	4.9944793334929	3.23912510444465	2.62725785215469	2.28366173933078
MIR205HG	4.25320170079674	4.02539773444895	-0.75618555142334	2.56867866220775	1.82037592178994	2.75324521836527	2.75324521836527	1.2877826837872	1.02613757336601	0.850998925970938	2.26420159553955	0.83089297704056	3.45984600329435	2.79209709105461	2.96766003368058	1.40820252706322	3.27993927605378	2.85103816730344	3.63147754024605
PGAM5	1.27187425229769	1.18884644693863	3.102788519169	3.37724106077076	4.69926795333319	4.08064173143874	4.11139185657441	0.945529128529583	4.7783650866721	4.70330544840317	4.18311396416846	4.83590846610829	2.77598205829597	4.59978332660674	3.98592096746613	1.55764992770824	0.418154985346058	4.69111985376667	4.21613632740078
CD55	9.32250081142655	9.53310079806829	9.47402477583135	9.528624589888	9.88151515545215	10.8498597053914	9.21297979387312	9.14973211896836	9.47045581339724	9.78987450778804	9.69826658245269	9.59247690826924	10.4481006325345	10.1540749470707	8.97284864858393	9.09183180437827	9.05117645095769	9.44764431154104	9.22470686219641
HINT1	8.69647339218068	8.7502279963389	9.50246874756042	10.5096066734659	10.2253724110535	8.36555546430126	9.53069873980278	9.28058859849747	9.48341533764712	9.81617799750708	9.23886535020611	8.79529142044666	9.12494766857209	9.79326980647738	9.29879728043419	9.83121816676594	9.65264764965749	9.53371173494043	9.7366690948174
LINC02593	4.9868220024588	3.40450172425742	4.8145817538861	3.94855455530614	4.620726832785	4.69792034273279	4.13680749584386	3.3557018507604	4.50341609031382	4.41709631700956	4.2791032735044	4.50341609031382	4.79766125815913	4.07419302392566	4.0939595621127	4.61057616353087	5.30269198113625	4.9276559349147	4.97244366763195
ASB16-AS1	5.74451467562993	5.27258936546596	5.5867170189295	5.70150383153844	5.3723280417383	5.72578764836963	5.76940860439769	5.21368563395494	5.93091679448001	5.88084316873797	5.65850057109402	5.82224063248621	5.92196452290096	5.58552287444554	6.30845987104931	5.75687282309972	5.05144626572393	5.3454652714647	5.47374191659267
CHCT1	2.09228266656565	3.5322453277382	2.16360940134667	1.27494848816659	3.24722924988801	2.9219584392641	2.26745158760382	-0.235119862072459	2.9382533926071	2.87111464275263	2.54226763652118	2.21539210639521	3.14513290473072	3.19470180201435	3.53076654454045	2.48867733997183	4.04545238430027	3.44774065500972	1.98205023036966
C22orf42	2.8436403345086	2.87324154008903	0.0901462992699527	2.73876640067617	2.58619312798408	0.958528459127179	3.09731326458798	2.2720791600972	3.34558700119487	2.6460177245391	2.73041544331846	3.61775865301299	2.90221680794473	-1.42016658062443	3.24556712001047	0.594013382980734	2.56452270341561	2.9762811858015	3.95267229972765
DIAPH3-AS1	-0.491436103708465	0.474600028968261	0.454452636562642	3.19240371336077	0.153208030626337	2.22206338737648	0.487188853874789	0.57726690881632	0.278360556768813	0.0594228539235276	0.0146093739801699	0.22823738946874	-0.0289005693369637	-0.81736856373179	-0.36638598885162	2.13843884203693	3.78044271505767	2.48638848173415	1.9859865428238
MAPK8IP2	6.05781725864659	5.51608213674306	2.46545622266928	3.10318193312349	5.23953791205025	5.21038680000986	5.26937080562802	5.51489506070866	5.10111374927684	2.82747485743879	5.39933076630668	4.56443215765777	4.00193630870503	4.46692353652661	5.42346720650549	5.70857171257212	6.19296691570915	6.89578827183093	6.55463874049137
LOC101928817	5.16338412941864	5.06398158859018	3.91688165807102	4.67994177646858	4.4832651406438	4.65625159648444	5.06144813489468	5.19776099687568	4.70527586570925	4.53679849831981	5.13458250462443	4.18825706784125	4.31174442482873	4.01595104375965	4.96376840360178	5.00026788005704	4.9581056886527	5.42583005164462	5.30453601401767
KLHDC7A	1.48773346393847	-0.747685827046397	-1.46265041656046	-1.49773500025127	-1.23380884578231	-0.469520781265583	-1.17157601189072	-0.887939718425404	-0.51662585320003	-1.24577904299653	1.37526149089403	-0.927090536237106	-0.984256863036504	1.49612563835319	2.24182396461127	-0.647095179505267	2.10000638085528	1.97571298515096	2.62510830764486
MESP2	4.59983756467942	5.89389889365599	5.45003739696471	5.06559549727511	5.23580296428058	5.28792247124004	5.23401768987003	4.91533807840086	5.56905547895833	4.75718315579668	4.97929021013956	5.03693606403584	5.59717944497224	4.73108981103723	5.35435418570552	5.95444630438078	5.88249740789399	5.79823825725559	5.68683219754797
EOLA1-DT	2.49380975144482	2.11968621814234	2.58335512590369	3.31039066996987	3.62305308306774	1.54584666256269	2.48152517397402	2.97528638920772	2.53460952528684	2.24138745221488	3.47105597591223	2.59913226155894	1.62158301482957	3.06290076334415	1.60214248715969	1.71259336869594	2.91797162626084	1.16481615917642	1.07218357547461
SMTN	3.83924317135152	4.31203739711921	3.79674376775885	2.82250110887806	3.81143950773178	3.40778309273361	3.69980908229766	4.03302293297417	3.96995065041544	3.26260475123555	3.86895602743547	3.89604864210191	3.68146351657155	3.47684964641105	2.96343737684497	4.50814052440313	1.27333779617231	4.79316969569915	4.66859950689524
LINC01138	6.64977013143719	6.65986280113197	6.68414349360154	6.579294810491	6.41201708694328	6.66759127425919	6.80044992826577	6.2354131771214	6.77278471311017	6.74573795474902	6.5459805618376	6.65490862080438	6.3418607565279	6.75190244049908	6.44824892294985	7.06397239051532	6.51581097945815	6.73506027093556	6.47995464522497
MIR124-1HG	2.44341545420411	2.56535130056429	2.16941556961492	2.73879461208124	2.05169137937561	1.95907237893824	1.66525710064654	3.47736842084821	4.28983509792605	1.83422588336248	2.36136554116568	1.90248337453588	1.70238373851215	1.90454698003955	4.71601147500998	3.32460910445851	2.23170723966373	5.05779320281335	3.75275316771819
MAGEE1	5.14773148177366	4.69272213650966	5.58928929470352	4.56669374450188	4.88132917321447	4.29228453592281	5.38475983846953	4.40610196372187	3.54242032147605	4.24897892011131	4.33322851944005	4.45740035368386	4.70591061771874	4.82453033403673	3.7754061659443	4.05261231933769	4.0909789715037	4.0807959211396	2.87125864640931
MAGOH-DT	3.71313262765345	2.2741544768219	2.98474680321034	2.26056743446426	3.64240057291753	2.01478133161071	2.98474680321034	2.97269378552778	2.96183522264923	2.95545712739177	3.68586409217784	2.98474680321034	2.46864112662595	3.16298275705348	2.9477984579431	3.03365262189824	1.4967932828312	3.76672111054938	3.29421140101937
DNAJC7	7.58246142058839	7.56888423389298	7.31692906899813	7.27033255839147	7.02432029150206	7.01100930106414	7.64720790903893	7.27775937723087	7.48030305405346	7.35658080202728	7.39014335634455	7.22022121071912	7.6763757694933	7.31708838130389	7.11767791829196	7.86078052688103	7.60551429736367	7.53051327863438	7.34160876052804
NEUROD1	4.04445768581504	4.13554288628366	0.43642454619113	4.24052946291547	0.243432506682022	2.02533059995009	0.364516261071161	3.61408047847985	3.83576840762641	4.44591334904525	1.42554553757999	3.41245051875982	1.88549455742717	2.49852311994435	4.68263960983555	4.09994028839932	3.85982540445459	3.55994081765381	4.55180115970133
ZNF451	8.55691959448411	8.45962125408061	9.14765280733713	8.89461233000065	8.78405396300426	8.4007771757054	9.13070351333646	8.82452751717207	8.62055078267123	9.11195176900111	8.85238541716073	8.86871383872617	8.76192076368674	8.9056204994634	8.18958914885802	9.46993949093284	9.20640696368082	9.18278335205715	9.22772836854774
LINC00528	6.19056394527136	6.09903462385392	5.99626626138632	6.79919192414749	6.41911882837517	6.96720733287702	6.81498250283891	6.82458683030737	6.81694935138101	7.49615067446901	7.11684979813239	6.96720733287702	7.52705016405675	7.27026925891363	6.68913423961456	7.87602594203207	8.22929870231564	7.95416784200452	7.65082028194483
LINC00290	-1.64402313199314	1.04852229829795	-1.23445630395251	-1.72605934194441	-0.960433368391742	1.41355883824638	-1.57023359588502	-2.62246124143133	0.8051175285806	-2.51425777762298	-1.72319658272073	0.900730031281042	-1.85691261493143	-1.35153204015278	1.58739865015355	1.60974200712109	-1.0186750782077	-0.789771792162751	1.20370646849087
RAB11B-AS1	3.64534007138729	3.38745154912437	3.86369807549692	4.44900152657357	4.34894592876219	3.70858123903225	3.64345560611579	2.93401079272865	4.50378999984393	4.60703794836962	4.51815738569161	2.86759205093839	4.37920624892777	4.08937814209013	4.29212219078511	4.59568927968935	4.49699987977399	3.19165149241231	4.92215319012119
TEX36-AS1	-1.63161946963025	1.60276883463688	-1.57642053811524	-1.09370957236338	-1.26526611313959	-1.1371621099098	-1.21402685236421	-1.01509940731942	-1.69983065431021	-1.45116540339589	-1.06969103442585	-1.94381565622654	-1.56912509774807	-1.4152176613276	-1.26735151854469	-1.10977048049436	-1.36167966712811	-0.929250946997802	-0.962084840927632
SNAI3-AS1	5.2813134804386	4.39011772469999	4.55138111980214	5.16312303033716	5.05455105170397	5.05455105170397	5.13441888198943	5.18690788649452	4.83906020370796	4.93009529981016	5.28445744712045	4.9966397202212	4.88735921213372	4.49394923402846	4.80073209597445	5.42677850922728	5.55013614706507	4.86145015207564	5.58106910204608
GPR37L1	4.33101309481594	4.29426092092268	2.89497097328972	4.53525491270776	4.69407555034083	4.59791011812889	4.18300715563963	3.93286486801068	4.53453152776077	3.96593688281837	4.18166122283432	4.04634051029777	4.72115994339994	1.07910604977376	4.58285183831624	3.43472531593392	4.10306796580496	3.6308517766721	4.5344375025613
SAXO2	-2.10731732760833	1.93532340663618	-2.33209955122843	2.18639866853973	-1.71912878716194	-1.80734267232381	-1.75111007554708	-2.62912800594079	-0.986425786045572	-2.24525290042581	-1.58751532585575	1.14254298362775	-2.04808819055577	1.02274217356229	-1.06555715879224	1.94189739787563	-0.820728404140181	-0.84772671868741	1.92586564312528
LOC105379178	-0.117377911767271	0.18405598227471	-0.610802750937705	-0.643869499644689	-0.444542600457498	0.350052461936286	0.0507276573730486	2.21900708135562	2.716981833119	2.40551199916126	0.06478497507836	-0.110680118028625	0.0749314563806878	-0.157596656654603	0.215248150627923	3.53204335051656	4.14096721568843	3.99693364414779	-0.154418772948516
LINC02575	3.63354748399744	3.61586199289461	2.66094448479666	-0.234811353660569	0.0219804332812457	3.1150304014298	2.42948699298215	3.69020585395066	3.6628751563847	2.91889660734531	2.80582460746932	3.09954549128398	3.29399436553205	1.12229240811128	3.11953575416647	3.56039000663759	4.04878710136952	3.22663227130317	4.15485308159055
MROH2A	1.72443584571324	-0.0333660233930619	-0.344364681209078	-0.327867950923472	-0.430483663965645	1.18975801983493	-0.790086821713228	-0.379114928732504	-0.060448979898741	-0.0557464636764396	1.42803522156503	-0.530303362667417	-0.357106492352876	-0.753182693998084	3.98560828887455	3.00968915254623	-0.194298192623964	0.247518142706127	1.21809662280855
LOC101927516	2.74043910822733	0.00967913121236874	-0.716102616853247	3.05806100980291	-0.563368796037681	1.4271619319056	2.18742549007696	3.58396265472967	3.07284650630411	1.9539627705233	0.0804252066052906	-0.28967223834999	2.61911935348913	1.81857329458036	-0.204263840550663	-0.252443072093753	3.40865193569135	3.05371751269479	3.53244555231168
LOC105374809	5.678368391053	5.13221749278976	6.28025320627208	5.14476629800752	5.15311104468016	5.86002919627534	3.24954148065423	6.14611348451731	5.23709047566066	5.7742940184519	4.56134653950618	2.78086145843396	5.66669489703717	5.23709047566066	5.42746986235675	4.52614754331502	5.14606804513886	4.86315089543688	4.18548623522062
MTSS2	3.28489504299225	3.06063453038827	3.31072122019259	3.66821410456209	3.79951325520698	3.45673484799387	3.7280907470426	3.67936946737448	2.56990073922333	2.98648824854603	3.69867148310151	3.31072122019259	3.10555578270134	3.66106280713035	4.17949552871549	2.90334531218707	2.98062228005213	0.116312700003917	2.8791995629784
LINC00847	5.78413579998391	5.64838018788736	6.20518298273982	6.01158475831908	5.74467790215582	5.76237569541123	5.99477767177009	5.99605583216302	6.05716738604644	6.33355940688708	6.42681829283166	6.10850951652284	5.92615276700266	5.95097382334778	5.97369723377386	5.7519122839036	5.82105354378624	5.85790370391251	5.89245494495007
ANKRD65	0.582862802743433	2.32507963447847	3.33241867789324	4.19600877545752	3.84601838533497	4.69720131050018	3.60895887522474	4.33075915272988	3.26458680246149	1.9394494967357	1.59443279411421	3.33241867789324	2.2031661907569	3.7045006684776	4.10710867566723	0.897379414676819	4.24946499493691	3.38776808763826	2.37294380386308
ANKRD36BP2	4.7711724766367	4.60075085665837	4.81098348621398	4.36570053752711	5.14105242517603	4.76481307143757	4.61842946210864	4.59660765023433	4.6742910082312	4.1644409180093	4.72233273436097	5.01498067583381	4.48358605008568	4.12140585430542	4.40550511978112	4.72912461105923	4.56096056428234	4.74830682804947	4.1420630322377
EMC1	4.60684954119928	5.05234944627435	5.76023780977345	5.48794301190055	5.92546963505509	4.77238829113864	5.91738408425963	5.18359704041448	5.02345110588797	5.53786931861324	5.08939569828805	5.41123232284682	5.46627038710407	5.53851078682168	5.11234589215123	5.6678766592982	5.74926933133157	5.77845467670352	5.48975114770305
LINC02984	2.54968924708027	2.77826659756751	1.28470661728036	3.01649779398276	-0.0309735865844769	-0.732210441698254	0.0319550299934752	0.0846008890245691	2.8472446428758	2.71383204334319	2.2922629211933	-0.816417506392664	2.8784309504893	2.7396204045863	2.58782612206132	3.06420421671772	1.39596516472223	3.81864205326815	2.26467690542692
LOC105379524	3.4007423460049	2.75677762635926	4.03539172899375	3.24106353414221	3.03548302949192	3.46580344486682	2.61398781118398	0.213210712872131	3.28292600325456	0.315209897669211	4.15624782653162	-0.204385408099081	3.36025824435725	-0.551849158752758	0.107901130216296	0.3598243846511	2.40656901386342	3.31837967107188	1.90611429615205
RGS9BP	0.673074853637596	1.40353612392186	0.440617959576779	0.110315114501161	0.714811464619303	0.69850299497238	-0.0457717242392417	1.83885015145875	0.758736212800858	0.232360858736051	3.97552914423701	0.50223341725678	0.247160076941162	0.46611516415454	1.35327776059515	0.653085061510236	0.69850299497238	1.03475852602838	2.86981781106867
LINC00408	0.264929855445605	0.343514234630686	0.0436930399207934	0.13223141724162	-0.0967626062038762	0.233874570831361	0.194206424233841	0.683368189995357	0.55916447251595	0.1239036155876	0.280163694320336	0.540327077174108	-0.0579647579540178	0.372762186879614	1.2703699612713	0.450266652037269	0.508650549814639	1.65117342985327	0.51956862939846
EIF5-DT	2.53226253147568	2.58757015096834	2.90584981884132	2.76271967684328	3.27929697558085	1.17281092960224	1.71214573787411	2.94096376046868	0.190830911945545	2.38946009873866	2.72757772638967	-2.01176776173302	2.92969644362176	2.65366125534283	2.87213253296653	2.61342172787645	2.37214900059081	0.610308465703322	0.64463813244142
SEPTIN7P9	2.65675827370747	2.06664867949496	2.43806155907009	2.02326877326542	2.33751365421097	2.41561620777275	2.43316217270032	2.68394057783338	2.73053266364454	3.17459357948297	1.89829012878869	2.40613025285373	1.18387189516657	2.87980863358198	3.16680438866074	1.48057819988936	2.4886042357625	2.68473580510624	1.72434727661655
VCPIP1	6.1596701519057	6.0970259454372	6.6745534329386	6.99901827001767	6.73876404068181	7.10869205673014	6.44162606185357	6.05315161397165	6.71970141507316	6.76208504809581	6.44162606185357	6.42736864728187	6.85457421201445	7.13486973510723	5.67612985837546	5.98756027440086	5.93722940956095	5.76307006402577	6.12059341052989
KIF6	1.08050188562182	4.61177856559198	3.90839671835211	3.37326882376652	4.22926727859499	3.48544698165151	4.15749949409531	4.15420966996735	0.588295730769246	4.37344927969469	3.94533191773792	0.414685508479297	4.40727074283823	3.85255109434334	2.80251454397366	4.32566123167025	4.59866012864422	4.71602478431041	4.14977536458807
LOC101927468	1.13987929740015	1.49540976462976	0.609640429933916	1.62673169987385	-1.4634269296726	0.379012300561577	0.852215498416702	-1.03767533249661	-1.36788465421276	1.96553842689053	-1.2283578593799	0.3758346573309	0.733443661528603	1.06104790370536	2.08680579765789	1.24906007075595	1.08278609579697	1.39941707702893	1.39559583727241
ZNF391	4.10298935277602	4.61303785460733	4.9394073534617	4.17887345796304	3.58352300230063	4.52649350717559	4.17887345796304	4.24942490472093	4.22582487738072	2.97638063488291	3.8394937838568	4.57184496503679	3.04112620680931	3.86333788773053	4.77253348362886	3.70668569298797	3.91391778644983	4.58856575314295	3.81209401697402
LOC100310756	4.75419902401685	5.60637380773993	5.342073380995	5.56153684345235	5.28101471517903	5.8650798567412	5.65477789321836	5.45751991022577	6.09693712605932	5.67217656155572	5.60207035650227	5.54252286700346	5.65854635420351	5.98695420683684	5.14811268421584	5.11146933116936	5.70007823229085	5.6047391399796	5.66906596536762
LOC375196	0.37144742114794	2.88378328032795	1.35444082308963	-0.992163059685125	2.05779467816468	1.98290094566541	3.35239451871937	2.09257722770664	3.43024934242197	-0.774075662853007	3.57210989666223	-0.763714068120201	1.92815714118147	2.19509993284142	2.77250151507563	-0.549557916195369	2.50569614809819	2.18345842019236	3.71374915897679
LOC100506271	4.79011943886099	2.26677724250288	2.15084576147115	0.238762441113741	3.03067281189952	2.18242694760676	1.28407821574917	3.9267302275873	3.24949375612227	2.31605789566868	2.16578125851094	2.1346220816073	0.853030402926282	1.30437915647033	2.74257511220746	4.20276796317553	3.28052794271581	2.50639438528168	3.73394276659996
C20orf202	4.90230840216882	4.80093585595467	3.89265106645859	4.47439230928643	3.98921878841259	4.97740516964217	3.802454992085	4.13858124540628	4.50125822257816	3.74799424171138	5.15039771721335	4.23201731762818	4.33116198169583	4.33867689963213	5.20591502384813	4.95654650137939	5.514255836774	5.54057117183605	5.22378867952788
MYRFL	-1.69452107093124	-1.07960690283978	-1.74252615500448	-1.75290693627492	-1.50112348297447	-0.983581022210051	-1.95610835395227	-0.744197061940886	-1.07960690283978	-1.825578218643	-0.824281153537807	-1.38115817589895	-1.60905618996144	-1.92340947364826	1.61487071925121	-1.04996710775221	-1.75849762808551	-0.550243269003848	1.29584159634475
LOC101928896	0.59306825844023	0.677290654833891	1.33185986134821	0.247733410792509	2.0536646311151	1.84389999492874	1.41721327069815	0.0661181232603663	3.63283458702245	2.89930719486073	2.56250654001982	2.61439006807175	1.97685458199332	0.40545507899752	0.404457062190956	0.084228902078316	2.3257528922355	3.85804299772157	3.02354421677254
FGFR1OP2	8.06271180118	7.54009173655366	7.63369538145354	7.77337488816777	8.09685817258823	8.46907109260253	7.25225625162982	7.88958403525945	9.00537486953174	7.48016071985567	7.32197184922319	7.7730751951084	6.61751985382926	7.72909074217477	9.20948595242611	7.44179484040605	8.14355201531106	8.80393459212623	7.98654822627435
LOC100506016	2.14691013769659	0.619010922374076	-2.33020343238904	-2.84340417450107	-3.02080399216817	1.93240785186458	-2.38023683498928	-2.61576115269085	-2.68580872600158	-1.78720658063413	1.03002583125933	2.21504327732369	-2.39001192285407	-1.87082633460894	-1.47176609728227	0.0754631942371369	1.30983580221924	0.513144642927495	-1.38325655705862
POM121L12	7.21705508564487	6.81535135659	6.49669445382759	3.36761955872535	4.00415189830077	6.1214553263405	3.94885461921146	5.32776455432562	6.83009033626021	5.02682688850526	6.45558625514014	4.00880123429604	3.67112813573657	3.86863395338228	6.9691018218428	6.02312053577939	6.63109099354628	6.68177619578234	6.98551419401077
LOC105370178	4.96379188053554	5.38746996510872	5.39104636716686	5.19968414964559	4.12809096924452	5.37218894932128	5.04430606047023	4.48446912333084	3.54563398141331	4.73681119169685	5.04659860929171	5.43288288722202	5.12924160509546	4.46941301108577	2.23415468928708	5.28946358198882	4.93965990939634	6.04602602063563	5.90586466005206
MCPH1-DT	3.55915579711443	3.43408189349387	4.04285239460638	3.14962283192764	2.87099773499868	2.91215876820303	3.88322698302315	2.9949523008334	2.98783661889168	3.51885024491863	2.88910751369518	3.11158681047772	3.4805877656047	2.43430689619084	2.89673140866585	3.80869372884149	3.05679340279765	3.33906443284196	3.10224233632523
PRRT3	4.58868539917976	4.1218111087537	3.7499352863378	4.53195961419673	1.66297318856466	4.00554544423648	3.69086324916401	1.00568797962398	3.41643121563532	3.72309381087326	3.68844533896862	4.05985297882458	3.40422708893536	3.82142178272087	3.2107707452627	1.18412373725394	3.20005973427275	3.22250843110531	3.95164112653601
PCARE	-0.376115445123686	-0.271237073013859	-0.252522779388051	-0.814218540654558	-0.42275350540613	0.175995221178994	-0.667130498226146	0.225658212247953	0.122729702758514	-0.871361553387941	-0.516142130562005	0.171955412215646	0.240166209440729	-0.148251547708118	0.176674278047075	0.317127368682377	3.99633049713742	0.00543067443622504	2.11146592915047
ZNF366	4.82167625377314	4.10249476395265	4.62490938949158	4.17143787295177	4.91371694824775	3.64729885687258	4.83947364055595	4.7397763996397	5.5895678848958	4.52465860525595	4.4975791968795	5.01939273244217	4.57160197971643	4.45213447484974	2.89858089639427	3.2141769652156	4.78765881820981	5.11900805049458	3.51856147964595
MIF-AS1	3.52219446793857	0.699860268995363	0.539217845888529	2.71683952880533	0.322213767437796	0.0515513556275424	0.176938536864844	0.706692256305416	0.732831823570815	0.654605577211959	0.346333563804783	3.57794245324764	1.99968328481803	0.130256023985791	0.620227274786925	0.0467146450912894	0.771984926479916	4.16037717421111	0.771333537529424
TIAM1-AS1	-0.291807489574239	1.38774939752525	0.801050624981808	0.363944947116974	0.460652095620284	0.454174739940057	0.0397131360386093	3.63404331743831	2.73152707970473	0.803567304126521	2.48916557127585	0.364162124658619	0.86190544965157	0.405870283910266	0.670377081987334	0.955102276909577	1.04721293906882	3.85443620829563	2.78913453920791
LOC101927531	3.04481274294543	2.02244139096117	1.50344379955104	2.27847488666148	2.61613197617933	3.17132553014242	-0.658933096070644	2.89631832823237	2.94159379625515	2.7774204319005	2.12646586637386	2.53332219601449	2.9963147397423	0.0894132962695258	2.67995858147991	2.75558899740434	3.15014690718009	3.35165658173566	3.97359302148667
ADAMTS9-AS2	2.32737810444255	3.51009201285156	1.04982506754982	0.241949818820703	2.00838054768516	3.01577815668007	0.860015458750298	0.983888767755629	1.99640584971355	0.635814766436182	1.35023813062644	3.13175745070048	1.85823323979724	2.10354567756785	2.66726556993295	4.19094674437238	3.19195168968606	2.20519464117635	3.48383706832553
OLIG3	1.90052871614916	1.17694194048783	-1.2257007852955	-1.05381839605495	-1.44875477529494	-0.852185299806238	-0.492147009389751	1.4958976818289	1.27295196206314	-1.7473578108041	-1.55151874978647	-1.19332854969391	-1.90648990922234	-1.59304756965192	1.67814983889479	1.59390576258768	-1.02196820204924	-0.881753010376475	1.24265545108597
FAM185A	7.30734106560611	6.52962866064775	6.81346208169814	7.24296071154175	7.48071054117431	7.50034205581293	7.73151488717539	7.1255642451706	6.82431166890647	6.99181679304144	7.48659612393875	7.08007350601896	7.39061709462318	7.13556393190692	6.64883163866691	7.58437431559221	7.73905744699128	8.39436120918847	7.25794092050618
LOC105370622	4.76593940119733	3.6631966113416	2.20313259461341	1.84422115734923	1.301131225008	1.81540538150587	2.35054021783868	2.98911606835077	1.95641838998027	2.79814355763867	2.05308462850569	2.04429116831054	4.44513037760408	1.55725320297944	3.17209217291232	2.42640902505014	3.03998529431796	2.26335949872063	2.34376034272601
LOC100507389	1.71535604284578	2.14691496581779	2.2502183975727	1.37546216289897	2.14691496581779	2.19682503342062	-0.769620522463661	0.914492478978906	2.6205234819608	1.91092318564944	2.72903014200859	1.27428617098547	3.50691079561228	2.33260090242843	1.70226199440958	2.68148120168997	0.941313543004413	3.60027791070315	2.01507601738014
LOC105378589	1.87339066113025	0.371816899323148	0.182888962804132	0.0866692472233763	0.210533226338479	0.0273656350588298	-0.695921784625442	0.236265315036499	0.271976129263533	0.126352009713572	0.116344656170391	0.251846936144067	0.255194239433528	3.43057521518832	0.808613090919226	0.517035091544066	0.713406299375563	0.507113435974866	0.617730019009039
ZNRF2P1	-2.72387453294388	0.261398449544736	2.03886410274569	-1.59667079886001	-2.10822886318484	-2.7986465442357	0.681620492939196	-2.01500477150416	0.876905064396544	-2.6068421477245	0.358082897020817	-2.89300606023877	1.34932849558003	-2.05798959891329	2.01018397741699	-0.713169397886196	-0.117329328295592	-1.66278306160941	-0.690922537307748
LINC01785	0.0700229291634847	1.51726414040156	0.131596642015702	2.75332451743738	-0.180102423608102	0.531417096293888	1.36054618864882	0.0133580782894435	-0.1215468879576	0.105710149569077	-0.357845290643236	1.94416974032651	0.28474620375241	0.192939042229892	0.710433210704032	0.455628638465501	0.516577936569709	1.00178262128713	0.260814774313696
LINC00879	1.72472650143903	-0.0398909102532548	-0.593940403032427	-0.805266619630382	-0.715270053993454	-0.63351508041562	-0.75438724627916	-0.917049764245124	-0.671235376690449	-1.14434537949512	-0.916982351908929	-1.04941099992874	-0.614595945483445	-0.721424812219838	-0.707313183672933	-0.63351508041562	-0.619314566446662	-0.72113184872751	-0.392857791012676
KRTAP19-1	2.88585417498676	1.03339218559152	-1.79688274072295	0.702977514271522	-0.814561100677552	2.13863122957898	-1.19045993462167	2.07014830048436	0.866764117221152	1.16270713516071	1.12709626569285	1.02565744156589	-1.07923698188475	2.82842782163576	1.32867813884218	-0.224013411810109	1.87578922608371	-0.813770596452204	1.52597003761882
LINC00515	1.69255047995547	3.1990626040163	1.48132174047785	2.40854881505898	2.34059028494066	-1.04830008228698	2.22526439984402	2.10719393548489	1.96135281193061	2.32329940334153	2.72131782639621	2.15441553974104	1.63861688066417	2.00732646392994	2.74509963898028	2.7533178944487	1.8454825638393	3.04489772347394	2.7278327209959
C8orf34-AS1	1.0040662038909	2.46535863790944	-2.00053147810637	1.17701572886944	-1.21726245215903	2.14095785744543	1.80406099636342	-1.50829607874457	0.014611325631803	-1.41679530713096	0.731794932230292	2.40674008785942	1.86805660271393	-1.54930153063303	-0.782673646525888	-0.34871455194453	-1.27242213807924	2.23239478289902	2.80733279889021
LRRN4CL	3.22527380688988	3.64112614279721	3.54916271231159	3.53741014656644	3.95252156706289	3.84046968209462	2.04401876757569	3.51734791483654	3.72497969422308	3.84865657053174	2.78642274324581	1.91599390859904	-0.000500408820113485	2.22915949444523	2.94238668705543	3.00448705314287	3.36824410815584	4.00871690303311	3.65270775921009
LOC400622	2.54050360164108	3.14619359903854	2.73467358806469	1.02604010352331	2.15453416284988	2.48511955761458	-0.216215583885324	2.22985719269149	3.0922972483662	2.05464531773511	2.59074932934035	2.30271905317031	2.75870414128548	-0.768616784824491	3.56365747559988	2.01734731580663	2.89040576966205	2.79280055707044	3.35739644677921
EXTL3-AS1	3.42501657586703	1.77548888512483	4.0334489552638	3.32713545097771	2.49888361125013	2.50618079561046	2.3573216508309	3.12557515825121	3.30338705047061	2.50558590932027	2.54085034826873	3.75432209307384	1.95719720159127	2.8569436437581	2.92056333739027	2.63109271367488	2.62844555918135	3.20252268807733	2.21227504647411
LINC00606	1.50558998967131	-0.974948193200456	2.02359489967294	-1.55004291970397	-1.68597206882535	-1.39361628056132	-2.29065168438395	1.17999199660384	-3.39220760464019	-2.87729367227228	-3.00648422074747	-0.70503600405709	1.05080363147479	-0.20906585921563	-1.71829595851745	1.06634019196672	-1.56786766360317	-1.63660903231601	-0.494336024219486
LINC00928	1.57612605070701	3.24503111709509	0.94769869717531	0.952528979473646	1.28885467788533	4.34222506278695	0.952939375185162	1.93348393916797	1.71969111446699	0.984343114597176	1.27912121279544	1.14577968529556	1.22198876399317	1.14788111290311	1.27270614187484	1.42504077532916	3.66209222596959	1.9989401950706	4.08432916588353
LOC100506274	3.7176191816767	2.39839614100413	2.86776767717413	-0.597668969719045	-0.681827083525548	2.12736469744164	-0.586286348710662	2.20403987729549	1.30547638255648	-1.60628163258118	0.551691949185894	0.318800090658532	1.15395568311297	1.33760274156065	0.300492853290504	-0.272150452065159	0.508441599976038	3.41782484100598	3.06587323015027
ARHGAP22-IT1	2.23354177903834	4.37253287935494	2.34070929418293	2.83770283685533	3.26567105167197	3.58263402970188	3.06681617395525	0.791341578293429	0.99115751400746	3.26285702023808	1.12291879105304	2.65545782767752	2.57592925749489	3.3938901621414	1.66007192285323	3.869808633771	3.3026775072061	3.48497385460339	3.84442296922788
C2orf72	4.87507674238851	5.23602192659698	4.84776457797796	5.34827505156793	5.48478845915746	5.11794595650279	4.98929390256073	5.63281370158024	5.57225583802375	4.98643592553809	5.23602192659698	4.31230334561364	5.53081182154698	4.90964819340716	5.42337908763558	5.61784065774773	5.64060724211652	5.72384712865436	5.53180982293805
ZNF80	3.29895232209331	4.98121321442537	5.32998188315147	4.99452159698867	4.99452159698867	4.99452159698867	5.48037838223683	4.83569123019596	4.82308777587096	5.18716296380464	5.17927370686357	4.56896366737398	4.93678913359937	4.99695172958531	3.94060729123357	6.25652248113434	4.99452159698867	5.48894240132448	5.78686517235127
LOC105376166	3.59398459453441	3.08656993385775	5.389512871763	3.65700794509218	2.33885126900685	5.01053702944193	3.57350761003301	3.57982038074527	4.6676187958474	2.00631170548578	2.41446179085857	2.19309995178262	1.80052439946025	1.4075846246787	2.79931673793787	3.26098322311328	3.33101291559772	3.86700202667638	4.88681537875731
LOC285097	3.59176590512266	3.6531909259571	4.62371571983042	4.57656150827263	3.79245635042579	3.79052560680385	3.94839704229616	3.916099989192	2.59784482414217	3.02609008149892	4.06746417891952	3.97253154936575	2.71408290705072	3.62213053642438	2.93134019126779	2.48282661694987	-0.493970341098838	1.98667586603019	2.84894423609184
LINC03032	2.6982601176337	2.64361144167549	0.456172312522699	-0.166849680097225	3.26412091076177	2.35727690422352	1.68648732555122	2.15146910952857	3.16082480437515	1.94921665034967	-0.832350688732035	-0.838560331810327	-0.135167171191805	2.59742722243487	2.68187475146832	-0.254555052914179	3.30494707542956	2.7240972583697	3.59077029120811
LRRC52	4.5898511564358	5.22529840847553	4.77291369220296	4.07415542103492	3.89088479483724	4.31754667898642	3.80822321664967	2.11261543289543	4.61822940455057	4.04044588410179	4.91793526336441	4.17252260504468	4.89711050476663	4.50554617277031	4.64752395147791	1.18886657309419	4.6693151115265	5.23972346524308	4.45186314944296
LOC105378577	2.2625648049742	3.0411798444295	-1.11413383959569	2.82531835028717	2.82694539764402	3.24757595127775	2.53530810856775	3.51563221384258	2.34921421622271	2.90594857068357	2.4886766854637	3.35454737565748	2.69768213585273	1.12846092632459	2.13910195314656	3.61943873051094	4.30945160689962	3.14566151628343	2.68456591329235
CFAP91	1.21943536383326	1.87516338277771	1.97447226438732	2.49585035964153	0.857111141187061	1.97914672238832	1.815644404076	1.24722398335703	0.735521476221225	1.94067784258139	1.01505407003177	1.48776513401277	2.43980172055114	-1.26391790309154	1.815644404076	-0.345677770230557	2.17461299611588	2.86440164610184	1.86968744307122
KDM4C	6.5413266355404	5.85342169638659	6.90587213412375	7.03620351397076	6.30507413079841	6.60477285632415	7.7770494517739	6.88809651355136	6.62594122274937	6.186202171642	6.7376341860059	6.95365067681747	6.10185372445918	6.79156332256387	6.44161349761728	7.06761153774436	6.50584355417485	6.4871078871824	6.25885689596111
LINC01365	3.99438282889642	3.35417950472037	1.0683186548477	0.70953186064865	1.31857060942293	0.956433069752092	0.332219295968687	2.89257524529166	0.94738007804231	0.517465680721668	4.29629663363734	2.33534928240186	0.702811039196255	0.329821653088641	2.66603094662475	3.03661926353621	3.56351306130895	3.18282325764958	3.51226428854629
LOC105374989	-2.12671266781629	-0.538888326593077	-1.5038607457507	-1.8263785274809	-1.88889539321084	-1.47632716542729	-2.16535314318404	1.95366261153534	-1.51526914895061	-1.75893094307372	0.214908137038861	2.60451972741207	-1.56410892981741	-1.70793129180444	-0.994296063757289	1.29853432126744	-1.47278240935586	-1.68047905233892	1.15393494450481
LINC00605	-0.461726729111788	3.15380660268362	0.372606040274942	2.72780176160931	-0.796279669821958	2.714394382943	3.06767698334854	2.63782275154289	2.90370297780425	3.21963181759934	2.19924432394617	-0.205090921394635	1.0674117127953	2.16058522520878	2.7952145841076	2.78839123151547	2.82018855795312	-0.365700378191342	2.82701280266144
LINC01210	5.82013713823601	6.41005333166787	5.19065271665282	4.37731197870165	4.91015080658047	5.00180050727643	5.78802702948594	6.03973127104134	5.92879498790862	5.12390406143676	5.81474251638895	5.73304219230793	5.74417591697261	5.7886077671486	6.38748714167843	6.29720268131633	6.40896750927201	6.58539622190674	6.59650455140331
NFIA-AS2	1.52157240873888	1.49411633997643	0.845937925036105	0.76856184876881	0.79507284529695	1.08432914086841	0.942422049864695	0.80935202515687	1.64832416663777	1.13237587871286	1.45527182807355	1.23692088352167	0.64099245631845	0.849724521274982	1.20808978270436	1.65615922956186	1.37872507631592	1.6102673607097	1.87803168182557
LOC105372394	2.2086999205822	2.75296104281628	0.441992757302855	2.80725607148415	2.33830934102144	1.75037513164534	2.01921011141694	3.75262891114821	2.87518618560579	1.92871999085307	-0.123312726306758	2.23965752456511	1.50760058884858	1.26745092384978	2.67497314116362	1.01959846962543	3.36517895991127	2.94412644876315	3.30493229384068
PLEKHG7	-0.482380359790793	1.71568847679954	0.480111448152166	-1.82015336194482	-0.12220879012775	0.156738598222428	-0.768224906626297	-1.11702400557058	-1.12100292522774	-0.607792979960515	-0.910341798041596	-0.400001977902789	-0.558142469941326	-0.876150253038853	2.9903286385264	-0.412300022576289	-0.488283743898483	-0.697890543265216	-0.281802232588437
DLG1-AS1	3.36662600696341	3.4140835898203	3.32798286974656	3.1660689518627	3.1660689518627	2.14424828578911	2.86130351410771	3.63742110777316	3.73464609126634	-0.140626969733645	2.8952823770102	2.91286302362174	3.12738689404537	2.66377398670165	3.34169591308695	3.42983982126815	3.3906946093183	4.19922129969523	4.30039323619959
LINC00692	1.85790106296504	-0.15285647216453	1.10501609195174	0.722869299915048	1.77479932715812	0.662291750939819	0.692327527805857	1.12528298778143	0.320728535225102	0.731398836352628	1.58135177492033	1.35338675566916	0.629460285197336	1.48612469331724	0.65441694952181	0.672758250960002	1.32185382541196	2.18676297343361	1.91909875856449
LINC00868	4.8994710502061	5.29879414535417	2.70042683677853	5.38231957170556	4.39063406040353	1.26275571873021	4.29486139082922	4.85656826201373	4.435332150207	5.06854024566939	5.32968066999661	4.76261644959733	5.27143615961577	4.85795435204207	4.61324798501624	5.1563139541529	5.59074725523973	3.93789751834888	5.30014683333796
KIAA2012-AS1	1.58944965551144	0.749104516589756	0.755001661630751	0.708209965243519	0.60816991173002	3.47942739681572	1.00131479677945	0.909455128566724	1.06703600715492	0.188422087422738	0.971618615665969	1.13916672720188	1.07966676079674	0.945740832125761	1.17849336128415	1.53753626693599	3.18392856136354	2.23157576478883	1.07369388888528
MELTF	4.68065883196408	4.92830042745923	3.86504912752088	3.58093488437374	3.42540922879881	4.38040039290989	3.74402089880416	4.69139098615958	4.35537776588903	2.77120328906474	4.37638250107904	4.12081556782964	4.79833535948129	3.94502484761996	5.26203930018957	4.44208377197732	4.75493144003477	4.90273498906368	4.9696440740064
LYRM4-AS1	3.53572387512665	3.98240940729623	2.84274236941111	3.33497261832188	0.0446286895368901	2.08986392212896	2.77430393948422	3.39619249609786	2.95084931063184	2.33260530262281	3.35074404359202	3.17350149905937	3.55787775716878	3.05740755734764	4.62203360522721	2.71986345666474	4.04827257149679	3.42792182885115	3.30425871666909
ENTPD3-AS1	1.41951461606204	2.68501116251182	1.75124041727405	1.5430311228839	2.4984972828319	-1.01636713206738	-1.36952459657839	2.42951116335835	1.25968168668523	-0.804033375645114	-1.58738525008647	-1.44162385165326	-0.280093696478161	2.35092398939924	-0.252888868107787	0.904710168902694	-0.070298014021311	1.86278146483268	3.09537394294596
LINC03018	2.91742341996099	2.60827161759165	2.46854929747064	-1.89437455473766	2.44493817144721	1.86086145594113	-0.656572675132917	-0.310721819121125	0.0827726397353554	1.66947887272543	-0.171234754928917	-0.845096409493583	1.8696753876567	2.61658953037827	1.65749820170723	-0.294014332594527	0.220416454357921	2.93230214687647	4.10511978056746
PVR	5.75702567385571	5.74411601641002	5.39532318672048	5.403935344515	5.41009279575383	5.78192400160229	5.49579539331514	5.83589348383489	5.59414730231104	5.6029448304412	5.27864655444598	5.80436476656132	5.32366765788036	5.64162480532282	5.74505182329607	5.95217151997731	5.75787605586851	6.26854158904208	5.41632019728698
ST20-AS1	5.60078377984251	6.13510231804614	5.85304640062338	6.28278404076095	6.05872509283169	7.07041790962238	5.80306796954413	5.89741570258446	5.64444552428547	6.26214456960142	5.97252564026462	6.41941414090606	6.81300098485706	5.85304640062338	5.18066728711026	5.74511747109617	5.22668599789436	5.45741883468329	5.26700628959108
ARPP21	1.01861193260333	-2.06237833784947	1.25507590843665	0.833538564829403	2.04025607648316	2.34141523412598	1.29172228881948	1.48815939861919	0.162578977836567	1.99369436515402	0.926127918381014	-1.53948044002083	-1.93486857361215	-2.30323263786236	0.243910739905007	-2.06113647334912	-2.15561467401958	0.962057606310872	-0.0492390933670812
SPATA13	8.06853836609182	8.08198107720825	7.92053950098187	7.76109514825986	7.72519569614789	8.76093683515309	8.13195383434619	8.13746102999649	8.28401407226637	8.6989104082733	8.56126384972189	8.10930525638505	8.50057752195642	9.00640274850553	8.38311151981375	9.45577975492796	8.777413875574	9.3036870149923	9.13420638219355
LINC00901	-0.948565599734137	-1.33375471742254	-1.80670561751733	-1.69649114232652	-2.52834517162258	-1.41718269417959	-1.87944210747024	-1.01843393844203	-1.31248586719047	-1.33707443450102	-2.47121206409265	-1.35322588424728	-1.66119941399726	-1.46818846661812	-1.72970815095038	1.42114634608776	-1.75299283516096	-0.872404497179566	1.25471698884514
SNHG28	4.75300029594037	5.24512796477179	4.2555694697083	4.30395136018152	4.3963057007691	4.51286798217753	3.35669149386801	4.69965336523763	4.10410400354968	4.51286798217753	4.85322005074083	5.30441216342824	4.05959781725265	4.16113079075592	4.96079048015422	4.9090455375406	5.06554839938039	4.51286798217753	4.55356495355991
LINC02724	0.525027359203464	3.43131163317227	3.22179142527542	4.18185385824891	3.50634681550516	3.82096842406755	0.757141237552731	0.772861006009798	4.68565014644289	3.17135932037224	2.36698120906794	3.16292599505578	4.79485229608957	3.55021657585242	1.50410623096418	0.497327470036019	4.37419998134409	4.39572340546031	0.616272153413206
SLC7A14	1.06041727893329	3.8467584438717	0.164401975786326	-0.0139949832570607	-0.145580679794556	2.88463929034338	0.86430492819913	2.64113809875508	1.00307807173452	-0.216766234164124	-0.97632978151866	-0.500418354240806	3.70593642078667	-0.254257452546965	2.55717632422276	2.6341177111075	3.37595702365547	3.87382720914757	3.007523571308
BISPR	6.68257645329675	6.63576370782618	6.86549525111045	6.62967914387464	6.41406650898722	7.07319315534166	6.69442298978872	6.71676413049665	8.1917498204408	7.11640666306753	6.55479665020215	6.7625689491498	6.90088210446732	6.87730781572007	7.08790237834009	6.84428637931646	6.67340664759997	6.35594608330326	6.54835800726172
DCTN5	6.2191243338179	6.40954378589088	6.92291339699543	6.89273062163942	6.6658668955236	6.77725255662789	7.43931845554313	6.86709445018983	6.99159843232499	7.37867705071102	7.26305620053661	7.06659465742825	6.94934064045762	6.99620088002615	6.78752483143758	7.76491266280305	7.694914397286	7.59058742942178	7.8446248395323
LINC01553	0.0932846856565837	-0.456824605712238	0.917223502051347	-1.50792753638213	-1.62383995478541	2.81196013590569	1.53766932842468	0.925286401543279	1.93369421295995	-1.35607124109931	-1.04179040143976	-1.19093525867491	1.76741265145453	2.34928196539188	-0.0473898573112604	-0.0158540640915342	-1.15203341281226	1.00812284945513	2.44200161868742
GTSE1-DT	3.59543596209836	3.80376071670373	3.44427935361185	2.08752714539585	3.79389372030132	3.9100854461873	2.99954377015588	0.644772575827219	4.00108055942175	2.80121626084236	3.59543596209836	3.59543596209836	3.79469871217637	0.500946008133408	3.67240630848452	4.30706100749335	3.06438581846343	3.82204222905021	3.88267140219674
RHOQ-AS1	3.15827673139411	3.72388707925111	0.118970911590757	3.73184242703624	2.60394714281611	0.543516275457423	0.351826057708974	3.6060370338024	3.54292218643635	0.308339733953503	3.43818276207706	4.42776943149478	0.632928325686384	1.80697817525173	3.71576572312801	3.73584149639727	3.47037765115364	4.01404664917869	0.593324889284646
TTC6	2.83817647005563	3.1420025934118	2.87402106634489	2.68913914209655	2.55250906627232	3.18627029042782	2.84908137815305	3.16856153787987	2.88279222084865	3.09431076053416	3.12934000710681	-0.113809010767245	3.31608460166178	3.088395292208	3.1485553762378	1.2898619288993	3.15966348618383	0.0658105515979757	0.544917783077737
GTF3C2-AS1	3.2325316471255	4.06622003345636	0.910940719451422	1.78435110610558	0.75835338881499	3.20311127331421	0.430827219477827	0.860938042393759	3.56551213620093	0.325754004127608	3.23277406773479	0.347964663640017	0.00822965631895212	0.836377887241299	3.90973012585975	4.16713718746349	3.93086031844292	3.33351068345086	3.34441631206354
RPPH1	0.510551111983382	0.335131722391487	0.172025159497914	0.42701955659069	0.0443925395531699	3.6799051895531	0.972583405784638	0.273247447145575	0.318780699174127	0.193330903867987	0.0456781763380115	0.219352052620454	3.12245914149128	0.420820876429322	0.353496373818327	2.89459752578725	0.786876743799496	0.420820876429322	2.74528517356347
WNT4	0.18500773825705	1.19292049986025	0.562250996201642	0.431625328002655	-0.275159216455368	0.14090506768394	0.617110673740845	0.771532190612013	0.767075172382102	1.30310288532163	0.525435035564395	0.755913225614769	1.57875513755829	1.81024837713604	0.804018603591365	0.848865187652003	0.98659044837598	4.21000823914626	1.77373340321308
FAM216B	-1.5307131757265	-0.85377934924727	-1.9139239594714	-1.90429139565464	-2.28560456063404	-1.16627995651882	-1.47522226246608	-1.73529169020002	-1.30079205225566	-2.09677836105608	-1.29314695987007	0.35175508831928	-1.0270798890367	1.38212954216145	-0.960433582301767	-1.16627995651882	-0.854829163942041	-0.412734378127646	0.914378268049149
MIR194-2HG	4.46928765535963	5.58946974023691	2.93709602760037	4.46928765535963	4.24242747932013	3.65367604995905	1.16996120554741	4.64037232758364	4.44173178388442	3.83132272062044	4.38684124196254	5.15998402224533	1.49528470282732	4.29813571393859	5.33434387601143	4.61667292019869	1.73057300665416	5.47426718978379	5.58335215998934
C20orf203	4.46435404239674	4.60627061967284	4.0383874461721	4.01527874835649	3.98759086477631	4.75796359151337	4.03564144049068	4.26841841098632	4.64732892574424	4.16728672528769	4.83779224971867	3.87660120950332	4.26690749362085	1.24475460872041	5.10602675693161	5.3427103121311	5.29403144362818	5.02129062133848	4.90879829734824
ZNF606-AS1	1.05876027558816	2.95079681594951	3.59866010333607	3.64098173120811	4.58222333155084	3.51489943081274	3.80296341279214	3.53281698969367	0.82710105489235	3.99981069365095	4.03209848518844	3.92939921486831	3.55383020023141	4.46522131626106	3.23522435622061	3.06595031109573	2.58946894829163	4.40643859143475	4.9352574209441
PRCD	4.92501854706511	4.99105539811151	4.64701945626055	4.65736399606147	4.88370932607751	5.10938510961154	4.31895839528003	4.99105539811151	5.05825899215016	5.28339992933669	5.1215147704751	5.21465881717272	4.82576682722289	4.35727363433115	4.99426422743284	5.5366570333875	5.9577085152397	5.80902513839308	5.56787324598706
LINC00671	4.05744589550384	3.08386790255735	2.02451987304029	3.69547229547781	3.01183372304743	3.08706027555189	0.802555913480023	3.04246651379749	2.75594442772813	1.54350488472094	0.285954290243651	0.235894712426318	3.46973629346162	-1.38549250392263	1.50769399771651	0.312096064618939	0.666060614977896	4.48477615011475	3.80465163350039
GOLGA8IP	1.755090015543	1.9092230025346	1.46815527021484	1.94780289971986	1.75220099796981	1.65412130483523	2.05191558466778	2.14472419326672	2.00879944617419	1.75309138749404	4.75855770514247	1.83339525025544	2.05962661219388	1.93758316442216	2.09902583654674	2.36775045244952	3.61078336767657	6.2380370764632	4.24970894054424
GUSBP1	3.01084647446463	3.32998548435756	4.1438633158714	3.46986561992115	0.864774522449448	3.92426468541015	5.4326675835526	4.23854912459525	4.04999333450928	4.34656910091487	4.88490224706158	1.30489382718137	4.12714932918356	4.08318138029332	5.14842556426966	4.60229132164814	4.1400613626246	1.88152215568922	2.6039908629385
LOC101928343	5.74864261310845	6.15091293759584	6.21520657343505	5.68434703150918	6.82457427853224	6.58835054607268	5.73121840906421	6.86076380915025	7.38111194207886	6.42011893706628	5.69600106615487	7.08461746937644	5.93728250532468	5.36080591824454	6.16449680320343	6.29985715358803	7.83728785219348	6.27460902300196	6.35000718302541
LINC00856	2.65537438271613	-0.263840301441979	2.15743548507326	1.98423685397495	1.86849687635304	3.2393516517772	3.02777786336517	3.56981515434552	1.64167251893473	2.04746276675326	-0.374159753365265	2.58230877539845	2.58230877539845	1.42937951953655	4.05565939549262	2.58230877539845	3.62172415542992	3.88213393501528	2.58230877539845
MIR3150BHG	3.72950438027901	4.20066215393128	3.50476512819971	3.8834039866461	3.98682009828126	3.80376813530363	4.21161277609692	3.72547437037712	4.03623416006812	3.15727331189654	4.21486810041759	4.51460939999364	3.90489336541599	4.20186145402965	4.3022224732839	4.96374470900507	3.8781031362882	4.78389700449613	4.35171794582719
LINC00930	2.76671200868628	2.61917415593491	2.2230072670128	0.209364787446455	0.892222169962432	2.76794080724485	0.496436409809071	0.883346565762277	3.99566795266522	1.13204109502541	2.91498831365237	1.22431063745555	1.02344539235509	1.09113582861718	3.39975754618786	4.26290388515035	4.64897212136132	3.21021819012179	3.3201924239279
LOC105371967	4.69971993917516	4.5965318831267	5.71490039524755	4.97853760538247	5.44228628623778	4.57217382816245	3.5789798159733	1.857960536212	5.04601516242588	4.94525630926698	5.38187140787669	4.15034055783258	4.58978228908457	4.44468391412361	4.48311351033866	3.81975068842318	4.32855127333707	3.61712450103373	4.42357485001155
CNTFR-AS1	-0.242950619867248	-0.146871947736341	-0.550960767495898	0.437365949063101	1.59706725535923	0.971773208833446	1.38859053624517	3.05161146964691	2.24870670533934	3.03851168343011	-0.294237723264392	2.01106111278521	1.30142427078982	-0.594400167121958	3.02406747995189	-0.515501491269522	1.03201259467648	3.24839574952519	2.09989711565522
KRBOX1-AS1	2.7964477711403	2.05055438558747	-1.92697655006309	2.24091931305908	-0.930724562007013	3.22194596744913	2.55893988639199	2.64969006861668	2.42273672982356	3.02890110678266	2.61300722076496	2.87719080057833	1.86902349400442	1.53115087661663	3.00128315090702	3.05008307622033	2.53031093854454	3.36402091968727	3.00699043603119
GRASLND	4.8305886805632	4.24850279355473	4.71324665768206	2.57536874338205	4.36546048840737	3.57454245486115	0.930033479334041	4.42428651880105	4.48007814262124	3.92584478425175	4.13216243888984	2.67602491729091	2.94446616756896	3.43093432036136	4.08933257013832	3.21483924118827	4.61006379569246	4.70900775161897	4.10213077117309
DLEU2	8.74361975092367	8.59507274868126	7.92798295325174	8.67507268828195	8.41264509351687	8.82986784121407	8.72166145588571	9.25942264253554	8.42267483896464	8.39308775672015	9.04907982664503	8.67383393282936	8.5438620445286	8.80667125113428	8.05845306217804	10.0197218588638	9.84202043437553	9.98630106603875	9.52715756034596
ZNF497-AS1	1.2735868711986	1.23518894623928	0.421093402557438	0.974401521948566	2.75382164035879	1.28642720857489	0.595405934141463	1.71549240804758	1.25198341318935	1.03390317052616	1.37014977624523	0.742368640156803	1.23663725308194	0.687656282561165	1.32519307889969	1.3761501168979	1.54813173195473	2.00339096970995	2.01453039355876
LPP-AS2	3.04210740940206	2.21896645139373	0.0277099482570087	2.60830409058533	1.67837767964607	1.5790143651221	1.78949223698723	2.24807912688413	2.06981292912998	1.95506453013225	1.92687831806978	0.967160367922014	0.165098377434739	2.12838480352246	-1.11110918059192	-0.975338341068509	1.92687831806978	1.01920871475994	2.01583938335754
TIPARP-AS1	2.49662873437139	2.64778111733431	2.52891410555824	2.64778111733431	1.51929893330438	3.02091585537285	2.5668140836738	3.09802029817599	-0.439892712249846	1.06964518328688	3.09665067779376	2.44284443241477	3.34177881316019	2.34611592378233	2.58161152284964	2.90540200120288	3.26973365797229	3.29208560856744	3.34850350058234
LOC101927314	-0.419301104079623	-1.12333829309207	-1.27496958376792	-1.27049675054401	2.35379195405776	1.3880708849814	-1.36119557624563	1.82469654878783	-0.670013522469704	-1.40107531511348	2.81988184324475	-0.951878221989657	-0.856099523035417	-1.30291449526051	-0.631757855396184	-0.697858385819081	-1.1914581431367	1.43349170051264	1.10849611297922
DSG2-AS1	3.68977112708073	2.70464295978976	2.67485309002051	2.45082200688444	3.22612464523957	-0.689957514526311	3.0262147541326	3.38940516188715	3.10451034648324	3.16509794675863	3.33540828410518	0.320871221703582	3.19349590686707	3.4805540414164	3.16509794675863	3.06314835191685	2.81236335494982	3.60735965819382	4.00187362241929
LOC105370792	5.58974797057104	5.61737854428778	5.76606825118569	6.51687654187332	5.24104053494129	4.89959061822837	5.8594153555304	5.27771629973209	6.04216461639854	5.19923597854306	6.14377735276005	5.39830946449025	6.11917291412988	5.4430422267333	5.08041077180272	5.90338626557577	5.46438108750741	5.69142169214093	3.76317090275126
LOC105377782	4.32806029782568	4.67504109556311	3.02022303447163	3.83498523241354	4.27483415256437	4.52397337765033	3.34561255053801	3.73662812205578	2.60099050987338	1.78795484971738	3.90532352775247	5.91846166688379	4.67629756093082	5.6362297293713	2.68866755966835	3.20082749748934	2.40976149907294	2.50666801002631	3.47569879367132
LOC100132078	2.85381910524585	3.41649942249786	4.09547352597386	1.51320391189721	2.40678190217676	4.07724798309765	2.82305052729522	2.42263475796918	3.60362351351396	3.07806872883196	2.69829391213342	2.57170914936306	2.33530334411926	2.77735908447157	2.75033731002191	-0.0587121285724459	2.69705531252074	1.0526891075913	3.72958067739705
ATP11A-AS1	0.487989162623209	0.626226033371482	0.225080124581217	0.107841049879854	-0.0390425605482042	0.587962200132695	0.122019386199814	0.556174477113483	0.542692124888984	0.20382028699776	2.3071407068588	0.496952420075121	0.524201453821135	0.347827581215319	0.672184611529181	0.067436223184895	0.863142179587378	1.00969340407675	0.55120133412234
TPTE2P2	2.65810022284198	1.96698242544535	-1.64848478851012	2.22972962813723	0.389052068058405	0.8312574390298	0.610844726197212	-1.33669195318462	1.78456618667799	-1.83080505124547	1.3048605502675	-1.78861411977881	0.503733502803757	1.16050110692512	1.20427663841993	1.84472708067476	1.07562232977685	0.39564387831633	1.72792866653707
ARHGEF33	-0.674397838709446	3.14236258529495	-1.03235153998652	1.80570680660239	3.225609418251	-1.42621077186395	2.09848493036988	2.79591794593715	2.78544059005929	0.816851230806027	2.35018109110428	2.2292371969218	2.79096695171642	0.841769287755174	2.3517909706046	2.25569399520539	1.98850355298852	2.607995690007	2.61068433617334
LINC00558	0.600380221298125	-0.504495705496284	1.95520716729641	1.9223743893079	-1.08503085236741	-2.41424913696174	-2.81112145644977	1.17403851766589	-2.98974848879279	-3.23318170319688	-2.96641018667447	0.12151508454783	0.811015537298163	-1.6965370487801	-2.04004705691174	0.744838131198974	1.70331499899235	1.5053577027021	1.49347553051307
LAYN	-0.628872567807976	3.08911238914465	2.51774941469671	1.8385404181722	1.2748340963272	3.59687487001481	3.22636560868931	1.52346492511426	2.88359707394873	2.49318576019292	3.45408277720096	2.62265279233338	2.48451127160742	0.122427355262124	2.25683429918034	2.49318576019292	2.89124837025039	2.89969675587961	3.1336406752501
NPHP3-AS1	0.204384310859692	3.96700775665742	-0.241540692561752	0.27007678341279	1.93744627905871	3.47847672645313	3.11834975692856	3.8334117653886	2.80741025370813	3.01442880035302	3.34336419025118	3.08821150380187	3.11834975692856	3.92505997013193	3.7551562293957	0.283188931124852	3.56823492251778	3.40256075171898	2.7184213903844
SORCS1	3.33945443725595	4.25670951102539	3.33945443725595	2.5414915860504	3.09595730267674	3.2683406574852	3.35388694091236	3.46955964467039	3.49036297105594	2.66604889144212	3.72109429977742	3.33945443725595	3.29608294990135	0.00527912809846764	3.89870927387792	3.13554986723921	3.37256028176792	4.11371895665269	3.92311966275777
LINC01270	4.33586597972339	3.49042524807444	3.30551436043549	4.11155757745595	4.55371960507804	2.09819923968232	0.34579117131144	2.55978015207667	1.9770057664866	4.17560732872006	2.14416003533721	3.99906776612571	4.65274944213487	-0.303667686511891	3.42259323310529	4.09187028640629	4.36630754229243	3.21514800352123	3.83416013710956
PRMT5-AS1	3.73726970940227	3.4320676017954	1.87537245525517	0.184245710460918	3.50950194198672	3.15861306324774	0.895721094651621	3.60635412284856	2.89020582608264	1.92554816421053	2.93677815157355	2.95700257520793	3.47389190835447	0.273598661408858	3.41429923716019	0.791383496000751	1.24015446102985	0.405478925793293	3.38904507988619
APCDD1L-DT	6.04683294490022	6.51658098184216	4.14480323135463	3.24739016905779	6.12184528355657	4.87816987982734	3.4486066943376	6.57605596634312	5.82533697414682	3.47090495087369	4.35253083427341	3.63117403869205	3.17775090302267	3.43003274412762	6.2622325787705	6.74055681642845	5.94289036662427	6.3515267470015	5.75360317335742
LOC101928335	-1.06766044990861	-0.259710343567206	1.59619685022776	-0.127379609667694	1.40239743204978	1.33250252142177	1.17035356157261	2.05490879671478	1.9563652834168	1.45335792814967	0.635883723260897	-2.08466647786079	1.72201161106281	0.775124575527181	1.99615587412936	1.89956508296356	1.85782556634302	2.37708128982317	2.41366015109185
ZNF474	2.71892876471104	1.10626948183029	1.81425929020396	1.87033369457862	3.02081326948979	3.28838913215656	-0.743300205033269	0.562453653057239	2.61151531712678	1.73148621450054	-0.397204970187515	1.63385172850203	1.93672285822687	2.17749464663579	2.62493363012354	2.71423341987286	1.05253202913612	2.60370472931462	2.56259962147419
LINC01898	0.797386654174994	4.46573433090016	1.90991646784263	0.630575704571446	0.760984300506922	3.1227319431225	2.91832169547506	0.694993985440397	1.30753989407639	0.786510982042236	3.92033791666473	1.00851100608041	1.19345865840027	1.06565089542371	1.1939439766417	3.77377734676931	3.25791686542677	3.22460522321029	3.96527813752168
ALMS1-IT1	2.17683263323754	2.0636389034608	2.23349400893776	2.46299479511136	2.81965103791924	2.46089161523366	-0.547287437794469	-1.48787705797031	2.20497417356067	2.3814410392184	1.64521679917401	2.35501790382263	1.4986715892467	1.45908176604473	2.32423948338276	2.10479644426353	2.02447147706903	1.76044825374756	2.19803617361563
LINC01838	-0.191105411722429	0.158700297836354	-0.630104817518499	-1.01633968687343	-0.710131811559414	-0.0762512874474951	-1.04634024455588	-0.368017228783504	-0.35267699042684	-0.700275536850988	-0.0801442415402019	-0.461615374529115	-0.399560611880425	-0.648224968347095	0.201274809835686	-0.430061340589575	-0.252166175564988	-0.138478127826102	-0.225110334795651
LOC101928651	3.07611604685892	3.19359108493092	0.209776654628655	0.00216460464482404	1.71207964455991	3.15103617560546	0.0970594283962032	0.369840897872967	1.96610204153678	3.07047948349301	0.984561967326075	2.78824228420379	-0.0341448488429126	-0.0427663875659374	0.570707893994678	4.45645595356575	0.211043740077688	2.88967389723064	1.71207964455991
LEPR	4.01361396891473	4.39549829475809	3.69176819917711	4.2089564315543	3.76258564829112	4.15107591672126	4.02695557331666	3.49406991643974	3.98409324898544	3.48795933512683	2.57949577537185	4.44338436885107	1.84263853439089	4.17043039595465	2.70946820599946	4.45628314952059	4.40161523292944	4.46171337190759	4.77744606400758
LRRC77P	0.771988374114558	1.15130989972355	-1.24595566206159	-1.30867418061123	-1.19963953918394	-1.10009693746574	-1.39523755332258	0.318590887793818	2.08325138447619	1.82880508709088	-0.995380021908026	1.62262066774712	1.9727652638828	-1.65940553036451	0.386423633177125	0.893202423532369	-0.114610978934736	-0.726646150175855	-0.817408100745641
PTPRT-AS1	-1.39598599375182	1.31661395316043	0.546853765267536	-1.52597710696048	-1.0225413710674	-1.63081005492276	-1.19723743422702	-2.40776412795503	1.28745954861242	0.940781924373662	1.07108698340643	0.724773041816408	1.11262392131556	-2.35331915300692	-0.736693272851648	1.44770112207183	2.44319783502187	-0.532015922926599	-0.436937969332678
CFLAR-AS1	2.9957350454977	1.42819152402619	2.64063674230171	3.52832348296813	2.96550995358912	3.67264154753598	1.50433322513083	0.716728845883404	3.13253555364703	-0.985508903227136	2.77901482578076	2.45668182805172	3.26717757569088	2.77901482578076	3.41894230830296	2.65365540005698	2.51801630640553	3.00043066681704	3.14008510391947
CDC42-IT1	7.02198968387461	6.86914403817641	7.45445575244597	7.54628047175303	7.40912323071725	8.5755386630495	8.43493800742431	7.79145031831981	7.53223152813004	7.35173044065401	8.44626211980936	8.08020047068605	7.5217998845537	7.88914804435519	7.0249018721734	8.14092539554621	7.93678699204864	7.28527460454649	7.17763128961394
CASC22	2.62438025184593	1.51863793214586	2.80229920022149	-1.37005659442811	2.31659355045696	1.38248228314307	2.03686006044318	-1.46139786099384	-0.511276794874527	1.89669861176343	0.306811062162931	1.89669861176343	1.4755062167884	1.89856976937936	2.21681823386986	1.97792137831598	2.19422194641867	-1.39127047030155	2.38213856082285
KCP	3.92561720995873	4.40540359229229	1.89966792547245	3.2837001839646	2.66967679550683	3.68148546233993	3.3503030877488	3.95131751675483	4.22336914208925	0.267546086128193	3.65431157133964	4.04552707820053	3.01407662001103	3.90252881250121	4.18689891632892	4.44649321126325	4.18332875705824	5.12941952159914	0.99828439244835
ANHX	4.29391766651762	5.45114311522055	2.82318274256059	2.98982766622392	3.18690619388101	0.6065837090152	3.93093292068129	4.59483157633153	2.59711629273334	1.2531399421602	4.83207448597745	1.35574076298769	4.95474225999815	4.07123190895945	1.97143165729728	4.65347743741313	4.98470203633856	5.60215593127736	5.35050303081072
CFAP65	4.43849296643314	4.16742239174796	2.55027502920169	0.534651355877124	3.95009806789441	3.39177965994669	3.8381084060671	3.50922070523353	4.12780555107214	3.40617639661206	4.46203046076957	3.34459492691976	3.00873571284874	3.77181221106338	3.95009806789441	4.03254366136209	3.60284452981456	4.57103030014975	4.72370056701906
LINC02838	4.31386307063252	5.02759145714321	1.32614711203929	0.776758011043765	2.35764100761495	1.93690703560638	3.45073908967535	4.28588776497634	4.96430500001303	4.074907557901	2.65675687772462	0.799348741470114	4.38323552725184	3.58829590953151	3.79197248440892	4.20123120681532	3.79197248440892	2.21762998383888	4.46852232224486
OR2H1	2.36439671949087	2.72778851771664	1.97477069906387	1.49853009423283	1.79963273162667	2.17411124724999	1.98094866074872	2.33769783557593	2.03224579611555	2.18632381143362	1.98341692788704	1.98613528600108	2.02671704763278	1.96591581508013	5.23344075196716	2.46371916629043	2.73011293400871	2.55970309929453	2.61219966258485
LINC00486	5.01835497913659	4.89120458194161	4.83948736131105	2.9483119422731	4.25427849388719	4.73079264134199	4.65455377049391	2.51523033909342	4.91626569871128	4.61622766518622	4.69547149669787	4.62188137322005	4.36661645908229	3.88000644282879	4.84202315299552	4.06397607889549	5.0789426094072	5.14417731335979	5.44258972423823
ESPNL	4.432589718177	5.0993674722519	3.66637249174153	3.61787830459707	2.94787321699728	3.9376784598138	4.33990110974193	4.52206665733793	4.5765826005216	4.45414595146969	4.35522735481734	2.82822181982761	2.18904025936431	3.11075907964454	4.63012867932393	4.38217130928846	4.87689418694035	5.22097694933554	5.02169418715519
TTC23L	3.32982537201904	2.70897115117402	3.45983811848475	2.34721974037123	2.22355367781615	1.70558895286703	2.85492837154271	4.02468955893044	2.22631566782682	3.61102099918533	3.02794536098299	2.64437565716832	2.81430540429822	3.0673441961519	3.16813357116294	3.07799592158389	3.97812736427376	3.55542582953574	3.25963466824935
LINC02028	-0.856378942886459	-0.649893721064668	-0.971807916483328	-0.849057786139156	-0.649893721064668	-0.649893721064668	-1.10293265920823	-0.751633905798065	-0.649893721064668	-0.872804872452287	-0.586979781005111	-0.481608146154937	-0.549224192541446	-0.649893721064668	-0.665647133677336	-0.516979205274709	-0.785274042853199	-0.353317137627651	2.68674037741907
LINC02239	4.48367669835539	5.02465077035329	4.12962955089351	4.2508058289727	4.29611105454429	4.06178049316158	3.73620296145114	4.53764198764542	4.64970629191099	3.50670726520411	5.19825775375694	4.10741660977276	4.51142203270803	4.30201066083718	4.73879799546475	5.09269431128236	5.74537983490921	5.67339434432405	5.26930125700384
FAM201A	2.03897194545115	1.4905389014957	1.28756703319699	-0.702606530706885	1.43321532902769	-0.995190189601363	1.25718215810599	1.53509769246511	1.43547547765847	1.83947033483491	2.29093691008301	1.35361957257346	1.76672163311906	0.0925934365858856	2.32298417953963	-0.323623112997383	-2.5812654823165	-1.81975950762534	1.98181159187636
CIMAP2	3.93132196595008	4.50327524021768	3.966630567982	3.11524472151197	3.62170211581004	4.3585744993198	3.943224477197	1.7230162477486	4.00163892187929	4.33493393740272	3.95880159137565	3.42222328525607	2.44502971358619	3.56674175514652	4.41459814274172	4.08515462410905	3.0648465787068	4.02450850478337	4.26945598931726
LINC01990	-1.29786428222575	1.79304219191363	0.0517726791239719	2.26497861062951	0.560872686205617	1.73425720928264	1.47845951283959	-2.87641703243292	1.36636923743527	1.54532367044815	1.22900109906802	0.959526546933346	1.16405411865798	1.19694694156914	-1.35046556469292	1.36636923743527	1.60089586716808	1.81916191987682	1.50944459185335
LOC100507250	2.06333941197812	3.26019070918214	1.28709230841307	0.0509603295808536	2.98417105482887	3.76340469850507	2.88645236241963	3.28526384342081	0.527868016646151	2.80796075848734	1.00354310743362	2.7858045212328	3.65879921301614	0.843735079990255	3.62981580668593	2.82118495563949	2.82118495563949	3.17526967194076	3.1394838762613
MIR4300HG	-0.933679333874511	1.96280855599887	-0.180393844314175	2.31468030381313	-0.441642339904928	-0.765386320765044	-0.711078272980328	2.53745796762818	-0.000432621753704732	-0.714757595532735	-0.480735473417632	-0.512405791683564	-1.16689679024138	-0.646972168622933	1.11164586825136	2.97565957433774	0.599242970782515	0.041716890795384	2.25856302486975
LOC101927787	2.7814548990998	1.46726334871102	2.60989106370087	1.43675189676371	3.90728854548797	2.92559251744147	3.55477900527909	3.66374137123595	2.37548099149148	2.87062783808801	-0.241109751714832	3.86760926217145	3.50919655511418	3.59986852914785	2.68509113118849	3.40739676002453	3.12843406985836	2.73517427912011	3.33402075212994
LOC105371401	-1.47851937775993	-0.647777981732215	1.14690055954879	-1.80960330567116	-1.06898717482761	-1.50008151716718	-1.69115004070569	-0.520705774384555	-1.69440925693056	-1.60591798879399	-1.45718832748143	-1.29745048677191	1.17636451891676	-1.86953347139832	1.76744247990672	-1.62705354082803	0.516292008136583	-0.628325507859261	1.06281700117663
HMMR-AS1	-0.72777928685994	-0.174203982791687	2.42994334379381	-1.02470884861649	1.18055315487913	1.90660356563661	1.14090156631202	-0.319408336034277	-0.162107823456562	-1.22890038191354	0.77959577325246	-0.304905573600662	1.19234534475891	-0.388436202360848	-0.961555353780476	0.515380120144836	1.54876067382552	-0.645578263193041	-0.903632050496473
UBAC2-AS1	3.35146192002528	4.11294352211953	3.67103451603659	3.87505129862224	3.57797430398266	3.34303634535797	4.0808955465748	3.37327711402846	4.13186316841847	3.86273759050953	1.72307344766398	1.18030245798388	4.24435936123481	4.71708277814741	2.93231332277157	0.394917350233634	4.26241495919195	2.05727863674723	3.16715828336414
BTBD19	3.52171937117503	4.30005511071436	3.48756755982755	4.4412461875156	3.74061687960119	4.11782242673723	4.02637677706317	3.68784940161486	2.60650341281552	4.15690784429064	4.19796377113069	4.77602713050828	4.4985426587534	4.14930697946809	3.21014097123178	3.97327897910612	4.54214137090983	3.33364163207329	3.84493876029294
TAX1BP3	-0.0186435048357483	3.0821014822025	3.24114701628434	0.607786735178811	3.20528990576722	2.54469506938244	2.92092761697018	2.93888240614952	3.62276768578399	2.83813532670511	3.4737070606199	3.21258112190786	3.07886568727946	-0.385756523117023	3.21292217720116	3.27219468773628	3.37870184584286	4.36912022422674	3.73504950624269
LINC01128	7.21871397134707	6.82167900157884	7.62832117084207	6.21155877265499	6.95579619442179	6.45995232359868	6.49205096637484	6.63152083406412	6.94306323913507	6.25458314838802	6.24855604407085	6.66219079813748	5.65681859807048	6.27671448906073	7.81194829415601	7.03085917030044	5.13969138566571	6.41402430467844	5.80005611813894
C5orf47	-0.134586762981521	-0.170800317715936	1.46038795436361	1.68408194394592	-0.221242380697257	3.07332974556725	2.08747382075141	2.2674942113621	1.94358385647821	-0.283301944547751	2.4681690193112	2.46526970912174	1.00596856811153	-1.04794126526777	-0.103043974207176	2.34760010960315	3.58602783290442	3.52353754028032	3.33566458676397
OVAAL	4.16204814208245	0.255236152223624	3.37418151088664	2.86964809841479	-0.527327655468267	2.19033996579128	3.05075744861906	2.9411649901755	2.28033594088974	2.02003479437599	2.04353740675218	2.9411649901755	1.41031567851015	-0.259485313801556	2.97815892451402	3.37127173310929	4.11476841743211	3.89829397316015	3.26804400264323
LOC100505782	1.81752579686724	-0.160609949950563	2.18093592849126	1.58569492115944	-0.425849591592221	-0.323650965613723	-0.719815363125921	-0.597435416339017	-0.880012909494689	-1.33007729248472	-0.552677314090652	-0.770514647401656	-0.309836097767803	0.979052668605601	-0.89702044534704	1.37795980762386	1.60145112367302	0.268172315702473	1.21851496002731
TTBK2	5.601166847262	5.71078145768835	5.94984883941045	5.64520435753515	5.84715093225212	5.32471036396931	5.58088748930812	6.1380216702366	5.77477634117962	6.15392095673309	5.67598417512023	5.80688667445024	5.63200872555523	6.34118601251372	5.67407288666257	6.52834815729796	6.68626258468617	6.43807199591242	6.60968365956755
OOSP2	-0.733201530981359	1.10930641842499	-1.29895029968367	-1.28510080462505	1.38294782933411	2.82171700212265	0.904539513608111	-0.915179799993518	2.12393547263734	3.33929766512507	0.257585393555492	-0.793916078359252	-0.991692472593871	-1.44044145250246	0.0254219334652227	-1.05569720511399	-0.527485230059003	1.29268258705065	-1.45364138017631
MAMSTR	4.86927517130142	4.95574239592059	5.12802916202332	4.38108521655266	4.85636952727437	4.87239421059683	4.20148653410568	5.03431789711938	4.92267892640091	4.44507182549261	4.98721244230149	5.11343512372394	4.97926830458464	4.59636776328225	4.61979397191974	5.65137535300128	5.18047793839771	5.83323569224851	5.36905048692749
ANXA8	1.57326267776791	-1.5165179366951	1.84552866080506	2.47005521070449	2.18326474902768	-1.32784961961041	2.16011906596106	1.53084756474077	0.215741180899218	-0.0565683050648145	-2.54964941499431	0.245910737421869	0.708016599026174	1.53084756474077	0.866995519567085	2.27671986264316	2.23174659030234	3.15053357897505	2.46294487653976
HAR1A	2.88786579913797	6.7161260270772	4.25188341189968	3.55458013113438	2.98695199136427	3.40691047796101	3.89177766114621	4.86149991722504	4.80728383317398	3.00241265775262	5.61117005990339	3.33505612013911	3.04219799674048	4.86645249704556	5.06305492864267	4.47411227126963	5.73118303615254	3.61446092274931	3.74643779953427
LMTK3	3.58913822702401	4.00627280025105	3.75921101726456	3.08309937643277	3.59972572518456	3.60892910189382	3.15626054072363	4.07549552729922	3.8055819387576	3.00658462425913	4.13470405333336	3.78122384492612	3.53615365688985	3.66078002029864	4.61914327894714	0.862918867989837	4.36384064910658	4.87144930093075	4.28260357923442
SLC26A4-AS1	-0.987077149347879	0.704955926692391	-0.00796472029813478	2.91470476590596	1.27868193690839	1.4441504062026	1.75275255319384	1.34400446915288	1.86950230112228	-1.05439177607769	-1.76514368156511	-0.815817293449342	-1.78138480842051	0.0183028112757611	2.06633861573362	-0.79737274030357	-0.934086395772159	1.90388696352573	1.72970397011702
ZNF561-AS1	4.41163750236699	4.19534063182647	4.4336652330962	3.55696051304981	4.27311788439775	4.31640474513867	4.59257864162025	5.18782677600616	4.06750819727753	3.90155861156048	3.97994706760704	3.58010991092068	4.28437711143396	4.32685889136265	4.19534063182647	3.75047914908723	4.4357741461721	4.48038939505642	4.38501063336206
APOL6	7.27378881671043	7.18708231942383	7.84022969972688	7.12102892632547	7.36300468803062	8.29663942076441	7.49351567247089	7.19470679421649	8.69260475121609	7.94114750048683	7.20363327183078	7.48186675019751	7.77591189729414	7.9574244552856	7.51946408432759	7.59077594935565	8.24255658224796	7.38469816754944	7.62809445755859
INTS6-AS1	4.02087519108004	3.02985960003382	4.07285372654542	4.85683821788044	4.26883629136931	5.08829839068158	5.4381735959578	4.06875191126884	4.05087326357865	4.29256056754755	4.34100435353459	4.12714463922102	4.83949176847275	4.55515194014549	3.82540824253726	4.02408352327387	2.43841825485587	3.35231347001359	3.16624527356836
ZNF575	5.28821852808006	5.71779606170721	5.12273615406089	5.49775513218637	3.97374561767259	4.9841967119047	4.98207117603523	5.39682587635041	5.05484846348744	5.60828307477791	5.48210873506307	5.51450724699772	5.64754066751806	4.99655087561617	5.61154303282937	5.49362997878231	5.43757446339186	5.99752090011325	5.51963945007331
HEATR6	5.17381091413678	5.44688246477016	6.00584858839076	6.36205676275587	5.65358049112986	4.64457417352012	5.64298850832616	5.34413490821469	5.42443635734471	5.73187003760901	5.44688246477016	5.46729322684122	5.19089802894841	5.54263412921669	5.07937402740698	5.65728595821616	5.45667392198657	5.52784444065403	5.47356213294559
CHADL	4.14846052259419	3.99908893930928	3.60548889689946	3.24485097567553	3.2573385808516	3.8088102586776	3.63624886116122	3.93473421106481	3.39464115340255	3.2418510482676	3.77127967337156	3.20623680145199	2.79920336159847	3.2871277218824	4.10944559575374	3.95715284609799	4.26867037937011	4.69193867427655	4.45660745580607
FAM111B	4.38076392784898	0.0334493291124112	3.09893607246657	0.298088198976743	2.56485888540909	4.02244257615127	2.38504183163873	2.98765950215518	3.71802827740952	-0.231259118954962	3.82057598491616	0.0363142664235521	3.02428344024128	-0.0137248883195649	3.08372223055283	2.98765950215518	1.80992642715552	4.14856150646074	0.149067372562722
ZNRD2-DT	3.49100417246766	1.88582522581195	4.09670291399609	3.25551084443813	3.13841890351471	0.455885425829818	3.8384213255409	3.39743011675537	0.521631487957063	3.82413774328021	4.19515790101082	2.0469580850205	3.28980774651986	3.20011488064087	1.7932184842865	3.45471911387548	4.08108700412335	3.30444141336522	3.86266792757823
WDR17	1.8629684597392	2.68644581293485	2.73123177421266	3.57991636339011	1.39448065913932	-1.3837659300374	-0.598884012779674	1.59971466183173	1.59971466183173	-0.161157231637848	-2.10863112884062	0.386896736595653	1.70484124449666	1.51043920197712	1.12404562673154	-1.52194684893366	2.11796782066425	2.22863405460399	0.371299817904583
LINC00632	-0.98662188066961	0.0988428237839848	-1.16101305508971	0.969485424578591	-1.83050227748363	1.54191114204282	2.52980456314452	0.425991599153604	0.741002566228804	2.61276817064768	0.0151740985665921	0.21510310573358	2.61710627682949	0.121771761397777	-0.520061918651791	-0.585331044338184	3.14121354676872	-1.08584008192564	1.68068341110997
ATP13A4	3.83190674975806	2.75473405321398	2.39362447911503	-1.29986796231442	2.15940787986371	2.10679905349766	1.83944815757191	2.59125655620401	3.26836857191653	2.78132858793893	2.14297121015455	2.45589513382941	1.70533473993115	2.08392180871159	3.03751388191014	0.879749407980905	2.87924498375879	3.17739809925873	2.91094114492476
TMEM17	2.31653353615142	-1.09233303057214	2.95534285838749	-0.72561295813505	2.0769638092945	1.58242194192167	-0.936997310299201	-0.77518738529362	-0.9782174596606	-0.756014926704099	1.91608848876933	-0.405107017243443	1.61127551193118	-1.34908126773549	2.92033144856245	0.887983312079631	1.15153349571891	0.525744275457519	2.79198495273725
DDX11-AS1	2.51782080255068	1.23513712078851	1.29045319347184	-0.0290660077935414	-0.0297343971055772	2.73860391343764	-2.24308992207341	-1.13695276731251	-2.01060805982004	-2.02240610730228	-1.92349540459075	2.63549434222455	-1.85700074401186	-1.84510015698834	-2.17680500208935	-1.52478547554009	-0.616816764809811	-0.670923461905144	-1.42174227985517
CSMD2	2.86220286458006	2.81810652520415	3.47487215949907	2.66772115609085	1.62778458922818	2.86281154424119	2.50788235955774	2.8123228282519	1.97462016125239	1.8527980101193	0.710626646547063	3.43195645831499	1.84605146213795	2.22862782854563	3.69283291868947	3.65133931740517	2.56802746013505	2.77898354180144	3.26707256711171
SSTR5-AS1	1.03738810449545	2.23070104926905	0.991859090703037	0.819158647222999	3.32194663769534	3.49057237553435	0.585880221395383	1.58350955553536	2.76953122699882	0.653279431527454	4.01873454223622	1.34542831025155	1.0300208762952	1.16819096623019	4.6156428846101	1.09480910095882	3.75384795084079	3.50331879875132	0.627911423666005
TSKU-AS1	3.81838553221819	1.20109243439205	1.08101899038891	1.26140365506295	1.72632463645939	1.2840936239655	1.07871457759179	1.2374527755729	1.55116540771538	1.64290584411212	2.36222785529113	3.70975625621009	0.980994255094453	0.318563407544397	4.74850305589048	2.27625568886451	3.348772744278	3.7622288386664	1.72813279812731
FILNC1	0.162470420239735	1.97577492106116	0.939453808378387	0.458344614581109	-0.107741879894702	-1.0101207836564	2.48167816527972	2.39427527169081	2.72444527211538	0.403062923306828	0.447451170782787	-0.185705230363779	1.37089295736916	-0.402402973783712	0.565926069071589	0.96530136117341	0.709688462133914	1.33586487429163	0.728617068644049
C16orf92	4.19959052737561	3.39143226200749	3.3322461826915	2.04449302312372	2.42887846534305	2.91424223833381	3.8340230659608	-0.066620564019241	2.91424223833381	0.433680208397832	0.706872286994682	1.15647145989725	2.21683322233072	2.56356433746305	3.67227000784576	3.11204455541905	3.57459939304613	3.81130645044756	2.91424223833381
HCG11	3.64504508621705	3.69128064823812	4.1931718675296	3.9222155553235	4.45520792167755	1.95605822863197	3.95419734115612	2.9149761065554	3.50366697887164	4.47212413519347	3.52236493516193	3.78892252416453	3.12462867719416	4.33745884504381	2.90890428396129	2.81495548385933	4.74567340393773	3.22563681963372	3.69289379570124
NEK8	4.75374917898262	4.65189773717432	4.43471783922363	4.72854750847978	4.17459522543416	3.00310045399687	4.75097261059503	4.04461942261746	4.75374917898262	4.18116382117791	5.31995127776278	4.77793900235701	4.10616119559645	4.81987717878538	4.43268888823908	4.8417179171263	4.75374917898262	5.23299472441817	5.37792222586748
IRAK1BP1	3.43567588678483	3.51921506148171	4.07108829859988	4.85334399042237	3.87027141702982	2.43924357689094	3.91456816595605	3.8967400282296	2.24400767754538	3.51921506148171	3.33795381139497	3.77372482500737	3.50648445412498	4.13317448846069	2.44912802449415	3.4633374788314	2.39356553844247	1.4058534784216	3.44560860833697
ARMH4	0.177252888132817	3.45037156324554	2.51571335494986	2.5704361146556	0.15945218626088	-0.281077249750019	0.160952017151653	-0.0709692953300028	0.662621664050674	-0.00849997123899526	0.0326989014246351	-0.399900191479452	-2.48275716771945	-0.401407397919089	0.679091268386834	0.654330469647323	2.00097563405783	-0.180222451875661	0.304248348472306
C11orf87	0.383771842386567	0.269377929620034	2.55578594014255	0.702530520472217	-0.703631785541544	0.171408205969746	2.05459575860127	0.288102874906656	-0.689526688939033	0.110466339705729	-0.00470213376131345	0.146793769707669	0.64334714845222	2.52093440374324	1.38351400386604	-0.105550422343888	4.08450803233605	2.78904183217044	0.281694254643151
COX10-DT	4.49668314042529	4.14390355453128	5.2812852886098	4.76796137093739	3.92403828240749	4.38133886992568	4.48189439786936	4.58179188674975	4.19354619898158	4.10741427080618	3.88091744487906	4.06373036180774	4.29617171919616	4.28175857163624	4.68133176199919	3.27129068472317	3.44631738643523	4.57303993047769	4.34243629808415
PABPC1L2B	3.37324253619545	3.72596051789047	3.74077772582633	3.3412040270518	3.20994322642043	4.08992485465917	3.26300518600677	3.7014984706275	3.37324253619545	2.86030960210787	3.37324253619545	2.9108282096944	3.19407197534889	2.94902355163242	3.37324253619545	3.73188493645923	3.23406634828912	4.05123971078206	3.11165198620947
B3GAT1-DT	5.19894742618126	5.46218359766165	4.56033750386078	4.26362537069398	4.26387290724918	4.77170458700925	4.13109530234471	5.00426491365872	5.39095056464433	4.29552621315192	5.14442254704187	4.40314981957638	3.66941307591175	4.15376463508152	5.451744917672	5.52264583322458	5.64028205701962	5.6583159385354	5.75425532387177
FAM181A-AS1	-0.521764986497406	-0.528230104869499	-0.193262248383853	0.54030184122978	1.90329647075381	0.0534101593433965	1.63923549884919	0.822277608723524	-0.0453402404470447	-0.618147153531463	-0.225817001364437	-0.508803883740958	0.790596238034165	0.448899025407708	2.65837696714949	-0.5438905727889	1.5099153941174	3.05902046338379	2.42327986209646
EIF1B-AS1	4.40828057913475	4.41583238526023	4.22738913793516	4.14532533917163	4.40441989606463	4.85586971457703	4.3195712999159	4.61584178495955	4.71669735136113	4.22382327838417	4.95808699876473	4.95336108088859	4.41583238526023	5.01361993979263	3.79704669015133	4.57988781422034	4.15858487735067	4.71109174742014	3.6744104291745
LINC00648	-0.394563713888872	0.0532292748809763	-1.07619966792877	-0.640600158731582	-0.549821257992744	-0.874771996611264	-0.425010872584991	-0.397686522126025	-0.51469086353169	-0.938993804255709	2.30336397309534	-0.517851191208761	-0.715135746003778	-0.16075697499308	-1.03513023260944	-0.325298069436814	-0.528556834279046	-0.165517366484543	3.58440928924372
LINC02475	2.64390681622389	3.31695553260902	2.48197490341012	1.96218646822695	2.24179172887997	0.428490246417869	-1.39531623311989	2.92439523762086	2.55293746018433	-0.442819117962828	0.146430394037183	-0.71770033580211	1.43670173400915	-0.838894332538659	1.59986345952057	-0.59943947439818	3.28788426958669	2.75102295358066	2.02188353050434
[truncated: 19,644 more rows]
