# Supplementary material for: Identification of potential biomarkers for osteoporosis and chronic kidney disease through bioinformatics and machine learning algorithm
Source: PLoS One. 2026 May 4;21(5):e0348515. doi: 10.1371/journal.pone.0348515 (PMC13138668; doi:10.1371/journal.pone.0348515)
Supplement: S6 File — (ZIP) [file pone.0348515.s006.zip]

Archive with 34 entries (33 files):
- codes/
- codes/Batch effect removal CKD.R
- codes/Batch effect removal lowbmd.R
- codes/Differential genes with limma.R
- codes/GBM.R
- codes/log2.R
- codes/project4hubgenesROC.R
- codes/projectCIBERSORTimmuneinfiltration.R
- codes/projectDO56815.R
- codes/projectDOalldegs.R
- codes/projectGo56815.R
- codes/projectGoalldegs.R
- codes/projectGSEA15072.R
- codes/projectGSEA56815.R
- codes/projecthubgene.R
- codes/projectKEGG56815.R
- codes/projectKEGGalldegs.R
- codes/projectlimma142153ckd.R
- codes/projectlimma15072ckd.R
- codes/projectlimma56815lowbmd.R
- codes/projectlimma7158lowbmd.R
- codes/projectmergedegs.R
- codes/projectpancananalysis.R
- codes/projectpancananalysisCOXandSurvive.R
- codes/projectwgcna15072ckd.R
- codes/projectwgcna56815lowbmd.R
- codes/Random Forest.R
- codes/Rapid Acquisition of Expression Matrices.R
- codes/roc.R
- codes/standardize.R
- codes/Svmrfe.R
- codes/wgcna.R
- codes/wgcnalowbmd.R
- codes/XGBoost.R
