# Supplementary material for: Identification of potential biomarkers for osteoporosis and chronic kidney disease through bioinformatics and machine learning algorithm
Source: PLoS One. 2026 May 4;21(5):e0348515. doi: 10.1371/journal.pone.0348515 (PMC13138668; doi:10.1371/journal.pone.0348515)
Supplement: S6 File — (ZIP) [file pone.0348515.s006.zip › codes/Batch effect removal CKD.R]

library(biotools)
library(dplyr)
library(GEOquery)
library(sva)
library(DESeq2)
library(FactoMineR)
library(tinyarray)
setwd("D:/r project/projectbioinformatics1")
load("ckd43484.Rdata")
load("ckd15072.Rdata")
#
t1<-dat43484ckd
t2<-dat15072ckd
l1<-namelist43484ckd
l2<-namelist15072ckd
#
midnameckd<-intersect(rownames(t1),rownames(t2)) 
ckdtable<-cbind(t1[midnameckd,],t2[midnameckd,])
ckdtable<-ckdtable[-grep("NA",rownames(ckdtable)),]
#ckdtable<-ckdtable[-11408,]
l1[,3]<-"1"
l2[,3]<-"2"
  #draw_pca(exp = dat66494, group_list = factor(l2$condition))
ckdnamelist<-rbind(l1,l2)
draw_pca(exp = ckdtable, group_list = factor(ckdnamelist$condition))
draw_pca(exp = ckdtable, group_list = factor(ckdnamelist$batch))
combatckd<-ComBat(dat = ckdtable, batch = ckdnamelist$batch,mod = NULL,par.prior = T,prior.plots = F)
draw_pca(exp = combatckd, group_list = factor(ckdnamelist$condition))
draw_pca(exp = combatckd, group_list = factor(ckdnamelist$batch))
