# Supplementary material for: Identification of potential biomarkers for osteoporosis and chronic kidney disease through bioinformatics and machine learning algorithm
Source: PLoS One. 2026 May 4;21(5):e0348515. doi: 10.1371/journal.pone.0348515 (PMC13138668; doi:10.1371/journal.pone.0348515)
Supplement: S6 File — (ZIP) [file pone.0348515.s006.zip › codes/Batch effect removal lowbmd.R]

library(biotools)
library(dplyr)
library(GEOquery)
library(sva)
library(DESeq2)
library(FactoMineR)
library(tinyarray)
setwd("D:/r project/projectbioinformatics1")
load("lowbmd56815.Rdata")
load("lowbmd7429.Rdata")
#
t1<-dat56815lowbmd
t2<-dat7429lowbmd
l1<-namelist56815lowbmd
l2<-namelist7429lowbmd
#
midnamelowbmd<-intersect(rownames(t1),rownames(t2))
lowbmdtable<-cbind(t1[midnamelowbmd,],t2[midnamelowbmd,])
lowbmdtable<-lowbmdtable[-grep("NA",rownames(lowbmdtable)),]
#lowbmdtable<-lowbmdtable[-11408,]
l1[,3]<-"1"
l2[,3]<-"2"
#draw_pca(exp = dat66494, group_list = factor(l2$condition))
lowbmdnamelist<-rbind(l1,l2) 
draw_pca(exp = lowbmdtable, group_list = factor(lowbmdnamelist$condition))
draw_pca(exp = lowbmdtable, group_list = factor(lowbmdnamelist$batch))
combatlowbmd<-ComBat(dat = lowbmdtable, batch = lowbmdnamelist$batch,mod = NULL,par.prior = T,prior.plots = F)
draw_pca(exp = combatlowbmd, group_list = factor(lowbmdnamelist$condition))
draw_pca(exp = combatlowbmd, group_list = factor(lowbmdnamelist$batch))
