# Supplementary material for: Identification of potential biomarkers for osteoporosis and chronic kidney disease through bioinformatics and machine learning algorithm
Source: PLoS One. 2026 May 4;21(5):e0348515. doi: 10.1371/journal.pone.0348515 (PMC13138668; doi:10.1371/journal.pone.0348515)
Supplement: S6 File — (ZIP) [file pone.0348515.s006.zip › codes/GBM.R]

setwd("D:/r project/projectbioinformatics1")
library(tidyverse)
library(DALEX)
library(gbm)
library(ggplot2)
library(caret)
load("lowbmd56815.Rdata")
load("alldiffgene.Rdata")
expr<-as.data.frame(t(dat56815lowbmd[which(rownames(dat56815lowbmd)%in%alldiffgene),]))
condition<-as.factor(namelist56815lowbmd$condition)

TrainControl <- trainControl(method="cv", number=5)
set.seed(111)
# Fitting model
fitControl <- trainControl( method = "repeatedcv", number = 4, repeats = 4)
fit <- train(x=expr,y=condition,  method = "gbm", trControl = fitControl,verbose = FALSE)
#绘制基因重要性梯度图
importances <- varImp(fit)
importances
importance <- as.data.frame(importances$importance)

#输入完上面那串代码后，显示的结果就是GBM结果，将他们复制出来。
#重要性筛选区域设置多少可以自己定，我这里是只要重要性不为0都可以
#删除为重要性为0的gene后重新导入
a<-importance[which(importance$Overall>0),,drop=F]
varimpdf <- data.frame(var = row.names(a),
                       impor = a[,1])

ggplot(varimpdf,aes(x = reorder(var,-impor), y = impor))+
  geom_col(colour = "lightblue",fill = "lightblue")+
  labs(title="Feature gene importance (Gradient Boosting Machine)", x="",y = "Importance")+
  theme(plot.title = element_text(size=12,hjust=0.5))+
  theme(axis.text.x = element_text(size = 5))+
  theme(axis.text.y = element_text(size = 12))+
  theme(axis.text.x = element_text(angle = 50,vjust = 0.85,hjust = 0.75))

imptgene<-importance[which(importance$Overall>0),,drop=F]
GBMgene<-rownames(imptgene)
save.image(file = "GBM.Rdata") 
