# Supplementary material for: Identification of potential biomarkers for osteoporosis and chronic kidney disease through bioinformatics and machine learning algorithm
Source: PLoS One. 2026 May 4;21(5):e0348515. doi: 10.1371/journal.pone.0348515 (PMC13138668; doi:10.1371/journal.pone.0348515)
Supplement: S6 File — (ZIP) [file pone.0348515.s006.zip › codes/projectCIBERSORTimmuneinfiltration.R]

setwd("D:/r project/projectbioinformatics1")
library(tidyverse)
library(ggplot2)
library(reshape2)
library(corrplot)
library(CIBERSORT)
library(ggsci)
library(pheatmap)
load("lowbmd230665.Rdata")
sig_matrix <- system.file("extdata", "LM22.txt", package = "CIBERSORT")
results <- cibersort(sig_matrix = LM22, mixture_file = dat230665lowbmd,QN=F)
tavolo<-t(results[,1:22])
x<-melt(tavolo) 
colnames(x)<-c("cell","sample","value")
x<-merge(x,namelist230665lowbmd,by="sample")[,1:4]
# 使用ggplot2绘制箱线图  
ggplot(x, aes(x = cell, y = value, fill = condition)) +  
  geom_boxplot(position = position_dodge()) +  
  labs(title = "对比患者和对照组的每种细胞含量", y = "细胞含量", x = "细胞类型") +  
  theme_minimal() +  
  theme(axis.text.x = element_text(angle = 90, hjust = 1))   +
  geom_point(position = position_dodge(width = 0.9), size = 0.75 ) 
##ggboy
ggplot(x,aes(x=sample,y=value,fill=cell))+
  geom_bar(stat = "identity",position = "stack")+
  labs(x=NULL)+
  theme(axis.text.x = element_text(angle = 90)) +
  scale_fill_manual( values = rainbow(22))


genelist<-c("NFKBIA","RP2","HIRA","FAM184A")
goal_exp<-dat230665lowbmd[rownames(dat230665lowbmd)%in% genelist,]
tavolo<-as.data.frame(tavolo)
tavolo1<-filter(tavolo, !rowSums(tavolo) == 0)
combine<-rbind(goal_exp,tavolo1)
comcor<-cor(t(combine))
#计算显著性差异
comp<-cor.mtest(comcor,conf.level=0.95)
pval<-comp$p
#获取目标基因相关性矩阵
comcor<-as.data.frame(comcor)
goalcor<-comcor[,colnames(comcor)%in%genelist] %>%rownames_to_column(var="celltype")
goalcor<-filter(goalcor,!(celltype %in% genelist))
##长宽数据转换
goalcor<-melt(goalcor,id.vars="celltype")
colnames(goalcor)<-c("celltype","Gene","correlation")
#获取目标基因集pvalue矩阵
pval<-as.data.frame(pval)
pval<-pval[,colnames(pval)%in%genelist]%>%rownames_to_column(var="celltype")
pval<-filter(pval,!(celltype %in% genelist))
#长宽数据转换
pval<-melt(pval,id.vars="celltype")
colnames(pval)<-c("celltype","gene","pvalue")
#将pvalue和correlation两个文件合并
final<-left_join(goalcor,pval,by=c("celltype"="celltype","Gene"="gene"))
#添加一列,来判断pvalue值范围
final$sign<-case_when(final$pvalue<0.05 &final$pvalue>0.01 ~"*",
                      final$pvalue<0.01 &final$pvalue>0.001 ~"**",
                      final$pvalue<0.001 ~"***",
                      final$pvalue>0.05 ~"")
ggplot(data=final,aes(x=Gene,y=celltype))+
  geom_tile(aes(fill=correlation),colour="white",size=1)+
  scale_fill_gradient2(low="#2b8cbe",mid="white",high="#e41a1c")+
  geom_text(aes(label=sign),colour="black")+
  theme_minimal()+
  theme(axis.text.x=element_text(angle=45,hjust=1,size=12),
        axis.text.y=element_text(size=12),
        axis.title.x=element_blank(),
        axis.title.y=element_blank(),
        axis.ticks.x=element_blank(),
        axis.ticks.y=element_blank()) +
  guides(fill=guide_legend(title="* p<0.05\n\n** p<0.01\n\n*** p<0.001\n\ncorrelation"))
#ggsave("correlation.pdf",width=12,height=13)

##heatmap
xheatmap<-comcor[5:nrow(comcor),5:ncol(comcor)]
pheatmap(xheatmap,cluster_rows = F,cluster_cols = F,scale = "none",display_numbers = T,fontsize = 7,
         color = colorRampPalette(c("navy","white","firebrick3"))(100),
         border_color = "NA")
