# Supplementary material for: Identification of potential biomarkers for osteoporosis and chronic kidney disease through bioinformatics and machine learning algorithm
Source: PLoS One. 2026 May 4;21(5):e0348515. doi: 10.1371/journal.pone.0348515 (PMC13138668; doi:10.1371/journal.pone.0348515)
Supplement: S6 File — (ZIP) [file pone.0348515.s006.zip › codes/projectDO56815.R]

library(clusterProfiler)
library(DOSE)
library(tidyverse)
library(org.Hs.eg.db)
library(ggplot2)
library(RColorBrewer)
setwd("D:/r project/projectbioinformatics1")
load("limmadiffgenelowbmd56815.Rdata")
tavolo1<-lowbmdlimmadiffgene
tavolo1$group<-case_when(
  tavolo1$logFC>0~"up",
  tavolo1$logFC<0~"down"
)
upgene<-rownames(tavolo1)[tavolo1$group=="up"]
downgene<-rownames(tavolo1)[tavolo1$group=="down"]
upinput<-bitr(upgene,fromType = "SYMBOL",toType = "ENTREZID",OrgDb = "org.Hs.eg.db")
downinput<-bitr(downgene,fromType = "SYMBOL",toType = "ENTREZID",OrgDb = "org.Hs.eg.db")
allinput<-bitr(rownames(lowbmdlimmadiffgene),fromType = "SYMBOL",toType = "ENTREZID",OrgDb = "org.Hs.eg.db")


x <- enrichDO(gene          = allinput$ENTREZID,
              ont           = "DO",
              pvalueCutoff  = 0.05,
              pAdjustMethod = "BH",
              qvalueCutoff  = 0.05,
              readable      = TRUE)
doresult<-x@result
library(enrichplot)
DO<-doresult[1:20,]
#自定义主题
mytheme <- theme(axis.title = element_text(size = 13),
                 axis.text = element_text(size = 11),
                 plot.title = element_text(size = 14,
                                           hjust = 0.5,
                                           face = "bold"),
                 legend.title = element_text(size = 13),
                 legend.text = element_text(size = 11))
#计算富集因子
getrichratio<-function(x)
{
  a<-which(colnames(x)=="GeneRatio")
  b<-which(colnames(x)=="BgRatio")
  for(i in 1:nrow(x)){
    generatio<-eval(parse(text = x[i,a]))
    bgratio<-eval(parse(text = x[i,b]))
    x$richfactor[i]<- round(generatio/bgratio,2)}
  return(x)
}
DO<-getrichratio(DO)
#指定绘图顺序（转换为因子）：
DO$term <- factor(DO$Description,levels = rev(DO$Description)) 
#绘制DO富集气泡图：
DO_dot <- function(x){
  y = get(x)
  ggplot(data = y,
         aes(x = richfactor,
             y = term)) +
    geom_point(aes(size = Count,
                   color = -log10(pvalue))) + # 气泡大小及颜色设置
    scale_y_discrete(labels = function(y) str_wrap(y, width = 50) ) +
    labs(x = "Rich Factor",
         y = "Description",
         title = paste0(x," of GO enrichment Dotplot"), # 设置坐标轴标题及图标题
         size = "Gene Number") + # 设置图例颜色及大小
    theme_bw()+
    mytheme
}
pp1 <- DO_dot("DO") + scale_color_distiller(palette = "YlOrRd",direction = 1)
