# Supplementary material for: Identification of potential biomarkers for osteoporosis and chronic kidney disease through bioinformatics and machine learning algorithm
Source: PLoS One. 2026 May 4;21(5):e0348515. doi: 10.1371/journal.pone.0348515 (PMC13138668; doi:10.1371/journal.pone.0348515)
Supplement: S6 File — (ZIP) [file pone.0348515.s006.zip › codes/projectGoalldegs.R]

library(clusterProfiler)
library(tidyverse)
library(org.Hs.eg.db)
library(ggplot2)
library(RColorBrewer)
setwd("D:/r project/projectbioinformatics1")
load("alldiffgene.Rdata")

allinput<-bitr(alldiffgene,fromType = "SYMBOL",toType = "ENTREZID",OrgDb = "org.Hs.eg.db")
GoccTable<-enrichGO(allinput$ENTREZID,
                    OrgDb = org.Hs.eg.db,
                    ont = "CC",
                    pAdjustMethod = "BH",
                    pvalueCutoff = 0.05,
                    qvalueCutoff = 0.05,
                    readable = T)
GobpTable<-enrichGO(allinput$ENTREZID,
                    OrgDb = org.Hs.eg.db,
                    ont = "BP",
                    pAdjustMethod = "BH",
                    pvalueCutoff = 0.05,
                    qvalueCutoff = 0.05,
                    readable = T)
GomfTable<-enrichGO(allinput$ENTREZID,
                    OrgDb = org.Hs.eg.db,
                    ont = "MF",
                    pAdjustMethod = "BH",
                    pvalueCutoff = 0.05,
                    qvalueCutoff = 0.05,
                    readable = T)
library(topGO)
library(enrichplot)
####使用ggplot2进行可视化:
#取前top20，并简化命名：
MF <- GomfTable@result[1:20,]
CC <- GoccTable@result[1:20,]
BP <- GobpTable@result[1:20,]

#自定义主题
mytheme <- theme(axis.title = element_text(size = 13),
                 axis.text = element_text(size = 11),
                 plot.title = element_text(size = 14,
                                           hjust = 0.5,
                                           face = "bold"), 
                 legend.title = element_text(size = 13),
                 legend.text = element_text(size = 11))
#在MF的Description中存在过长字符串，我们将长度超过50的部分用...代替：
MF <- arrange(MF,qvalue)
#MF2$Description <- str_trunc(MF$Description,width = 50,side = "right")
CC<-arrange(CC,qvalue)
#CC2$Description <- str_trunc(CC$Description,width = 50,side = "right")
BP<-arrange(BP,qvalue)
#BP2$Description <- str_trunc(BP$Description,width = 50,side = "right")
#计算富集因子
getrichratio<-function(x)
{
  a<-which(colnames(x)=="GeneRatio")
  b<-which(colnames(x)=="BgRatio")
  for(i in 1:nrow(x)){
    generatio<-eval(parse(text = x[i,a]))
    bgratio<-eval(parse(text = x[i,b]))
    x$richfactor[i]<- round(generatio/bgratio,2)}
  return(x)
}
MF<-getrichratio(MF)
CC<-getrichratio(CC)
BP<-getrichratio(BP)
#指定绘图顺序（转换为因子）：
MF$term <- factor(MF$Description,levels = rev(MF$Description))
CC$term <- factor(CC$Description,levels = rev(CC$Description))
BP$term <- factor(BP$Description,levels = rev(BP$Description))

#绘制GO富集气泡图：
GO_dot <- function(x){
  y = get(x)
  ggplot(data = y,
         aes(x = richfactor,
             y = term)) +
    geom_point(aes(size = Count,
                   color = -log10(pvalue))) + # 气泡大小及颜色设置
    scale_y_discrete(labels = function(y) str_wrap(y, width = 50) ) +
    labs(x = "Rich Factor",
         y = "Description",
         title = paste0(x," of GO enrichment Dotplot"), # 设置坐标轴标题及图标题
         size = "Gene Number") + # 设置图例颜色及大小
    theme_bw()+
    mytheme
}
pp1 <- GO_dot("MF") + scale_color_distiller(palette = "YlOrRd",direction = 1)
pp2 <- GO_dot("CC") + scale_color_distiller(palette = "YlGnBu",direction = 1)
pp3 <- GO_dot("BP") + scale_color_distiller(palette = "YlOrBr",direction = 1)


#有向无环图
#goplot(GoccTable,fontsize = 1)
#plotGOgraph(GoTable)
#富集条形图
#barplot(
#  GoccTable,
#  x = "Count", #or "GeneRatio"
#  color = "p.adjust", #or "p.adjust" and "qvalue"
#  showCategory = 20,#显示前top20(enrichResult按照p值排序)
#  font.size = 12,
#  title = "Cellular Component enrichment barplot",
#  label_format = 30 #超过30个字符串换行
#)
#富集气泡图
#dotplot(
#  GoccTable,
#  x = "GeneRatio",
#  color = "p.adjust",
#  title = "Top 20 of GO CC terms Enrichment",
#  showCategory = 20,
#  label_format = 30
#)
#富集网络图:
#emapplot(pairwise_termsim(GoccTable),
#         layout = "kk", #布局形式
#         showCategory = 30) #展示GO terms的数量
