# Supplementary material for: Identification of potential biomarkers for osteoporosis and chronic kidney disease through bioinformatics and machine learning algorithm
Source: PLoS One. 2026 May 4;21(5):e0348515. doi: 10.1371/journal.pone.0348515 (PMC13138668; doi:10.1371/journal.pone.0348515)
Supplement: S6 File — (ZIP) [file pone.0348515.s006.zip › codes/projectGSEA56815.R]

setwd("D:/r project/projectbioinformatics1")
library(org.Hs.eg.db) # human的OrgDB
library(clusterProfiler)
library(enrichplot)
library(ggplot2)
library(stats)
library(limma)
library(tidyverse)
library(ggrepel)
library(pheatmap)
load("lowbmd56815.Rdata")
biaoge<-dat56815lowbmd
mingbiao<-namelist56815lowbmd
rownames(mingbiao)<-mingbiao[,1]
list1<-factor(mingbiao[,2],levels = c("lowbmd","normal"))
list1<-model.matrix(~factor(list1)+0)
colnames(list1)<-c("lowbmd","normal") 
df.fit<-lmFit(biaoge,list1)
df.matrix<-makeContrasts(lowbmd - normal,levels = list1)
fit<-contrasts.fit(df.fit,df.matrix)
fit<-eBayes(fit)
tempoutput<-topTable(fit,sort.by = "logFC",n=Inf)
nrDEG = na.omit(tempoutput)

data<-nrDEG
data_sort <- data %>% arrange(desc(logFC)) #按logfc排序
gene_list <- data_sort$logFC
geneidlist<-bitr(rownames(data_sort),fromType = "SYMBOL",toType = "ENTREZID",OrgDb = "org.Hs.eg.db")
geneidlist = geneidlist[!duplicated(geneidlist$SYMBOL),]
names(gene_list)<-geneidlist$ENTREZID
res <- gseGO(
  gene_list,    # 根据logFC排序的基因集
  ont = "ALL",    # 可选"BP"、"MF"、"CC"三大类或"ALL"
  OrgDb = org.Hs.eg.db,    # 使用人的OrgDb
  keyType = "ENTREZID",    # 基因id类型
  pvalueCutoff = 0.5,
  pAdjustMethod = "BH",    # p值校正方法
  eps = 0
)
gseaplot2(res, 1:5, title = "Specific GO Biological Process in Osteoporosis group", pvalue_table = FALSE)

reskegg<-gseKEGG(
  gene_list, pvalueCutoff = 0.5,
  pAdjustMethod = "BH"
)
gseaplot2(reskegg, 1:5, title = "Specific KEGG Biological Process in Osteoporosis group", pvalue_table = FALSE)
