# Supplementary material for: Identification of potential biomarkers for osteoporosis and chronic kidney disease through bioinformatics and machine learning algorithm
Source: PLoS One. 2026 May 4;21(5):e0348515. doi: 10.1371/journal.pone.0348515 (PMC13138668; doi:10.1371/journal.pone.0348515)
Supplement: S6 File — (ZIP) [file pone.0348515.s006.zip › codes/projecthubgene.R]

setwd("D:/r project/projectbioinformatics1")
load("GBM.Rdata")
load("随机森林.Rdata")
load("XGBoost.Rdata")
load("向量机Svmrfe.Rdata")
library(tidyverse)
library(tinyarray) 
hubgene<-intersect_all(rfgene,GBMgene,xgboostgene,svmgene)
