# Supplementary material for: Identification of potential biomarkers for osteoporosis and chronic kidney disease through bioinformatics and machine learning algorithm
Source: PLoS One. 2026 May 4;21(5):e0348515. doi: 10.1371/journal.pone.0348515 (PMC13138668; doi:10.1371/journal.pone.0348515)
Supplement: S6 File — (ZIP) [file pone.0348515.s006.zip › codes/projectKEGG56815.R]

library(clusterProfiler)
library(tidyverse)
library(org.Hs.eg.db)
library(ggplot2)
library(RColorBrewer)
setwd("D:/r project/projectbioinformatics1")
load("limmadiffgenelowbmd56815.Rdata")
tavolo1<-lowbmdlimmadiffgene
tavolo1$group<-case_when(
  tavolo1$logFC>0~"up",
  tavolo1$logFC<0~"down"
)
upgene<-rownames(tavolo1)[tavolo1$group=="up"]
downgene<-rownames(tavolo1)[tavolo1$group=="down"]
upinput<-bitr(upgene,fromType = "SYMBOL",toType = "ENTREZID",OrgDb = "org.Hs.eg.db")
downinput<-bitr(downgene,fromType = "SYMBOL",toType = "ENTREZID",OrgDb = "org.Hs.eg.db")
allinput<-bitr(rownames(lowbmdlimmadiffgene),fromType = "SYMBOL",toType = "ENTREZID",OrgDb = "org.Hs.eg.db")

#KEGG富集分析：
KEGG_diff <- enrichKEGG(gene = allinput$ENTREZID,
                        organism = "hsa",#物种，Homo sapiens (human)
                        pvalueCutoff = 0.05,
                        qvalueCutoff = 0.05)
KEGG_result <- KEGG_diff@result

#探索/调出选定的KEGG通路(以本次显著富集的首条pathway为例)：
#browseKEGG(KEGG_diff, "hsa04610")#直接跳转到对应网页，红色为富集到该通路的差异基因

library(enrichplot)
#使用ggplot2进行更加自由的可视化呈现：
#先提取富集结果表前Top20：
KEGG_top20 <- KEGG_result[1:20,]
#计算富集因子
getrichratio<-function(x)
{
  a<-which(colnames(x)=="GeneRatio")
  b<-which(colnames(x)=="BgRatio")
  for(i in 1:nrow(x)){
    generatio<-eval(parse(text = x[i,a]))
    bgratio<-eval(parse(text = x[i,b]))
    x$richfactor[i]<- round(generatio/bgratio,2)}
  return(x)
}
KEGG_top20<-getrichratio(KEGG_top20)
#指定绘图顺序（转换为因子）：
KEGG_top20$pathway <- factor(KEGG_top20$Description,levels = rev(KEGG_top20$Description))
#绘图主题设置
mytheme <- theme(axis.title = element_text(size = 13),
                 axis.text = element_text(size = 11),
                 plot.title = element_text(size = 14,
                                           hjust = 0.5,
                                           face = "bold"), 
                 legend.title = element_text(size = 13),
                 legend.text = element_text(size = 11))
#富集因子版显著性气泡图绘制：
pp <- ggplot(data = KEGG_top20,
             aes(x = richfactor, # X轴用富集因子来映射
                 y = pathway))+
  geom_point(aes(size = Count,
                 color = -log10(pvalue)))+
  theme_bw()+
  scale_color_distiller(palette = "Spectral",direction = -1) +
  labs(x = "Rich Factor",
       y = "",
       title = "Dotplot of Enriched KEGG Pathways",
       size = "Gene Number") +
  mytheme
