# Supplementary material for: Identification of potential biomarkers for osteoporosis and chronic kidney disease through bioinformatics and machine learning algorithm
Source: PLoS One. 2026 May 4;21(5):e0348515. doi: 10.1371/journal.pone.0348515 (PMC13138668; doi:10.1371/journal.pone.0348515)
Supplement: S6 File — (ZIP) [file pone.0348515.s006.zip › codes/projectlimma56815lowbmd.R]

library(limma)
library(tidyverse)
library(ggrepel)
library(pheatmap)
setwd("D:/r project/projectbioinformatics1")
load("lowbmd56815.Rdata")
#转化原始值为通用值
biaoge<-dat56815lowbmd
mingbiao<-namelist56815lowbmd
plotMDS(biaoge)
rownames(mingbiao)<-mingbiao[,1]
#构建modelmatrix
list1<-factor(mingbiao[,2],levels = c("lowbmd","normal"))
list1<-model.matrix(~factor(list1)+0)
colnames(list1)<-c("lowbmd","normal")
#lim构建
df.fit<-lmFit(biaoge,list1)
df.matrix<-makeContrasts(lowbmd - normal,levels = list1)
fit<-contrasts.fit(df.fit,df.matrix)
fit<-eBayes(fit)
#tempoutput列出差异基因
tempoutput<-topTable(fit,sort.by = "logFC",n=Inf) 
head(tempoutput)
#导出差异结果
nrDEG = na.omit(tempoutput) ## 去掉数据中有NA的行或列
diffsig <- nrDEG  
#write.csv(diffsig, "all.limmaOut.csv")
#筛选差异基因
## 我们使用|logFC| > 0.5，padj < 0.05（矫正后P值）
foldChange = 0.5
padj = 0.05
## 筛选出所有差异基因的结果
All_diffSig <- diffsig[(diffsig$P.Value < padj & abs(diffsig$logFC)>0.25  ),]
##筛选上调下调基因
diffup <-  All_diffSig[(All_diffSig$P.Value < padj& All_diffSig$logFC>0.25 ),]
#write.csv(diffup, "diffup.csv")
diffdown <- All_diffSig[(All_diffSig$P.Value < padj & All_diffSig$logFC< -0.25),]
#write.csv(diffdown, "diffdown.csv")
#绘制火山图
## 进行分类别
logFC <- diffsig$logFC
deg.padj <- diffsig$P.Value
data <- data.frame(logFC = logFC, padj = deg.padj)
data$group[(data$padj > 0.05 | data$padj == "NA"|abs(data$logFC)<=0.25) ] <- "Not"
data$group[(data$padj <= 0.05)& data$logFC>0.25 ] <-  "Up"
data$group[(data$padj <= 0.05 )& data$logFC< -0.25] <- "Down"
x_lim <- max(logFC,-logFC)
# 开始绘图
#pdf('volcano.pdf',width = 7,height = 6.5)  ## 输出文件
label = subset(diffsig,P.Value <0.05 )
label1 = rownames(label)

colnames(diffsig)[1] = 'log2FC'
Significant=data$group

ggplot(diffsig, aes(log2FC, -log10(P.Value)))+
  geom_point(aes(col=Significant))+
  scale_color_manual(values=c("#0072B5","grey","#BC3C28"))+
  labs(title = " ")+
  geom_vline(xintercept=c(-0.25,0.25), colour="black", linetype="dashed")+
  geom_hline(yintercept = -log10(0.05),colour="black", linetype="dashed")+
  theme(plot.title = element_text(size = 16, hjust = 0.5, face = "bold"))+
  labs(x="log2(FoldChange)",y="-log10(Pvalue)")+
  theme(axis.text=element_text(size=13),axis.title=element_text(size=13))+
  theme_bw()

#dev.off()
lowbmdlimmadiffgene<-All_diffSig
save(lowbmdlimmadiffgene,file="limmadiffgenelowbmd56815.Rdata")

topgeneup<-arrange(diffup,P.Value)
topgenedown<-arrange(diffdown,P.Value)
topgene<-c(rownames(topgeneup)[1:50],rownames(topgenedown)[1:50])
draw<-biaoge[which(rownames(biaoge)%in%topgene),]
pheatmap(draw,
         color = colorRampPalette(c("blue","white","red"))(100), #颜色
         scale = "row", #归一化的方式
         border_color = NA, #线的颜色
         fontsize = 5, #文字大小
         show_rownames = T)
