# Supplementary material for: Identification of potential biomarkers for osteoporosis and chronic kidney disease through bioinformatics and machine learning algorithm
Source: PLoS One. 2026 May 4;21(5):e0348515. doi: 10.1371/journal.pone.0348515 (PMC13138668; doi:10.1371/journal.pone.0348515)
Supplement: S6 File — (ZIP) [file pone.0348515.s006.zip › codes/projectmergedegs.R]

setwd("D:/r project/projectbioinformatics1")
library(pROC)
library(rms)
library(ggplot2)
load("limmadiffgeneckd15072.Rdata")
load("limmadiffgenelowbmd56815.Rdata")
load("wgcnadiffgeneckd15072.Rdata")
ckdlimmadiffgene<-rownames(ckdlimmadiffgene)
lowbmdlimmadiffgene<-rownames(lowbmdlimmadiffgene)
ckddiffgene<-intersect(ckdlimmadiffgene,ckdwgcnadiffgene)
alldiffgene<-intersect(ckddiffgene,lowbmdlimmadiffgene) 
save(alldiffgene,ckddiffgene,ckdlimmadiffgene,ckdwgcnadiffgene,lowbmdlimmadiffgene,file = "alldiffgene.Rdata")
