# Supplementary material for: Identification of potential biomarkers for osteoporosis and chronic kidney disease through bioinformatics and machine learning algorithm
Source: PLoS One. 2026 May 4;21(5):e0348515. doi: 10.1371/journal.pone.0348515 (PMC13138668; doi:10.1371/journal.pone.0348515)
Supplement: S6 File — (ZIP) [file pone.0348515.s006.zip › codes/projectpancananalysis.R]

setwd("D:/r project/projectbioinformatics1/pancan")
library(easyTCGA)
library(ggplot2)
library(stats)
library(limma)
library(tidyverse)
library(ggrepel)
library(pheatmap)
library(introdataviz)
library(ggpubr)
library(ezcox)
load("TCGA_GTEx_pancancer_mrna_pheno.rdata")
load("GTEx_pancancer_mrna_pheno.rdata")
load("TCGA_pancancer_mrna_clin.rdata")
gene<-"FAM184A"
##正常组织中的表达量
plot_df1<-select(gtex_mrna_pheno,1:2,all_of(gene))
p1<-ggplot(plot_df1,aes(fct_reorder(primary_site,FAM184A),FAM184A))+
    geom_boxplot(aes(fill=primary_site))+
    labs(x=NULL)+
    theme_bw()+
    theme(legend.position = "none",axis.text.x = element_text(angle = 45,hjust = 1))

##GTEx vs TCGA
plot_df2<-select(tcga_gtex_mrna_pheno,1:4,all_of(gene))
plot_df2<-filter(plot_df2,sample_type %in% c("GTEx_normal","TCGA_tumor"))
type2<-unique(plot_df2$project)
for (i in 1:length(type2)) 
  {
  a<-filter(plot_df2,project==type2[i])
  if(!any(a$sample_type=="GTEx_normal")){plot_df2<-filter(plot_df2,!project==type2[i])}
}
p2<-ggplot(plot_df2,aes(x=project,y=FAM184A,fill=sample_type))+
    geom_boxplot(outlier.colour="black", outlier.shape=16,
                 outlier.size=0.75, notch=FALSE)+
    stat_compare_means(aes(group = sample_type), label = "p.signif", label.y =11,method = "kruskal.test")+ 
    theme(legend.position = "top")+
    labs(x=NULL,y="expression")+
    theme_bw()+
    theme(legend.position = "top",axis.text.x = element_text(angle = 45,hjust = 1))

##TCGA
plot_df3 <- tcga_mrna_clin %>%
  select(sample_id,project,all_of(gene)) %>%
  mutate(sample_type=ifelse(as.numeric(substr(.$sample_id,14,15))<10,"tumor","normal"))
type3<-unique(plot_df3$project)
for (i in 1:length(type3))
{
  a<-filter(plot_df3,project==type3[i])
  if(!any(a$sample_type=="normal")){plot_df3<-filter(plot_df3,!project==type3[i])}
}

p3<-ggplot(plot_df3,aes(x=project,y=FAM184A,fill=sample_type))+
           geom_boxplot()+
           labs(x=NULL,y="expression")+
           theme_bw()+
           theme(legend.position = "top",
                 axis.text.x = element_text(angle = 45,hjust = 1))+
           stat_compare_means(aes(group = sample_type),label = "p.signif",method = "kruskal.test")
