# Supplementary material for: Identification of potential biomarkers for osteoporosis and chronic kidney disease through bioinformatics and machine learning algorithm
Source: PLoS One. 2026 May 4;21(5):e0348515. doi: 10.1371/journal.pone.0348515 (PMC13138668; doi:10.1371/journal.pone.0348515)
Supplement: S6 File — (ZIP) [file pone.0348515.s006.zip › codes/projectpancananalysisCOXandSurvive.R]

setwd("D:/r project/projectbioinformatics1/pancan")
library(easyTCGA)
library(ggplot2)
library(stats)
library(limma)
library(tidyverse)
library(ggrepel)
library(pheatmap)
library(introdataviz)
library(ggpubr)
library(ezcox)
library(survival)
library(survminer)
library(patchwork)
load("TCGA_pancancer_mrna_clin.rdata") 
gene<-"FAM184A"
dat<-select(tcga_mrna_clin,c(2:7,26:33),FAM184A)   
list<-split(dat,dat$project)
HorL<-function(tab,gen){
        ina<-match(gen,colnames(tab))
        tab$HorL<-ifelse(tab[,ina]>median(tab[,ina]),"H","L")
        return(tab)
}
for (i in 1:length(names(list)))
{
  list[[i]]<-HorL(list[[i]],gene)
}
pps<-list()
for (i in 1:length(names(list)))
{
inb<-list[[i]]
kirv<-survfit(Surv(inb$OS.time,event = inb$OS)~HorL,
              data=inb)
pps[[i]]<-ggsurvplot(kirv,
           pval = T,
           conf.int = TRUE,
           legend.title = NULL,
           legend="right",
           surv.median.line = "hv",
           palette = c("blue","red"),
           censor=T,
           risk.table=T,
           xlab="overall survival",
           title=paste("survival analysis of " , names(list)[i]))
}
names(pps)<-names(list)
##cox
gettableOS<-function(ta){
  itc<-data.frame()
for (i in 1:length(names(ta)))
{
  it<-na.omit(ta[[i]][,c("OS.time","OS",gene)])
  itcox<-coxph(Surv(OS.time,OS)~FAM184A,data = it)
  itcoxs<-summary(itcox)
  itcoxs<-data.frame(id=names(ta)[i],
                     N=nrow(it),
                     HR=itcoxs$conf.int[,"exp(coef)"],
                     HR_95L=itcoxs$conf.int[,"lower .95"],
                     HR_95H=itcoxs$conf.int[,"upper .95"],
                     C_index=itcoxs$concordance["C"],
                     C_index_se=itcoxs$concordance["se(C)"],
                     pvalue=itcoxs$coefficients[,"Pr(>|z|)"]
                     )
  itc<-rbind(itcoxs,itc)
}
  return(itc)
}
OS<-gettableOS(list)

gettableDSS<-function(ta){
  itc<-data.frame()
  for (i in 1:length(names(ta)))
  {
    it<-na.omit(ta[[i]][,c("DSS.time","DSS",gene)])
    if(nrow(it)<5){next}
    itcox<-coxph(Surv(DSS.time,DSS)~FAM184A,data = it)
    itcoxs<-summary(itcox)
    itcoxs<-data.frame(id=names(ta)[i],
                       N=nrow(it),
                       HR=itcoxs$conf.int[,"exp(coef)"],
                       HR_95L=itcoxs$conf.int[,"lower .95"],
                       HR_95H=itcoxs$conf.int[,"upper .95"],
                       C_index=itcoxs$concordance["C"],
                       C_index_se=itcoxs$concordance["se(C)"],
                       pvalue=itcoxs$coefficients[,"Pr(>|z|)"]
    )
    itc<-rbind(itcoxs,itc)
  }
  return(itc)
}
DSS<-gettableDSS(list)
gettableDFI<-function(ta){
  itc<-data.frame()
  for (i in 1:length(names(ta)))
  {
    it<-na.omit(ta[[i]][,c("DFI.time","DFI",gene)])
    if(nrow(it)<5){next}
    itcox<-coxph(Surv(DFI.time,DFI)~FAM184A,data = it)
    itcoxs<-summary(itcox)
    itcoxs<-data.frame(id=names(ta)[i],
                       N=nrow(it),
                       HR=itcoxs$conf.int[,"exp(coef)"],
                       HR_95L=itcoxs$conf.int[,"lower .95"],
                       HR_95H=itcoxs$conf.int[,"upper .95"],
                       C_index=itcoxs$concordance["C"],
                       C_index_se=itcoxs$concordance["se(C)"],
                       pvalue=itcoxs$coefficients[,"Pr(>|z|)"]
    )
    itc<-rbind(itcoxs,itc)
  }
  return(itc)
}
DFI<-gettableDFI(list)
gettablePFI<-function(ta){
  itc<-data.frame()
  for (i in 1:length(names(ta)))
  {
    it<-na.omit(ta[[i]][,c("PFI.time","PFI",gene)])
    if(nrow(it)<5){next}
    itcox<-coxph(Surv(PFI.time,PFI)~FAM184A,data = it)
    itcoxs<-summary(itcox)
    itcoxs<-data.frame(id=names(ta)[i],
                       N=nrow(it),
                       HR=itcoxs$conf.int[,"exp(coef)"],
                       HR_95L=itcoxs$conf.int[,"lower .95"],
                       HR_95H=itcoxs$conf.int[,"upper .95"],
                       C_index=itcoxs$concordance["C"],
                       C_index_se=itcoxs$concordance["se(C)"],
                       pvalue=itcoxs$coefficients[,"Pr(>|z|)"]
    )
    itc<-rbind(itcoxs,itc)
  }
  return(itc)
}
PFI<-gettablePFI(list)

##plot
superplot<-function(input){
forest <- data.frame(Cancer = input$id,
                     N = input$N,
                     HR2 = paste0(sprintf("%0.3f", input$HR)," (",
                                  sprintf("%0.3f", input$HR_95L),"-",sprintf("%0.3f", input$HR_95H),")"),
                     P_value = sprintf("%0.3f", input$pvalue))
forest$HR_95L <- input$HR_95L
forest$HR_95H <- input$HR_95H
forest$HR <- input$HR
forest$P_value <- ifelse(as.numeric(forest$P_value) < 0.001,"<0.001",forest$P_value)
forest$Cancer <- factor(forest$Cancer,levels = rev(forest$Cancer))
p4 <-  ggplot(forest,aes(x = HR, y = Cancer))+
  geom_errorbar(aes(xmin = HR_95L , xmax = HR_95H), 
                position = position_dodge(0.8), 
                width = 0.5, linewidth = 0.5,
                color = "black") +
  geom_point(shape = 21,size = 5,color = "#005496",fill = "#005496") +
  scale_x_continuous(limits = c(0.1,12),breaks = c(0.125,0.25,0.5,1,2,4,8),
                     labels = c(0.125,0.25,0.5,"1.0","2.0","4.0","8.0")) +
  geom_vline(aes(xintercept = 1), linetype = 'dashed', color = 'black')+
  coord_trans(x = "log2") +
  labs(title="", x = "Hazard Ratio(HR)",x="") +
  theme_classic() +
  theme(plot.title = element_text(hjust = 0.5,face = "bold"),
        axis.text.x = element_text(angle = 45,hjust = 1,size = 17), 
        axis.text.y = element_blank(), 
        axis.title.x = element_blank(), 
        axis.title.y = element_blank(), 
        axis.ticks.y = element_blank(),
        axis.ticks.length.x = unit(0.4,"lines"), 
        axis.line.x = element_line(linewidth  = 1),
        axis.line.y = element_blank(),
        panel.border = element_blank(),
        legend.position = "none")
for (i in 1:nrow(forest)) 
  p4 <- p4 + annotate('rect', xmin = -Inf, xmax = Inf, ymin = i-0.5, ymax = i+0.5, 
                      fill = ifelse(i %% 2 == 0, 'white', 'gray95'), alpha = .5)
#######################P value
p5 <-  ggplot(forest,aes(x = 1, y = Cancer))+
  geom_text(aes(x = 1,y = Cancer),label = forest$P_value,
            hjust = 0.5,inherit.aes = FALSE,size = 6) +
  labs(title="P value", x = "",x="") +
  theme_classic() +
  theme(plot.title = element_text(hjust = 0.5,face = "bold",size = 20),
        axis.text.x = element_blank(), 
        axis.text.y = element_blank(),
        axis.title.x = element_blank(), 
        axis.title.y = element_blank(),
        axis.ticks.x = element_blank(),    
        axis.ticks.y = element_blank(),
        axis.line.x = element_blank(),
        axis.line.y = element_blank())

#######################Cancer Type
p1 <-  ggplot(forest,aes(x = 1, y = Cancer))+
  geom_text(aes(x = 1,y = Cancer),label = forest$Cancer,
            hjust = 0.5,inherit.aes = FALSE,size = 6) +
  labs(title="Cancer", x = "",x="") +
  theme_classic() +
  theme(plot.title = element_text(hjust = 0.5,face = "bold",size = 20),
        axis.text.x = element_blank(), 
        axis.text.y = element_blank(),
        axis.title.x = element_blank(), 
        axis.title.y = element_blank(),
        axis.ticks.x = element_blank(),    
        axis.ticks.y = element_blank(),
        axis.line.x = element_blank(),
        axis.line.y = element_blank())
#######################N of Dataset
p2 <-  ggplot(forest,aes(x = 1, y = Cancer))+
  geom_text(aes(x = 1,y = Cancer),label = forest$N,
            hjust = 0.5,inherit.aes = FALSE,size = 6) +
  labs(title="N", x = "",x="") +
  theme_classic() +
  theme(plot.title = element_text(hjust = 0.5,face = "bold",size = 20),
        axis.text.x = element_blank(), 
        axis.text.y = element_blank(),
        axis.title.x = element_blank(), 
        axis.title.y = element_blank(),
        axis.ticks.x = element_blank(),    
        axis.ticks.y = element_blank(),
        axis.line.x = element_blank(),
        axis.line.y = element_blank())
#######################95% HR2
p3 <-  ggplot(forest,aes(x = 1, y = Cancer))+
  geom_text(aes(x = 1,y = Cancer),label = forest$HR2,
            hjust = 0.5,inherit.aes = FALSE,size = 6) +
  labs(title="HR (95% CI)", x = "",x="") +
  theme_classic() +
  theme(plot.title = element_text(hjust = 0.5,face = "bold",size = 20),
        axis.text.x = element_blank(), 
        axis.text.y = element_blank(),
        axis.title.x = element_blank(), 
        axis.title.y = element_blank(),
        axis.ticks.x = element_blank(),    
        axis.ticks.y = element_blank(),
        axis.line.x = element_blank(),
        axis.line.y = element_blank())    
return(p1 + p2 + p3 + p4 + p5 + plot_layout(widths = c(0.8,0.5,1.8,2.8,0.8),nrow = 1))
}
pos<-superplot(OS)
pdss<-superplot(DSS)
pdfi<-superplot(DFI)
ppfi<-superplot(PFI)
