# Supplementary material for: Identification of potential biomarkers for osteoporosis and chronic kidney disease through bioinformatics and machine learning algorithm
Source: PLoS One. 2026 May 4;21(5):e0348515. doi: 10.1371/journal.pone.0348515 (PMC13138668; doi:10.1371/journal.pone.0348515)
Supplement: S6 File — (ZIP) [file pone.0348515.s006.zip › codes/projectwgcna15072ckd.R]

library(WGCNA)
library(reshape2)
library(stringr)
setwd("D:/r project/projectbioinformatics1")
options(stringsAsFactors=FALSE)
enableWGCNAThreads()
#
type="unsigned"
corType="pearson"
corFnc=ifelse(corType=="pearson",cor,bicor)
maxPOutliers=ifelse(corType=="pearson",1,0.05)
robustY=ifelse(corType=="pearson",T,F)
#
load("ckd15072.Rdata")
dataexpr<-dat15072ckd
#筛选中位绝对偏差前50%的基因，至少mad>0.01
m.mad<-apply(dataexpr, 1, mad)
dataexprvar<-dataexpr[which(m.mad>max(quantile(m.mad,probs=seq(0,1,0.5))[2],0.01)),]
dataexpr<-as.data.frame(t(dataexprvar))
gsg<-goodSamplesGenes(dataexpr,verbose = 3)
#
if (!gsg$allOK){
  # Optionally, print the gene and sample names that were removed:
  if (sum(!gsg$goodGenes)>0) 
    printFlush(paste("Removing genes:", 
                     paste(names(dataexpr)[!gsg$goodGenes], collapse = ",")));
  if (sum(!gsg$goodSamples)>0) 
    printFlush(paste("Removing samples:", 
                     paste(rownames(dataexpr)[!gsg$goodSamples], collapse = ",")));
  # Remove the offending genes and samples from the data:
  dataexpr = dataexpr[gsg$goodSamples, gsg$goodGenes]
}
ngenes<-ncol(dataexpr)
nsamples<-nrow(dataexpr)
dim(dataexpr)
###以上完成数据筛选
###以下进行软阈值筛选
##查看是否有离群样品
sampletree<-hclust(dist(dataexpr),method = "average")
plot(sampletree,main="Sample clustering to detect outliers", sub="", xlab="")
##软阈值筛选
powers<-c(c(1:10),seq(from=15,to=30,by=2))
sft<-pickSoftThreshold(dataexpr,powerVector = powers,networkType = type,verbose = 5)
#
par(mfrow = c(1,2))
cex1 = 0.9
# 横轴是Soft threshold (power)，纵轴是无标度网络的评估参数，数值越高，
# 网络越符合无标度特征 (non-scale)
plot(sft$fitIndices[,1], -sign(sft$fitIndices[,3])*sft$fitIndices[,2],
     xlab="Soft Threshold (power)",
     ylab="Scale Free Topology Model Fit,signed R^2",type="n",
     main = paste("Scale independence"))
text(sft$fitIndices[,1], -sign(sft$fitIndices[,3])*sft$fitIndices[,2],
     labels=powers,cex=cex1,col="red")
# 筛选标准。R-square=0.85
abline(h=0.85,col="red")
# Soft threshold与平均连通性
plot(sft$fitIndices[,1], sft$fitIndices[,5],
     xlab="Soft Threshold (power)",ylab="Mean Connectivity", type="n",
     main = paste("Mean connectivity"))
text(sft$fitIndices[,1], sft$fitIndices[,5], labels=powers, 
     cex=cex1, col="red")
#
power=sft$powerEstimate
#mlgcb,搞不出来；直接改成经验值
if (is.na(power)){
  power = ifelse(nsamples<20, ifelse(type == "unsigned", 9, 18),
                 ifelse(nsamples<30, ifelse(type == "unsigned", 8, 16),
                        ifelse(nsamples<40, ifelse(type == "unsigned", 7, 14),
                               ifelse(type == "unsigned", 6, 12))       
                 )
  )
}
##一步法网络构建：One-step network construction and module detection##
# power: 上一步计算的软阈值
# maxBlockSize: 计算机能处理的最大模块的基因数量 (默认5000)；
#  4G内存电脑可处理8000-10000个，16G内存电脑可以处理2万个，32G内存电脑可
#  以处理3万个
#  计算资源允许的情况下最好放在一个block里面。
# corType: pearson or bicor
# numericLabels: 返回数字而不是颜色作为模块的名字，后面可以再转换为颜色
# saveTOMs：最耗费时间的计算，存储起来，供后续使用
# mergeCutHeight: 合并模块的阈值，越大模块越少
net = blockwiseModules(dataexpr, power = power, maxBlockSize = ngenes,
                       TOMType = type, minModuleSize = 15,
                       reassignThreshold = 0, mergeCutHeight = 0.15,
                       numericLabels = TRUE, pamRespectsDendro = FALSE,
                       saveTOMs=F, corType = corType, deepSplit = 3,
                       maxPOutliers=maxPOutliers, loadTOMs=TRUE,
                       verbose = 3)
table(net$colors)
## 灰色的为**未分类**到模块的基因。
# Convert labels to colors for plotting
moduleLabels = net$colors
moduleColors = labels2colors(moduleLabels)
# Plot the dendrogram and the module colors underneath
# 如果对结果不满意，还可以recutBlockwiseTrees，节省计算时间
plotDendroAndColors(net$dendrograms[[1]], moduleColors[net$blockGenes[[1]]],
                    "Module colors",
                    dendroLabels = FALSE, hang = 0.03,
                    addGuide = TRUE, guideHang = 0.05)
###绘制模块相关性图
# module eigengene, 可以绘制线图，作为每个模块的基因表达趋势的展示
MEs = net$MEs

# 不需要重新计算，改下列名字就好
# 官方教程是重新计算的，起始可以不用这么麻烦
MEs_col = MEs
colnames(MEs_col) = paste0("ME", labels2colors(
  as.numeric(str_replace_all(colnames(MEs),"ME",""))))
MEs_col = orderMEs(MEs_col)

# 根据基因间表达量进行聚类所得到的各模块间的相关性图
# marDendro/marHeatmap 设置下、左、上、右的边距
plotEigengeneNetworks(MEs_col, "Eigengene adjacency heatmap", 
                      marDendro = c(3,3,2,4),
                      marHeatmap = c(3,4,2,2), plotDendrograms = T, 
                      xLabelsAngle = 90)
###模块表型图
namelist15072ckd$condition <- as.factor(namelist15072ckd$condition)
design <- model.matrix(~0+namelist15072ckd$condition)
colnames(design) <- levels(namelist15072ckd$condition) #get the group
MES0 <- moduleEigengenes(dataexpr,moduleColors)$eigengenes  #Calculate module eigengenes.
MEs <- orderMEs(MES0)  #Put close eigenvectors next to each other
moduleTraitCor <- cor(MEs,design,use = "p")
moduleTraitPvalue <- corPvalueStudent(moduleTraitCor,nsamples)
textMatrix <- paste0(signif(moduleTraitCor,2),"\n(",
                     signif(moduleTraitPvalue,1),")")
dim(textMatrix) <- dim(moduleTraitCor)

#pdf("step4_Module-trait-relationship_heatmap.pdf",
#    width = 2*length(colnames(design)), 
#    height = 0.6*length(names(MEs)) )
labeledHeatmap(Matrix = moduleTraitCor,
               xLabels = colnames(design),
               yLabels = names(MEs),
               ySymbols = names(MEs),
               colorLabels = F,
               colors = blueWhiteRed(50),
               textMatrix = textMatrix,
               setStdMargins = F,
               cex.text = 0.5,
               zlim = c(-1,1), 
               main = "Module-trait relationships") 
###提取P<0.05模块的基因
gene_module <- data.frame(gene=colnames(dataexpr),module=moduleColors)
colorlist<-substr(rownames(moduleTraitPvalue[moduleTraitPvalue[,1]<0.05,]),3,nchar(rownames(moduleTraitPvalue[moduleTraitPvalue[,1]<0.05,])))
ckdwgcnadiffgene<-gene_module[(gene_module$module %in% colorlist),1]
save(ckdwgcnadiffgene,file = "wgcnadiffgeneckd15072.Rdata")

#可视化GS和MM
ckdd = as.data.frame(as.data.frame(design)$ckd)
names(ckdd) = "ckd";
modNames = substring(names(MEs), 3)
geneModuleMembership = as.data.frame(cor(dataexpr, MEs, use = "p"));
MMPvalue = as.data.frame(corPvalueStudent(as.matrix(geneModuleMembership), nsamples));
names(geneModuleMembership) = paste("MM", modNames, sep="");
names(MMPvalue) = paste("p.MM", modNames, sep="");
geneTraitSignificance = as.data.frame(cor(dataexpr, ckdd, use = "p"));#和ckd性状的关联
GSPvalue = as.data.frame(corPvalueStudent(as.matrix(geneTraitSignificance), nsamples));
names(geneTraitSignificance) = paste("GS.", names(ckdd), sep="");
names(GSPvalue) = paste("p.GS.", names(ckdd), sep="");
#运行以下代码可视化GS和MM
module = "turquoise"
column = match(module, modNames);
moduleGenes = moduleColors==module;
sizeGrWindow(7, 7);
par(mfrow = c(1,1));
p<-verboseScatterplot(abs(geneModuleMembership[moduleGenes, column]),
                   abs(geneTraitSignificance[moduleGenes, 1]),
                   xlab = paste("Module Membership in", module, "module"),
                   ylab = "Gene significance for body weight",
                   main = paste("Module membership vs. gene significance\n"),
                   cex=0.75,
                   cex.main = 1.2, cex.lab = 1.2, cex.axis = 1.2, col = "black")
