# Supplementary material for: Identification of potential biomarkers for osteoporosis and chronic kidney disease through bioinformatics and machine learning algorithm
Source: PLoS One. 2026 May 4;21(5):e0348515. doi: 10.1371/journal.pone.0348515 (PMC13138668; doi:10.1371/journal.pone.0348515)
Supplement: S6 File — (ZIP) [file pone.0348515.s006.zip › codes/Random Forest.R]

library(randomForest)

setwd("D:/r project/projectbioinformatics1")
load("lowbmd56815.Rdata")
load("alldiffgene.Rdata")
expr<-as.data.frame(t(dat56815lowbmd[which(rownames(dat56815lowbmd)%in%alldiffgene),]))
set.seed(111)
rf<-randomForest(x=expr,y=as.factor(namelist56815lowbmd$condition),importance=T,proximity=T,ntree=10000,mtry=10)
varImpPlot(rf,n.var = 30,main = NULL,type = 2)
impt<-as.data.frame(importance(rf))
imptgene<-impt[which(impt$MeanDecreaseGini>0.5),]
rfgene<-rownames(imptgene)
save.image(file = "随机森林.Rdata") 
