# Supplementary material for: Identification of potential biomarkers for osteoporosis and chronic kidney disease through bioinformatics and machine learning algorithm
Source: PLoS One. 2026 May 4;21(5):e0348515. doi: 10.1371/journal.pone.0348515 (PMC13138668; doi:10.1371/journal.pone.0348515)
Supplement: S6 File — (ZIP) [file pone.0348515.s006.zip › codes/Rapid Acquisition of Expression Matrices.R]

library(AnnoProbe)
library(GEOmirror)
library(GEOquery) 
gset=AnnoProbe::geoChina('GSE56815')
gset
#检查表达式集 
eSet=gset[[1]] # 提取表达矩阵 
probes_expr <- exprs(eSet)
dim(probes_expr) 
probes_expr=log2(probes_expr+1) #表达矩阵行log2+1归一化处理 
# 提取表型数据信息 
phenoDat <- pData(eSet) 
## 对表达芯片的探针进行基因注释
(gpl=eSet@annotation) 
checkGPL(gpl) 
printGPLInfo(gpl)
probe2gene=idmap(gpl)  
genes_expr <- filterEM(probes_expr,probe2gene)
