# Supplementary material for: Identification of potential biomarkers for osteoporosis and chronic kidney disease through bioinformatics and machine learning algorithm
Source: PLoS One. 2026 May 4;21(5):e0348515. doi: 10.1371/journal.pone.0348515 (PMC13138668; doi:10.1371/journal.pone.0348515)
Supplement: S6 File — (ZIP) [file pone.0348515.s006.zip › codes/roc.R]

setwd("D:/r project/projectbioinformatics1")
library(pROC)
library(rms)
library(tidyverse)
load("lowbmd56815.Rdata")
dat<-dat56815lowbmd
con<-namelist56815lowbmd$condition
gen<-"POM121"
geneexpr<-as.data.frame(cbind(as.numeric(t(dat[rownames(dat)==gen,])),con))
geneexpr$con<-str_replace_all(geneexpr$con,"lowbmd","1")
geneexpr$con<-str_replace_all(geneexpr$con,"normal","0")
geneexpr$con<-as.numeric(geneexpr$con) 
geneexpr$V1<-as.numeric(geneexpr$V1)
##########################分割线
logisticmodel<-glm(con~V1,data = geneexpr,family = "binomial")
##########################分割线
res<-roc(geneexpr$con,logisticmodel$fitted.values,aur=TRUE,
         ci=TRUE, # 显示95%CI
         #percent=TRUE, # 是否需要以百分比显示
         smooth=F,# 是否平滑曲线
)

p<- ggroc(res, color ="red",legacy.axes = TRUE)+
  geom_segment(aes(x = 0, xend = 1, y = 0, yend = 1), color="darkgrey", linetype=4)+
  theme_bw() + # 设置背景
  ggtitle(paste(gen," ROC Curve"))+
  theme(plot.title = element_text(hjust = 0.5,size = 16),
        axis.text=element_text(size=12,colour = "black"),
        axis.title.x = element_text(size = 14),
        axis.title.y = element_text(size = 14))

p+annotate("text",x=0.75,y=0.25,label=paste("AUC = ", round(res$auc,3)))+
  annotate("text",x=0.75,y=0.20,label=paste("95%CI: ", round(res$ci[1],3),'-',round(res$ci[3],3)))
