# Supplementary material for: Identification of potential biomarkers for osteoporosis and chronic kidney disease through bioinformatics and machine learning algorithm
Source: PLoS One. 2026 May 4;21(5):e0348515. doi: 10.1371/journal.pone.0348515 (PMC13138668; doi:10.1371/journal.pone.0348515)
Supplement: S6 File — (ZIP) [file pone.0348515.s006.zip › codes/standardize.R]

library(biotools)
library(dplyr)
library(GEOquery)
library(sva)
setwd("D:/r project/projectbioinformatics1")
load("56815.Rdata")
dat56815lowbmd<-data
namelist56815lowbmd<-matrix(ncol = 3,nrow = ncol(dat56815lowbmd))
namelist56815lowbmd[,1]<-colnames(dat56815lowbmd)
for (i in 1:ncol(dat56815lowbmd)){namelist56815lowbmd[i,2]<-"lowbmd"}
namelist56815lowbmd[1:40,2]<-"normal"
namelist56815lowbmd<-as.data.frame(namelist56815lowbmd)
colnames(namelist56815lowbmd)<-c("sample","condition","batch")
rownames(namelist56815lowbmd)<-namelist56815lowbmd[,1]
save(dat56815lowbmd,namelist56815lowbmd,file="lowbmd56815.Rdata") 
