# Supplementary material for: Identification of potential biomarkers for osteoporosis and chronic kidney disease through bioinformatics and machine learning algorithm
Source: PLoS One. 2026 May 4;21(5):e0348515. doi: 10.1371/journal.pone.0348515 (PMC13138668; doi:10.1371/journal.pone.0348515)
Supplement: S6 File — (ZIP) [file pone.0348515.s006.zip › codes/Svmrfe.R]

library(e1071)
library(pROC)
library(kernlab)
library(caret)
setwd("D:/r project/projectbioinformatics1")
load("lowbmd56815.Rdata")
load("alldiffgene.Rdata")
imput<-as.data.frame(t(dat56815lowbmd[which(rownames(dat56815lowbmd)%in%alldiffgene),]))
for(i in 1:ncol(imput)){imput[,i]<-as.numeric(imput[,i])}
#imput<-cbind(as.factor(namelist56815lowbmd$condition),imput)
#colnames(imput)[1]<-"condition"
profile<-rfe(x=imput,
            y=as.numeric(as.factor(namelist56815lowbmd$condition)),
            sizes = c(2,4,6,8, seq(10,40,by=3)),
            rfeControl = rfeControl(functions = caretFuncs, method = "cv"),
            methods="svmRadial")
svmgene<-profile$optVariables
plot(profile,type=c("g","o"))
save.image(file = "向量机Svmrfe.Rdata") 
