# Supplementary material for: Identification of potential biomarkers for osteoporosis and chronic kidney disease through bioinformatics and machine learning algorithm
Source: PLoS One. 2026 May 4;21(5):e0348515. doi: 10.1371/journal.pone.0348515 (PMC13138668; doi:10.1371/journal.pone.0348515)
Supplement: S6 File — (ZIP) [file pone.0348515.s006.zip › codes/XGBoost.R]

setwd("D:/r project/projectbioinformatics1")
library(tidyverse)
library(xgboost)
library(ggplot2)
library(caret)
load("lowbmd56815.Rdata")
load("alldiffgene.Rdata")
#####
expr<-as.data.frame(t(dat56815lowbmd[which(rownames(dat56815lowbmd)%in%alldiffgene),]))
condition<-as.factor(namelist56815lowbmd$condition)
#imput<-as.data.frame(cbind(condition,expr))
TrainControl <- trainControl( method = "repeatedcv", number = 10, repeats = 4)
set.seed(111)
model<-train(x=expr,
             y=as.factor(condition),
             method = "xgbTree",
             trControl = TrainControl,verbose = FALSE)


plot(varImp(model))
importance <- varImp(model)
head(importance)
important <- as.data.frame(importance$importance) 
a<-important[1:100,,drop=F]
varimpdf <- data.frame(var = row.names(a),
                       impor = a[,1])


ggplot(varimpdf,aes(x = reorder(var,-impor), y = impor))+
  geom_col(colour = "lightblue",fill = "lightblue")+
  labs(title="Feature gene importance (XGBoost)", x="",y = "importance")+
  theme(plot.title = element_text(size=12,hjust=0.5))+
  theme(axis.text.x = element_text(size = 3))+
  theme(axis.text.y = element_text(size = 12))+
  theme(axis.text.x = element_text(angle = 50,vjust = 0.85,hjust = 0.75))

imptgene<-important[which(important$Overall>0),,drop=F]
xgboostgene<-rownames(imptgene)
save.image(file = "XGBoost.Rdata") 
